# Supplementary material for: Genome-Wide Comparative Analysis of Five Amaranthaceae Species Reveals a Large Amount of Repeat Content
Source: Plants (Basel). 2024 Mar 13;13(6):824. doi: 10.3390/plants13060824 (PMC10975975; doi:10.3390/plants13060824)
Supplement: Supplementary file 1 [file plants-13-00824-s001.zip › Table S1.xlsx]

## Sheet: All clusters
Supplementary Table 1. Species specific orthologous gene clusters predicted using Orthomcl.
OG_name	A. hypochondriacus	A. tuberculatus	A. palmeri	A. hybridus	A. cruentus	A. thaliana	B. vulgaris	C. quinoa	S. aralocaspica	S. oleracea
cluster1000	0	73	442	4	476	0	0	0	0	0
cluster1001	0	0	559	0	331	0	0	0	0	0
cluster1002	0	75	488	6	314	0	2	1	0	0
cluster1003	3	37	403	37	385	0	0	3	0	2
cluster1004	0	0	0	0	1	0	0	0	826	0
cluster1005	0	0	332	2	487	0	3	0	0	0
cluster1006	0	5	390	0	335	0	0	3	0	0
cluster1007	0	1	417	1	302	0	0	0	0	0
cluster1008	0	20	513	4	169	0	1	0	0	0
cluster1009	0	0	0	0	0	0	0	0	703	0
cluster1010	0	0	508	0	161	0	0	0	0	0
cluster1011	0	8	550	0	104	0	0	0	0	0
cluster1012	0	1	248	11	375	0	0	21	0	0
cluster1013	0	4	560	0	91	0	0	0	0	0
cluster1014	0	12	371	5	233	0	0	0	0	0
cluster1015	0	47	215	12	263	0	0	1	0	1
cluster1016	0	7	269	13	230	0	1	0	0	0
cluster1017	0	0	220	1	298	0	0	0	0	0
cluster1018	0	2	209	5	258	0	0	0	0	0
cluster1019	0	0	280	0	174	0	0	0	0	0
cluster1020	32	50	110	45	66	0	5	99	4	38
cluster1021	0	0	0	0	0	0	0	0	422	0
cluster1022	0	0	0	0	0	0	1	1	388	0
cluster1023	48	30	45	31	40	31	35	68	23	35
cluster1024	0	1	1	0	0	0	0	0	378	0
cluster1025	0	0	0	0	1	0	0	0	357	0
cluster1026	0	8	162	1	186	0	0	0	0	0
cluster1027	0	1	168	0	147	0	0	1	0	0
cluster1028	0	3	222	0	91	0	0	0	0	0
cluster1029	0	0	0	0	0	0	0	0	300	3
cluster1030	2	3	111	8	105	1	1	4	1	54
cluster1031	26	25	32	26	28	19	24	53	16	30
cluster1032	0	1	154	1	121	0	1	0	0	0
cluster1033	1	28	99	3	127	0	0	0	16	0
cluster1034	0	0	0	0	0	0	0	0	258	0
cluster1035	0	0	0	0	0	0	1	0	242	0
cluster1036	18	14	24	23	22	6	32	60	12	27
cluster1037	0	5	78	1	142	0	0	0	0	0
cluster1038	20	19	27	18	23	30	16	33	15	15
cluster1039	0	1	124	0	90	0	0	0	0	0
cluster1040	0	0	87	0	124	0	0	0	0	0
cluster1041	3	27	33	15	26	27	2	41	9	26
cluster1042	0	0	179	0	28	0	0	0	0	0
cluster1043	0	0	63	1	125	0	0	0	0	0
cluster1044	22	18	23	16	17	12	15	30	13	13
cluster1045	2	5	4	3	2	0	52	68	22	19
cluster1046	10	14	16	14	16	19	20	37	14	15
cluster1047	8	14	17	15	16	12	17	40	16	17
cluster1048	14	17	16	8	16	17	19	34	15	15
cluster1049	1	1	22	7	132	0	1	0	4	1
cluster1050	0	2	77	0	90	0	0	0	0	0
cluster1051	0	0	0	0	0	0	0	0	162	0
cluster1052	17	16	17	17	15	15	14	25	10	14
cluster1053	0	0	0	0	0	0	0	0	159	0
cluster1054	16	18	19	16	17	13	12	25	9	11
cluster1055	0	1	6	1	3	0	1	142	0	1
cluster1056	14	13	19	15	14	16	14	24	12	12
cluster1057	16	15	14	17	14	16	11	23	11	10
cluster1058	13	14	15	16	14	19	12	25	9	10
cluster1059	12	15	20	13	17	13	5	8	18	24
cluster1060	12	6	17	13	13	14	14	30	12	13
cluster1061	0	0	136	0	7	0	0	0	0	0
cluster1062	0	0	0	0	0	0	0	1	142	0
cluster1063	12	12	19	14	16	17	11	19	9	9
cluster1064	7	10	13	8	13	25	5	31	10	16
cluster1065	0	0	0	0	0	138	0	0	0	0
cluster1066	12	14	14	10	12	16	11	23	12	13
cluster1067	0	14	48	6	67	0	0	1	0	0
cluster1068	14	11	17	14	15	11	11	21	10	12
cluster1069	7	13	18	1	15	6	17	37	4	17
cluster1070	10	10	15	9	11	15	12	26	12	13
cluster1071	11	7	16	13	11	27	9	23	9	6
cluster1072	3	8	19	9	40	0	0	44	4	4
cluster1073	9	7	12	11	10	14	15	20	11	21
cluster1074	0	0	0	0	0	128	0	0	0	0
cluster1075	12	9	19	13	20	12	8	15	10	9
cluster1076	13	12	16	11	14	14	10	18	8	11
cluster1077	2	3	7	3	8	0	2	101	0	1
cluster1078	0	13	59	2	50	0	0	1	1	0
cluster1079	0	5	95	1	25	0	0	0	0	0
cluster1080	10	10	13	10	12	6	13	25	16	9
cluster1081	0	0	1	0	0	0	1	2	120	0
cluster1082	10	10	12	12	9	8	10	21	10	20
cluster1083	12	12	15	13	14	10	8	18	10	9
cluster1084	10	10	11	8	10	14	12	21	9	11
cluster1085	8	7	13	8	9	16	14	18	15	7
cluster1086	2	10	12	15	14	1	12	28	11	10
cluster1087	1	0	0	0	0	0	0	1	112	0
cluster1088	9	10	14	8	11	14	11	18	8	10
cluster1089	2	3	6	5	1	0	0	0	96	0
cluster1090	1	0	0	0	0	111	0	0	0	0
cluster1091	7	10	10	9	10	9	12	22	9	14
cluster1092	10	12	13	11	10	10	7	19	9	9
cluster1093	2	4	20	4	64	2	2	7	1	3
cluster1094	8	13	13	9	10	12	9	18	8	8
cluster1095	0	0	0	0	0	0	1	105	0	1
cluster1096	8	10	10	9	10	10	10	18	10	11
cluster1097	4	20	13	2	10	0	7	22	12	16
cluster1098	0	0	25	0	80	0	0	0	0	0
cluster1099	0	1	35	0	68	0	0	0	0	0
cluster1100	0	0	0	0	0	0	0	0	104	0
cluster1101	9	7	10	9	9	13	12	17	7	10
cluster1102	16	9	15	13	12	0	8	18	5	7
cluster1103	0	13	32	1	54	0	0	0	2	1
cluster1104	0	0	0	0	0	0	0	103	0	0
cluster1105	8	9	9	9	8	12	7	23	8	9
cluster1106	10	9	12	9	11	12	8	17	6	8
cluster1107	9	11	10	9	10	16	7	14	7	7
cluster1108	10	9	13	11	10	9	8	15	7	8
cluster1109	9	6	7	1	29	0	0	46	0	1
cluster1110	0	0	1	0	0	0	1	1	96	0
cluster1111	0	0	88	0	9	0	0	0	0	0
cluster1112	0	0	42	2	53	0	0	0	0	0
cluster1113	0	5	36	6	34	8	0	0	0	7
cluster1114	0	0	1	0	0	0	0	0	95	0
cluster1115	0	0	81	0	13	0	0	0	0	0
cluster1116	1	9	9	2	10	4	3	26	11	18
cluster1117	0	0	34	0	58	0	0	0	0	0
cluster1118	0	2	74	0	16	0	0	0	0	0
cluster1119	0	1	28	0	62	0	0	0	0	0
cluster1120	0	0	28	0	55	0	1	6	0	1
cluster1121	0	0	90	0	1	0	0	0	0	0
cluster1122	9	6	11	8	9	10	6	17	7	7
cluster1123	8	8	9	8	9	8	8	15	7	9
cluster1124	4	4	8	7	9	0	13	27	7	10
cluster1125	8	8	8	8	6	6	10	18	7	9
cluster1126	8	7	11	7	9	10	6	14	7	8
cluster1127	0	3	38	0	46	0	0	0	0	0
cluster1128	7	7	12	9	8	12	6	12	6	7
cluster1129	0	1	15	0	70	0	0	0	0	0
cluster1130	0	5	59	1	21	0	0	0	0	0
cluster1131	0	0	0	0	0	86	0	0	0	0
cluster1132	9	8	14	11	10	7	7	9	5	5
cluster1133	7	8	14	7	8	7	10	10	6	7
cluster1134	6	10	11	8	9	8	7	12	5	8
cluster1135	0	0	40	0	44	0	0	0	0	0
cluster1136	0	0	65	0	18	0	0	0	0	0
cluster1137	1	1	43	0	35	0	1	0	0	1
cluster1138	1	14	31	17	18	0	0	0	0	0
cluster1139	7	10	11	8	9	7	6	11	6	5
cluster1140	8	12	9	5	10	5	10	10	5	6
cluster1141	8	9	9	5	8	9	6	13	6	6
cluster1142	8	8	10	10	9	8	6	10	5	5
cluster1143	7	6	6	4	8	8	10	14	8	7
cluster1144	8	2	15	9	9	11	5	10	5	4
cluster1145	0	0	0	1	0	0	1	0	76	0
cluster1146	0	0	0	0	0	0	0	0	78	0
cluster1147	7	7	9	8	8	12	6	10	5	5
cluster1148	6	6	8	6	6	9	6	13	9	8
cluster1149	8	8	7	8	9	11	5	10	5	5
cluster1150	0	0	0	0	0	0	0	76	0	0
cluster1151	7	7	6	6	6	14	4	16	4	5
cluster1152	0	3	31	0	41	0	0	0	0	0
cluster1153	5	7	9	6	7	7	7	12	6	8
cluster1154	6	6	9	7	8	0	4	21	6	7
cluster1155	7	7	7	6	7	13	6	10	5	6
cluster1156	0	0	0	0	0	72	1	0	0	1
cluster1157	0	1	0	0	0	0	0	1	72	0
cluster1158	4	6	10	5	5	7	8	13	7	8
cluster1159	7	6	8	6	7	9	6	13	5	6
cluster1160	2	2	11	11	10	9	6	12	2	7
cluster1161	5	5	6	5	7	8	7	15	6	8
cluster1162	6	7	8	6	6	8	7	12	6	6
cluster1163	6	6	5	5	5	17	4	12	4	7
cluster1164	7	7	8	6	7	5	7	12	5	7
cluster1165	0	1	0	0	0	0	0	69	0	0
cluster1166	0	0	44	0	26	0	0	0	0	0
cluster1167	6	6	7	4	5	7	7	14	7	6
cluster1168	7	7	9	6	8	3	5	12	5	7
cluster1169	6	7	9	7	7	5	6	11	6	5
cluster1170	7	8	9	6	7	7	5	10	4	6
cluster1171	5	6	7	4	6	10	6	12	7	6
cluster1172	0	0	23	28	18	0	0	0	0	0
cluster1173	0	0	0	1	0	0	0	0	68	0
cluster1174	7	7	8	7	7	2	5	13	3	9
cluster1175	7	3	7	5	7	0	5	15	7	12
cluster1176	5	6	9	4	6	8	7	12	5	6
cluster1177	3	6	8	6	9	7	7	12	3	7
cluster1178	0	0	0	0	0	68	0	0	0	0
cluster1179	0	1	1	1	0	0	0	2	63	0
cluster1180	0	1	1	1	0	0	0	0	62	2
cluster1181	0	0	0	0	0	0	0	0	67	0
cluster1182	8	6	10	6	7	6	5	9	4	5
cluster1183	7	4	13	5	8	3	5	11	5	5
cluster1184	2	3	3	1	1	42	2	9	0	3
cluster1185	6	6	7	5	4	7	6	15	3	7
cluster1186	6	6	6	3	6	8	6	13	6	6
cluster1187	6	7	7	6	6	8	3	12	4	7
cluster1188	4	3	3	4	4	6	8	16	9	9
cluster1189	1	12	5	9	10	0	3	26	0	0
cluster1190	0	0	0	0	0	0	0	0	65	1
cluster1191	5	7	7	7	5	4	7	12	5	6
cluster1192	5	7	5	5	5	10	6	10	6	6
cluster1193	6	4	7	5	4	8	6	12	5	8
cluster1194	5	13	3	8	4	0	8	14	2	8
cluster1195	9	3	13	6	8	0	6	12	4	4
cluster1196	0	0	53	0	12	0	0	0	0	0
cluster1197	0	9	35	11	10	0	0	0	0	0
cluster1198	0	0	44	0	21	0	0	0	0	0
cluster1199	0	0	0	0	0	0	1	64	0	0
cluster1200	8	6	10	7	9	5	4	7	3	5
cluster1201	5	7	8	7	6	9	4	8	4	6
cluster1202	4	4	5	4	5	12	6	13	6	5
cluster1203	0	0	0	0	0	0	62	0	1	0
cluster1204	6	6	7	5	6	7	5	10	6	5
cluster1205	6	6	8	5	5	8	5	9	6	5
cluster1206	7	5	5	4	4	7	6	14	5	6
cluster1207	8	8	14	8	10	2	4	5	1	3
cluster1208	0	0	62	0	1	0	0	0	0	0
cluster1209	3	7	6	7	6	2	8	11	5	8
cluster1210	5	7	5	5	5	10	6	9	5	5
cluster1211	0	0	0	0	0	0	2	59	0	1
cluster1212	5	4	6	5	5	7	7	12	5	6
cluster1213	7	6	8	4	7	4	5	11	4	5
cluster1214	7	3	10	7	8	5	6	8	3	4
cluster1215	6	6	15	4	10	1	5	7	3	4
cluster1216	5	5	6	5	4	3	8	11	8	6
cluster1217	0	0	0	2	1	0	1	19	37	0
cluster1218	5	4	6	6	6	7	5	10	5	6
cluster1219	4	3	5	5	4	6	8	11	7	7
cluster1220	0	0	23	0	37	0	0	0	0	0
cluster1221	0	0	0	0	0	0	0	0	59	1
cluster1222	0	0	0	0	0	0	0	0	60	0
cluster1223	6	7	6	3	4	4	6	13	4	6
cluster1224	7	7	7	5	7	6	4	8	4	4
cluster1225	5	5	7	6	6	10	4	8	4	4
cluster1226	6	7	6	5	5	7	6	10	3	4
cluster1227	0	0	57	0	2	0	0	0	0	0
cluster1228	0	0	0	0	0	0	0	0	58	1
cluster1229	6	6	4	5	3	11	8	6	4	5
cluster1230	3	7	7	3	7	6	8	8	4	5
cluster1231	6	5	6	6	6	5	3	12	4	5
cluster1232	6	6	7	6	6	2	5	11	6	3
cluster1233	5	5	7	5	7	4	5	12	5	3
cluster1234	5	3	8	7	3	0	6	13	4	9
cluster1235	5	4	9	4	5	6	5	10	5	5
cluster1236	5	7	8	8	5	4	4	8	5	4
cluster1237	4	8	4	6	7	3	7	11	4	4
cluster1238	4	4	7	6	7	6	5	8	5	5
cluster1239	2	38	8	1	8	0	0	0	0	0
cluster1240	6	6	7	5	6	9	4	7	4	3
cluster1241	0	0	16	2	39	0	0	0	0	0
cluster1242	1	0	0	1	0	0	0	55	0	0
cluster1243	0	1	0	0	0	0	0	0	55	1
cluster1244	5	7	6	6	4	2	8	8	5	5
cluster1245	5	6	7	6	6	5	4	8	4	5
cluster1246	2	1	2	2	2	1	7	27	5	7
cluster1247	5	5	5	7	6	3	5	9	6	5
cluster1248	3	6	4	6	6	0	3	16	4	8
cluster1249	0	0	0	0	0	0	0	0	56	0
cluster1250	6	7	6	4	6	6	4	7	4	5
cluster1251	6	4	3	5	4	6	5	11	6	5
cluster1252	6	5	8	5	5	6	4	8	4	4
cluster1253	5	5	8	6	6	6	3	8	4	4
cluster1254	6	8	11	7	5	0	3	9	1	5
cluster1255	8	7	9	8	9	0	2	11	0	1
cluster1256	5	4	6	4	6	4	5	13	0	8
cluster1257	0	0	0	0	0	0	0	2	53	0
cluster1258	5	5	6	6	5	6	4	7	5	5
cluster1259	4	5	6	3	6	5	5	12	4	4
cluster1260	5	6	6	6	6	0	3	11	2	9
cluster1261	0	0	0	1	1	0	0	1	51	0
cluster1262	5	6	5	4	5	6	7	8	4	4
cluster1263	6	7	7	6	5	5	4	7	3	3
cluster1264	0	1	0	0	0	0	1	1	50	0
cluster1265	17	5	6	10	3	0	3	6	0	3
cluster1266	5	4	5	5	5	6	4	8	5	6
cluster1267	5	5	6	4	5	6	4	10	4	4
cluster1268	4	4	5	4	5	6	5	10	5	5
cluster1269	0	18	6	12	4	0	0	13	0	0
cluster1270	0	0	0	0	0	0	0	52	1	0
cluster1271	0	0	0	0	0	0	0	0	53	0
cluster1272	5	4	5	5	4	6	5	9	5	4
cluster1273	4	6	7	4	6	4	4	8	4	5
cluster1274	1	12	10	9	14	0	0	0	0	6
cluster1275	2	5	6	3	5	1	5	15	4	6
cluster1276	3	1	3	2	2	0	17	20	2	2
cluster1277	0	0	0	0	0	0	0	0	51	1
cluster1278	0	0	0	0	0	0	0	0	51	1
cluster1279	5	5	7	3	7	4	4	8	4	4
cluster1280	2	6	1	2	1	2	3	22	6	6
cluster1281	5	4	11	5	5	1	4	8	0	8
cluster1282	0	1	0	1	0	0	1	0	48	0
cluster1283	0	0	35	0	16	0	0	0	0	0
cluster1284	0	0	24	0	27	0	0	0	0	0
cluster1285	0	0	0	1	1	0	0	48	1	0
cluster1286	4	3	2	4	2	5	8	10	8	4
cluster1287	4	4	8	5	5	3	5	8	4	4
cluster1288	5	5	6	4	5	4	4	8	4	5
cluster1289	5	5	5	5	5	6	4	7	4	4
cluster1290	4	5	5	5	5	5	5	8	4	4
cluster1291	3	4	6	6	5	4	4	10	4	4
cluster1292	5	4	4	1	4	8	3	9	4	8
cluster1293	0	1	0	0	0	0	0	0	49	0
cluster1294	0	0	23	5	22	0	0	0	0	0
cluster1295	0	0	4	0	46	0	0	0	0	0
cluster1296	0	0	0	0	0	50	0	0	0	0
cluster1297	0	0	0	0	0	0	0	50	0	0
cluster1298	4	3	7	8	4	0	3	10	4	6
cluster1299	5	8	7	3	6	0	7	9	1	3
cluster1300	4	4	5	5	5	1	8	10	3	4
cluster1301	5	6	5	4	5	4	4	8	4	4
cluster1302	0	0	0	0	0	0	0	49	0	0
cluster1303	3	3	3	2	3	13	4	9	3	6
cluster1304	2	2	2	2	2	13	2	8	12	4
cluster1305	0	2	9	17	21	0	0	0	0	0
cluster1306	0	0	0	0	0	0	0	0	49	0
cluster1307	0	0	0	0	0	0	1	0	48	0
cluster1308	4	6	5	4	5	4	4	8	3	5
cluster1309	1	0	24	6	14	0	2	1	0	0
cluster1310	6	6	7	3	6	2	5	6	2	5
cluster1311	4	4	4	4	5	8	4	8	4	3
cluster1312	6	4	7	5	6	4	4	6	3	3
cluster1313	4	3	4	4	3	5	5	10	5	5
cluster1314	4	5	4	5	5	4	6	7	4	4
cluster1315	5	6	6	5	5	3	5	6	4	3
cluster1316	4	3	9	1	5	2	9	7	3	5
cluster1317	6	3	4	5	5	4	4	10	3	4
cluster1318	4	4	4	5	4	4	8	8	3	4
cluster1319	6	5	4	3	2	5	4	10	3	6
cluster1320	0	0	0	1	1	0	0	0	46	0
cluster1321	0	0	0	0	0	48	0	0	0	0
cluster1322	0	0	0	0	0	0	0	48	0	0
cluster1323	4	4	5	4	4	5	5	8	4	4
cluster1324	4	20	4	4	5	1	2	4	2	1
cluster1325	5	4	5	4	4	4	4	11	2	4
cluster1326	3	5	5	8	7	0	2	7	4	6
cluster1327	5	5	6	5	6	4	3	6	4	3
cluster1328	5	5	6	6	6	4	3	6	3	3
cluster1329	5	4	5	4	5	8	3	6	3	4
cluster1330	0	0	7	0	3	0	0	37	0	0
cluster1331	0	0	0	1	0	1	1	44	0	0
cluster1332	4	4	6	3	4	3	6	8	4	4
cluster1333	3	4	8	2	5	1	2	14	2	5
cluster1334	4	10	4	3	5	3	6	6	3	2
cluster1335	6	4	5	5	5	7	3	6	2	3
cluster1336	3	4	5	4	5	8	5	6	3	3
cluster1337	4	4	6	4	5	3	3	11	3	3
cluster1338	6	6	5	4	5	4	3	6	4	3
cluster1339	0	0	0	0	0	46	0	0	0	0
cluster1340	0	0	0	0	0	0	0	0	46	0
cluster1341	4	5	6	4	3	5	4	7	4	3
cluster1342	4	3	4	3	5	3	4	9	5	5
cluster1343	4	3	5	3	4	11	3	6	3	3
cluster1344	0	9	4	0	28	0	3	1	0	0
cluster1345	4	5	6	5	4	3	3	8	3	4
cluster1346	5	4	5	6	5	5	3	6	3	3
cluster1347	3	3	7	4	4	5	4	8	3	4
cluster1348	4	3	6	4	4	2	4	12	2	4
cluster1349	0	0	1	0	0	0	0	0	44	0
cluster1350	5	5	5	5	5	4	3	6	3	3
cluster1351	5	5	5	4	5	5	2	7	3	3
cluster1352	10	7	5	9	6	0	3	4	0	0
cluster1353	4	4	3	4	3	1	5	11	3	6
cluster1354	3	2	3	3	3	7	3	10	6	4
cluster1355	3	6	5	4	5	7	3	5	3	3
cluster1356	4	7	6	5	6	0	3	8	2	3
cluster1357	3	4	4	3	4	5	5	7	5	4
cluster1358	4	4	4	4	4	4	4	8	4	4
cluster1359	4	5	7	5	5	0	5	7	3	3
cluster1360	4	5	6	2	7	0	1	6	8	5
cluster1361	4	4	4	4	3	6	3	10	3	3
cluster1362	3	3	4	5	5	3	4	8	4	4
cluster1363	6	3	4	6	5	4	3	6	3	3
cluster1364	5	3	3	4	2	4	4	9	5	4
cluster1365	5	4	5	4	5	4	4	6	3	3
cluster1366	4	3	6	4	4	5	4	8	3	2
cluster1367	5	4	5	5	5	4	3	6	3	3
cluster1368	4	4	5	3	4	6	4	6	3	4
cluster1369	4	4	7	4	5	3	4	6	3	3
cluster1370	4	4	4	3	4	4	3	8	4	5
cluster1371	4	4	6	3	4	2	4	8	4	4
cluster1372	2	2	2	2	2	8	7	8	5	5
cluster1373	5	4	8	2	3	2	9	6	2	2
cluster1374	0	19	10	8	6	0	0	0	0	0
cluster1375	5	4	5	4	5	3	5	7	2	3
cluster1376	4	6	5	5	3	3	5	4	4	4
cluster1377	0	0	0	0	0	0	0	0	43	0
cluster1378	0	0	0	0	0	0	0	0	41	2
cluster1379	3	3	5	3	4	7	6	6	2	3
cluster1380	3	3	3	3	2	9	6	6	4	3
cluster1381	3	3	4	5	3	4	4	8	4	4
cluster1382	4	7	4	8	2	0	4	10	2	1
cluster1383	4	4	5	4	4	4	3	8	3	3
cluster1384	3	4	6	3	4	3	3	8	3	5
cluster1385	5	5	3	3	4	4	4	7	4	3
cluster1386	2	2	3	1	0	7	5	14	4	4
cluster1387	0	4	2	26	10	0	0	0	0	0
cluster1388	4	4	5	5	5	4	3	6	3	3
cluster1389	4	5	4	3	4	7	3	6	3	3
cluster1390	0	0	0	0	0	0	42	0	0	0
cluster1391	3	4	4	4	3	5	4	8	3	3
cluster1392	4	5	5	4	4	4	3	6	3	3
cluster1393	3	3	5	2	3	5	5	8	3	4
cluster1394	3	4	5	3	4	4	5	6	4	3
cluster1395	2	2	8	2	4	2	4	8	4	5
cluster1396	1	2	3	3	3	7	3	9	3	7
cluster1397	0	0	0	0	0	0	0	0	41	0
cluster1398	0	0	0	0	0	0	0	0	41	0
cluster1399	0	0	0	0	0	0	0	1	39	1
cluster1400	0	0	0	0	0	41	0	0	0	0
cluster1401	0	0	0	0	0	1	0	2	38	0
cluster1402	0	0	0	0	0	0	0	40	0	1
cluster1403	4	4	2	3	3	0	4	11	2	7
cluster1404	3	5	8	5	6	2	4	2	2	3
cluster1405	3	3	7	4	4	5	3	6	2	3
cluster1406	2	3	5	3	3	5	5	8	3	3
cluster1407	3	4	5	3	3	4	3	6	6	3
cluster1408	4	4	6	4	4	4	2	6	3	3
cluster1409	2	2	4	5	4	0	6	7	7	3
cluster1410	5	5	4	5	3	3	3	6	3	3
cluster1411	4	4	5	4	3	5	3	6	3	3
cluster1412	5	4	6	3	5	2	3	6	3	3
cluster1413	4	4	4	4	3	6	3	6	3	3
cluster1414	2	4	3	3	3	6	4	10	2	3
cluster1415	4	4	6	4	6	2	2	6	3	3
cluster1416	3	3	4	2	4	2	8	8	3	3
cluster1417	3	4	5	5	3	5	3	6	3	3
cluster1418	0	0	0	0	0	0	0	40	0	0
cluster1419	0	0	0	0	0	0	0	0	40	0
cluster1420	0	0	0	0	0	0	1	39	0	0
cluster1421	0	0	0	0	0	0	0	40	0	0
cluster1422	0	0	0	0	0	0	0	40	0	0
cluster1423	3	3	3	3	4	9	3	6	3	2
cluster1424	4	3	4	3	4	3	4	6	4	4
cluster1425	4	3	6	3	3	5	2	7	3	3
cluster1426	4	3	4	5	4	5	3	6	2	3
cluster1427	4	4	5	4	5	4	3	6	2	2
cluster1428	3	4	6	3	4	4	4	6	3	2
cluster1429	5	4	7	5	5	3	2	4	2	2
cluster1430	4	4	6	4	4	3	3	5	3	3
cluster1431	4	3	4	3	6	3	4	6	3	3
cluster1432	4	4	4	2	3	3	3	8	4	4
cluster1433	5	4	2	6	6	1	2	9	0	4
cluster1434	4	4	4	4	5	3	3	6	3	3
cluster1435	3	4	4	4	4	4	4	6	3	3
cluster1436	5	5	2	3	3	1	4	8	5	3
cluster1437	3	3	2	3	2	5	3	11	3	4
cluster1438	3	1	1	3	2	1	8	13	2	5
cluster1439	2	5	5	5	4	5	3	6	0	4
cluster1440	2	3	5	4	5	3	4	6	4	3
cluster1441	1	9	7	0	22	0	0	0	0	0
cluster1442	0	0	0	0	0	36	1	0	1	1
cluster1443	0	0	0	0	0	0	0	39	0	0
cluster1444	0	0	0	0	0	0	4	0	26	9
cluster1445	3	6	3	3	4	4	3	6	3	3
cluster1446	4	3	3	3	4	6	3	6	3	3
cluster1447	4	2	5	4	4	5	3	6	3	2
cluster1448	3	3	5	2	5	5	3	6	3	3
cluster1449	5	4	5	5	3	3	3	5	2	3
cluster1450	3	6	4	3	2	3	3	6	4	4
cluster1451	0	0	30	0	8	0	0	0	0	0
cluster1452	4	25	0	5	0	0	1	1	1	1
cluster1453	1	1	10	5	15	0	1	3	1	1
cluster1454	0	0	0	0	0	0	0	38	0	0
cluster1455	0	0	23	0	15	0	0	0	0	0
cluster1456	0	0	0	0	0	38	0	0	0	0
cluster1457	4	3	4	3	4	4	3	6	3	3
cluster1458	3	4	4	3	4	5	3	6	3	2
cluster1459	4	4	5	2	4	2	3	6	4	3
cluster1460	4	2	4	3	3	7	6	4	2	2
cluster1461	3	3	5	2	4	4	4	6	3	3
cluster1462	3	3	5	4	4	3	4	5	3	3
cluster1463	3	3	4	3	5	2	3	8	3	3
cluster1464	3	4	4	3	3	4	4	6	2	4
cluster1465	2	2	4	1	22	0	1	3	1	1
cluster1466	3	2	4	3	3	2	3	10	2	5
cluster1467	5	2	9	4	4	2	4	3	2	2
cluster1468	5	4	4	2	4	8	2	4	2	2
cluster1469	3	2	3	3	3	8	3	7	3	2
cluster1470	3	5	4	3	2	6	2	7	2	3
cluster1471	3	4	3	2	3	6	4	6	3	3
cluster1472	4	4	5	3	4	4	3	5	3	2
cluster1473	0	0	0	0	0	0	1	36	0	0
cluster1474	4	4	4	3	4	3	3	6	3	2
cluster1475	4	4	5	4	4	1	3	5	3	3
cluster1476	4	3	3	2	3	3	5	6	3	4
cluster1477	3	4	3	3	4	4	3	6	3	3
cluster1478	1	1	14	2	12	1	1	2	1	1
cluster1479	3	6	5	3	4	2	3	4	4	2
cluster1480	5	2	4	3	5	5	2	6	1	3
cluster1481	4	4	3	2	4	4	3	6	3	3
cluster1482	2	3	5	3	3	1	5	6	4	4
cluster1483	5	4	3	3	3	5	2	6	2	3
cluster1484	3	4	3	3	3	3	4	6	3	4
cluster1485	4	4	4	3	3	4	4	4	3	3
cluster1486	2	2	1	2	3	3	6	12	1	4
cluster1487	2	3	5	3	6	3	3	6	3	2
cluster1488	4	4	4	1	4	3	3	7	3	3
cluster1489	4	4	4	3	4	4	4	5	2	2
cluster1490	2	4	3	3	3	5	3	7	3	3
cluster1491	3	2	3	3	3	0	7	5	5	5
cluster1492	3	4	4	4	5	5	3	4	2	2
cluster1493	0	0	16	2	18	0	0	0	0	0
cluster1494	0	4	24	0	8	0	0	0	0	0
cluster1495	0	1	20	2	13	0	0	0	0	0
cluster1496	0	0	0	0	0	36	0	0	0	0
cluster1497	0	0	14	0	17	0	2	3	0	0
cluster1498	0	0	0	0	0	0	0	0	36	0
cluster1499	0	0	0	0	0	36	0	0	0	0
cluster1500	4	3	4	3	2	4	4	6	2	3
cluster1501	2	2	2	2	2	8	3	8	3	3
cluster1502	3	3	4	4	4	2	4	6	2	3
cluster1503	4	5	5	4	4	3	2	4	2	2
cluster1504	3	4	2	3	3	4	3	7	3	3
cluster1505	3	3	4	2	3	3	4	7	3	3
cluster1506	3	2	5	3	4	3	3	6	3	3
cluster1507	4	3	5	4	4	1	2	6	3	3
cluster1508	4	3	5	4	3	3	2	4	2	5
cluster1509	4	3	5	5	4	3	2	4	3	2
cluster1510	4	1	4	4	4	4	3	5	3	3
cluster1511	3	4	4	2	4	3	3	6	3	3
cluster1512	3	4	4	4	3	2	3	6	3	3
cluster1513	2	4	3	4	2	2	5	9	1	3
cluster1514	3	3	2	3	3	6	3	6	3	3
cluster1515	4	3	4	4	4	2	2	6	3	3
cluster1516	3	3	4	3	3	3	4	6	3	3
cluster1517	3	3	1	3	3	4	4	7	2	5
cluster1518	3	2	3	3	2	0	4	13	2	3
cluster1519	3	4	3	3	3	4	3	6	2	4
cluster1520	1	2	2	2	2	2	4	12	3	5
cluster1521	0	0	0	0	0	1	0	33	0	1
cluster1522	2	3	3	3	3	3	3	8	3	4
cluster1523	4	1	3	5	4	4	3	6	2	3
cluster1524	3	2	3	2	3	4	4	8	3	3
cluster1525	4	3	2	2	4	5	3	6	3	3
cluster1526	4	6	4	4	4	2	2	5	2	2
cluster1527	2	4	3	2	3	5	3	6	3	4
cluster1528	0	1	11	1	22	0	0	0	0	0
cluster1529	0	1	10	0	7	0	0	17	0	0
cluster1530	0	0	9	2	17	0	1	6	0	0
cluster1531	0	0	0	0	1	0	0	33	1	0
cluster1532	0	0	11	9	15	0	0	0	0	0
cluster1533	3	3	3	2	3	5	3	6	3	3
cluster1534	3	4	4	4	2	1	2	8	3	3
cluster1535	4	5	10	2	13	0	0	0	0	0
cluster1536	3	3	3	3	3	6	2	6	3	2
cluster1537	3	3	2	3	3	0	2	7	6	5
cluster1538	4	5	4	4	4	2	3	4	2	2
cluster1539	3	4	4	3	3	1	4	7	3	2
cluster1540	3	3	4	2	3	4	3	6	3	3
cluster1541	3	6	1	8	1	0	2	5	4	4
cluster1542	5	4	12	6	4	0	3	0	0	0
cluster1543	4	4	6	3	4	3	2	4	2	2
cluster1544	4	3	4	4	4	4	3	3	3	2
cluster1545	3	3	3	3	3	4	3	6	3	3
cluster1546	3	3	3	3	3	4	4	6	2	3
cluster1547	3	2	3	2	3	5	3	6	3	4
cluster1548	3	3	3	4	5	5	2	6	2	1
cluster1549	3	3	5	4	4	3	2	5	2	3
cluster1550	3	2	3	2	3	5	4	6	3	3
cluster1551	3	3	3	3	3	3	4	6	3	3
cluster1552	3	2	4	3	3	6	2	5	4	2
cluster1553	4	4	5	3	3	2	3	6	2	2
cluster1554	3	3	3	3	2	5	3	6	3	3
cluster1555	3	3	10	2	2	3	2	4	3	2
cluster1556	0	0	0	0	0	34	0	0	0	0
cluster1557	0	0	0	0	0	0	0	34	0	0
cluster1558	1	2	1	2	0	0	1	25	1	1
cluster1559	0	1	6	0	27	0	0	0	0	0
cluster1560	0	0	0	0	0	0	0	34	0	0
cluster1561	3	3	4	3	3	3	2	6	3	3
cluster1562	4	4	4	4	4	3	2	4	2	2
cluster1563	4	5	4	3	4	2	2	4	3	2
cluster1564	3	3	2	2	3	4	3	7	3	3
cluster1565	4	3	4	4	3	2	3	2	5	3
cluster1566	6	5	7	5	3	0	2	4	0	1
cluster1567	2	3	2	1	2	0	3	9	4	7
cluster1568	4	3	5	3	4	2	3	4	3	2
cluster1569	3	3	3	2	4	3	3	6	3	3
cluster1570	3	3	4	4	4	1	3	6	2	3
cluster1571	4	3	4	4	4	4	2	4	2	2
cluster1572	3	4	3	2	3	5	3	4	3	3
cluster1573	4	2	3	3	4	3	3	6	3	2
cluster1574	3	4	4	3	3	3	3	4	3	3
cluster1575	3	3	6	2	4	2	2	5	2	4
cluster1576	3	3	3	3	2	1	2	9	4	3
cluster1577	3	3	4	3	3	5	2	6	2	2
cluster1578	4	4	3	2	3	2	2	6	4	3
cluster1579	4	4	5	3	4	3	2	4	2	2
cluster1580	4	5	4	4	4	2	2	7	1	0
cluster1581	3	3	3	3	2	5	3	6	3	2
cluster1582	2	2	4	3	4	1	1	8	3	5
cluster1583	2	3	4	3	2	3	4	6	2	4
cluster1584	3	2	3	3	3	3	4	5	4	3
cluster1585	3	3	4	4	4	4	3	4	2	2
cluster1586	3	3	5	2	3	4	2	7	2	2
cluster1587	3	3	4	3	5	2	4	4	3	2
cluster1588	1	2	3	3	3	5	4	5	3	4
cluster1589	3	4	2	4	3	2	3	6	3	3
cluster1590	0	24	9	0	0	0	0	0	0	0
cluster1591	0	0	0	0	0	33	0	0	0	0
cluster1592	0	0	32	0	1	0	0	0	0	0
cluster1593	0	2	0	0	0	0	0	0	30	0
cluster1594	2	1	2	7	4	0	1	0	2	13
cluster1595	3	3	4	3	3	3	3	5	2	3
cluster1596	3	2	3	3	3	5	2	6	3	2
cluster1597	4	4	4	3	3	0	6	4	1	3
cluster1598	3	2	4	2	3	3	3	6	3	3
cluster1599	2	3	5	3	4	2	3	5	2	3
cluster1600	3	2	2	3	2	3	7	5	2	3
cluster1601	4	4	4	4	4	2	2	4	2	2
cluster1602	4	2	3	3	4	3	3	5	2	3
cluster1603	3	3	3	2	3	3	3	5	3	4
cluster1604	2	3	4	2	3	6	4	4	2	2
cluster1605	3	3	5	3	3	2	3	6	2	2
cluster1606	4	3	3	2	4	4	3	4	3	2
cluster1607	4	4	4	4	3	3	2	4	2	2
cluster1608	3	3	3	2	3	3	3	6	3	3
cluster1609	3	3	3	2	3	2	4	6	3	3
cluster1610	3	3	5	3	4	4	2	4	2	2
cluster1611	1	0	4	2	3	0	0	0	22	0
cluster1612	3	3	4	3	3	1	1	8	1	5
cluster1613	2	2	4	2	3	4	3	8	1	3
cluster1614	3	3	3	3	3	3	3	6	2	3
cluster1615	3	3	4	3	4	2	3	4	3	3
cluster1616	3	4	3	3	3	2	4	6	2	2
cluster1617	2	3	3	2	3	2	4	8	2	3
cluster1618	3	3	2	2	3	3	4	6	3	3
cluster1619	3	4	5	3	3	2	2	6	2	2
cluster1620	3	4	4	3	4	1	2	5	2	4
cluster1621	0	32	0	0	0	0	0	0	0	0
cluster1622	0	0	17	0	13	0	0	2	0	0
cluster1623	0	0	32	0	0	0	0	0	0	0
cluster1624	2	1	1	2	2	0	2	16	0	5
cluster1625	4	4	4	2	4	3	2	4	2	2
cluster1626	2	3	2	1	2	1	4	10	2	4
cluster1627	3	2	4	3	3	6	2	4	2	2
cluster1628	3	4	4	4	4	1	5	2	3	1
cluster1629	3	3	4	4	4	3	2	4	2	2
cluster1630	2	2	3	3	2	1	7	5	3	3
cluster1631	4	3	2	3	2	3	5	3	2	4
cluster1632	4	3	4	2	5	3	2	4	2	2
cluster1633	3	2	4	3	4	5	2	4	2	2
cluster1634	3	3	2	2	3	2	3	7	4	2
cluster1635	3	3	4	3	3	2	4	4	2	3
cluster1636	3	4	3	2	3	3	4	5	2	2
cluster1637	3	1	3	3	4	3	3	8	1	2
cluster1638	4	3	4	3	5	2	1	4	2	3
cluster1639	3	2	3	3	3	4	4	5	2	2
cluster1640	5	3	3	4	2	5	2	4	1	2
cluster1641	4	3	4	2	3	2	4	4	3	2
cluster1642	4	4	3	4	4	3	2	3	2	2
cluster1643	3	3	2	2	3	2	4	6	3	3
cluster1644	2	2	2	2	1	0	7	10	4	1
cluster1645	2	3	3	3	2	4	2	6	3	3
cluster1646	4	3	3	3	4	4	2	4	2	2
cluster1647	3	4	4	3	3	4	2	4	2	2
cluster1648	4	4	1	3	2	1	3	6	4	3
cluster1649	0	0	0	1	0	0	0	30	0	0
cluster1650	0	6	8	5	12	0	0	0	0	0
cluster1651	0	0	0	0	0	0	1	30	0	0
cluster1652	0	0	30	0	1	0	0	0	0	0
cluster1653	0	0	29	1	1	0	0	0	0	0
cluster1654	0	0	0	0	1	0	0	30	0	0
cluster1655	0	0	0	0	0	0	0	31	0	0
cluster1656	3	3	3	3	4	4	2	4	2	2
cluster1657	4	3	4	3	2	3	2	5	2	2
cluster1658	3	3	4	3	3	4	2	4	2	2
cluster1659	5	5	2	2	3	0	6	5	1	1
cluster1660	4	2	4	3	4	3	2	4	2	2
cluster1661	4	3	5	4	4	0	4	1	4	1
cluster1662	3	3	3	3	3	5	2	4	2	2
cluster1663	3	3	4	3	3	0	4	5	2	3
cluster1664	3	3	3	3	3	4	2	4	2	3
cluster1665	4	3	3	3	4	2	2	3	3	3
cluster1666	1	3	3	3	3	5	2	6	2	2
cluster1667	4	2	4	4	3	2	3	4	2	2
cluster1668	3	3	3	3	3	0	4	6	1	4
cluster1669	2	3	5	3	2	2	3	6	1	3
cluster1670	3	3	4	2	3	5	3	4	2	1
cluster1671	3	3	4	4	3	3	2	4	2	2
cluster1672	3	5	4	3	3	2	2	4	2	2
cluster1673	4	3	4	3	4	0	3	4	2	3
cluster1674	1	2	2	3	2	5	3	6	3	3
cluster1675	3	2	4	3	3	4	2	4	2	3
cluster1676	2	1	5	3	5	2	2	4	4	2
cluster1677	1	2	0	1	0	10	4	5	2	5
cluster1678	2	2	1	2	2	6	4	6	2	3
cluster1679	3	3	4	3	4	2	2	5	2	2
cluster1680	3	3	3	3	2	3	2	6	2	3
cluster1681	3	2	3	3	3	4	2	6	2	2
cluster1682	2	2	4	1	3	3	3	6	3	3
cluster1683	3	4	4	2	3	3	3	4	2	2
cluster1684	3	3	4	3	3	4	2	4	2	2
cluster1685	2	3	4	2	3	5	2	4	3	2
cluster1686	3	3	3	3	3	4	3	4	2	2
cluster1687	3	2	2	2	2	5	2	6	4	2
cluster1688	1	3	3	2	3	3	3	6	3	3
cluster1689	3	3	3	2	3	3	4	5	2	2
cluster1690	2	3	3	3	4	4	3	4	2	2
cluster1691	3	2	4	3	4	2	2	6	2	2
cluster1692	1	0	0	1	0	0	0	28	0	0
cluster1693	6	3	4	6	9	2	0	0	0	0
cluster1694	0	0	18	0	11	0	0	1	0	0
cluster1695	0	0	17	0	12	0	0	0	0	1
cluster1696	3	4	3	2	3	3	3	4	2	2
cluster1697	3	3	4	3	3	2	2	4	3	2
cluster1698	3	1	3	3	3	2	1	8	3	2
cluster1699	2	4	6	2	3	2	2	3	2	3
cluster1700	3	3	3	3	3	3	2	4	2	3
cluster1701	3	4	4	3	3	3	2	3	2	2
cluster1702	4	4	3	3	3	3	2	3	2	2
cluster1703	3	3	3	3	3	3	2	4	2	3
cluster1704	2	1	5	2	3	5	1	6	1	3
cluster1705	4	4	2	4	2	4	2	4	1	2
cluster1706	2	4	3	3	3	2	3	4	2	3
cluster1707	2	10	2	2	2	1	2	4	2	2
cluster1708	2	2	3	2	2	1	3	7	2	5
cluster1709	3	2	4	1	3	2	3	4	3	4
cluster1710	3	4	4	1	3	9	1	2	1	1
cluster1711	3	3	5	3	3	2	2	4	2	2
cluster1712	2	3	1	3	2	5	2	5	3	3
cluster1713	2	4	1	4	2	0	4	7	2	3
cluster1714	3	3	3	2	4	3	3	4	2	2
cluster1715	3	2	4	3	4	3	2	4	2	2
cluster1716	4	3	4	3	4	2	2	4	2	1
cluster1717	3	3	3	1	2	2	3	6	3	3
cluster1718	3	3	1	3	1	2	3	6	4	3
cluster1719	3	3	2	4	2	3	3	5	2	2
cluster1720	4	1	4	3	4	3	2	4	2	2
cluster1721	4	4	3	3	3	0	6	2	1	3
cluster1722	1	0	1	0	1	0	0	25	1	0
cluster1723	2	3	2	1	2	7	3	5	2	2
cluster1724	2	3	3	4	1	2	3	5	3	3
cluster1725	3	3	3	3	3	4	2	4	2	2
cluster1726	3	3	3	1	3	4	2	5	3	2
cluster1727	3	3	2	4	3	2	2	5	2	3
cluster1728	3	2	3	3	3	5	2	4	2	2
cluster1729	4	1	4	4	4	2	2	4	2	2
cluster1730	1	1	18	1	1	1	1	2	1	2
cluster1731	1	1	4	3	3	3	4	6	2	2
cluster1732	3	2	3	2	3	4	2	5	2	3
cluster1733	3	4	2	2	1	0	4	3	3	7
cluster1734	3	3	2	2	3	0	5	5	2	4
cluster1735	0	0	28	0	1	0	0	0	0	0
cluster1736	0	0	0	0	0	29	0	0	0	0
cluster1737	0	0	0	0	0	0	0	29	0	0
cluster1738	3	2	5	4	4	1	2	4	1	2
cluster1739	3	3	2	3	3	3	3	4	3	1
cluster1740	3	3	3	3	3	4	2	3	2	2
cluster1741	2	2	4	1	2	4	2	6	2	3
cluster1742	4	2	3	3	3	1	2	6	1	3
cluster1743	3	2	3	3	3	4	2	4	2	2
cluster1744	3	3	3	2	3	4	2	4	2	2
cluster1745	3	3	5	3	3	3	2	3	1	2
cluster1746	3	3	3	2	3	4	3	3	2	2
cluster1747	3	3	3	2	2	0	2	6	4	3
cluster1748	3	3	3	4	3	2	2	4	2	2
cluster1749	3	3	4	3	4	1	2	4	2	2
cluster1750	3	3	3	2	3	4	2	4	2	2
cluster1751	3	3	4	3	3	2	2	4	2	2
cluster1752	2	2	4	2	3	5	2	4	2	2
cluster1753	3	3	3	3	3	3	2	4	2	2
cluster1754	3	3	2	3	2	4	3	4	2	2
cluster1755	2	2	3	1	3	2	4	6	3	2
cluster1756	3	3	4	3	3	1	3	5	1	2
cluster1757	3	2	4	3	3	3	2	4	2	2
cluster1758	3	2	5	3	3	2	2	4	2	2
cluster1759	3	3	4	3	3	1	2	4	2	3
cluster1760	2	2	3	2	3	5	3	4	2	2
cluster1761	2	3	2	3	2	2	3	4	3	4
cluster1762	4	3	4	4	4	1	2	4	0	2
cluster1763	2	2	1	1	1	9	4	5	0	3
cluster1764	2	3	3	3	4	3	2	4	2	2
cluster1765	3	3	3	2	3	3	3	4	2	2
cluster1766	3	3	3	3	3	3	2	4	2	2
cluster1767	2	3	5	4	1	2	2	4	1	4
cluster1768	4	3	2	5	2	1	2	5	2	2
cluster1769	2	2	3	3	3	3	4	4	2	2
cluster1770	2	3	3	3	3	3	2	5	2	2
cluster1771	3	3	3	2	3	2	3	4	2	3
cluster1772	3	3	3	2	3	3	2	4	3	2
cluster1773	3	2	3	3	3	3	3	4	2	2
cluster1774	3	2	4	3	3	2	2	5	2	2
cluster1775	3	3	4	3	3	2	2	4	2	2
cluster1776	2	2	5	4	3	2	2	4	2	2
cluster1777	2	2	3	2	3	2	2	7	3	2
cluster1778	2	3	3	2	2	2	3	5	3	3
cluster1779	4	4	2	3	2	0	2	8	2	1
cluster1780	2	2	3	3	3	5	3	4	2	1
cluster1781	2	3	3	2	3	2	3	4	3	3
cluster1782	0	0	0	0	1	0	0	27	0	0
cluster1783	3	2	3	3	3	4	2	4	2	2
cluster1784	3	4	4	2	3	2	2	4	2	2
cluster1785	3	3	3	3	3	3	2	4	2	2
cluster1786	5	1	2	3	4	1	3	4	2	3
cluster1787	8	8	2	6	2	0	0	2	0	0
cluster1788	3	3	2	3	1	0	3	8	1	4
cluster1789	4	4	3	4	1	2	3	4	2	1
cluster1790	1	1	16	1	1	3	1	2	1	1
cluster1791	2	3	4	3	4	2	2	4	2	2
cluster1792	3	2	3	3	2	2	1	6	2	4
cluster1793	2	2	3	2	3	2	4	4	3	3
cluster1794	2	2	4	2	3	1	3	7	2	2
cluster1795	2	3	3	1	2	3	4	6	1	3
cluster1796	0	0	12	0	16	0	0	0	0	0
cluster1797	0	2	5	0	21	0	0	0	0	0
cluster1798	0	1	0	0	1	0	6	11	3	6
cluster1799	0	0	0	0	0	0	0	28	0	0
cluster1800	0	0	1	0	27	0	0	0	0	0
cluster1801	0	0	0	0	0	0	0	28	0	0
cluster1802	3	2	4	3	4	1	2	4	2	2
cluster1803	2	2	2	2	2	3	2	6	3	3
cluster1804	3	4	3	3	3	2	2	4	1	2
cluster1805	2	3	3	2	3	1	3	4	3	3
cluster1806	2	3	2	2	2	3	2	6	2	3
cluster1807	3	3	4	3	3	1	2	4	2	2
cluster1808	2	2	3	2	2	1	3	8	2	2
cluster1809	1	2	4	1	3	4	4	4	2	2
cluster1810	3	2	2	2	2	2	2	6	3	3
cluster1811	1	2	2	2	2	2	1	8	4	3
cluster1812	3	2	3	3	2	4	2	4	2	2
cluster1813	2	2	5	3	3	2	2	4	2	2
cluster1814	4	2	2	4	3	2	2	4	2	2
cluster1815	3	3	3	2	4	2	2	4	2	2
cluster1816	3	1	3	3	2	3	2	6	2	2
cluster1817	2	2	3	2	3	2	3	6	1	3
cluster1818	3	3	2	3	3	2	2	5	2	2
cluster1819	3	2	5	2	3	2	2	4	2	2
cluster1820	2	2	4	2	2	2	2	7	2	2
cluster1821	3	2	4	3	3	2	1	4	1	4
cluster1822	3	3	3	2	3	1	2	6	2	2
cluster1823	3	3	3	3	3	2	2	4	2	2
cluster1824	3	2	2	3	3	4	2	4	2	2
cluster1825	3	2	2	3	3	1	3	6	2	2
cluster1826	3	3	2	3	3	2	2	4	2	3
cluster1827	2	3	3	3	5	1	2	4	2	2
cluster1828	3	2	4	3	2	3	2	4	2	2
cluster1829	2	2	3	2	2	4	3	5	2	2
cluster1830	3	3	3	2	3	3	2	4	2	2
cluster1831	2	3	1	2	2	4	3	4	4	2
cluster1832	2	3	3	3	3	3	2	4	2	2
cluster1833	2	2	2	1	3	4	3	4	3	3
cluster1834	3	3	3	1	3	4	2	4	2	2
cluster1835	2	2	2	1	3	3	4	5	4	1
cluster1836	2	2	3	2	2	2	2	8	2	2
cluster1837	2	2	3	1	2	2	2	7	3	3
cluster1838	1	3	1	2	1	4	6	4	2	3
cluster1839	3	2	4	3	3	2	2	4	2	2
cluster1840	3	1	1	6	5	0	4	4	2	1
cluster1841	3	3	3	2	3	3	3	3	2	2
cluster1842	3	3	3	1	3	3	3	4	2	2
cluster1843	2	2	3	2	3	4	1	6	1	3
cluster1844	3	1	4	2	3	2	2	5	3	2
cluster1845	3	2	4	3	3	3	2	4	1	2
cluster1846	3	3	2	3	2	2	2	6	2	2
cluster1847	3	2	4	3	3	2	2	4	2	2
cluster1848	1	2	4	1	1	8	2	4	2	2
cluster1849	2	2	2	2	1	2	3	7	3	3
cluster1850	3	2	3	3	3	3	2	4	2	2
cluster1851	4	4	6	4	3	1	1	2	1	1
cluster1852	2	2	2	2	2	4	3	4	4	2
cluster1853	2	3	1	3	1	4	3	5	2	3
cluster1854	2	2	1	1	2	5	2	5	4	3
cluster1855	2	2	3	2	4	4	2	4	2	2
cluster1856	3	3	3	3	3	2	2	4	2	2
cluster1857	2	2	3	2	3	2	2	6	2	3
cluster1858	3	3	3	3	3	2	2	4	2	2
cluster1859	3	3	3	1	3	2	4	3	3	2
cluster1860	3	3	3	2	3	2	2	4	2	3
cluster1861	1	2	2	2	2	0	3	9	3	3
cluster1862	2	2	2	2	2	1	2	6	5	3
cluster1863	3	3	3	3	3	2	2	4	2	2
cluster1864	3	3	3	2	3	3	2	4	2	2
cluster1865	3	3	3	3	2	3	2	4	2	2
cluster1866	1	3	4	1	3	3	4	5	1	2
cluster1867	0	26	0	0	1	0	0	0	0	0
cluster1868	0	0	13	0	14	0	0	0	0	0
cluster1869	0	0	26	0	1	0	0	0	0	0
cluster1870	0	0	0	0	0	0	1	26	0	0
cluster1871	0	0	0	0	0	0	0	27	0	0
cluster1872	3	2	2	2	2	2	2	6	2	3
cluster1873	3	3	3	2	4	1	2	4	2	2
cluster1874	2	2	4	3	2	2	2	4	3	2
cluster1875	3	2	4	2	3	2	3	4	1	2
cluster1876	3	2	4	2	3	2	2	4	2	2
cluster1877	3	2	4	4	5	1	2	2	2	1
cluster1878	3	3	3	4	4	4	1	2	1	1
cluster1879	3	3	3	3	3	2	1	4	3	1
cluster1880	2	2	3	2	3	4	2	4	2	2
cluster1881	3	3	3	3	2	2	2	4	2	2
cluster1882	3	3	3	3	3	3	2	2	2	2
cluster1883	2	2	4	3	3	1	2	4	1	4
cluster1884	2	2	5	3	3	1	3	4	2	1
cluster1885	2	2	3	2	2	4	1	7	1	2
cluster1886	3	2	2	1	2	1	5	6	2	2
cluster1887	3	1	2	3	3	0	3	6	3	2
cluster1888	3	3	3	3	3	1	2	4	2	2
cluster1889	2	2	2	2	2	2	3	4	4	3
cluster1890	3	2	3	2	3	2	2	4	2	3
cluster1891	9	1	5	4	6	0	1	0	0	0
cluster1892	2	3	2	3	2	3	1	4	2	4
cluster1893	3	3	3	3	3	1	2	4	2	2
cluster1894	3	2	5	2	2	2	2	4	2	2
cluster1895	3	2	4	2	3	3	2	4	1	2
cluster1896	3	2	3	2	3	3	2	4	2	2
cluster1897	1	1	0	0	0	2	20	1	0	1
cluster1898	2	3	2	2	3	3	2	5	2	2
cluster1899	3	2	3	2	3	3	1	5	2	2
cluster1900	3	2	3	3	3	1	2	4	2	3
cluster1901	3	4	3	1	3	2	2	4	1	3
cluster1902	3	2	3	3	2	3	2	4	2	2
cluster1903	2	1	3	1	3	6	2	4	2	2
cluster1904	3	3	3	3	2	3	2	3	2	2
cluster1905	3	2	3	2	3	3	2	4	2	2
cluster1906	2	2	4	1	2	4	2	4	3	2
cluster1907	2	1	4	5	1	3	2	5	1	2
cluster1908	1	2	4	3	3	3	2	4	2	2
cluster1909	2	2	4	1	4	3	2	4	2	2
cluster1910	2	2	5	3	2	2	2	4	2	2
cluster1911	2	2	2	1	2	2	3	6	3	3
cluster1912	3	2	1	2	1	3	2	8	2	2
cluster1913	3	4	3	3	3	0	3	4	1	2
cluster1914	1	2	2	3	2	0	4	8	3	1
cluster1915	2	1	8	9	3	0	1	1	1	0
cluster1916	2	3	2	2	2	3	3	5	2	2
cluster1917	3	2	3	2	3	2	2	5	2	2
cluster1918	2	3	3	2	3	3	2	4	2	2
cluster1919	2	3	3	3	3	3	2	4	1	2
cluster1920	3	2	6	2	3	2	2	2	2	2
cluster1921	3	2	3	2	3	3	2	4	2	2
cluster1922	3	3	3	3	2	2	2	4	2	2
cluster1923	3	2	3	3	3	1	2	4	3	2
cluster1924	2	3	2	3	2	5	2	4	1	2
cluster1925	2	2	3	3	3	2	2	4	2	3
cluster1926	3	2	3	2	2	4	2	4	2	2
cluster1927	3	4	3	2	3	1	2	4	2	2
cluster1928	3	3	3	2	3	2	2	4	2	2
cluster1929	2	2	3	3	3	4	2	3	2	2
cluster1930	2	2	1	1	2	1	3	8	4	2
cluster1931	2	2	3	3	3	2	2	4	3	2
cluster1932	2	3	0	4	0	3	1	10	0	3
cluster1933	3	1	3	3	3	3	2	4	2	2
cluster1934	2	3	0	1	0	2	4	7	3	4
cluster1935	2	3	3	3	3	2	2	4	2	2
cluster1936	3	3	3	2	3	3	2	4	1	2
cluster1937	0	0	0	0	0	26	0	0	0	0
cluster1938	2	2	2	2	2	5	3	4	2	2
cluster1939	0	0	0	0	0	0	0	0	26	0
cluster1940	2	3	3	2	2	4	2	4	2	2
cluster1941	2	2	1	1	1	2	1	11	1	4
cluster1942	1	1	1	1	1	3	3	9	3	3
cluster1943	2	1	12	1	0	1	1	5	1	2
cluster1944	0	1	0	0	25	0	0	0	0	0
cluster1945	0	1	8	2	7	0	0	7	0	1
cluster1946	0	0	0	0	0	0	3	21	0	2
cluster1947	0	1	13	0	12	0	0	0	0	0
cluster1948	0	0	10	1	15	0	0	0	0	0
cluster1949	0	0	25	0	1	0	0	0	0	0
cluster1950	0	0	0	0	26	0	0	0	0	0
cluster1951	0	0	0	0	0	26	0	0	0	0
cluster1952	2	2	4	3	5	2	3	2	1	1
cluster1953	0	0	0	0	0	0	1	24	0	0
cluster1954	2	2	1	1	2	0	1	7	2	7
cluster1955	2	2	3	2	3	2	2	5	2	2
cluster1956	3	2	3	3	2	2	2	4	2	2
cluster1957	3	2	2	3	2	3	2	4	2	2
cluster1958	3	5	1	2	1	0	2	4	1	6
cluster1959	4	4	3	3	3	3	1	2	1	1
cluster1960	2	2	1	1	1	0	2	11	2	3
cluster1961	2	2	2	2	2	5	2	4	2	2
cluster1962	3	4	4	2	3	1	2	4	2	0
cluster1963	2	2	3	2	2	2	2	4	2	4
cluster1964	3	3	3	2	3	2	2	3	2	2
cluster1965	2	1	3	3	3	3	2	4	2	2
cluster1966	3	2	2	2	3	3	2	4	2	2
cluster1967	3	1	3	2	3	3	3	3	2	2
cluster1968	2	2	4	3	2	2	2	4	2	2
cluster1969	2	3	6	3	5	1	1	2	2	0
cluster1970	0	0	0	0	0	0	0	25	0	0
cluster1971	2	2	2	3	3	3	3	4	1	2
cluster1972	2	2	3	2	3	1	4	4	1	3
cluster1973	2	3	3	3	3	3	2	3	2	1
cluster1974	2	3	2	2	2	3	3	4	2	2
cluster1975	2	2	3	2	3	2	3	4	2	2
cluster1976	3	3	6	3	2	0	1	7	0	0
cluster1977	2	2	4	2	3	2	2	4	2	2
cluster1978	1	2	3	2	3	9	1	2	1	1
cluster1979	3	3	3	3	3	1	2	4	2	1
cluster1980	3	2	2	3	3	2	2	4	2	2
cluster1981	2	2	3	2	2	3	2	4	2	3
cluster1982	2	2	4	0	4	1	3	5	2	2
cluster1983	2	1	4	3	4	2	1	6	1	1
cluster1984	2	3	3	2	3	2	2	4	2	2
cluster1985	3	3	2	3	3	2	2	4	1	2
cluster1986	4	2	2	2	2	3	2	4	2	2
cluster1987	3	3	2	2	1	2	2	6	2	2
cluster1988	2	4	2	2	2	4	2	4	1	2
cluster1989	2	3	0	0	0	1	3	10	1	5
cluster1990	2	1	4	9	1	0	2	2	1	3
cluster1991	8	1	4	3	4	0	0	4	0	1
cluster1992	1	2	2	2	3	3	4	4	2	2
cluster1993	0	1	0	0	2	0	2	0	19	1
cluster1994	2	2	3	4	2	2	2	4	2	2
cluster1995	3	2	2	3	2	2	2	5	2	2
cluster1996	2	2	3	1	2	2	2	6	2	3
cluster1997	2	2	3	3	2	2	2	4	2	3
cluster1998	3	3	3	2	3	2	2	3	1	3
cluster1999	2	3	4	3	1	0	3	5	2	2
cluster2000	1	1	14	1	3	1	1	1	1	1
cluster2001	2	2	2	2	2	3	3	5	2	2
cluster2002	1	2	2	3	2	0	3	6	1	5
cluster2003	3	2	3	3	2	3	2	4	1	2
cluster2004	3	2	3	3	3	2	2	3	2	2
cluster2005	3	4	4	1	3	1	2	4	1	2
cluster2006	3	2	3	3	2	3	2	4	1	2
cluster2007	2	2	3	3	2	3	3	3	2	2
cluster2008	2	4	3	3	3	4	1	3	1	1
cluster2009	2	3	4	2	3	2	2	4	1	2
cluster2010	3	3	3	1	3	2	2	4	2	2
cluster2011	2	3	3	3	3	2	2	3	1	3
cluster2012	2	2	4	1	5	3	2	3	1	2
cluster2013	3	2	3	2	4	2	4	2	2	1
cluster2014	2	2	2	2	2	2	3	6	2	2
cluster2015	1	2	2	2	2	1	3	6	3	3
cluster2016	1	2	7	1	2	2	2	4	2	2
cluster2017	3	2	3	1	4	1	3	6	1	1
cluster2018	2	0	14	1	1	0	2	3	1	1
cluster2019	0	0	0	0	0	0	0	0	25	0
cluster2020	0	1	0	0	0	0	0	0	24	0
cluster2021	2	3	2	2	3	3	2	4	2	2
cluster2022	0	1	1	1	15	0	1	6	0	0
cluster2023	0	0	0	0	0	0	0	25	0	0
cluster2024	0	0	0	0	0	25	0	0	0	0
cluster2025	0	0	6	3	13	1	0	2	0	0
cluster2026	0	0	24	0	1	0	0	0	0	0
cluster2027	0	0	0	0	1	0	0	0	24	0
cluster2028	0	0	0	0	0	0	1	23	1	0
cluster2029	0	0	0	0	0	0	0	25	0	0
cluster2030	2	1	2	2	3	3	3	4	1	3
cluster2031	3	2	3	2	2	3	1	4	2	2
cluster2032	2	4	2	1	3	2	2	4	1	3
cluster2033	2	2	2	2	2	3	2	5	2	2
cluster2034	2	2	3	2	2	2	2	5	2	2
cluster2035	3	2	3	2	3	2	2	4	2	1
cluster2036	3	2	2	2	2	2	2	4	3	2
cluster2037	2	2	3	2	2	2	3	5	1	2
cluster2038	2	3	6	3	3	0	1	2	2	2
cluster2039	2	2	3	2	2	2	3	4	2	2
cluster2040	2	2	3	2	3	2	2	4	2	2
cluster2041	2	2	2	2	2	2	2	6	1	3
cluster2042	2	2	2	2	2	2	1	9	1	1
cluster2043	3	2	2	1	2	3	3	4	2	2
cluster2044	3	3	4	2	2	1	1	4	2	2
cluster2045	3	3	3	2	3	1	2	3	2	2
cluster2046	3	3	1	3	2	1	2	5	2	2
cluster2047	2	3	3	1	2	3	2	4	2	2
cluster2048	2	2	3	2	3	2	2	4	2	2
cluster2049	2	2	3	2	3	2	2	4	1	3
cluster2050	2	2	3	2	3	2	2	4	2	2
cluster2051	2	2	3	2	2	3	2	4	2	2
cluster2052	2	2	3	1	2	0	4	7	1	2
cluster2053	2	1	3	3	3	2	2	4	2	2
cluster2054	2	2	2	2	1	5	2	4	2	2
cluster2055	2	2	3	2	2	3	1	4	3	2
cluster2056	2	2	2	2	2	3	2	4	2	3
cluster2057	1	1	3	2	2	0	3	7	3	2
cluster2058	2	2	2	2	2	4	2	4	2	2
cluster2059	2	2	2	1	2	3	3	5	2	2
cluster2060	2	2	3	2	2	2	3	4	2	2
cluster2061	2	2	3	2	3	2	2	4	2	2
cluster2062	3	2	3	2	2	3	2	4	1	2
cluster2063	2	1	2	2	2	3	2	6	2	2
cluster2064	2	2	3	2	2	4	2	4	1	2
cluster2065	0	1	2	1	1	1	4	7	3	4
cluster2066	2	2	4	2	2	0	2	5	2	3
cluster2067	1	2	2	3	1	2	3	4	3	3
cluster2068	2	2	3	2	1	0	9	2	2	1
cluster2069	2	2	3	1	2	3	2	5	2	2
cluster2070	1	1	1	1	1	0	5	5	7	2
cluster2071	2	4	2	1	2	3	2	4	2	2
cluster2072	2	2	3	2	3	2	2	4	2	2
cluster2073	2	3	2	2	3	2	2	4	2	2
cluster2074	2	2	2	3	3	1	3	4	2	2
cluster2075	2	1	2	2	2	2	2	5	2	4
cluster2076	2	2	4	3	3	2	2	4	1	1
cluster2077	1	2	2	0	14	0	3	0	1	1
cluster2078	3	3	3	3	2	3	2	2	2	1
cluster2079	2	3	3	3	3	1	2	4	1	2
cluster2080	2	2	3	1	2	2	6	3	1	2
cluster2081	3	2	2	3	3	2	3	3	1	2
cluster2082	2	1	2	2	3	2	3	4	3	2
cluster2083	3	3	3	2	2	1	2	4	2	2
cluster2084	3	1	2	3	2	2	2	5	2	2
cluster2085	2	1	2	2	2	2	5	4	2	2
cluster2086	3	3	3	3	2	2	1	4	1	2
cluster2087	2	3	3	2	4	1	2	4	1	2
cluster2088	2	1	3	1	2	0	1	10	2	2
cluster2089	2	2	2	2	2	2	2	6	2	2
cluster2090	3	2	1	3	3	3	2	4	2	1
cluster2091	3	3	1	1	3	3	2	4	2	2
cluster2092	3	1	3	3	3	1	2	4	2	2
cluster2093	2	2	3	2	2	4	2	3	2	2
cluster2094	2	1	3	2	3	1	2	6	2	2
cluster2095	2	3	3	3	1	3	3	4	1	1
cluster2096	2	2	2	2	2	4	2	4	2	2
cluster2097	2	2	2	1	1	2	4	6	2	2
cluster2098	2	1	4	7	1	0	1	6	0	2
cluster2099	3	5	3	2	3	0	2	3	1	2
cluster2100	3	2	3	3	3	3	1	2	2	2
cluster2101	1	2	2	1	1	0	6	7	2	2
cluster2102	4	4	10	1	5	0	0	0	0	0
cluster2103	3	2	6	1	1	2	2	3	2	2
cluster2104	0	0	0	0	1	0	0	0	22	1
cluster2105	2	2	2	2	3	2	4	4	1	2
cluster2106	2	2	2	1	2	2	2	7	2	2
cluster2107	2	2	2	2	2	2	2	4	2	4
cluster2108	0	0	0	0	0	0	0	0	24	0
cluster2109	0	2	21	0	1	0	0	0	0	0
cluster2110	0	0	24	0	0	0	0	0	0	0
cluster2111	0	0	24	0	0	0	0	0	0	0
cluster2112	0	0	23	0	1	0	0	0	0	0
cluster2113	0	0	6	1	17	0	0	0	0	0
cluster2114	0	0	1	0	23	0	0	0	0	0
cluster2115	0	0	0	0	0	0	0	0	24	0
cluster2116	2	2	2	2	2	2	2	4	2	3
cluster2117	1	1	1	1	1	0	3	10	1	4
cluster2118	1	2	3	1	3	2	2	5	2	2
cluster2119	2	2	3	2	2	2	2	4	2	2
cluster2120	3	3	3	3	4	2	1	2	1	1
cluster2121	2	2	2	2	2	2	3	4	2	2
cluster2122	2	1	3	2	3	2	2	4	2	2
cluster2123	2	3	3	2	2	2	2	4	1	2
cluster2124	4	1	3	2	2	2	2	3	2	2
cluster2125	2	2	2	2	2	2	2	4	3	2
cluster2126	2	2	1	1	2	3	3	4	3	2
cluster2127	2	2	2	2	2	2	3	6	1	1
cluster2128	2	2	2	2	2	2	3	4	2	2
cluster2129	2	3	2	1	2	3	2	4	2	2
cluster2130	3	4	3	3	3	2	1	2	1	1
cluster2131	2	2	3	2	2	2	2	4	2	2
cluster2132	2	2	5	1	3	1	1	3	3	2
cluster2133	3	2	5	3	3	1	2	2	1	1
cluster2134	2	2	5	1	2	2	2	4	2	1
cluster2135	3	2	3	2	3	2	2	3	1	2
cluster2136	1	1	2	1	1	1	3	8	2	3
cluster2137	2	2	2	1	2	3	2	4	2	3
cluster2138	2	2	3	2	2	2	2	4	2	2
cluster2139	2	2	3	2	2	2	2	4	2	2
cluster2140	2	3	2	2	2	2	2	4	2	2
cluster2141	1	1	3	5	12	0	0	0	1	0
cluster2142	2	2	2	2	1	2	2	5	3	2
cluster2143	1	1	0	1	0	0	2	10	5	3
cluster2144	2	2	2	2	2	3	3	3	2	2
cluster2145	3	2	3	4	1	2	1	4	1	2
cluster2146	1	2	2	2	2	3	2	4	3	2
cluster2147	2	2	3	2	2	2	3	4	2	1
cluster2148	1	3	3	2	2	2	2	4	2	2
cluster2149	2	3	2	2	2	2	2	4	2	2
cluster2150	3	3	2	1	2	2	2	4	2	2
cluster2151	1	2	2	2	2	3	1	8	1	1
cluster2152	2	2	3	2	2	1	3	4	2	2
cluster2153	2	2	4	1	2	2	2	4	2	2
cluster2154	2	1	3	2	2	3	2	4	2	2
cluster2155	1	1	9	1	1	1	3	3	2	1
cluster2156	2	2	7	2	3	2	1	2	1	1
cluster2157	2	2	2	1	2	2	4	4	2	2
cluster2158	2	2	3	2	2	1	4	4	1	2
cluster2159	2	2	3	1	2	3	2	4	2	2
cluster2160	2	1	2	2	2	3	3	4	2	2
cluster2161	3	1	8	1	7	0	1	0	1	1
cluster2162	1	2	2	2	2	4	2	4	2	2
cluster2163	2	2	2	3	2	2	2	4	2	2
cluster2164	2	2	2	1	2	2	2	5	2	3
cluster2165	2	3	1	2	2	3	2	4	2	2
cluster2166	2	2	2	3	3	1	2	4	2	2
cluster2167	2	3	3	2	3	2	2	3	1	2
cluster2168	2	2	2	2	2	3	2	4	2	2
cluster2169	2	2	3	2	1	4	2	4	2	1
cluster2170	3	2	3	2	2	1	3	4	2	1
cluster2171	2	2	2	2	2	5	2	3	1	2
cluster2172	1	2	2	1	1	2	6	4	2	2
cluster2173	3	1	3	2	3	3	2	2	2	2
cluster2174	3	1	2	3	2	2	2	4	1	3
cluster2175	2	3	2	2	2	3	2	4	2	1
cluster2176	2	2	2	2	2	3	2	4	2	2
cluster2177	3	2	1	3	3	2	2	3	2	2
cluster2178	2	3	2	4	2	1	2	4	1	2
cluster2179	1	2	3	2	2	2	2	4	2	3
cluster2180	2	3	2	2	2	4	1	4	1	2
cluster2181	2	2	2	2	2	3	4	3	1	2
cluster2182	2	2	2	3	3	3	1	4	2	1
cluster2183	2	2	2	2	2	1	2	4	3	3
cluster2184	0	1	0	0	1	0	1	20	0	0
cluster2185	2	2	2	1	2	3	3	4	2	2
cluster2186	2	3	3	0	3	2	2	4	2	2
cluster2187	2	3	1	2	2	0	2	6	3	2
cluster2188	2	2	4	2	3	0	2	4	2	2
cluster2189	2	2	2	2	2	2	3	4	2	2
cluster2190	2	2	2	2	2	3	2	4	2	2
cluster2191	2	1	3	2	3	3	3	4	0	2
cluster2192	2	2	2	2	2	3	2	4	2	2
cluster2193	2	2	2	2	2	1	4	4	2	2
cluster2194	2	2	3	2	2	2	2	4	2	2
cluster2195	2	2	2	2	3	2	2	5	1	2
cluster2196	3	2	1	3	2	0	4	4	1	3
cluster2197	2	2	1	2	2	2	3	5	2	2
cluster2198	2	3	5	2	5	0	2	2	1	1
cluster2199	1	2	5	2	1	2	2	5	0	3
cluster2200	0	0	0	0	0	0	0	0	23	0
cluster2201	0	0	1	0	0	0	2	17	0	3
cluster2202	0	1	0	0	1	0	1	19	0	1
cluster2203	0	0	23	0	0	0	0	0	0	0
cluster2204	0	0	11	0	12	0	0	0	0	0
cluster2205	0	0	7	7	9	0	0	0	0	0
cluster2206	0	0	2	2	3	6	3	5	0	2
cluster2207	0	0	0	0	0	23	0	0	0	0
cluster2208	0	0	0	0	0	23	0	0	0	0
cluster2209	0	0	0	0	0	0	1	21	1	0
cluster2210	2	2	2	1	2	3	2	4	2	2
cluster2211	1	1	2	2	1	7	2	2	1	3
cluster2212	2	2	2	2	2	2	2	4	2	2
cluster2213	2	2	2	2	2	2	2	4	2	2
cluster2214	1	3	2	2	1	3	2	4	2	2
cluster2215	2	2	2	2	2	3	2	3	2	2
cluster2216	2	2	2	2	2	3	2	3	2	2
cluster2217	3	1	2	2	2	3	2	4	2	1
cluster2218	1	2	1	1	0	5	1	5	3	3
cluster2219	2	2	3	2	2	1	2	4	1	3
cluster2220	2	3	2	2	2	3	2	3	1	2
cluster2221	2	2	2	2	2	2	2	4	2	2
cluster2222	2	2	1	2	1	0	8	2	2	2
cluster2223	2	2	2	2	2	2	2	4	2	2
cluster2224	2	2	3	2	2	2	2	3	2	2
cluster2225	3	2	3	2	3	0	1	5	3	0
cluster2226	2	2	2	1	2	2	3	4	2	2
cluster2227	2	1	4	2	1	1	3	4	2	2
cluster2228	2	2	4	1	2	2	2	3	2	2
cluster2229	2	1	2	1	3	2	2	5	2	2
cluster2230	2	2	1	2	2	2	3	4	2	2
cluster2231	3	3	2	1	2	2	2	3	2	2
cluster2232	3	2	1	3	1	2	2	4	2	2
cluster2233	1	2	2	2	2	3	2	4	2	2
cluster2234	2	3	6	2	2	2	1	2	1	1
cluster2235	3	2	3	2	3	2	2	2	1	2
cluster2236	2	2	2	2	2	2	2	4	2	2
cluster2237	3	1	9	3	6	0	0	0	0	0
cluster2238	1	1	7	1	4	1	1	4	1	1
cluster2239	1	2	3	2	2	2	2	4	2	2
cluster2240	2	2	3	1	1	2	3	4	2	2
cluster2241	2	2	2	2	2	2	3	4	1	2
cluster2242	4	2	3	2	2	2	2	2	1	2
cluster2243	1	2	2	1	2	1	3	4	3	3
cluster2244	5	9	0	4	4	0	0	0	0	0
cluster2245	3	2	3	3	2	1	2	3	2	1
cluster2246	2	3	2	2	2	2	2	4	2	1
cluster2247	2	1	2	2	2	3	2	4	2	2
cluster2248	2	2	2	1	2	3	2	4	2	2
cluster2249	2	1	3	2	2	2	2	4	2	2
cluster2250	1	2	2	2	2	3	2	4	2	2
cluster2251	2	2	3	1	2	2	2	4	2	2
cluster2252	2	2	2	2	2	2	2	4	2	2
cluster2253	2	2	4	2	5	0	2	4	0	1
cluster2254	3	2	2	2	2	1	3	3	2	2
cluster2255	2	2	2	1	2	3	2	4	2	2
cluster2256	2	2	2	1	2	8	1	2	1	1
cluster2257	2	2	2	2	2	2	2	4	2	2
cluster2258	2	2	3	2	2	2	2	3	2	2
cluster2259	2	1	2	2	2	3	2	4	2	2
cluster2260	2	2	2	2	2	6	1	2	1	2
cluster2261	3	2	3	3	2	1	2	3	1	2
cluster2262	2	1	0	0	1	0	1	17	0	0
cluster2263	2	2	2	4	2	1	1	4	1	3
cluster2264	3	3	3	2	2	1	1	4	1	2
cluster2265	3	2	2	3	2	3	2	3	1	1
cluster2266	2	2	1	2	1	3	3	4	2	2
cluster2267	2	2	1	2	2	2	2	4	2	3
cluster2268	2	3	2	2	2	1	2	4	2	2
cluster2269	2	2	2	1	2	2	2	4	2	3
cluster2270	2	2	2	1	2	2	4	5	1	1
cluster2271	3	3	2	3	3	1	1	2	2	2
cluster2272	1	1	1	1	1	11	2	2	1	1
cluster2273	2	3	1	2	2	2	2	4	2	2
cluster2274	3	3	3	3	3	2	1	2	1	1
cluster2275	3	2	1	3	1	2	4	2	2	2
cluster2276	2	2	2	1	2	3	2	3	3	2
cluster2277	1	2	3	2	1	3	2	4	2	2
cluster2278	10	2	2	2	1	0	1	4	0	0
cluster2279	2	1	3	2	1	3	2	4	2	2
cluster2280	2	2	3	1	2	2	2	3	2	3
cluster2281	2	1	5	4	3	2	1	2	1	1
cluster2282	2	2	4	1	2	1	2	4	2	2
cluster2283	2	1	2	2	2	1	3	6	1	2
cluster2284	2	1	2	2	2	1	3	5	2	2
cluster2285	2	2	2	2	3	2	2	3	2	2
cluster2286	2	2	3	1	2	2	2	4	2	2
cluster2287	1	1	2	1	1	1	1	12	1	1
cluster2288	2	2	2	2	2	3	2	3	2	2
cluster2289	2	2	2	2	2	2	2	4	2	2
cluster2290	2	2	1	2	2	2	4	3	1	3
cluster2291	2	2	2	2	2	2	2	3	3	2
cluster2292	2	2	2	2	2	2	2	4	2	2
cluster2293	2	2	5	2	2	1	2	4	1	1
cluster2294	2	2	2	2	2	2	2	4	2	2
cluster2295	2	2	2	1	2	2	2	5	2	2
cluster2296	2	5	2	2	2	1	1	4	2	1
cluster2297	2	2	2	1	2	2	3	4	2	2
cluster2298	3	2	3	2	1	2	2	4	2	1
cluster2299	2	2	2	1	2	3	2	4	2	2
cluster2300	2	3	3	1	2	1	2	4	2	2
cluster2301	2	2	2	2	2	2	2	4	2	2
cluster2302	2	2	2	1	2	3	3	3	2	2
cluster2303	2	2	2	2	2	1	4	4	1	2
cluster2304	2	2	2	2	2	1	1	5	2	3
cluster2305	2	2	3	1	3	2	2	3	2	2
cluster2306	2	2	2	2	2	2	2	4	2	2
cluster2307	2	2	2	2	2	2	2	4	2	2
cluster2308	2	2	2	1	2	2	2	5	2	2
cluster2309	2	2	3	2	2	4	2	2	2	1
cluster2310	2	3	3	1	2	2	2	3	2	2
cluster2311	2	3	3	2	2	1	2	4	2	1
cluster2312	3	2	3	3	3	2	2	2	1	1
cluster2313	2	2	2	2	2	2	2	4	2	2
cluster2314	2	3	2	2	2	2	2	3	2	2
cluster2315	2	2	2	1	2	3	2	4	2	2
cluster2316	2	2	2	1	2	3	3	4	1	2
cluster2317	2	4	3	1	3	1	1	4	1	2
cluster2318	0	0	0	0	0	22	0	0	0	0
cluster2319	0	1	0	0	0	0	0	1	20	0
cluster2320	2	2	2	1	2	2	2	4	2	3
cluster2321	2	6	2	2	2	2	2	2	1	1
cluster2322	2	1	2	1	2	4	1	4	2	3
cluster2323	1	2	3	1	3	2	2	2	3	3
cluster2324	1	2	2	2	1	1	4	6	1	2
cluster2325	1	2	2	1	1	2	3	4	3	3
cluster2326	2	2	2	1	2	2	3	4	2	2
cluster2327	2	2	1	1	1	1	1	10	2	1
cluster2328	2	2	3	1	2	2	2	4	2	2
cluster2329	2	3	3	1	2	2	2	4	1	2
cluster2330	2	1	3	2	1	4	2	3	1	3
cluster2331	1	1	4	1	2	2	3	4	2	2
cluster2332	1	2	2	2	2	0	2	5	3	3
cluster2333	1	2	1	1	3	1	5	6	1	1
cluster2334	2	2	1	2	2	3	2	4	1	3
cluster2335	1	2	3	1	3	2	2	4	2	2
cluster2336	0	0	20	1	1	0	0	0	0	0
cluster2337	0	1	0	0	0	0	9	9	1	2
cluster2338	0	0	5	3	14	0	0	0	0	0
cluster2339	0	0	0	0	22	0	0	0	0	0
cluster2340	0	0	0	0	0	22	0	0	0	0
cluster2341	0	0	0	0	0	22	0	0	0	0
cluster2342	0	0	0	0	0	0	1	21	0	0
cluster2343	0	0	0	0	0	0	0	22	0	0
cluster2344	2	2	2	1	2	3	3	4	1	1
cluster2345	4	4	1	2	1	3	1	1	2	2
cluster2346	2	2	2	2	3	3	3	2	1	1
cluster2347	1	2	2	1	2	3	3	4	1	2
cluster2348	1	1	1	1	1	1	2	7	3	3
cluster2349	2	2	3	2	2	2	2	2	2	2
cluster2350	1	2	1	1	0	1	13	1	1	0
cluster2351	2	2	3	2	2	2	2	2	2	2
cluster2352	1	2	2	1	2	2	2	6	1	2
cluster2353	1	2	1	2	2	1	4	4	2	2
cluster2354	3	3	1	2	1	1	2	4	2	2
cluster2355	2	1	3	2	2	1	2	4	2	2
cluster2356	3	2	2	3	2	1	2	2	2	2
cluster2357	2	2	2	2	2	2	2	3	1	3
cluster2358	2	2	2	2	2	1	1	6	2	1
cluster2359	2	1	3	1	3	2	2	4	2	1
cluster2360	3	2	3	1	0	3	3	2	3	1
cluster2361	2	2	2	2	2	6	1	2	1	1
cluster2362	2	2	3	2	4	2	1	2	2	1
cluster2363	2	1	2	2	2	2	2	4	2	2
cluster2364	2	2	3	2	2	2	2	3	1	2
cluster2365	2	2	3	2	2	2	1	2	2	3
cluster2366	4	3	1	3	1	1	3	2	2	1
cluster2367	4	0	3	0	14	0	0	0	0	0
cluster2368	2	2	2	1	0	0	4	4	1	5
cluster2369	3	3	2	2	2	1	3	2	1	2
cluster2370	2	2	2	2	2	1	2	4	2	2
cluster2371	2	2	2	2	1	2	2	4	2	2
cluster2372	1	2	4	2	3	0	1	6	1	1
cluster2373	2	2	2	2	2	2	2	4	1	2
cluster2374	3	3	2	3	3	0	1	4	0	2
cluster2375	2	1	2	2	2	1	3	4	2	2
cluster2376	2	2	2	2	2	1	2	4	2	2
cluster2377	2	2	2	2	2	1	2	4	2	2
cluster2378	2	2	2	1	2	0	1	9	1	1
cluster2379	2	2	2	2	2	4	1	2	1	3
cluster2380	0	0	0	1	0	0	0	0	20	0
cluster2381	2	4	3	2	3	2	1	2	1	1
cluster2382	3	2	2	2	1	1	3	4	2	1
cluster2383	2	2	2	2	2	2	2	3	2	2
cluster2384	2	2	2	2	2	2	2	4	1	2
cluster2385	2	2	2	1	2	3	2	3	2	2
cluster2386	2	2	2	2	2	5	2	2	1	1
cluster2387	2	1	2	2	2	3	2	4	1	2
cluster2388	2	3	5	3	2	1	1	1	1	2
cluster2389	1	2	2	0	2	3	2	5	2	2
cluster2390	2	2	3	1	1	2	2	4	2	2
cluster2391	2	3	3	2	2	3	1	3	1	1
cluster2392	2	2	2	2	2	1	2	4	2	2
cluster2393	1	1	7	1	1	1	3	2	3	1
cluster2394	2	3	3	2	2	1	1	4	2	1
cluster2395	1	2	3	1	2	2	2	4	2	2
cluster2396	3	1	2	4	4	0	5	2	0	0
cluster2397	2	1	2	2	2	2	2	3	2	3
cluster2398	2	2	2	2	2	2	2	3	2	2
cluster2399	2	3	2	2	2	3	2	2	2	1
cluster2400	2	2	2	1	2	1	3	4	2	2
cluster2401	2	2	2	2	2	1	2	4	2	2
cluster2402	1	1	0	0	1	0	0	0	18	0
cluster2403	2	2	2	2	2	2	2	4	1	2
cluster2404	3	3	3	2	3	2	1	2	1	1
cluster2405	2	2	2	2	2	1	2	4	2	2
cluster2406	2	2	2	1	2	2	2	4	2	2
cluster2407	2	2	2	2	1	2	2	4	2	2
cluster2408	1	2	1	1	0	0	3	6	3	4
cluster2409	2	2	3	3	2	2	1	4	1	1
cluster2410	2	2	2	2	1	2	2	4	2	2
cluster2411	2	2	2	2	2	2	2	4	2	1
cluster2412	1	6	2	2	2	0	3	3	0	2
cluster2413	2	2	2	1	2	2	2	5	1	2
cluster2414	2	2	2	1	2	2	2	4	2	2
cluster2415	2	2	2	2	1	3	2	4	2	1
cluster2416	2	2	2	2	2	2	2	4	2	1
cluster2417	2	2	2	2	2	0	2	4	2	3
cluster2418	3	2	1	1	3	2	2	3	2	2
cluster2419	1	2	1	1	1	3	4	3	3	2
cluster2420	1	1	4	1	2	2	2	4	2	2
cluster2421	2	2	6	1	2	3	1	2	1	1
cluster2422	2	2	2	1	1	2	2	5	3	1
cluster2423	3	0	5	2	2	2	1	3	1	2
cluster2424	2	2	2	2	2	2	2	4	1	2
cluster2425	1	2	2	2	2	1	2	4	2	3
cluster2426	4	3	1	2	5	0	3	0	2	1
cluster2427	2	2	2	1	2	2	2	4	2	2
cluster2428	1	2	3	2	1	0	2	5	2	3
cluster2429	2	2	3	1	1	2	2	4	2	2
cluster2430	2	2	2	1	2	2	2	4	2	2
cluster2431	2	4	3	2	2	0	3	3	2	0
cluster2432	1	1	3	1	2	3	2	4	1	3
cluster2433	1	4	2	8	1	0	1	2	0	2
cluster2434	0	0	0	0	0	21	0	0	0	0
cluster2435	0	1	0	0	20	0	0	0	0	0
cluster2436	0	0	21	0	0	0	0	0	0	0
cluster2437	0	0	1	0	20	0	0	0	0	0
cluster2438	0	0	20	0	1	0	0	0	0	0
cluster2439	0	0	0	0	0	0	2	18	0	1
cluster2440	0	0	0	1	0	0	1	19	0	0
cluster2441	0	0	0	1	0	0	0	20	0	0
cluster2442	0	0	0	0	21	0	0	0	0	0
cluster2443	0	0	0	0	0	21	0	0	0	0
cluster2444	0	0	0	0	0	21	0	0	0	0
cluster2445	0	0	0	0	0	0	0	21	0	0
cluster2446	0	0	0	0	0	0	0	21	0	0
cluster2447	0	0	0	0	0	0	0	21	0	0
cluster2448	2	2	3	2	3	2	2	2	1	1
cluster2449	2	5	1	1	3	3	1	2	1	1
cluster2450	3	3	2	1	1	3	1	2	1	3
cluster2451	2	1	2	2	2	4	2	3	1	1
cluster2452	2	2	3	1	2	3	2	2	2	1
cluster2453	3	1	3	3	2	2	1	2	1	2
cluster2454	1	1	1	1	1	0	3	5	3	4
cluster2455	2	1	2	3	2	1	2	4	1	2
cluster2456	3	1	2	3	4	2	1	2	1	1
cluster2457	2	1	1	2	2	1	4	2	2	3
cluster2458	2	2	2	2	2	1	2	5	1	1
cluster2459	3	1	1	3	1	1	2	4	2	2
cluster2460	2	2	2	1	2	1	2	4	2	2
cluster2461	2	2	2	1	1	3	3	2	1	3
cluster2462	3	2	3	1	2	1	2	3	2	1
cluster2463	2	2	2	2	2	2	2	3	1	2
cluster2464	2	2	2	1	3	1	3	2	2	2
cluster2465	4	2	3	2	1	0	1	4	2	1
cluster2466	0	0	0	0	0	20	0	0	0	0
cluster2467	2	3	2	2	2	1	3	2	1	2
cluster2468	2	2	4	2	1	1	2	3	1	2
cluster2469	2	4	3	2	2	2	1	2	1	1
cluster2470	3	1	7	1	4	0	0	3	0	1
cluster2471	2	2	2	3	4	2	1	2	1	1
cluster2472	3	3	1	1	2	3	1	3	1	2
cluster2473	2	2	2	1	1	1	2	4	3	2
cluster2474	3	2	3	1	2	1	2	4	1	1
cluster2475	2	2	2	2	2	0	3	5	0	2
cluster2476	1	1	2	1	1	2	2	4	5	1
cluster2477	2	2	3	2	2	2	3	2	1	1
cluster2478	1	1	2	1	1	1	3	4	3	3
cluster2479	2	2	4	2	2	2	2	2	1	1
cluster2480	2	1	1	2	1	2	2	4	2	3
cluster2481	1	2	2	2	2	1	2	4	2	2
cluster2482	2	2	2	2	3	0	3	4	1	1
cluster2483	2	3	3	4	4	0	1	2	0	1
cluster2484	2	2	2	1	2	3	2	2	2	2
cluster2485	2	2	1	2	1	2	2	3	3	2
cluster2486	2	2	1	2	1	3	2	3	2	2
cluster2487	1	1	1	1	2	2	7	2	2	1
cluster2488	1	3	1	2	4	3	1	4	0	1
cluster2489	2	2	2	2	2	1	1	4	2	2
cluster2490	1	2	3	1	2	2	2	5	1	1
cluster2491	2	3	3	2	3	0	2	1	2	2
cluster2492	2	2	1	1	2	2	2	4	2	2
cluster2493	2	1	2	2	2	3	2	2	1	3
cluster2494	2	2	2	1	2	2	3	3	1	2
cluster2495	1	1	0	12	6	0	0	0	0	0
cluster2496	3	2	4	3	1	2	1	2	1	1
cluster2497	3	2	2	1	2	1	1	4	3	1
cluster2498	1	2	2	1	2	2	2	4	2	2
cluster2499	2	2	2	2	2	1	2	3	2	2
cluster2500	2	1	4	3	3	1	2	2	1	1
cluster2501	2	2	6	1	2	2	1	2	1	1
cluster2502	3	1	1	2	2	2	2	3	2	2
cluster2503	2	2	2	2	2	1	2	3	2	2
cluster2504	2	2	2	1	2	2	2	4	2	1
cluster2505	2	1	2	2	2	2	3	4	1	1
cluster2506	1	1	7	1	2	1	1	4	1	1
cluster2507	2	2	2	2	2	2	2	2	2	2
cluster2508	2	2	2	0	1	4	2	3	2	2
cluster2509	1	1	2	0	1	2	2	6	3	2
cluster2510	2	2	3	2	1	2	2	2	2	2
cluster2511	2	0	5	12	1	0	0	0	0	0
cluster2512	3	3	3	2	3	0	5	0	0	1
cluster2513	2	1	2	2	2	1	2	4	2	2
cluster2514	2	2	2	1	2	2	2	3	2	2
cluster2515	2	1	2	2	2	1	3	3	2	2
cluster2516	1	2	1	2	2	2	2	4	2	2
cluster2517	2	3	1	4	0	0	2	2	0	6
cluster2518	2	2	2	2	1	1	2	3	2	3
cluster2519	1	2	3	1	2	1	2	4	2	2
cluster2520	2	2	1	2	1	2	2	4	2	2
cluster2521	2	2	4	2	3	2	1	2	1	1
cluster2522	1	1	4	1	3	1	4	2	2	1
cluster2523	2	2	2	2	2	1	2	4	1	2
cluster2524	3	2	2	3	3	1	1	3	1	1
cluster2525	3	2	3	1	2	2	3	2	1	1
cluster2526	1	2	3	1	2	1	2	3	3	2
cluster2527	1	1	1	0	1	1	1	8	1	5
cluster2528	1	3	2	2	1	0	3	5	2	1
cluster2529	3	2	2	1	1	1	2	4	2	2
cluster2530	1	2	2	1	1	5	2	2	2	2
cluster2531	1	2	2	2	2	1	2	4	1	3
cluster2532	1	0	1	2	2	2	4	4	2	2
cluster2533	2	1	3	1	3	0	2	4	2	2
cluster2534	1	2	3	1	2	2	2	4	2	1
cluster2535	2	3	2	2	2	3	1	2	2	1
cluster2536	1	1	6	2	9	0	0	0	0	1
cluster2537	2	3	2	2	2	4	1	2	1	1
cluster2538	2	2	2	1	2	1	3	4	2	1
cluster2539	2	1	2	2	2	2	2	3	1	3
cluster2540	2	2	1	1	2	3	2	2	1	4
cluster2541	2	2	2	2	2	1	1	5	1	2
cluster2542	2	1	2	2	2	2	0	3	3	3
cluster2543	1	2	3	1	2	2	5	2	1	1
cluster2544	3	4	2	2	3	1	1	3	0	1
cluster2545	1	1	1	1	1	0	4	7	1	3
cluster2546	2	2	2	1	1	2	1	4	2	3
cluster2547	1	2	2	0	2	3	2	5	1	2
cluster2548	4	2	2	4	1	1	1	3	1	1
cluster2549	3	2	2	3	2	1	2	2	2	1
cluster2550	3	2	3	2	1	2	2	3	1	1
cluster2551	2	2	2	1	2	3	2	2	2	2
cluster2552	2	2	2	2	2	0	2	5	0	3
cluster2553	2	1	2	1	2	2	2	4	2	2
cluster2554	2	2	1	2	1	2	2	4	2	2
cluster2555	2	1	2	1	1	0	4	3	1	5
cluster2556	2	2	1	2	2	2	1	4	2	2
cluster2557	2	2	2	2	2	2	2	2	2	2
cluster2558	2	2	2	2	2	2	3	3	1	1
cluster2559	1	1	2	1	2	2	2	5	1	3
cluster2560	1	2	2	1	2	2	2	5	1	2
cluster2561	2	2	1	1	2	3	2	3	2	2
cluster2562	2	2	2	1	1	3	2	3	2	2
cluster2563	2	2	1	1	1	2	2	4	3	2
cluster2564	2	2	2	1	2	2	2	4	2	1
cluster2565	2	3	2	1	2	1	6	1	1	1
cluster2566	2	2	2	2	1	2	1	4	2	2
cluster2567	1	2	2	2	2	1	2	4	2	2
cluster2568	2	0	4	3	3	1	4	2	1	0
cluster2569	0	0	17	1	2	0	0	0	0	0
cluster2570	0	0	10	0	10	0	0	0	0	0
cluster2571	0	7	9	0	4	0	0	0	0	0
cluster2572	0	1	0	0	19	0	0	0	0	0
cluster2573	0	0	8	0	12	0	0	0	0	0
cluster2574	0	0	20	0	0	0	0	0	0	0
cluster2575	0	0	1	0	19	0	0	0	0	0
cluster2576	0	0	1	0	0	0	0	0	19	0
cluster2577	0	0	2	0	18	0	0	0	0	0
cluster2578	0	0	0	1	1	0	18	0	0	0
cluster2579	0	0	0	0	20	0	0	0	0	0
cluster2580	0	0	0	0	20	0	0	0	0	0
cluster2581	0	0	0	0	0	20	0	0	0	0
cluster2582	0	0	0	0	0	20	0	0	0	0
cluster2583	0	0	0	0	0	0	0	0	0	20
cluster2584	0	0	0	0	0	0	0	0	20	0
cluster2585	0	0	0	0	0	0	0	19	0	1
cluster2586	0	0	0	0	0	0	0	19	0	1
cluster2587	0	0	0	0	0	0	0	20	0	0
cluster2588	0	0	0	0	0	0	0	20	0	0
cluster2589	0	0	0	0	0	0	0	20	0	0
cluster2590	2	2	2	2	2	4	1	2	1	1
cluster2591	2	1	2	1	2	2	2	3	2	2
cluster2592	2	1	2	1	2	4	1	4	1	1
cluster2593	2	2	3	2	2	3	1	2	1	1
cluster2594	2	2	5	2	2	1	1	2	1	1
cluster2595	2	2	3	1	2	4	1	2	1	1
cluster2596	2	2	2	1	2	1	2	3	2	2
cluster2597	2	2	2	1	2	1	2	3	2	2
cluster2598	2	2	2	1	2	2	2	2	2	2
cluster2599	1	2	3	0	2	2	3	2	1	3
cluster2600	2	2	3	1	2	1	1	1	5	1
cluster2601	2	3	4	2	1	0	1	4	0	2
cluster2602	1	1	2	1	1	2	2	5	3	1
cluster2603	2	3	3	2	2	1	1	2	2	1
cluster2604	2	2	2	2	1	2	2	2	2	2
cluster2605	4	1	2	2	3	0	2	3	1	1
cluster2606	2	2	4	2	2	2	1	2	1	1
cluster2607	2	3	2	1	1	2	2	3	2	1
cluster2608	2	2	1	1	1	2	2	4	2	2
cluster2609	2	3	2	2	2	2	1	3	1	1
cluster2610	2	2	2	2	3	2	1	2	2	1
cluster2611	2	2	2	2	2	1	1	4	1	2
cluster2612	2	2	3	2	3	1	1	3	1	1
cluster2613	2	3	2	1	2	0	1	7	0	1
cluster2614	2	2	1	2	1	0	2	4	0	5
cluster2615	2	2	3	2	2	1	1	4	1	1
cluster2616	2	2	3	2	2	2	1	2	1	2
cluster2617	2	2	1	2	1	2	2	3	2	2
cluster2618	2	1	1	1	2	1	3	5	1	2
cluster2619	2	2	3	2	2	1	1	3	1	2
cluster2620	1	2	3	2	2	2	1	4	1	1
cluster2621	2	2	3	2	2	2	1	2	1	2
cluster2622	2	1	3	2	2	2	2	2	1	2
cluster2623	3	2	1	2	1	5	1	1	1	2
cluster2624	2	1	1	1	2	2	2	4	2	2
cluster2625	2	2	2	2	1	2	2	3	2	1
cluster2626	2	2	1	2	2	1	2	4	2	1
cluster2627	0	0	0	0	0	0	0	19	0	0
cluster2628	2	2	2	3	2	0	1	4	2	1
cluster2629	1	2	10	2	2	0	1	1	0	0
cluster2630	2	1	1	2	3	1	1	5	1	2
cluster2631	2	1	1	1	2	4	1	4	1	2
cluster2632	2	1	2	2	2	2	1	4	1	2
cluster2633	2	2	2	3	3	2	1	2	2	0
cluster2634	2	2	1	2	1	2	2	4	1	2
cluster2635	1	1	2	2	1	1	3	4	2	2
cluster2636	2	2	2	3	2	2	1	2	2	1
cluster2637	2	2	2	1	2	2	2	2	2	2
cluster2638	0	0	0	0	0	19	0	0	0	0
cluster2639	1	2	1	1	1	2	3	4	2	2
cluster2640	2	2	3	3	3	1	1	2	1	1
cluster2641	1	1	2	1	1	5	2	3	2	1
cluster2642	2	2	2	2	2	3	1	3	1	1
cluster2643	1	2	2	2	2	0	2	2	4	2
cluster2644	2	2	2	2	3	1	1	3	1	2
cluster2645	2	3	1	1	1	3	2	2	2	2
cluster2646	2	2	2	1	2	3	1	4	1	1
cluster2647	2	2	2	2	2	2	2	2	2	1
cluster2648	2	2	2	1	2	5	1	2	1	1
cluster2649	2	2	2	2	2	4	1	2	1	1
cluster2650	2	2	1	2	1	2	2	3	2	2
cluster2651	3	3	2	3	2	0	1	4	1	0
cluster2652	2	2	4	1	2	1	2	2	2	1
cluster2653	2	3	4	1	2	1	2	2	1	1
cluster2654	1	1	1	2	1	5	2	3	1	2
cluster2655	2	2	3	3	2	2	1	2	1	1
cluster2656	1	1	4	1	2	1	4	2	2	1
cluster2657	2	4	2	2	1	0	2	3	1	2
cluster2658	2	2	2	1	1	0	2	4	2	3
cluster2659	2	2	3	2	3	1	2	2	1	1
cluster2660	3	1	2	3	1	1	2	2	1	3
cluster2661	1	2	3	0	2	0	4	2	3	2
cluster2662	2	2	3	2	3	1	1	2	1	2
cluster2663	0	0	0	0	0	19	0	0	0	0
cluster2664	2	3	2	2	2	4	1	1	0	2
cluster2665	2	2	5	1	2	2	1	2	1	1
cluster2666	2	2	5	1	2	3	1	1	1	1
cluster2667	2	2	2	2	2	3	1	3	1	1
cluster2668	2	2	3	2	3	2	1	2	1	1
cluster2669	1	2	3	1	2	0	2	3	3	2
cluster2670	2	2	2	1	2	1	2	4	2	1
cluster2671	2	2	3	2	3	2	1	2	1	1
cluster2672	1	2	1	1	2	0	3	4	1	4
cluster2673	2	2	2	2	2	3	2	2	1	1
cluster2674	3	2	2	3	2	1	1	2	1	2
cluster2675	2	2	3	2	3	2	1	2	1	1
cluster2676	1	2	1	2	1	2	2	5	1	2
cluster2677	2	2	2	2	1	2	2	3	2	1
cluster2678	3	1	1	4	2	2	2	2	1	1
cluster2679	1	3	2	1	1	0	2	5	1	3
cluster2680	2	2	2	1	2	1	1	3	2	3
cluster2681	2	2	2	2	1	2	2	4	1	1
cluster2682	2	3	3	2	2	1	1	2	1	2
cluster2683	2	3	1	0	1	2	2	4	2	2
cluster2684	2	1	4	2	4	1	1	2	1	1
cluster2685	2	2	2	2	2	3	1	3	1	1
cluster2686	2	2	2	1	2	1	2	3	2	2
cluster2687	2	4	2	1	2	0	2	3	1	2
cluster2688	2	1	2	2	2	4	1	2	1	2
cluster2689	2	2	2	3	3	0	2	3	1	1
cluster2690	1	1	2	2	2	1	2	4	2	2
cluster2691	2	2	2	2	2	3	1	3	1	1
cluster2692	2	2	2	2	2	2	1	2	2	2
cluster2693	2	2	3	2	4	1	1	2	1	1
cluster2694	1	1	1	1	1	1	2	7	2	2
cluster2695	2	3	2	1	2	3	1	2	1	2
cluster2696	1	2	2	1	2	3	2	3	1	2
cluster2697	2	2	2	2	2	3	1	3	1	1
cluster2698	2	1	2	1	0	3	3	3	2	2
cluster2699	1	3	3	2	2	3	1	2	1	1
cluster2700	2	2	2	1	1	2	2	3	2	2
cluster2701	1	2	2	2	2	2	1	3	2	2
cluster2702	1	1	1	1	1	4	1	4	2	3
cluster2703	2	2	2	2	2	1	1	4	2	1
cluster2704	1	2	2	2	2	4	1	2	1	2
cluster2705	2	2	2	2	2	1	1	3	2	2
cluster2706	1	2	4	1	2	1	2	4	1	1
cluster2707	1	2	4	1	1	3	2	2	1	2
cluster2708	1	2	1	1	2	2	2	4	2	2
cluster2709	2	1	2	2	2	1	2	3	1	3
cluster2710	0	19	0	0	0	0	0	0	0	0
cluster2711	1	3	2	2	2	0	4	4	0	1
cluster2712	2	3	2	2	2	3	1	2	1	1
cluster2713	1	2	2	2	1	1	2	4	2	2
cluster2714	1	1	2	2	3	0	2	4	2	2
cluster2715	2	2	4	2	2	2	1	2	1	1
cluster2716	2	3	2	2	2	1	1	4	1	1
cluster2717	2	6	0	3	2	1	1	2	1	1
cluster2718	1	2	1	0	1	1	2	2	8	1
cluster2719	2	1	2	2	2	1	3	3	2	1
cluster2720	1	3	7	2	4	0	0	1	0	1
cluster2721	2	1	2	2	1	2	2	4	1	2
cluster2722	2	4	2	2	1	0	1	6	0	1
cluster2723	1	2	2	5	2	1	1	2	2	1
cluster2724	2	2	1	1	1	2	2	4	2	2
cluster2725	0	0	3	3	3	0	3	7	0	0
cluster2726	0	3	15	0	1	0	0	0	0	0
cluster2727	0	1	2	1	2	0	0	8	1	4
cluster2728	0	0	9	0	10	0	0	0	0	0
cluster2729	0	0	6	3	10	0	0	0	0	0
cluster2730	0	0	19	0	0	0	0	0	0	0
cluster2731	0	0	2	1	16	0	0	0	0	0
cluster2732	0	0	4	0	14	1	0	0	0	0
cluster2733	0	0	1	0	0	0	0	1	17	0
cluster2734	0	0	0	0	0	0	1	18	0	0
cluster2735	0	0	0	0	0	0	1	1	1	16
cluster2736	0	0	0	0	0	0	0	0	19	0
cluster2737	0	0	0	0	0	0	0	14	5	0
cluster2738	0	0	0	0	0	0	0	19	0	0
cluster2739	0	0	0	0	0	0	0	0	19	0
cluster2740	2	2	2	2	2	2	1	2	1	2
cluster2741	2	2	3	2	3	1	1	2	1	1
cluster2742	1	2	2	1	1	2	2	4	1	2
cluster2743	2	2	3	2	2	1	1	2	1	2
cluster2744	2	1	3	1	2	3	1	2	1	2
cluster2745	2	2	3	2	2	2	1	2	1	1
cluster2746	2	2	3	2	2	2	1	2	1	1
cluster2747	2	1	2	2	2	2	2	2	1	2
cluster2748	2	2	2	1	1	4	1	2	1	2
cluster2749	2	2	1	2	2	2	0	3	2	2
cluster2750	2	2	2	1	2	1	4	2	1	1
cluster2751	2	2	3	2	2	1	1	2	2	1
cluster2752	2	2	3	2	2	2	1	2	1	1
cluster2753	2	3	3	2	2	1	1	2	1	1
cluster2754	2	2	3	2	2	2	1	2	1	1
cluster2755	2	1	3	2	2	1	1	2	2	2
cluster2756	2	2	3	2	2	2	1	2	1	1
cluster2757	2	2	3	2	2	1	2	2	1	1
cluster2758	2	2	3	2	2	1	1	2	1	2
cluster2759	2	3	2	1	3	2	1	2	1	1
cluster2760	2	1	2	1	2	1	2	4	1	2
cluster2761	2	1	1	1	1	1	3	4	2	2
cluster2762	2	2	1	1	1	2	2	3	2	2
cluster2763	2	2	2	2	2	3	1	2	1	1
cluster2764	0	0	0	0	0	17	0	0	0	1
cluster2765	2	1	1	2	1	1	2	3	2	3
cluster2766	2	3	2	2	2	0	2	4	0	1
cluster2767	1	2	2	1	1	3	3	3	1	1
cluster2768	1	1	2	1	1	1	2	2	2	5
cluster2769	2	3	2	2	2	2	1	2	1	1
cluster2770	2	2	2	2	2	2	1	2	1	2
cluster2771	2	2	2	2	2	1	2	3	1	1
cluster2772	2	2	2	2	2	2	2	2	1	1
cluster2773	2	1	5	0	2	2	1	3	1	1
cluster2774	2	2	2	2	2	3	1	2	1	1
cluster2775	1	1	1	1	1	3	2	4	2	2
cluster2776	2	4	2	1	2	2	1	2	1	1
cluster2777	2	1	2	2	2	4	1	2	1	1
cluster2778	2	2	1	2	2	2	1	3	1	2
cluster2779	2	2	2	2	2	2	1	2	1	2
cluster2780	1	2	2	1	0	2	2	4	2	2
cluster2781	2	2	3	2	2	3	1	1	1	1
cluster2782	2	2	3	2	2	2	1	2	1	1
cluster2783	2	2	3	2	2	2	1	2	1	1
cluster2784	1	0	1	0	1	1	11	2	1	0
cluster2785	2	1	3	2	2	3	1	2	1	1
cluster2786	2	1	3	2	3	2	1	2	1	1
cluster2787	2	2	3	2	2	2	1	2	1	1
cluster2788	2	2	4	2	2	1	1	2	1	1
cluster2789	1	1	2	2	2	4	2	2	1	1
cluster2790	2	3	2	2	2	2	1	2	1	1
cluster2791	2	2	2	2	2	3	1	2	1	1
cluster2792	2	1	1	1	2	2	4	3	1	1
cluster2793	2	2	2	2	2	1	2	2	1	2
cluster2794	2	3	2	2	2	1	1	2	2	1
cluster2795	2	2	3	2	2	2	1	2	1	1
cluster2796	2	2	3	2	2	2	1	2	1	1
cluster2797	2	2	3	2	2	2	1	2	1	1
cluster2798	2	2	3	3	2	1	1	2	1	1
cluster2799	2	2	3	2	2	2	1	1	2	1
cluster2800	2	1	3	2	2	1	3	2	1	1
cluster2801	2	2	2	2	2	2	1	2	2	1
cluster2802	2	2	2	2	2	3	1	2	1	1
cluster2803	1	1	1	0	2	4	1	4	2	2
cluster2804	2	3	2	1	2	3	1	2	1	1
cluster2805	0	1	0	1	0	12	1	1	1	1
cluster2806	2	9	1	4	2	0	0	0	0	0
cluster2807	2	2	2	2	2	2	1	2	1	2
cluster2808	1	2	2	1	1	6	1	2	1	1
cluster2809	2	2	2	2	1	2	1	3	2	1
cluster2810	2	2	2	1	2	2	1	2	1	3
cluster2811	2	2	2	2	2	3	1	2	1	1
cluster2812	2	1	2	2	2	1	1	6	1	0
cluster2813	2	3	2	0	1	1	3	2	1	3
cluster2814	2	2	2	2	2	3	1	2	1	1
cluster2815	2	1	2	2	2	2	1	3	1	2
cluster2816	2	2	2	2	2	2	2	2	1	1
cluster2817	2	2	3	2	3	1	1	2	1	1
cluster2818	2	2	2	2	2	3	1	2	1	1
cluster2819	2	2	3	1	3	1	2	2	1	1
cluster2820	2	1	2	2	2	4	1	2	1	1
cluster2821	2	1	2	2	2	4	1	2	1	1
cluster2822	3	3	3	2	3	0	1	2	0	1
cluster2823	1	3	2	2	2	3	1	2	1	1
cluster2824	2	2	2	2	3	2	1	2	1	1
cluster2825	2	2	2	2	3	2	2	1	1	1
cluster2826	2	2	3	1	3	2	1	2	1	1
cluster2827	2	2	2	2	2	1	3	2	1	1
cluster2828	2	2	2	1	2	1	2	2	1	3
cluster2829	2	3	2	2	2	1	1	3	1	1
cluster2830	2	2	2	2	2	3	1	2	1	1
cluster2831	2	1	3	2	2	3	1	2	1	1
cluster2832	2	2	3	2	2	2	1	2	1	1
cluster2833	2	2	2	1	1	2	2	2	2	2
cluster2834	1	2	2	1	2	0	4	4	1	1
cluster2835	2	0	6	5	4	0	0	0	1	0
cluster2836	2	2	1	2	1	1	2	4	2	1
cluster2837	1	1	2	1	1	2	1	5	1	3
cluster2838	0	0	2	11	1	0	1	2	0	1
cluster2839	1	2	2	2	2	4	1	2	1	1
cluster2840	2	0	3	3	4	0	1	2	2	1
cluster2841	1	1	2	2	2	3	3	2	1	1
cluster2842	2	5	3	2	1	0	2	1	1	1
cluster2843	1	2	2	1	2	2	1	3	2	2
cluster2844	1	2	2	1	2	2	3	3	1	1
cluster2845	1	2	1	1	0	2	1	3	3	4
cluster2846	3	1	1	2	1	1	4	2	2	1
cluster2847	2	2	2	2	2	2	1	3	1	1
cluster2848	2	2	2	2	2	3	1	2	1	1
cluster2849	2	3	2	2	2	2	1	2	1	1
cluster2850	1	2	2	2	2	1	1	4	1	2
cluster2851	2	2	2	2	2	2	1	2	2	1
cluster2852	2	2	3	2	3	1	1	2	1	1
cluster2853	2	1	3	2	3	2	1	2	1	1
cluster2854	2	2	2	1	3	2	2	1	1	2
cluster2855	1	1	0	1	1	1	10	1	1	1
cluster2856	1	2	2	2	2	2	2	2	2	1
cluster2857	0	0	0	0	0	0	0	18	0	0
cluster2858	3	3	2	3	1	1	1	2	1	1
cluster2859	1	2	2	2	2	1	1	4	2	1
cluster2860	3	2	2	2	2	2	1	2	1	1
cluster2861	2	2	2	1	2	4	1	2	1	1
cluster2862	2	2	2	2	2	1	3	2	1	1
cluster2863	1	1	1	1	1	3	2	4	2	2
cluster2864	2	2	3	1	2	2	2	2	1	1
cluster2865	1	1	1	1	1	8	1	2	1	1
cluster2866	2	2	1	2	1	1	3	2	2	2
cluster2867	2	2	2	2	2	3	1	2	1	1
cluster2868	2	2	2	2	2	3	1	2	1	1
cluster2869	2	2	1	2	1	0	1	3	3	3
cluster2870	2	2	2	3	2	2	1	2	1	1
cluster2871	2	3	2	2	2	3	1	1	1	1
cluster2872	0	0	0	0	0	18	0	0	0	0
cluster2873	2	1	2	2	2	3	2	1	1	2
cluster2874	1	4	2	1	2	0	2	3	2	1
cluster2875	1	2	1	1	1	2	1	5	2	2
cluster2876	1	1	2	1	2	0	4	3	1	3
cluster2877	1	2	2	1	2	2	2	4	2	0
cluster2878	2	4	1	2	1	0	2	3	1	2
cluster2879	1	1	1	1	1	3	3	2	4	1
cluster2880	1	1	3	2	5	1	1	2	1	1
cluster2881	2	2	2	1	2	1	1	3	2	2
cluster2882	2	2	2	2	2	1	3	2	1	1
cluster2883	1	1	3	1	2	2	2	2	3	1
cluster2884	1	3	3	1	2	3	1	2	1	1
cluster2885	1	1	1	1	1	2	2	4	2	3
cluster2886	2	1	2	2	2	2	1	2	3	1
cluster2887	2	4	2	2	1	2	1	2	1	1
cluster2888	2	2	0	2	2	0	2	4	2	2
cluster2889	3	2	2	2	2	1	1	3	1	1
cluster2890	2	2	2	2	2	1	1	4	1	1
cluster2891	2	2	2	2	1	2	1	2	1	3
cluster2892	2	2	2	2	2	2	2	2	1	1
cluster2893	1	1	2	1	1	1	3	5	2	1
cluster2894	1	1	1	1	1	1	2	6	1	3
cluster2895	2	2	2	2	1	2	2	3	1	1
cluster2896	1	2	2	1	2	1	1	4	1	3
cluster2897	0	0	0	0	0	0	0	18	0	0
cluster2898	1	2	1	2	2	2	1	4	1	2
cluster2899	2	2	2	3	2	1	2	2	1	1
cluster2900	2	2	4	2	2	1	0	5	0	0
cluster2901	1	2	2	1	2	1	3	4	1	1
cluster2902	1	1	1	1	1	2	3	4	2	2
cluster2903	2	3	3	2	2	1	1	2	1	1
cluster2904	2	2	1	1	1	1	3	3	2	2
cluster2905	1	2	1	1	2	1	3	4	2	1
cluster2906	1	1	0	1	0	1	1	6	5	2
cluster2907	1	1	3	1	2	2	2	2	2	2
cluster2908	0	0	18	0	0	0	0	0	0	0
cluster2909	0	0	1	0	17	0	0	0	0	0
cluster2910	0	0	0	0	0	0	0	18	0	0
cluster2911	0	0	0	0	0	18	0	0	0	0
cluster2912	0	0	0	0	0	18	0	0	0	0
cluster2913	0	0	0	0	0	0	18	0	0	0
cluster2914	0	0	0	0	0	0	1	14	1	2
cluster2915	0	0	0	0	0	0	2	1	0	15
cluster2916	0	0	0	0	0	0	0	0	0	18
cluster2917	0	0	0	0	0	0	0	0	18	0
cluster2918	1	1	1	2	1	1	3	4	1	2
cluster2919	2	2	1	2	2	2	1	2	1	2
cluster2920	2	2	1	1	2	2	3	2	1	1
cluster2921	1	2	2	1	2	1	2	2	2	2
cluster2922	2	2	2	2	2	1	2	2	1	1
cluster2923	2	2	2	2	2	1	1	2	2	1
cluster2924	1	1	1	1	1	4	2	2	1	3
cluster2925	2	2	1	2	2	2	1	2	1	2
cluster2926	2	2	1	2	2	2	1	2	2	1
cluster2927	2	2	2	2	2	2	1	2	1	1
cluster2928	2	2	3	2	2	1	1	2	1	1
cluster2929	2	2	2	2	2	2	1	2	1	1
cluster2930	1	1	3	2	2	3	1	2	1	1
cluster2931	2	2	1	2	2	1	2	2	2	1
cluster2932	2	2	2	2	2	2	1	2	1	1
cluster2933	2	2	0	1	1	2	1	5	1	2
cluster2934	2	2	2	2	2	2	1	2	1	1
cluster2935	1	1	2	1	2	2	1	4	2	1
cluster2936	2	1	1	2	2	1	2	2	2	2
cluster2937	2	2	3	2	2	1	1	2	1	1
cluster2938	3	1	2	2	3	1	1	2	1	1
cluster2939	2	3	2	2	2	1	1	2	1	1
cluster2940	1	1	1	1	1	1	3	4	2	2
cluster2941	2	3	2	1	2	2	1	2	1	1
cluster2942	1	1	2	1	2	4	2	2	1	1
cluster2943	0	1	3	3	3	1	0	5	0	1
cluster2944	2	2	2	2	2	0	2	4	1	0
cluster2945	1	2	2	1	3	0	2	3	1	2
cluster2946	1	2	2	1	1	2	1	3	2	2
cluster2947	2	0	2	1	1	0	3	5	1	2
cluster2948	2	2	3	1	0	1	2	3	1	2
cluster2949	1	3	1	2	1	4	1	2	1	1
cluster2950	1	1	2	1	1	2	1	4	2	2
cluster2951	2	3	2	2	2	1	1	2	1	1
cluster2952	2	2	2	2	2	2	1	2	1	1
cluster2953	2	2	2	2	2	2	1	2	1	1
cluster2954	2	2	2	2	2	2	1	2	1	1
cluster2955	1	2	2	2	2	3	1	2	1	1
cluster2956	2	2	2	2	2	1	1	3	1	1
cluster2957	2	3	2	1	2	1	2	2	1	1
cluster2958	2	2	2	1	2	0	1	4	1	2
cluster2959	2	2	1	2	2	1	2	3	1	1
cluster2960	2	2	2	2	2	2	1	2	1	1
cluster2961	2	2	2	2	2	1	2	2	1	1
cluster2962	2	1	2	2	2	2	2	2	1	1
cluster2963	2	2	2	2	2	1	1	3	1	1
cluster2964	3	2	2	1	3	2	1	1	1	1
cluster2965	2	2	2	2	1	3	1	2	1	1
cluster2966	1	1	2	3	1	2	1	2	2	2
cluster2967	1	3	1	7	5	0	0	0	0	0
cluster2968	2	2	1	2	2	2	1	2	1	2
cluster2969	2	2	3	1	3	1	1	2	1	1
cluster2970	2	2	2	1	1	2	1	2	2	2
cluster2971	2	1	1	0	0	7	2	2	1	1
cluster2972	0	5	2	1	2	1	2	2	1	1
cluster2973	2	2	0	2	1	0	1	8	0	1
cluster2974	2	2	2	1	2	2	1	2	2	1
cluster2975	2	2	3	2	2	1	1	2	1	1
cluster2976	2	2	3	1	2	1	1	2	1	2
cluster2977	2	1	3	2	2	2	1	2	1	1
cluster2978	2	2	3	2	1	1	2	2	1	1
cluster2979	2	2	3	2	1	2	1	2	1	1
cluster2980	1	2	3	1	2	1	1	1	3	2
cluster2981	1	2	3	2	2	2	1	2	1	1
cluster2982	2	2	4	1	2	1	1	1	2	1
cluster2983	2	2	3	2	2	1	1	2	1	1
cluster2984	2	2	3	1	2	2	1	2	1	1
cluster2985	2	2	3	2	2	1	1	2	1	1
cluster2986	1	1	3	1	3	1	1	3	2	1
cluster2987	2	2	2	2	2	2	1	2	1	1
cluster2988	1	2	1	2	1	2	1	4	2	1
cluster2989	2	2	2	2	2	2	1	2	1	1
cluster2990	3	1	2	1	1	2	2	3	1	1
cluster2991	2	1	2	2	2	3	1	2	1	1
cluster2992	1	2	2	2	1	2	2	2	1	2
cluster2993	2	2	2	2	2	2	1	2	1	1
cluster2994	2	1	2	2	2	3	1	2	1	1
cluster2995	2	2	2	2	2	2	1	2	1	1
cluster2996	2	2	3	2	2	1	1	2	1	1
cluster2997	2	2	2	2	1	1	2	2	2	1
[truncated: 25,744 more rows]

## Sheet: A.hypochondriacus
OG_name	A. hypochondriacus	A. tuberculatus	A. palmeri	A. hybridus	A. cruentus	A. thaliana	B. vulgaris	C. quinoa	S. aralocaspica	S. oleracea
cluster17580	4	0	0	0	0	0	0	0	0	0
cluster17777	4	0	0	0	0	0	0	0	0	0
cluster17895	4	0	0	0	0	0	0	0	0	0
cluster18003	4	0	0	0	0	0	0	0	0	0
cluster19174	3	0	0	0	0	0	0	0	0	0
cluster19315	3	0	0	0	0	0	0	0	0	0
cluster19343	3	0	0	0	0	0	0	0	0	0
cluster19359	3	0	0	0	0	0	0	0	0	0
cluster19365	3	0	0	0	0	0	0	0	0	0
cluster19509	3	0	0	0	0	0	0	0	0	0
cluster19553	3	0	0	0	0	0	0	0	0	0
cluster19760	3	0	0	0	0	0	0	0	0	0
cluster21859	2	0	0	0	0	0	0	0	0	0
cluster21862	2	0	0	0	0	0	0	0	0	0
cluster21872	2	0	0	0	0	0	0	0	0	0
cluster21889	2	0	0	0	0	0	0	0	0	0
cluster21913	2	0	0	0	0	0	0	0	0	0
cluster21948	2	0	0	0	0	0	0	0	0	0
cluster21957	2	0	0	0	0	0	0	0	0	0
cluster21962	2	0	0	0	0	0	0	0	0	0
cluster22037	2	0	0	0	0	0	0	0	0	0
cluster22041	2	0	0	0	0	0	0	0	0	0
cluster22098	2	0	0	0	0	0	0	0	0	0
cluster22103	2	0	0	0	0	0	0	0	0	0
cluster22120	2	0	0	0	0	0	0	0	0	0
cluster22165	2	0	0	0	0	0	0	0	0	0
cluster22184	2	0	0	0	0	0	0	0	0	0
cluster22189	2	0	0	0	0	0	0	0	0	0
cluster22208	2	0	0	0	0	0	0	0	0	0
cluster22243	2	0	0	0	0	0	0	0	0	0
cluster22270	2	0	0	0	0	0	0	0	0	0
cluster22319	2	0	0	0	0	0	0	0	0	0
cluster22340	2	0	0	0	0	0	0	0	0	0
cluster22379	2	0	0	0	0	0	0	0	0	0
cluster22399	2	0	0	0	0	0	0	0	0	0
cluster22415	2	0	0	0	0	0	0	0	0	0
cluster22512	2	0	0	0	0	0	0	0	0	0
cluster22556	2	0	0	0	0	0	0	0	0	0
cluster22612	2	0	0	0	0	0	0	0	0	0
cluster22709	2	0	0	0	0	0	0	0	0	0
cluster22710	2	0	0	0	0	0	0	0	0	0
cluster22722	2	0	0	0	0	0	0	0	0	0
cluster22724	2	0	0	0	0	0	0	0	0	0

## Sheet: A.tuberculatus
OG_name	A. hypochondriacus	A. tuberculatus	A. palmeri	A. hybridus	A. cruentus	A. thaliana	B. vulgaris	C. quinoa	S. aralocaspica	S. oleracea
cluster1621	0	32	0	0	0	0	0	0	0	0
cluster2710	0	19	0	0	0	0	0	0	0	0
cluster3632	0	16	0	0	0	0	0	0	0	0
cluster4148	0	15	0	0	0	0	0	0	0	0
cluster5754	0	13	0	0	0	0	0	0	0	0
cluster5757	0	13	0	0	0	0	0	0	0	0
cluster7422	0	12	0	0	0	0	0	0	0	0
cluster7423	0	12	0	0	0	0	0	0	0	0
cluster10249	0	11	0	0	0	0	0	0	0	0
cluster10250	0	11	0	0	0	0	0	0	0	0
cluster12356	0	10	0	0	0	0	0	0	0	0
cluster12357	0	10	0	0	0	0	0	0	0	0
cluster12389	0	10	0	0	0	0	0	0	0	0
cluster13611	0	9	0	0	0	0	0	0	0	0
cluster13612	0	9	0	0	0	0	0	0	0	0
cluster13613	0	9	0	0	0	0	0	0	0	0
cluster13635	0	9	0	0	0	0	0	0	0	0
cluster14430	0	8	0	0	0	0	0	0	0	0
cluster14433	0	8	0	0	0	0	0	0	0	0
cluster14441	0	8	0	0	0	0	0	0	0	0
cluster14442	0	8	0	0	0	0	0	0	0	0
cluster14448	0	8	0	0	0	0	0	0	0	0
cluster14455	0	8	0	0	0	0	0	0	0	0
cluster14493	0	8	0	0	0	0	0	0	0	0
cluster14506	0	8	0	0	0	0	0	0	0	0
cluster15135	0	7	0	0	0	0	0	0	0	0
cluster15136	0	7	0	0	0	0	0	0	0	0
cluster15145	0	7	0	0	0	0	0	0	0	0
cluster15146	0	7	0	0	0	0	0	0	0	0
cluster15147	0	7	0	0	0	0	0	0	0	0
cluster15165	0	7	0	0	0	0	0	0	0	0
cluster15169	0	7	0	0	0	0	0	0	0	0
cluster15173	0	7	0	0	0	0	0	0	0	0
cluster15175	0	7	0	0	0	0	0	0	0	0
cluster15187	0	7	0	0	0	0	0	0	0	0
cluster15202	0	7	0	0	0	0	0	0	0	0
cluster15222	0	7	0	0	0	0	0	0	0	0
cluster15886	0	6	0	0	0	0	0	0	0	0
cluster15887	0	6	0	0	0	0	0	0	0	0
cluster15889	0	6	0	0	0	0	0	0	0	0
cluster15893	0	6	0	0	0	0	0	0	0	0
cluster15894	0	6	0	0	0	0	0	0	0	0
cluster15898	0	6	0	0	0	0	0	0	0	0
cluster15900	0	6	0	0	0	0	0	0	0	0
cluster15904	0	6	0	0	0	0	0	0	0	0
cluster15906	0	6	0	0	0	0	0	0	0	0
cluster15916	0	6	0	0	0	0	0	0	0	0
cluster15922	0	6	0	0	0	0	0	0	0	0
cluster15924	0	6	0	0	0	0	0	0	0	0
cluster15925	0	6	0	0	0	0	0	0	0	0
cluster15927	0	6	0	0	0	0	0	0	0	0
cluster15944	0	6	0	0	0	0	0	0	0	0
cluster15955	0	6	0	0	0	0	0	0	0	0
cluster15977	0	6	0	0	0	0	0	0	0	0
cluster15978	0	6	0	0	0	0	0	0	0	0
cluster15998	0	6	0	0	0	0	0	0	0	0
cluster16462	0	5	0	0	0	0	0	0	0	0
cluster16939	0	5	0	0	0	0	0	0	0	0
cluster16945	0	5	0	0	0	0	0	0	0	0
cluster16948	0	5	0	0	0	0	0	0	0	0
cluster16950	0	5	0	0	0	0	0	0	0	0
cluster16951	0	5	0	0	0	0	0	0	0	0
cluster16958	0	5	0	0	0	0	0	0	0	0
cluster16959	0	5	0	0	0	0	0	0	0	0
cluster16961	0	5	0	0	0	0	0	0	0	0
cluster16964	0	5	0	0	0	0	0	0	0	0
cluster16974	0	5	0	0	0	0	0	0	0	0
cluster16975	0	5	0	0	0	0	0	0	0	0
cluster16977	0	5	0	0	0	0	0	0	0	0
cluster16979	0	5	0	0	0	0	0	0	0	0
cluster16980	0	5	0	0	0	0	0	0	0	0
cluster16982	0	5	0	0	0	0	0	0	0	0
cluster16984	0	5	0	0	0	0	0	0	0	0
cluster16997	0	5	0	0	0	0	0	0	0	0
cluster16999	0	5	0	0	0	0	0	0	0	0
cluster17000	0	5	0	0	0	0	0	0	0	0
cluster17003	0	5	0	0	0	0	0	0	0	0
cluster17012	0	5	0	0	0	0	0	0	0	0
cluster17014	0	5	0	0	0	0	0	0	0	0
cluster17032	0	5	0	0	0	0	0	0	0	0
cluster17055	0	5	0	0	0	0	0	0	0	0
cluster18128	0	4	0	0	0	0	0	0	0	0
cluster18133	0	4	0	0	0	0	0	0	0	0
cluster18136	0	4	0	0	0	0	0	0	0	0
cluster18138	0	4	0	0	0	0	0	0	0	0
cluster18139	0	4	0	0	0	0	0	0	0	0
cluster18144	0	4	0	0	0	0	0	0	0	0
cluster18145	0	4	0	0	0	0	0	0	0	0
cluster18150	0	4	0	0	0	0	0	0	0	0
cluster18151	0	4	0	0	0	0	0	0	0	0
cluster18153	0	4	0	0	0	0	0	0	0	0
cluster18161	0	4	0	0	0	0	0	0	0	0
cluster18172	0	4	0	0	0	0	0	0	0	0
cluster18174	0	4	0	0	0	0	0	0	0	0
cluster18180	0	4	0	0	0	0	0	0	0	0
cluster18186	0	4	0	0	0	0	0	0	0	0
cluster18189	0	4	0	0	0	0	0	0	0	0
cluster18190	0	4	0	0	0	0	0	0	0	0
cluster18198	0	4	0	0	0	0	0	0	0	0
cluster18203	0	4	0	0	0	0	0	0	0	0
cluster18207	0	4	0	0	0	0	0	0	0	0
cluster18217	0	4	0	0	0	0	0	0	0	0
cluster18223	0	4	0	0	0	0	0	0	0	0
cluster18229	0	4	0	0	0	0	0	0	0	0
cluster18231	0	4	0	0	0	0	0	0	0	0
cluster18236	0	4	0	0	0	0	0	0	0	0
cluster18239	0	4	0	0	0	0	0	0	0	0
cluster18256	0	4	0	0	0	0	0	0	0	0
cluster18264	0	4	0	0	0	0	0	0	0	0
cluster18269	0	4	0	0	0	0	0	0	0	0
cluster18277	0	4	0	0	0	0	0	0	0	0
cluster18296	0	4	0	0	0	0	0	0	0	0
cluster18310	0	4	0	0	0	0	0	0	0	0
cluster18322	0	4	0	0	0	0	0	0	0	0
cluster18327	0	4	0	0	0	0	0	0	0	0
cluster18329	0	4	0	0	0	0	0	0	0	0
cluster18335	0	4	0	0	0	0	0	0	0	0
cluster18349	0	4	0	0	0	0	0	0	0	0
cluster18378	0	4	0	0	0	0	0	0	0	0
cluster18404	0	4	0	0	0	0	0	0	0	0
cluster19336	0	3	0	0	0	0	0	0	0	0
cluster19764	0	3	0	0	0	0	0	0	0	0
cluster19766	0	3	0	0	0	0	0	0	0	0
cluster19771	0	3	0	0	0	0	0	0	0	0
cluster19774	0	3	0	0	0	0	0	0	0	0
cluster19778	0	3	0	0	0	0	0	0	0	0
cluster19779	0	3	0	0	0	0	0	0	0	0
cluster19783	0	3	0	0	0	0	0	0	0	0
cluster19784	0	3	0	0	0	0	0	0	0	0
cluster19786	0	3	0	0	0	0	0	0	0	0
cluster19787	0	3	0	0	0	0	0	0	0	0
cluster19788	0	3	0	0	0	0	0	0	0	0
cluster19792	0	3	0	0	0	0	0	0	0	0
cluster19796	0	3	0	0	0	0	0	0	0	0
cluster19798	0	3	0	0	0	0	0	0	0	0
cluster19799	0	3	0	0	0	0	0	0	0	0
cluster19804	0	3	0	0	0	0	0	0	0	0
cluster19805	0	3	0	0	0	0	0	0	0	0
cluster19807	0	3	0	0	0	0	0	0	0	0
cluster19813	0	3	0	0	0	0	0	0	0	0
cluster19814	0	3	0	0	0	0	0	0	0	0
cluster19820	0	3	0	0	0	0	0	0	0	0
cluster19822	0	3	0	0	0	0	0	0	0	0
cluster19832	0	3	0	0	0	0	0	0	0	0
cluster19834	0	3	0	0	0	0	0	0	0	0
cluster19841	0	3	0	0	0	0	0	0	0	0
cluster19847	0	3	0	0	0	0	0	0	0	0
cluster19854	0	3	0	0	0	0	0	0	0	0
cluster19856	0	3	0	0	0	0	0	0	0	0
cluster19857	0	3	0	0	0	0	0	0	0	0
cluster19858	0	3	0	0	0	0	0	0	0	0
cluster19867	0	3	0	0	0	0	0	0	0	0
cluster19871	0	3	0	0	0	0	0	0	0	0
cluster19872	0	3	0	0	0	0	0	0	0	0
cluster19875	0	3	0	0	0	0	0	0	0	0
cluster19879	0	3	0	0	0	0	0	0	0	0
cluster19881	0	3	0	0	0	0	0	0	0	0
cluster19882	0	3	0	0	0	0	0	0	0	0
cluster19883	0	3	0	0	0	0	0	0	0	0
cluster19889	0	3	0	0	0	0	0	0	0	0
cluster19890	0	3	0	0	0	0	0	0	0	0
cluster19891	0	3	0	0	0	0	0	0	0	0
cluster19892	0	3	0	0	0	0	0	0	0	0
cluster19893	0	3	0	0	0	0	0	0	0	0
cluster19896	0	3	0	0	0	0	0	0	0	0
cluster19901	0	3	0	0	0	0	0	0	0	0
cluster19902	0	3	0	0	0	0	0	0	0	0
cluster19904	0	3	0	0	0	0	0	0	0	0
cluster19906	0	3	0	0	0	0	0	0	0	0
cluster19908	0	3	0	0	0	0	0	0	0	0
cluster19910	0	3	0	0	0	0	0	0	0	0
cluster19911	0	3	0	0	0	0	0	0	0	0
cluster19912	0	3	0	0	0	0	0	0	0	0
cluster19913	0	3	0	0	0	0	0	0	0	0
cluster19917	0	3	0	0	0	0	0	0	0	0
cluster19920	0	3	0	0	0	0	0	0	0	0
cluster19921	0	3	0	0	0	0	0	0	0	0
cluster19922	0	3	0	0	0	0	0	0	0	0
cluster19942	0	3	0	0	0	0	0	0	0	0
cluster19948	0	3	0	0	0	0	0	0	0	0
cluster19954	0	3	0	0	0	0	0	0	0	0
cluster19958	0	3	0	0	0	0	0	0	0	0
cluster19966	0	3	0	0	0	0	0	0	0	0
cluster19967	0	3	0	0	0	0	0	0	0	0
cluster19968	0	3	0	0	0	0	0	0	0	0
cluster19985	0	3	0	0	0	0	0	0	0	0
cluster19991	0	3	0	0	0	0	0	0	0	0
cluster20005	0	3	0	0	0	0	0	0	0	0
cluster20012	0	3	0	0	0	0	0	0	0	0
cluster20014	0	3	0	0	0	0	0	0	0	0
cluster20022	0	3	0	0	0	0	0	0	0	0
cluster20034	0	3	0	0	0	0	0	0	0	0
cluster20036	0	3	0	0	0	0	0	0	0	0
cluster20043	0	3	0	0	0	0	0	0	0	0
cluster20059	0	3	0	0	0	0	0	0	0	0
cluster20075	0	3	0	0	0	0	0	0	0	0
cluster20099	0	3	0	0	0	0	0	0	0	0
cluster20102	0	3	0	0	0	0	0	0	0	0
cluster20108	0	3	0	0	0	0	0	0	0	0
cluster20110	0	3	0	0	0	0	0	0	0	0
cluster20114	0	3	0	0	0	0	0	0	0	0
cluster20182	0	3	0	0	0	0	0	0	0	0
cluster22352	0	2	0	0	0	0	0	0	0	0
cluster22551	0	2	0	0	0	0	0	0	0	0
cluster22725	0	2	0	0	0	0	0	0	0	0
cluster22726	0	2	0	0	0	0	0	0	0	0
cluster22727	0	2	0	0	0	0	0	0	0	0
cluster22729	0	2	0	0	0	0	0	0	0	0
cluster22735	0	2	0	0	0	0	0	0	0	0
cluster22737	0	2	0	0	0	0	0	0	0	0
cluster22738	0	2	0	0	0	0	0	0	0	0
cluster22739	0	2	0	0	0	0	0	0	0	0
cluster22741	0	2	0	0	0	0	0	0	0	0
cluster22744	0	2	0	0	0	0	0	0	0	0
cluster22745	0	2	0	0	0	0	0	0	0	0
cluster22748	0	2	0	0	0	0	0	0	0	0
cluster22750	0	2	0	0	0	0	0	0	0	0
cluster22753	0	2	0	0	0	0	0	0	0	0
cluster22754	0	2	0	0	0	0	0	0	0	0
cluster22756	0	2	0	0	0	0	0	0	0	0
cluster22760	0	2	0	0	0	0	0	0	0	0
cluster22762	0	2	0	0	0	0	0	0	0	0
cluster22763	0	2	0	0	0	0	0	0	0	0
cluster22764	0	2	0	0	0	0	0	0	0	0
cluster22765	0	2	0	0	0	0	0	0	0	0
cluster22767	0	2	0	0	0	0	0	0	0	0
cluster22768	0	2	0	0	0	0	0	0	0	0
cluster22771	0	2	0	0	0	0	0	0	0	0
cluster22775	0	2	0	0	0	0	0	0	0	0
cluster22776	0	2	0	0	0	0	0	0	0	0
cluster22778	0	2	0	0	0	0	0	0	0	0
cluster22782	0	2	0	0	0	0	0	0	0	0
cluster22783	0	2	0	0	0	0	0	0	0	0
cluster22784	0	2	0	0	0	0	0	0	0	0
cluster22786	0	2	0	0	0	0	0	0	0	0
cluster22787	0	2	0	0	0	0	0	0	0	0
cluster22789	0	2	0	0	0	0	0	0	0	0
cluster22790	0	2	0	0	0	0	0	0	0	0
cluster22794	0	2	0	0	0	0	0	0	0	0
cluster22795	0	2	0	0	0	0	0	0	0	0
cluster22798	0	2	0	0	0	0	0	0	0	0
cluster22800	0	2	0	0	0	0	0	0	0	0
cluster22801	0	2	0	0	0	0	0	0	0	0
cluster22804	0	2	0	0	0	0	0	0	0	0
cluster22805	0	2	0	0	0	0	0	0	0	0
cluster22806	0	2	0	0	0	0	0	0	0	0
cluster22807	0	2	0	0	0	0	0	0	0	0
cluster22808	0	2	0	0	0	0	0	0	0	0
cluster22814	0	2	0	0	0	0	0	0	0	0
cluster22817	0	2	0	0	0	0	0	0	0	0
cluster22821	0	2	0	0	0	0	0	0	0	0
cluster22822	0	2	0	0	0	0	0	0	0	0
cluster22823	0	2	0	0	0	0	0	0	0	0
cluster22826	0	2	0	0	0	0	0	0	0	0
cluster22828	0	2	0	0	0	0	0	0	0	0
cluster22832	0	2	0	0	0	0	0	0	0	0
cluster22833	0	2	0	0	0	0	0	0	0	0
cluster22835	0	2	0	0	0	0	0	0	0	0
cluster22837	0	2	0	0	0	0	0	0	0	0
cluster22843	0	2	0	0	0	0	0	0	0	0
cluster22844	0	2	0	0	0	0	0	0	0	0
cluster22848	0	2	0	0	0	0	0	0	0	0
cluster22849	0	2	0	0	0	0	0	0	0	0
cluster22852	0	2	0	0	0	0	0	0	0	0
cluster22858	0	2	0	0	0	0	0	0	0	0
cluster22859	0	2	0	0	0	0	0	0	0	0
cluster22862	0	2	0	0	0	0	0	0	0	0
cluster22864	0	2	0	0	0	0	0	0	0	0
cluster22866	0	2	0	0	0	0	0	0	0	0
cluster22867	0	2	0	0	0	0	0	0	0	0
cluster22868	0	2	0	0	0	0	0	0	0	0
cluster22870	0	2	0	0	0	0	0	0	0	0
cluster22871	0	2	0	0	0	0	0	0	0	0
cluster22872	0	2	0	0	0	0	0	0	0	0
cluster22874	0	2	0	0	0	0	0	0	0	0
cluster22875	0	2	0	0	0	0	0	0	0	0
cluster22876	0	2	0	0	0	0	0	0	0	0
cluster22878	0	2	0	0	0	0	0	0	0	0
cluster22879	0	2	0	0	0	0	0	0	0	0
cluster22880	0	2	0	0	0	0	0	0	0	0
cluster22882	0	2	0	0	0	0	0	0	0	0
cluster22883	0	2	0	0	0	0	0	0	0	0
cluster22884	0	2	0	0	0	0	0	0	0	0
cluster22885	0	2	0	0	0	0	0	0	0	0
cluster22889	0	2	0	0	0	0	0	0	0	0
cluster22890	0	2	0	0	0	0	0	0	0	0
cluster22894	0	2	0	0	0	0	0	0	0	0
cluster22895	0	2	0	0	0	0	0	0	0	0
cluster22897	0	2	0	0	0	0	0	0	0	0
cluster22899	0	2	0	0	0	0	0	0	0	0
cluster22903	0	2	0	0	0	0	0	0	0	0
cluster22907	0	2	0	0	0	0	0	0	0	0
cluster22908	0	2	0	0	0	0	0	0	0	0
cluster22912	0	2	0	0	0	0	0	0	0	0
cluster22913	0	2	0	0	0	0	0	0	0	0
cluster22918	0	2	0	0	0	0	0	0	0	0
cluster22920	0	2	0	0	0	0	0	0	0	0
cluster22922	0	2	0	0	0	0	0	0	0	0
cluster22926	0	2	0	0	0	0	0	0	0	0
cluster22929	0	2	0	0	0	0	0	0	0	0
cluster22932	0	2	0	0	0	0	0	0	0	0
cluster22937	0	2	0	0	0	0	0	0	0	0
cluster22938	0	2	0	0	0	0	0	0	0	0
cluster22940	0	2	0	0	0	0	0	0	0	0
cluster22942	0	2	0	0	0	0	0	0	0	0
cluster22943	0	2	0	0	0	0	0	0	0	0
cluster22945	0	2	0	0	0	0	0	0	0	0
cluster22954	0	2	0	0	0	0	0	0	0	0
cluster22956	0	2	0	0	0	0	0	0	0	0
cluster22957	0	2	0	0	0	0	0	0	0	0
cluster22958	0	2	0	0	0	0	0	0	0	0
cluster22960	0	2	0	0	0	0	0	0	0	0
cluster22961	0	2	0	0	0	0	0	0	0	0
cluster22962	0	2	0	0	0	0	0	0	0	0
cluster22964	0	2	0	0	0	0	0	0	0	0
cluster22967	0	2	0	0	0	0	0	0	0	0
cluster22969	0	2	0	0	0	0	0	0	0	0
cluster22971	0	2	0	0	0	0	0	0	0	0
cluster22973	0	2	0	0	0	0	0	0	0	0
cluster22975	0	2	0	0	0	0	0	0	0	0
cluster22976	0	2	0	0	0	0	0	0	0	0
cluster22979	0	2	0	0	0	0	0	0	0	0
cluster22980	0	2	0	0	0	0	0	0	0	0
cluster22981	0	2	0	0	0	0	0	0	0	0
cluster22982	0	2	0	0	0	0	0	0	0	0
cluster22983	0	2	0	0	0	0	0	0	0	0
cluster22989	0	2	0	0	0	0	0	0	0	0
cluster22991	0	2	0	0	0	0	0	0	0	0
cluster22992	0	2	0	0	0	0	0	0	0	0
cluster22995	0	2	0	0	0	0	0	0	0	0
cluster22996	0	2	0	0	0	0	0	0	0	0
cluster22997	0	2	0	0	0	0	0	0	0	0
cluster22998	0	2	0	0	0	0	0	0	0	0
cluster22999	0	2	0	0	0	0	0	0	0	0
cluster23000	0	2	0	0	0	0	0	0	0	0
cluster23004	0	2	0	0	0	0	0	0	0	0
cluster23006	0	2	0	0	0	0	0	0	0	0
cluster23009	0	2	0	0	0	0	0	0	0	0
cluster23010	0	2	0	0	0	0	0	0	0	0
cluster23012	0	2	0	0	0	0	0	0	0	0
cluster23013	0	2	0	0	0	0	0	0	0	0
cluster23016	0	2	0	0	0	0	0	0	0	0
cluster23018	0	2	0	0	0	0	0	0	0	0
cluster23022	0	2	0	0	0	0	0	0	0	0
cluster23026	0	2	0	0	0	0	0	0	0	0
cluster23027	0	2	0	0	0	0	0	0	0	0
cluster23029	0	2	0	0	0	0	0	0	0	0
cluster23032	0	2	0	0	0	0	0	0	0	0
cluster23033	0	2	0	0	0	0	0	0	0	0
cluster23034	0	2	0	0	0	0	0	0	0	0
cluster23040	0	2	0	0	0	0	0	0	0	0
cluster23041	0	2	0	0	0	0	0	0	0	0
cluster23042	0	2	0	0	0	0	0	0	0	0
cluster23043	0	2	0	0	0	0	0	0	0	0
cluster23044	0	2	0	0	0	0	0	0	0	0
cluster23045	0	2	0	0	0	0	0	0	0	0
cluster23048	0	2	0	0	0	0	0	0	0	0
cluster23052	0	2	0	0	0	0	0	0	0	0
cluster23053	0	2	0	0	0	0	0	0	0	0
cluster23057	0	2	0	0	0	0	0	0	0	0
cluster23059	0	2	0	0	0	0	0	0	0	0
cluster23060	0	2	0	0	0	0	0	0	0	0
cluster23061	0	2	0	0	0	0	0	0	0	0
cluster23065	0	2	0	0	0	0	0	0	0	0
cluster23066	0	2	0	0	0	0	0	0	0	0
cluster23069	0	2	0	0	0	0	0	0	0	0
cluster23070	0	2	0	0	0	0	0	0	0	0
cluster23071	0	2	0	0	0	0	0	0	0	0
cluster23075	0	2	0	0	0	0	0	0	0	0
cluster23078	0	2	0	0	0	0	0	0	0	0
cluster23082	0	2	0	0	0	0	0	0	0	0
cluster23086	0	2	0	0	0	0	0	0	0	0
cluster23088	0	2	0	0	0	0	0	0	0	0
cluster23090	0	2	0	0	0	0	0	0	0	0
cluster23091	0	2	0	0	0	0	0	0	0	0
cluster23093	0	2	0	0	0	0	0	0	0	0
cluster23097	0	2	0	0	0	0	0	0	0	0
cluster23100	0	2	0	0	0	0	0	0	0	0
cluster23101	0	2	0	0	0	0	0	0	0	0
cluster23102	0	2	0	0	0	0	0	0	0	0
cluster23103	0	2	0	0	0	0	0	0	0	0
cluster23104	0	2	0	0	0	0	0	0	0	0
cluster23105	0	2	0	0	0	0	0	0	0	0
cluster23108	0	2	0	0	0	0	0	0	0	0
cluster23109	0	2	0	0	0	0	0	0	0	0
cluster23113	0	2	0	0	0	0	0	0	0	0
cluster23117	0	2	0	0	0	0	0	0	0	0
cluster23118	0	2	0	0	0	0	0	0	0	0
cluster23119	0	2	0	0	0	0	0	0	0	0
cluster23120	0	2	0	0	0	0	0	0	0	0
cluster23121	0	2	0	0	0	0	0	0	0	0
cluster23122	0	2	0	0	0	0	0	0	0	0
cluster23124	0	2	0	0	0	0	0	0	0	0
cluster23132	0	2	0	0	0	0	0	0	0	0
cluster23138	0	2	0	0	0	0	0	0	0	0
cluster23139	0	2	0	0	0	0	0	0	0	0
cluster23142	0	2	0	0	0	0	0	0	0	0
cluster23143	0	2	0	0	0	0	0	0	0	0
cluster23145	0	2	0	0	0	0	0	0	0	0
cluster23146	0	2	0	0	0	0	0	0	0	0
cluster23147	0	2	0	0	0	0	0	0	0	0
cluster23149	0	2	0	0	0	0	0	0	0	0
cluster23153	0	2	0	0	0	0	0	0	0	0
cluster23156	0	2	0	0	0	0	0	0	0	0
cluster23163	0	2	0	0	0	0	0	0	0	0
cluster23165	0	2	0	0	0	0	0	0	0	0
cluster23166	0	2	0	0	0	0	0	0	0	0
cluster23167	0	2	0	0	0	0	0	0	0	0
cluster23170	0	2	0	0	0	0	0	0	0	0
cluster23171	0	2	0	0	0	0	0	0	0	0
cluster23172	0	2	0	0	0	0	0	0	0	0
cluster23177	0	2	0	0	0	0	0	0	0	0
cluster23178	0	2	0	0	0	0	0	0	0	0
cluster23186	0	2	0	0	0	0	0	0	0	0
cluster23187	0	2	0	0	0	0	0	0	0	0
cluster23189	0	2	0	0	0	0	0	0	0	0
cluster23195	0	2	0	0	0	0	0	0	0	0
cluster23197	0	2	0	0	0	0	0	0	0	0
cluster23200	0	2	0	0	0	0	0	0	0	0
cluster23205	0	2	0	0	0	0	0	0	0	0
cluster23206	0	2	0	0	0	0	0	0	0	0
cluster23208	0	2	0	0	0	0	0	0	0	0
cluster23209	0	2	0	0	0	0	0	0	0	0
cluster23221	0	2	0	0	0	0	0	0	0	0
cluster23225	0	2	0	0	0	0	0	0	0	0
cluster23228	0	2	0	0	0	0	0	0	0	0
cluster23230	0	2	0	0	0	0	0	0	0	0
cluster23231	0	2	0	0	0	0	0	0	0	0
cluster23232	0	2	0	0	0	0	0	0	0	0
cluster23233	0	2	0	0	0	0	0	0	0	0
cluster23234	0	2	0	0	0	0	0	0	0	0
cluster23235	0	2	0	0	0	0	0	0	0	0
cluster23236	0	2	0	0	0	0	0	0	0	0
cluster23240	0	2	0	0	0	0	0	0	0	0
cluster23245	0	2	0	0	0	0	0	0	0	0
cluster23246	0	2	0	0	0	0	0	0	0	0
cluster23248	0	2	0	0	0	0	0	0	0	0
cluster23254	0	2	0	0	0	0	0	0	0	0
cluster23255	0	2	0	0	0	0	0	0	0	0
cluster23256	0	2	0	0	0	0	0	0	0	0
cluster23257	0	2	0	0	0	0	0	0	0	0
cluster23260	0	2	0	0	0	0	0	0	0	0
cluster23261	0	2	0	0	0	0	0	0	0	0
cluster23263	0	2	0	0	0	0	0	0	0	0
cluster23267	0	2	0	0	0	0	0	0	0	0
cluster23268	0	2	0	0	0	0	0	0	0	0
cluster23270	0	2	0	0	0	0	0	0	0	0
cluster23271	0	2	0	0	0	0	0	0	0	0
cluster23276	0	2	0	0	0	0	0	0	0	0
cluster23277	0	2	0	0	0	0	0	0	0	0
cluster23278	0	2	0	0	0	0	0	0	0	0
cluster23281	0	2	0	0	0	0	0	0	0	0
cluster23282	0	2	0	0	0	0	0	0	0	0
cluster23300	0	2	0	0	0	0	0	0	0	0
cluster23301	0	2	0	0	0	0	0	0	0	0
cluster23303	0	2	0	0	0	0	0	0	0	0
cluster23308	0	2	0	0	0	0	0	0	0	0
cluster23309	0	2	0	0	0	0	0	0	0	0
cluster23314	0	2	0	0	0	0	0	0	0	0
cluster23315	0	2	0	0	0	0	0	0	0	0
cluster23318	0	2	0	0	0	0	0	0	0	0
cluster23323	0	2	0	0	0	0	0	0	0	0
cluster23324	0	2	0	0	0	0	0	0	0	0
cluster23330	0	2	0	0	0	0	0	0	0	0
cluster23331	0	2	0	0	0	0	0	0	0	0
cluster23336	0	2	0	0	0	0	0	0	0	0
cluster23338	0	2	0	0	0	0	0	0	0	0
cluster23339	0	2	0	0	0	0	0	0	0	0
cluster23356	0	2	0	0	0	0	0	0	0	0
cluster23359	0	2	0	0	0	0	0	0	0	0
cluster23362	0	2	0	0	0	0	0	0	0	0
cluster23366	0	2	0	0	0	0	0	0	0	0
cluster23370	0	2	0	0	0	0	0	0	0	0
cluster23371	0	2	0	0	0	0	0	0	0	0
cluster23374	0	2	0	0	0	0	0	0	0	0
cluster23377	0	2	0	0	0	0	0	0	0	0
cluster23378	0	2	0	0	0	0	0	0	0	0
cluster23384	0	2	0	0	0	0	0	0	0	0
cluster23389	0	2	0	0	0	0	0	0	0	0
cluster23392	0	2	0	0	0	0	0	0	0	0
cluster23393	0	2	0	0	0	0	0	0	0	0
cluster23395	0	2	0	0	0	0	0	0	0	0
cluster23397	0	2	0	0	0	0	0	0	0	0
cluster23398	0	2	0	0	0	0	0	0	0	0
cluster23400	0	2	0	0	0	0	0	0	0	0
cluster23405	0	2	0	0	0	0	0	0	0	0
cluster23408	0	2	0	0	0	0	0	0	0	0
cluster23411	0	2	0	0	0	0	0	0	0	0
cluster23414	0	2	0	0	0	0	0	0	0	0
cluster23417	0	2	0	0	0	0	0	0	0	0
cluster23419	0	2	0	0	0	0	0	0	0	0
cluster23425	0	2	0	0	0	0	0	0	0	0
cluster23426	0	2	0	0	0	0	0	0	0	0
cluster23427	0	2	0	0	0	0	0	0	0	0
cluster23430	0	2	0	0	0	0	0	0	0	0
cluster23443	0	2	0	0	0	0	0	0	0	0
cluster23453	0	2	0	0	0	0	0	0	0	0
cluster23457	0	2	0	0	0	0	0	0	0	0
cluster23463	0	2	0	0	0	0	0	0	0	0
cluster23470	0	2	0	0	0	0	0	0	0	0
cluster23471	0	2	0	0	0	0	0	0	0	0
cluster23472	0	2	0	0	0	0	0	0	0	0

## Sheet: A.palmeri
OG_name	A. hypochondriacus	A. tuberculatus	A. palmeri	A. hybridus	A. cruentus	A. thaliana	B. vulgaris	C. quinoa	S. aralocaspica	S. oleracea
cluster1623	0	0	32	0	0	0	0	0	0	0
cluster2110	0	0	24	0	0	0	0	0	0	0
cluster2111	0	0	24	0	0	0	0	0	0	0
cluster2203	0	0	23	0	0	0	0	0	0	0
cluster2436	0	0	21	0	0	0	0	0	0	0
cluster2574	0	0	20	0	0	0	0	0	0	0
cluster2730	0	0	19	0	0	0	0	0	0	0
cluster2908	0	0	18	0	0	0	0	0	0	0
cluster3214	0	0	17	0	0	0	0	0	0	0
cluster3216	0	0	17	0	0	0	0	0	0	0
cluster3219	0	0	17	0	0	0	0	0	0	0
cluster3641	0	0	16	0	0	0	0	0	0	0
cluster3643	0	0	16	0	0	0	0	0	0	0
cluster3645	0	0	16	0	0	0	0	0	0	0
cluster3646	0	0	16	0	0	0	0	0	0	0
cluster4156	0	0	15	0	0	0	0	0	0	0
cluster4157	0	0	15	0	0	0	0	0	0	0
cluster4784	0	0	14	0	0	0	0	0	0	0
cluster4791	0	0	14	0	0	0	0	0	0	0
cluster7444	0	0	12	0	0	0	0	0	0	0
cluster7446	0	0	12	0	0	0	0	0	0	0
cluster7447	0	0	12	0	0	0	0	0	0	0
cluster7448	0	0	12	0	0	0	0	0	0	0
cluster9377	0	0	11	0	0	0	0	0	0	0
cluster10259	0	0	11	0	0	0	0	0	0	0
cluster10282	0	0	11	0	0	0	0	0	0	0
cluster10285	0	0	11	0	0	0	0	0	0	0
cluster10286	0	0	11	0	0	0	0	0	0	0
cluster10288	0	0	11	0	0	0	0	0	0	0
cluster10290	0	0	11	0	0	0	0	0	0	0
cluster10291	0	0	11	0	0	0	0	0	0	0
cluster10294	0	0	11	0	0	0	0	0	0	0
cluster10296	0	0	11	0	0	0	0	0	0	0
cluster12413	0	0	10	0	0	0	0	0	0	0
cluster12431	0	0	10	0	0	0	0	0	0	0
cluster12432	0	0	10	0	0	0	0	0	0	0
cluster12433	0	0	10	0	0	0	0	0	0	0
cluster12434	0	0	10	0	0	0	0	0	0	0
cluster12442	0	0	10	0	0	0	0	0	0	0
cluster12443	0	0	10	0	0	0	0	0	0	0
cluster12446	0	0	10	0	0	0	0	0	0	0
cluster13676	0	0	9	0	0	0	0	0	0	0
cluster13681	0	0	9	0	0	0	0	0	0	0
cluster13683	0	0	9	0	0	0	0	0	0	0
cluster13688	0	0	9	0	0	0	0	0	0	0
cluster13691	0	0	9	0	0	0	0	0	0	0
cluster13696	0	0	9	0	0	0	0	0	0	0
cluster14517	0	0	8	0	0	0	0	0	0	0
cluster14518	0	0	8	0	0	0	0	0	0	0
cluster14521	0	0	8	0	0	0	0	0	0	0
cluster14523	0	0	8	0	0	0	0	0	0	0
cluster14526	0	0	8	0	0	0	0	0	0	0
cluster15139	0	0	7	0	0	0	0	0	0	0
cluster15240	0	0	7	0	0	0	0	0	0	0
cluster15241	0	0	7	0	0	0	0	0	0	0
cluster15246	0	0	7	0	0	0	0	0	0	0
cluster15252	0	0	7	0	0	0	0	0	0	0
cluster15253	0	0	7	0	0	0	0	0	0	0
cluster15262	0	0	7	0	0	0	0	0	0	0
cluster15264	0	0	7	0	0	0	0	0	0	0
cluster15266	0	0	7	0	0	0	0	0	0	0
cluster15267	0	0	7	0	0	0	0	0	0	0
cluster15269	0	0	7	0	0	0	0	0	0	0
cluster15270	0	0	7	0	0	0	0	0	0	0
cluster15278	0	0	7	0	0	0	0	0	0	0
cluster15950	0	0	6	0	0	0	0	0	0	0
cluster16004	0	0	6	0	0	0	0	0	0	0
cluster16023	0	0	6	0	0	0	0	0	0	0
cluster16025	0	0	6	0	0	0	0	0	0	0
cluster16037	0	0	6	0	0	0	0	0	0	0
cluster16041	0	0	6	0	0	0	0	0	0	0
cluster16042	0	0	6	0	0	0	0	0	0	0
cluster16043	0	0	6	0	0	0	0	0	0	0
cluster16045	0	0	6	0	0	0	0	0	0	0
cluster16051	0	0	6	0	0	0	0	0	0	0
cluster16056	0	0	6	0	0	0	0	0	0	0
cluster16057	0	0	6	0	0	0	0	0	0	0
cluster16058	0	0	6	0	0	0	0	0	0	0
cluster16059	0	0	6	0	0	0	0	0	0	0
cluster16063	0	0	6	0	0	0	0	0	0	0
cluster16080	0	0	6	0	0	0	0	0	0	0
cluster16083	0	0	6	0	0	0	0	0	0	0
cluster16509	0	0	5	0	0	0	0	0	0	0
cluster17008	0	0	5	0	0	0	0	0	0	0
cluster17116	0	0	5	0	0	0	0	0	0	0
cluster17117	0	0	5	0	0	0	0	0	0	0
cluster17119	0	0	5	0	0	0	0	0	0	0
cluster17120	0	0	5	0	0	0	0	0	0	0
cluster17121	0	0	5	0	0	0	0	0	0	0
cluster17123	0	0	5	0	0	0	0	0	0	0
cluster17126	0	0	5	0	0	0	0	0	0	0
cluster17129	0	0	5	0	0	0	0	0	0	0
cluster17133	0	0	5	0	0	0	0	0	0	0
cluster17134	0	0	5	0	0	0	0	0	0	0
cluster17135	0	0	5	0	0	0	0	0	0	0
cluster17136	0	0	5	0	0	0	0	0	0	0
cluster17138	0	0	5	0	0	0	0	0	0	0
cluster17139	0	0	5	0	0	0	0	0	0	0
cluster17140	0	0	5	0	0	0	0	0	0	0
cluster17144	0	0	5	0	0	0	0	0	0	0
cluster17148	0	0	5	0	0	0	0	0	0	0
cluster17156	0	0	5	0	0	0	0	0	0	0
cluster17157	0	0	5	0	0	0	0	0	0	0
cluster17162	0	0	5	0	0	0	0	0	0	0
cluster17164	0	0	5	0	0	0	0	0	0	0
cluster17175	0	0	5	0	0	0	0	0	0	0
cluster17176	0	0	5	0	0	0	0	0	0	0
cluster17177	0	0	5	0	0	0	0	0	0	0
cluster17178	0	0	5	0	0	0	0	0	0	0
cluster17179	0	0	5	0	0	0	0	0	0	0
cluster17181	0	0	5	0	0	0	0	0	0	0
cluster17185	0	0	5	0	0	0	0	0	0	0
cluster17191	0	0	5	0	0	0	0	0	0	0
cluster17194	0	0	5	0	0	0	0	0	0	0
cluster17200	0	0	5	0	0	0	0	0	0	0
cluster17204	0	0	5	0	0	0	0	0	0	0
cluster17206	0	0	5	0	0	0	0	0	0	0
cluster17208	0	0	5	0	0	0	0	0	0	0
cluster17209	0	0	5	0	0	0	0	0	0	0
cluster17210	0	0	5	0	0	0	0	0	0	0
cluster18143	0	0	4	0	0	0	0	0	0	0
cluster18187	0	0	4	0	0	0	0	0	0	0
cluster18197	0	0	4	0	0	0	0	0	0	0
cluster18287	0	0	4	0	0	0	0	0	0	0
cluster18358	0	0	4	0	0	0	0	0	0	0
cluster18406	0	0	4	0	0	0	0	0	0	0
cluster18408	0	0	4	0	0	0	0	0	0	0
cluster18409	0	0	4	0	0	0	0	0	0	0
cluster18410	0	0	4	0	0	0	0	0	0	0
cluster18411	0	0	4	0	0	0	0	0	0	0
cluster18413	0	0	4	0	0	0	0	0	0	0
cluster18416	0	0	4	0	0	0	0	0	0	0
cluster18418	0	0	4	0	0	0	0	0	0	0
cluster18419	0	0	4	0	0	0	0	0	0	0
cluster18421	0	0	4	0	0	0	0	0	0	0
cluster18423	0	0	4	0	0	0	0	0	0	0
cluster18424	0	0	4	0	0	0	0	0	0	0
cluster18427	0	0	4	0	0	0	0	0	0	0
cluster18429	0	0	4	0	0	0	0	0	0	0
cluster18430	0	0	4	0	0	0	0	0	0	0
cluster18433	0	0	4	0	0	0	0	0	0	0
cluster18434	0	0	4	0	0	0	0	0	0	0
cluster18435	0	0	4	0	0	0	0	0	0	0
cluster18437	0	0	4	0	0	0	0	0	0	0
cluster18440	0	0	4	0	0	0	0	0	0	0
cluster18441	0	0	4	0	0	0	0	0	0	0
cluster18452	0	0	4	0	0	0	0	0	0	0
cluster18454	0	0	4	0	0	0	0	0	0	0
cluster18457	0	0	4	0	0	0	0	0	0	0
cluster18458	0	0	4	0	0	0	0	0	0	0
cluster18459	0	0	4	0	0	0	0	0	0	0
cluster18460	0	0	4	0	0	0	0	0	0	0
cluster18462	0	0	4	0	0	0	0	0	0	0
cluster18463	0	0	4	0	0	0	0	0	0	0
cluster18467	0	0	4	0	0	0	0	0	0	0
cluster18468	0	0	4	0	0	0	0	0	0	0
cluster18469	0	0	4	0	0	0	0	0	0	0
cluster18474	0	0	4	0	0	0	0	0	0	0
cluster18475	0	0	4	0	0	0	0	0	0	0
cluster18481	0	0	4	0	0	0	0	0	0	0
cluster18489	0	0	4	0	0	0	0	0	0	0
cluster18490	0	0	4	0	0	0	0	0	0	0
cluster18491	0	0	4	0	0	0	0	0	0	0
cluster18504	0	0	4	0	0	0	0	0	0	0
cluster18505	0	0	4	0	0	0	0	0	0	0
cluster18506	0	0	4	0	0	0	0	0	0	0
cluster18508	0	0	4	0	0	0	0	0	0	0
cluster18510	0	0	4	0	0	0	0	0	0	0
cluster18517	0	0	4	0	0	0	0	0	0	0
cluster18523	0	0	4	0	0	0	0	0	0	0
cluster18525	0	0	4	0	0	0	0	0	0	0
cluster18534	0	0	4	0	0	0	0	0	0	0
cluster18536	0	0	4	0	0	0	0	0	0	0
cluster18539	0	0	4	0	0	0	0	0	0	0
cluster18545	0	0	4	0	0	0	0	0	0	0
cluster18546	0	0	4	0	0	0	0	0	0	0
cluster18551	0	0	4	0	0	0	0	0	0	0
cluster18560	0	0	4	0	0	0	0	0	0	0
cluster18564	0	0	4	0	0	0	0	0	0	0
cluster18578	0	0	4	0	0	0	0	0	0	0
cluster18584	0	0	4	0	0	0	0	0	0	0
cluster18600	0	0	4	0	0	0	0	0	0	0
cluster19521	0	0	3	0	0	0	0	0	0	0
cluster19923	0	0	3	0	0	0	0	0	0	0
cluster19926	0	0	3	0	0	0	0	0	0	0
cluster20018	0	0	3	0	0	0	0	0	0	0
cluster20031	0	0	3	0	0	0	0	0	0	0
cluster20142	0	0	3	0	0	0	0	0	0	0
cluster20192	0	0	3	0	0	0	0	0	0	0
cluster20193	0	0	3	0	0	0	0	0	0	0
cluster20194	0	0	3	0	0	0	0	0	0	0
cluster20195	0	0	3	0	0	0	0	0	0	0
cluster20196	0	0	3	0	0	0	0	0	0	0
cluster20197	0	0	3	0	0	0	0	0	0	0
cluster20198	0	0	3	0	0	0	0	0	0	0
cluster20199	0	0	3	0	0	0	0	0	0	0
cluster20200	0	0	3	0	0	0	0	0	0	0
cluster20201	0	0	3	0	0	0	0	0	0	0
cluster20205	0	0	3	0	0	0	0	0	0	0
cluster20211	0	0	3	0	0	0	0	0	0	0
cluster20219	0	0	3	0	0	0	0	0	0	0
cluster20233	0	0	3	0	0	0	0	0	0	0
cluster20236	0	0	3	0	0	0	0	0	0	0
cluster20237	0	0	3	0	0	0	0	0	0	0
cluster20238	0	0	3	0	0	0	0	0	0	0
cluster20240	0	0	3	0	0	0	0	0	0	0
cluster20242	0	0	3	0	0	0	0	0	0	0
cluster20247	0	0	3	0	0	0	0	0	0	0
cluster20251	0	0	3	0	0	0	0	0	0	0
cluster20252	0	0	3	0	0	0	0	0	0	0
cluster20253	0	0	3	0	0	0	0	0	0	0
cluster20254	0	0	3	0	0	0	0	0	0	0
cluster20256	0	0	3	0	0	0	0	0	0	0
cluster20261	0	0	3	0	0	0	0	0	0	0
cluster20266	0	0	3	0	0	0	0	0	0	0
cluster20267	0	0	3	0	0	0	0	0	0	0
cluster20276	0	0	3	0	0	0	0	0	0	0
cluster20277	0	0	3	0	0	0	0	0	0	0
cluster20280	0	0	3	0	0	0	0	0	0	0
cluster20285	0	0	3	0	0	0	0	0	0	0
cluster20287	0	0	3	0	0	0	0	0	0	0
cluster20292	0	0	3	0	0	0	0	0	0	0
cluster20294	0	0	3	0	0	0	0	0	0	0
cluster20302	0	0	3	0	0	0	0	0	0	0
cluster20305	0	0	3	0	0	0	0	0	0	0
cluster20310	0	0	3	0	0	0	0	0	0	0
cluster20311	0	0	3	0	0	0	0	0	0	0
cluster20312	0	0	3	0	0	0	0	0	0	0
cluster20313	0	0	3	0	0	0	0	0	0	0
cluster20314	0	0	3	0	0	0	0	0	0	0
cluster20315	0	0	3	0	0	0	0	0	0	0
cluster20316	0	0	3	0	0	0	0	0	0	0
cluster20317	0	0	3	0	0	0	0	0	0	0
cluster20319	0	0	3	0	0	0	0	0	0	0
cluster20320	0	0	3	0	0	0	0	0	0	0
cluster20321	0	0	3	0	0	0	0	0	0	0
cluster20322	0	0	3	0	0	0	0	0	0	0
cluster20323	0	0	3	0	0	0	0	0	0	0
cluster20324	0	0	3	0	0	0	0	0	0	0
cluster20326	0	0	3	0	0	0	0	0	0	0
cluster20329	0	0	3	0	0	0	0	0	0	0
cluster20332	0	0	3	0	0	0	0	0	0	0
cluster20333	0	0	3	0	0	0	0	0	0	0
cluster20334	0	0	3	0	0	0	0	0	0	0
cluster20335	0	0	3	0	0	0	0	0	0	0
cluster20336	0	0	3	0	0	0	0	0	0	0
cluster20337	0	0	3	0	0	0	0	0	0	0
cluster20338	0	0	3	0	0	0	0	0	0	0
cluster20339	0	0	3	0	0	0	0	0	0	0
cluster20344	0	0	3	0	0	0	0	0	0	0
cluster20348	0	0	3	0	0	0	0	0	0	0
cluster20353	0	0	3	0	0	0	0	0	0	0
cluster20355	0	0	3	0	0	0	0	0	0	0
cluster20357	0	0	3	0	0	0	0	0	0	0
cluster20358	0	0	3	0	0	0	0	0	0	0
cluster20359	0	0	3	0	0	0	0	0	0	0
cluster20361	0	0	3	0	0	0	0	0	0	0
cluster20362	0	0	3	0	0	0	0	0	0	0
cluster20363	0	0	3	0	0	0	0	0	0	0
cluster20372	0	0	3	0	0	0	0	0	0	0
cluster20374	0	0	3	0	0	0	0	0	0	0
cluster20381	0	0	3	0	0	0	0	0	0	0
cluster20383	0	0	3	0	0	0	0	0	0	0
cluster20387	0	0	3	0	0	0	0	0	0	0
cluster20390	0	0	3	0	0	0	0	0	0	0
cluster20393	0	0	3	0	0	0	0	0	0	0
cluster20398	0	0	3	0	0	0	0	0	0	0
cluster20402	0	0	3	0	0	0	0	0	0	0
cluster20407	0	0	3	0	0	0	0	0	0	0
cluster20414	0	0	3	0	0	0	0	0	0	0
cluster20419	0	0	3	0	0	0	0	0	0	0
cluster20420	0	0	3	0	0	0	0	0	0	0
cluster20421	0	0	3	0	0	0	0	0	0	0
cluster20422	0	0	3	0	0	0	0	0	0	0
cluster20425	0	0	3	0	0	0	0	0	0	0
cluster20428	0	0	3	0	0	0	0	0	0	0
cluster20429	0	0	3	0	0	0	0	0	0	0
cluster20431	0	0	3	0	0	0	0	0	0	0
cluster20438	0	0	3	0	0	0	0	0	0	0
cluster20441	0	0	3	0	0	0	0	0	0	0
cluster20459	0	0	3	0	0	0	0	0	0	0
cluster20462	0	0	3	0	0	0	0	0	0	0
cluster20466	0	0	3	0	0	0	0	0	0	0
cluster20470	0	0	3	0	0	0	0	0	0	0
cluster20474	0	0	3	0	0	0	0	0	0	0
cluster20475	0	0	3	0	0	0	0	0	0	0
cluster20480	0	0	3	0	0	0	0	0	0	0
cluster20490	0	0	3	0	0	0	0	0	0	0
cluster20491	0	0	3	0	0	0	0	0	0	0
cluster20492	0	0	3	0	0	0	0	0	0	0
cluster20493	0	0	3	0	0	0	0	0	0	0
cluster20494	0	0	3	0	0	0	0	0	0	0
cluster20498	0	0	3	0	0	0	0	0	0	0
cluster20500	0	0	3	0	0	0	0	0	0	0
cluster20502	0	0	3	0	0	0	0	0	0	0
cluster20503	0	0	3	0	0	0	0	0	0	0
cluster20504	0	0	3	0	0	0	0	0	0	0
cluster20505	0	0	3	0	0	0	0	0	0	0
cluster20506	0	0	3	0	0	0	0	0	0	0
cluster20507	0	0	3	0	0	0	0	0	0	0
cluster20554	0	0	3	0	0	0	0	0	0	0
cluster20555	0	0	3	0	0	0	0	0	0	0
cluster20557	0	0	3	0	0	0	0	0	0	0
cluster20558	0	0	3	0	0	0	0	0	0	0
cluster20560	0	0	3	0	0	0	0	0	0	0
cluster20563	0	0	3	0	0	0	0	0	0	0
cluster20565	0	0	3	0	0	0	0	0	0	0
cluster20571	0	0	3	0	0	0	0	0	0	0
cluster20577	0	0	3	0	0	0	0	0	0	0
cluster20578	0	0	3	0	0	0	0	0	0	0
cluster20579	0	0	3	0	0	0	0	0	0	0
cluster20580	0	0	3	0	0	0	0	0	0	0
cluster20586	0	0	3	0	0	0	0	0	0	0
cluster20588	0	0	3	0	0	0	0	0	0	0
cluster20597	0	0	3	0	0	0	0	0	0	0
cluster20598	0	0	3	0	0	0	0	0	0	0
cluster20599	0	0	3	0	0	0	0	0	0	0
cluster20601	0	0	3	0	0	0	0	0	0	0
cluster20604	0	0	3	0	0	0	0	0	0	0
cluster20615	0	0	3	0	0	0	0	0	0	0
cluster20619	0	0	3	0	0	0	0	0	0	0
cluster20625	0	0	3	0	0	0	0	0	0	0
cluster20626	0	0	3	0	0	0	0	0	0	0
cluster20631	0	0	3	0	0	0	0	0	0	0
cluster20651	0	0	3	0	0	0	0	0	0	0
cluster20667	0	0	3	0	0	0	0	0	0	0
cluster20668	0	0	3	0	0	0	0	0	0	0
cluster20672	0	0	3	0	0	0	0	0	0	0
cluster20678	0	0	3	0	0	0	0	0	0	0
cluster20681	0	0	3	0	0	0	0	0	0	0
cluster20703	0	0	3	0	0	0	0	0	0	0
cluster20704	0	0	3	0	0	0	0	0	0	0
cluster20705	0	0	3	0	0	0	0	0	0	0
cluster20741	0	0	3	0	0	0	0	0	0	0
cluster20743	0	0	3	0	0	0	0	0	0	0
cluster20766	0	0	3	0	0	0	0	0	0	0
cluster20779	0	0	3	0	0	0	0	0	0	0
cluster22537	0	0	2	0	0	0	0	0	0	0
cluster22718	0	0	2	0	0	0	0	0	0	0
cluster22842	0	0	2	0	0	0	0	0	0	0
cluster22869	0	0	2	0	0	0	0	0	0	0
cluster22959	0	0	2	0	0	0	0	0	0	0
cluster23049	0	0	2	0	0	0	0	0	0	0
cluster23280	0	0	2	0	0	0	0	0	0	0
cluster23390	0	0	2	0	0	0	0	0	0	0
cluster23487	0	0	2	0	0	0	0	0	0	0
cluster23488	0	0	2	0	0	0	0	0	0	0
cluster23489	0	0	2	0	0	0	0	0	0	0
cluster23491	0	0	2	0	0	0	0	0	0	0
cluster23493	0	0	2	0	0	0	0	0	0	0
cluster23495	0	0	2	0	0	0	0	0	0	0
cluster23497	0	0	2	0	0	0	0	0	0	0
cluster23498	0	0	2	0	0	0	0	0	0	0
cluster23499	0	0	2	0	0	0	0	0	0	0
cluster23500	0	0	2	0	0	0	0	0	0	0
cluster23501	0	0	2	0	0	0	0	0	0	0
cluster23502	0	0	2	0	0	0	0	0	0	0
cluster23503	0	0	2	0	0	0	0	0	0	0
cluster23504	0	0	2	0	0	0	0	0	0	0
cluster23505	0	0	2	0	0	0	0	0	0	0
cluster23506	0	0	2	0	0	0	0	0	0	0
cluster23507	0	0	2	0	0	0	0	0	0	0
cluster23508	0	0	2	0	0	0	0	0	0	0
cluster23511	0	0	2	0	0	0	0	0	0	0
cluster23513	0	0	2	0	0	0	0	0	0	0
cluster23516	0	0	2	0	0	0	0	0	0	0
cluster23521	0	0	2	0	0	0	0	0	0	0
cluster23527	0	0	2	0	0	0	0	0	0	0
cluster23530	0	0	2	0	0	0	0	0	0	0
cluster23533	0	0	2	0	0	0	0	0	0	0
cluster23535	0	0	2	0	0	0	0	0	0	0
cluster23536	0	0	2	0	0	0	0	0	0	0
cluster23538	0	0	2	0	0	0	0	0	0	0
cluster23540	0	0	2	0	0	0	0	0	0	0
cluster23545	0	0	2	0	0	0	0	0	0	0
cluster23548	0	0	2	0	0	0	0	0	0	0
cluster23552	0	0	2	0	0	0	0	0	0	0
cluster23553	0	0	2	0	0	0	0	0	0	0
cluster23555	0	0	2	0	0	0	0	0	0	0
cluster23556	0	0	2	0	0	0	0	0	0	0
cluster23557	0	0	2	0	0	0	0	0	0	0
cluster23558	0	0	2	0	0	0	0	0	0	0
cluster23559	0	0	2	0	0	0	0	0	0	0
cluster23560	0	0	2	0	0	0	0	0	0	0
cluster23561	0	0	2	0	0	0	0	0	0	0
cluster23565	0	0	2	0	0	0	0	0	0	0
cluster23567	0	0	2	0	0	0	0	0	0	0
cluster23568	0	0	2	0	0	0	0	0	0	0
cluster23569	0	0	2	0	0	0	0	0	0	0
cluster23571	0	0	2	0	0	0	0	0	0	0
cluster23572	0	0	2	0	0	0	0	0	0	0
cluster23573	0	0	2	0	0	0	0	0	0	0
cluster23575	0	0	2	0	0	0	0	0	0	0
cluster23576	0	0	2	0	0	0	0	0	0	0
cluster23577	0	0	2	0	0	0	0	0	0	0
cluster23578	0	0	2	0	0	0	0	0	0	0
cluster23581	0	0	2	0	0	0	0	0	0	0
cluster23582	0	0	2	0	0	0	0	0	0	0
cluster23583	0	0	2	0	0	0	0	0	0	0
cluster23585	0	0	2	0	0	0	0	0	0	0
cluster23590	0	0	2	0	0	0	0	0	0	0
cluster23591	0	0	2	0	0	0	0	0	0	0
cluster23593	0	0	2	0	0	0	0	0	0	0
cluster23594	0	0	2	0	0	0	0	0	0	0
cluster23596	0	0	2	0	0	0	0	0	0	0
cluster23597	0	0	2	0	0	0	0	0	0	0
cluster23603	0	0	2	0	0	0	0	0	0	0
cluster23605	0	0	2	0	0	0	0	0	0	0
cluster23608	0	0	2	0	0	0	0	0	0	0
cluster23614	0	0	2	0	0	0	0	0	0	0
cluster23635	0	0	2	0	0	0	0	0	0	0
cluster23648	0	0	2	0	0	0	0	0	0	0
cluster23655	0	0	2	0	0	0	0	0	0	0
cluster23656	0	0	2	0	0	0	0	0	0	0
cluster23657	0	0	2	0	0	0	0	0	0	0
cluster23659	0	0	2	0	0	0	0	0	0	0
cluster23660	0	0	2	0	0	0	0	0	0	0
cluster23661	0	0	2	0	0	0	0	0	0	0
cluster23662	0	0	2	0	0	0	0	0	0	0
cluster23663	0	0	2	0	0	0	0	0	0	0
cluster23664	0	0	2	0	0	0	0	0	0	0
cluster23666	0	0	2	0	0	0	0	0	0	0
cluster23667	0	0	2	0	0	0	0	0	0	0
cluster23668	0	0	2	0	0	0	0	0	0	0
cluster23669	0	0	2	0	0	0	0	0	0	0
cluster23670	0	0	2	0	0	0	0	0	0	0
cluster23671	0	0	2	0	0	0	0	0	0	0
cluster23672	0	0	2	0	0	0	0	0	0	0
cluster23673	0	0	2	0	0	0	0	0	0	0
cluster23674	0	0	2	0	0	0	0	0	0	0
cluster23676	0	0	2	0	0	0	0	0	0	0
cluster23678	0	0	2	0	0	0	0	0	0	0
cluster23680	0	0	2	0	0	0	0	0	0	0
cluster23694	0	0	2	0	0	0	0	0	0	0
cluster23705	0	0	2	0	0	0	0	0	0	0
cluster23711	0	0	2	0	0	0	0	0	0	0
cluster23717	0	0	2	0	0	0	0	0	0	0
cluster23721	0	0	2	0	0	0	0	0	0	0
cluster23724	0	0	2	0	0	0	0	0	0	0
cluster23729	0	0	2	0	0	0	0	0	0	0
cluster23730	0	0	2	0	0	0	0	0	0	0
cluster23731	0	0	2	0	0	0	0	0	0	0
cluster23732	0	0	2	0	0	0	0	0	0	0
cluster23734	0	0	2	0	0	0	0	0	0	0
cluster23737	0	0	2	0	0	0	0	0	0	0
cluster23738	0	0	2	0	0	0	0	0	0	0
cluster23742	0	0	2	0	0	0	0	0	0	0
cluster23744	0	0	2	0	0	0	0	0	0	0
cluster23747	0	0	2	0	0	0	0	0	0	0
cluster23748	0	0	2	0	0	0	0	0	0	0
cluster23750	0	0	2	0	0	0	0	0	0	0
cluster23752	0	0	2	0	0	0	0	0	0	0
cluster23753	0	0	2	0	0	0	0	0	0	0
cluster23755	0	0	2	0	0	0	0	0	0	0
cluster23757	0	0	2	0	0	0	0	0	0	0
cluster23762	0	0	2	0	0	0	0	0	0	0
cluster23763	0	0	2	0	0	0	0	0	0	0
cluster23764	0	0	2	0	0	0	0	0	0	0
cluster23767	0	0	2	0	0	0	0	0	0	0
cluster23770	0	0	2	0	0	0	0	0	0	0
cluster23771	0	0	2	0	0	0	0	0	0	0
cluster23772	0	0	2	0	0	0	0	0	0	0
cluster23773	0	0	2	0	0	0	0	0	0	0
cluster23774	0	0	2	0	0	0	0	0	0	0
cluster23775	0	0	2	0	0	0	0	0	0	0
cluster23777	0	0	2	0	0	0	0	0	0	0
cluster23778	0	0	2	0	0	0	0	0	0	0
cluster23779	0	0	2	0	0	0	0	0	0	0
cluster23780	0	0	2	0	0	0	0	0	0	0
cluster23781	0	0	2	0	0	0	0	0	0	0
cluster23782	0	0	2	0	0	0	0	0	0	0
cluster23783	0	0	2	0	0	0	0	0	0	0
cluster23785	0	0	2	0	0	0	0	0	0	0
cluster23786	0	0	2	0	0	0	0	0	0	0
cluster23787	0	0	2	0	0	0	0	0	0	0
cluster23788	0	0	2	0	0	0	0	0	0	0
cluster23789	0	0	2	0	0	0	0	0	0	0
cluster23790	0	0	2	0	0	0	0	0	0	0
cluster23791	0	0	2	0	0	0	0	0	0	0
cluster23792	0	0	2	0	0	0	0	0	0	0
cluster23793	0	0	2	0	0	0	0	0	0	0
cluster23794	0	0	2	0	0	0	0	0	0	0
cluster23795	0	0	2	0	0	0	0	0	0	0
cluster23796	0	0	2	0	0	0	0	0	0	0
cluster23797	0	0	2	0	0	0	0	0	0	0
cluster23798	0	0	2	0	0	0	0	0	0	0
cluster23799	0	0	2	0	0	0	0	0	0	0
cluster23800	0	0	2	0	0	0	0	0	0	0
cluster23804	0	0	2	0	0	0	0	0	0	0
cluster23805	0	0	2	0	0	0	0	0	0	0
cluster23806	0	0	2	0	0	0	0	0	0	0
cluster23807	0	0	2	0	0	0	0	0	0	0
cluster23809	0	0	2	0	0	0	0	0	0	0
cluster23810	0	0	2	0	0	0	0	0	0	0
cluster23811	0	0	2	0	0	0	0	0	0	0
cluster23812	0	0	2	0	0	0	0	0	0	0
cluster23813	0	0	2	0	0	0	0	0	0	0
cluster23814	0	0	2	0	0	0	0	0	0	0
cluster23815	0	0	2	0	0	0	0	0	0	0
cluster23816	0	0	2	0	0	0	0	0	0	0
cluster23817	0	0	2	0	0	0	0	0	0	0
cluster23818	0	0	2	0	0	0	0	0	0	0
cluster23819	0	0	2	0	0	0	0	0	0	0
cluster23823	0	0	2	0	0	0	0	0	0	0
cluster23824	0	0	2	0	0	0	0	0	0	0
cluster23825	0	0	2	0	0	0	0	0	0	0
cluster23826	0	0	2	0	0	0	0	0	0	0
cluster23828	0	0	2	0	0	0	0	0	0	0
cluster23829	0	0	2	0	0	0	0	0	0	0
cluster23830	0	0	2	0	0	0	0	0	0	0
cluster23832	0	0	2	0	0	0	0	0	0	0
cluster23834	0	0	2	0	0	0	0	0	0	0
cluster23837	0	0	2	0	0	0	0	0	0	0
cluster23838	0	0	2	0	0	0	0	0	0	0
cluster23839	0	0	2	0	0	0	0	0	0	0
cluster23840	0	0	2	0	0	0	0	0	0	0
cluster23841	0	0	2	0	0	0	0	0	0	0
cluster23842	0	0	2	0	0	0	0	0	0	0
cluster23843	0	0	2	0	0	0	0	0	0	0
cluster23844	0	0	2	0	0	0	0	0	0	0
cluster23846	0	0	2	0	0	0	0	0	0	0
cluster23847	0	0	2	0	0	0	0	0	0	0
cluster23848	0	0	2	0	0	0	0	0	0	0
cluster23849	0	0	2	0	0	0	0	0	0	0
cluster23850	0	0	2	0	0	0	0	0	0	0
cluster23851	0	0	2	0	0	0	0	0	0	0
cluster23852	0	0	2	0	0	0	0	0	0	0
cluster23853	0	0	2	0	0	0	0	0	0	0
cluster23855	0	0	2	0	0	0	0	0	0	0
cluster23856	0	0	2	0	0	0	0	0	0	0
cluster23858	0	0	2	0	0	0	0	0	0	0
cluster23859	0	0	2	0	0	0	0	0	0	0
cluster23860	0	0	2	0	0	0	0	0	0	0
cluster23862	0	0	2	0	0	0	0	0	0	0
cluster23863	0	0	2	0	0	0	0	0	0	0
cluster23864	0	0	2	0	0	0	0	0	0	0
cluster23865	0	0	2	0	0	0	0	0	0	0
cluster23866	0	0	2	0	0	0	0	0	0	0
cluster23868	0	0	2	0	0	0	0	0	0	0
cluster23869	0	0	2	0	0	0	0	0	0	0
cluster23870	0	0	2	0	0	0	0	0	0	0
cluster23874	0	0	2	0	0	0	0	0	0	0
cluster23877	0	0	2	0	0	0	0	0	0	0
cluster23878	0	0	2	0	0	0	0	0	0	0
cluster23879	0	0	2	0	0	0	0	0	0	0
cluster23880	0	0	2	0	0	0	0	0	0	0
cluster23881	0	0	2	0	0	0	0	0	0	0
cluster23882	0	0	2	0	0	0	0	0	0	0
cluster23883	0	0	2	0	0	0	0	0	0	0
cluster23884	0	0	2	0	0	0	0	0	0	0
cluster23885	0	0	2	0	0	0	0	0	0	0
cluster23886	0	0	2	0	0	0	0	0	0	0
cluster23888	0	0	2	0	0	0	0	0	0	0
cluster23890	0	0	2	0	0	0	0	0	0	0
cluster23892	0	0	2	0	0	0	0	0	0	0
cluster23897	0	0	2	0	0	0	0	0	0	0
cluster23907	0	0	2	0	0	0	0	0	0	0
cluster23908	0	0	2	0	0	0	0	0	0	0
cluster23910	0	0	2	0	0	0	0	0	0	0
cluster23911	0	0	2	0	0	0	0	0	0	0
cluster23912	0	0	2	0	0	0	0	0	0	0
cluster23913	0	0	2	0	0	0	0	0	0	0
cluster23914	0	0	2	0	0	0	0	0	0	0
cluster23915	0	0	2	0	0	0	0	0	0	0
cluster23920	0	0	2	0	0	0	0	0	0	0
cluster23927	0	0	2	0	0	0	0	0	0	0
cluster23936	0	0	2	0	0	0	0	0	0	0
cluster23937	0	0	2	0	0	0	0	0	0	0
cluster23938	0	0	2	0	0	0	0	0	0	0
cluster23940	0	0	2	0	0	0	0	0	0	0
cluster23945	0	0	2	0	0	0	0	0	0	0
cluster23949	0	0	2	0	0	0	0	0	0	0
cluster23950	0	0	2	0	0	0	0	0	0	0
cluster23951	0	0	2	0	0	0	0	0	0	0
cluster23952	0	0	2	0	0	0	0	0	0	0
cluster23954	0	0	2	0	0	0	0	0	0	0
cluster23955	0	0	2	0	0	0	0	0	0	0
cluster23958	0	0	2	0	0	0	0	0	0	0
cluster23959	0	0	2	0	0	0	0	0	0	0
cluster23961	0	0	2	0	0	0	0	0	0	0
cluster23962	0	0	2	0	0	0	0	0	0	0
cluster23963	0	0	2	0	0	0	0	0	0	0
cluster23964	0	0	2	0	0	0	0	0	0	0
cluster23965	0	0	2	0	0	0	0	0	0	0
cluster23983	0	0	2	0	0	0	0	0	0	0
cluster23984	0	0	2	0	0	0	0	0	0	0
cluster24004	0	0	2	0	0	0	0	0	0	0
cluster24010	0	0	2	0	0	0	0	0	0	0
cluster24016	0	0	2	0	0	0	0	0	0	0
cluster24021	0	0	2	0	0	0	0	0	0	0
cluster24024	0	0	2	0	0	0	0	0	0	0
cluster24029	0	0	2	0	0	0	0	0	0	0
cluster24031	0	0	2	0	0	0	0	0	0	0
cluster24032	0	0	2	0	0	0	0	0	0	0
cluster24033	0	0	2	0	0	0	0	0	0	0
cluster24034	0	0	2	0	0	0	0	0	0	0
cluster24035	0	0	2	0	0	0	0	0	0	0
cluster24036	0	0	2	0	0	0	0	0	0	0
cluster24038	0	0	2	0	0	0	0	0	0	0
cluster24040	0	0	2	0	0	0	0	0	0	0
cluster24043	0	0	2	0	0	0	0	0	0	0
cluster24044	0	0	2	0	0	0	0	0	0	0
cluster24045	0	0	2	0	0	0	0	0	0	0
cluster24049	0	0	2	0	0	0	0	0	0	0
cluster24050	0	0	2	0	0	0	0	0	0	0
cluster24051	0	0	2	0	0	0	0	0	0	0
cluster24054	0	0	2	0	0	0	0	0	0	0
cluster24055	0	0	2	0	0	0	0	0	0	0
cluster24056	0	0	2	0	0	0	0	0	0	0
cluster24059	0	0	2	0	0	0	0	0	0	0
cluster24061	0	0	2	0	0	0	0	0	0	0
cluster24062	0	0	2	0	0	0	0	0	0	0
cluster24065	0	0	2	0	0	0	0	0	0	0
cluster24067	0	0	2	0	0	0	0	0	0	0
cluster24068	0	0	2	0	0	0	0	0	0	0
cluster24069	0	0	2	0	0	0	0	0	0	0
cluster24071	0	0	2	0	0	0	0	0	0	0
cluster24072	0	0	2	0	0	0	0	0	0	0
cluster24075	0	0	2	0	0	0	0	0	0	0
cluster24077	0	0	2	0	0	0	0	0	0	0
cluster24078	0	0	2	0	0	0	0	0	0	0
cluster24080	0	0	2	0	0	0	0	0	0	0
cluster24084	0	0	2	0	0	0	0	0	0	0
cluster24085	0	0	2	0	0	0	0	0	0	0
cluster24086	0	0	2	0	0	0	0	0	0	0
cluster24088	0	0	2	0	0	0	0	0	0	0
cluster24090	0	0	2	0	0	0	0	0	0	0
cluster24091	0	0	2	0	0	0	0	0	0	0
cluster24093	0	0	2	0	0	0	0	0	0	0
cluster24094	0	0	2	0	0	0	0	0	0	0
cluster24095	0	0	2	0	0	0	0	0	0	0
cluster24096	0	0	2	0	0	0	0	0	0	0
cluster24098	0	0	2	0	0	0	0	0	0	0
cluster24101	0	0	2	0	0	0	0	0	0	0
cluster24103	0	0	2	0	0	0	0	0	0	0
cluster24104	0	0	2	0	0	0	0	0	0	0
cluster24105	0	0	2	0	0	0	0	0	0	0
cluster24110	0	0	2	0	0	0	0	0	0	0
cluster24116	0	0	2	0	0	0	0	0	0	0
cluster24117	0	0	2	0	0	0	0	0	0	0
cluster24119	0	0	2	0	0	0	0	0	0	0
cluster24122	0	0	2	0	0	0	0	0	0	0
cluster24123	0	0	2	0	0	0	0	0	0	0
cluster24125	0	0	2	0	0	0	0	0	0	0
cluster24129	0	0	2	0	0	0	0	0	0	0
cluster24130	0	0	2	0	0	0	0	0	0	0
cluster24133	0	0	2	0	0	0	0	0	0	0
cluster24134	0	0	2	0	0	0	0	0	0	0
cluster24138	0	0	2	0	0	0	0	0	0	0
cluster24139	0	0	2	0	0	0	0	0	0	0
cluster24140	0	0	2	0	0	0	0	0	0	0
cluster24154	0	0	2	0	0	0	0	0	0	0
cluster24158	0	0	2	0	0	0	0	0	0	0
cluster24165	0	0	2	0	0	0	0	0	0	0
cluster24168	0	0	2	0	0	0	0	0	0	0
cluster24175	0	0	2	0	0	0	0	0	0	0
cluster24176	0	0	2	0	0	0	0	0	0	0
cluster24177	0	0	2	0	0	0	0	0	0	0
cluster24179	0	0	2	0	0	0	0	0	0	0
cluster24194	0	0	2	0	0	0	0	0	0	0
cluster24195	0	0	2	0	0	0	0	0	0	0
cluster24209	0	0	2	0	0	0	0	0	0	0
cluster24213	0	0	2	0	0	0	0	0	0	0
cluster24216	0	0	2	0	0	0	0	0	0	0
cluster24220	0	0	2	0	0	0	0	0	0	0
cluster24222	0	0	2	0	0	0	0	0	0	0
cluster24228	0	0	2	0	0	0	0	0	0	0
cluster24231	0	0	2	0	0	0	0	0	0	0
cluster24240	0	0	2	0	0	0	0	0	0	0
cluster24243	0	0	2	0	0	0	0	0	0	0
cluster24244	0	0	2	0	0	0	0	0	0	0
cluster24245	0	0	2	0	0	0	0	0	0	0
cluster24246	0	0	2	0	0	0	0	0	0	0
cluster24247	0	0	2	0	0	0	0	0	0	0
cluster24248	0	0	2	0	0	0	0	0	0	0
cluster24249	0	0	2	0	0	0	0	0	0	0
cluster24251	0	0	2	0	0	0	0	0	0	0
cluster24253	0	0	2	0	0	0	0	0	0	0
cluster24254	0	0	2	0	0	0	0	0	0	0
cluster24255	0	0	2	0	0	0	0	0	0	0
cluster24256	0	0	2	0	0	0	0	0	0	0
cluster24257	0	0	2	0	0	0	0	0	0	0
cluster24259	0	0	2	0	0	0	0	0	0	0
cluster24261	0	0	2	0	0	0	0	0	0	0
cluster24262	0	0	2	0	0	0	0	0	0	0
cluster24263	0	0	2	0	0	0	0	0	0	0
cluster24264	0	0	2	0	0	0	0	0	0	0
cluster24265	0	0	2	0	0	0	0	0	0	0
cluster24267	0	0	2	0	0	0	0	0	0	0
cluster24268	0	0	2	0	0	0	0	0	0	0
cluster24269	0	0	2	0	0	0	0	0	0	0
cluster24276	0	0	2	0	0	0	0	0	0	0
cluster24278	0	0	2	0	0	0	0	0	0	0
cluster24279	0	0	2	0	0	0	0	0	0	0
cluster24281	0	0	2	0	0	0	0	0	0	0
cluster24282	0	0	2	0	0	0	0	0	0	0
cluster24283	0	0	2	0	0	0	0	0	0	0
cluster24288	0	0	2	0	0	0	0	0	0	0
cluster24291	0	0	2	0	0	0	0	0	0	0
cluster24293	0	0	2	0	0	0	0	0	0	0
cluster24294	0	0	2	0	0	0	0	0	0	0
cluster24299	0	0	2	0	0	0	0	0	0	0
cluster24318	0	0	2	0	0	0	0	0	0	0
cluster24319	0	0	2	0	0	0	0	0	0	0
cluster24320	0	0	2	0	0	0	0	0	0	0
cluster24321	0	0	2	0	0	0	0	0	0	0
cluster24322	0	0	2	0	0	0	0	0	0	0
cluster24323	0	0	2	0	0	0	0	0	0	0
cluster24324	0	0	2	0	0	0	0	0	0	0
cluster24329	0	0	2	0	0	0	0	0	0	0
cluster24330	0	0	2	0	0	0	0	0	0	0
cluster24331	0	0	2	0	0	0	0	0	0	0
cluster24332	0	0	2	0	0	0	0	0	0	0
cluster24337	0	0	2	0	0	0	0	0	0	0
cluster24342	0	0	2	0	0	0	0	0	0	0
cluster24355	0	0	2	0	0	0	0	0	0	0
cluster24356	0	0	2	0	0	0	0	0	0	0
cluster24357	0	0	2	0	0	0	0	0	0	0
cluster24358	0	0	2	0	0	0	0	0	0	0
cluster24359	0	0	2	0	0	0	0	0	0	0
cluster24360	0	0	2	0	0	0	0	0	0	0
cluster24380	0	0	2	0	0	0	0	0	0	0
cluster24383	0	0	2	0	0	0	0	0	0	0
cluster24390	0	0	2	0	0	0	0	0	0	0
cluster24396	0	0	2	0	0	0	0	0	0	0
cluster24400	0	0	2	0	0	0	0	0	0	0
cluster24401	0	0	2	0	0	0	0	0	0	0
cluster24402	0	0	2	0	0	0	0	0	0	0
cluster24403	0	0	2	0	0	0	0	0	0	0
cluster24404	0	0	2	0	0	0	0	0	0	0
cluster24405	0	0	2	0	0	0	0	0	0	0
cluster24406	0	0	2	0	0	0	0	0	0	0
cluster24407	0	0	2	0	0	0	0	0	0	0
cluster24408	0	0	2	0	0	0	0	0	0	0
cluster24409	0	0	2	0	0	0	0	0	0	0
cluster24410	0	0	2	0	0	0	0	0	0	0
cluster24411	0	0	2	0	0	0	0	0	0	0
cluster24412	0	0	2	0	0	0	0	0	0	0
cluster24414	0	0	2	0	0	0	0	0	0	0
cluster24417	0	0	2	0	0	0	0	0	0	0
cluster24418	0	0	2	0	0	0	0	0	0	0
cluster24419	0	0	2	0	0	0	0	0	0	0
cluster24421	0	0	2	0	0	0	0	0	0	0
cluster24422	0	0	2	0	0	0	0	0	0	0
cluster24423	0	0	2	0	0	0	0	0	0	0
cluster24425	0	0	2	0	0	0	0	0	0	0
cluster24427	0	0	2	0	0	0	0	0	0	0
cluster24428	0	0	2	0	0	0	0	0	0	0
cluster24429	0	0	2	0	0	0	0	0	0	0
cluster24436	0	0	2	0	0	0	0	0	0	0
cluster24437	0	0	2	0	0	0	0	0	0	0
cluster24438	0	0	2	0	0	0	0	0	0	0
cluster24442	0	0	2	0	0	0	0	0	0	0
cluster24443	0	0	2	0	0	0	0	0	0	0
cluster24444	0	0	2	0	0	0	0	0	0	0
cluster24445	0	0	2	0	0	0	0	0	0	0
cluster24446	0	0	2	0	0	0	0	0	0	0
cluster24447	0	0	2	0	0	0	0	0	0	0
cluster24448	0	0	2	0	0	0	0	0	0	0
cluster24457	0	0	2	0	0	0	0	0	0	0
cluster24462	0	0	2	0	0	0	0	0	0	0
cluster24465	0	0	2	0	0	0	0	0	0	0
cluster24476	0	0	2	0	0	0	0	0	0	0
cluster24489	0	0	2	0	0	0	0	0	0	0
cluster24492	0	0	2	0	0	0	0	0	0	0
cluster24493	0	0	2	0	0	0	0	0	0	0
cluster24496	0	0	2	0	0	0	0	0	0	0
cluster24500	0	0	2	0	0	0	0	0	0	0
cluster24504	0	0	2	0	0	0	0	0	0	0
cluster24506	0	0	2	0	0	0	0	0	0	0
cluster24509	0	0	2	0	0	0	0	0	0	0
cluster24512	0	0	2	0	0	0	0	0	0	0
cluster24513	0	0	2	0	0	0	0	0	0	0
cluster24514	0	0	2	0	0	0	0	0	0	0
cluster24515	0	0	2	0	0	0	0	0	0	0
cluster24517	0	0	2	0	0	0	0	0	0	0
cluster24519	0	0	2	0	0	0	0	0	0	0
cluster24520	0	0	2	0	0	0	0	0	0	0
cluster24522	0	0	2	0	0	0	0	0	0	0
cluster24523	0	0	2	0	0	0	0	0	0	0
cluster24530	0	0	2	0	0	0	0	0	0	0
cluster24531	0	0	2	0	0	0	0	0	0	0
cluster24532	0	0	2	0	0	0	0	0	0	0
cluster24533	0	0	2	0	0	0	0	0	0	0
cluster24534	0	0	2	0	0	0	0	0	0	0
cluster24535	0	0	2	0	0	0	0	0	0	0
cluster24555	0	0	2	0	0	0	0	0	0	0
cluster24564	0	0	2	0	0	0	0	0	0	0
cluster24566	0	0	2	0	0	0	0	0	0	0
cluster24567	0	0	2	0	0	0	0	0	0	0
cluster24569	0	0	2	0	0	0	0	0	0	0
cluster24570	0	0	2	0	0	0	0	0	0	0
cluster24571	0	0	2	0	0	0	0	0	0	0
cluster24572	0	0	2	0	0	0	0	0	0	0
cluster24574	0	0	2	0	0	0	0	0	0	0
cluster24575	0	0	2	0	0	0	0	0	0	0
cluster24576	0	0	2	0	0	0	0	0	0	0
cluster24577	0	0	2	0	0	0	0	0	0	0
cluster24578	0	0	2	0	0	0	0	0	0	0
cluster24581	0	0	2	0	0	0	0	0	0	0
cluster24582	0	0	2	0	0	0	0	0	0	0
cluster24583	0	0	2	0	0	0	0	0	0	0
cluster24584	0	0	2	0	0	0	0	0	0	0
cluster24585	0	0	2	0	0	0	0	0	0	0
cluster24588	0	0	2	0	0	0	0	0	0	0
cluster24604	0	0	2	0	0	0	0	0	0	0
cluster24607	0	0	2	0	0	0	0	0	0	0
cluster24608	0	0	2	0	0	0	0	0	0	0
cluster24610	0	0	2	0	0	0	0	0	0	0
cluster24615	0	0	2	0	0	0	0	0	0	0
cluster24620	0	0	2	0	0	0	0	0	0	0
cluster24625	0	0	2	0	0	0	0	0	0	0
cluster24630	0	0	2	0	0	0	0	0	0	0
cluster24633	0	0	2	0	0	0	0	0	0	0
cluster24641	0	0	2	0	0	0	0	0	0	0
cluster24642	0	0	2	0	0	0	0	0	0	0
cluster24643	0	0	2	0	0	0	0	0	0	0
cluster24646	0	0	2	0	0	0	0	0	0	0
cluster24649	0	0	2	0	0	0	0	0	0	0
cluster24651	0	0	2	0	0	0	0	0	0	0
cluster24652	0	0	2	0	0	0	0	0	0	0
cluster24653	0	0	2	0	0	0	0	0	0	0
cluster24654	0	0	2	0	0	0	0	0	0	0
cluster24657	0	0	2	0	0	0	0	0	0	0
cluster24658	0	0	2	0	0	0	0	0	0	0
cluster24659	0	0	2	0	0	0	0	0	0	0
cluster24660	0	0	2	0	0	0	0	0	0	0
cluster24661	0	0	2	0	0	0	0	0	0	0
cluster24662	0	0	2	0	0	0	0	0	0	0
cluster24664	0	0	2	0	0	0	0	0	0	0
cluster24665	0	0	2	0	0	0	0	0	0	0
cluster24666	0	0	2	0	0	0	0	0	0	0
cluster24667	0	0	2	0	0	0	0	0	0	0
cluster24668	0	0	2	0	0	0	0	0	0	0
cluster24678	0	0	2	0	0	0	0	0	0	0
cluster24679	0	0	2	0	0	0	0	0	0	0
cluster24690	0	0	2	0	0	0	0	0	0	0
cluster24691	0	0	2	0	0	0	0	0	0	0
cluster24696	0	0	2	0	0	0	0	0	0	0
cluster24697	0	0	2	0	0	0	0	0	0	0
cluster24699	0	0	2	0	0	0	0	0	0	0
cluster24703	0	0	2	0	0	0	0	0	0	0
cluster24704	0	0	2	0	0	0	0	0	0	0
cluster24706	0	0	2	0	0	0	0	0	0	0
cluster24708	0	0	2	0	0	0	0	0	0	0
cluster24709	0	0	2	0	0	0	0	0	0	0
cluster24710	0	0	2	0	0	0	0	0	0	0
cluster24712	0	0	2	0	0	0	0	0	0	0
cluster24714	0	0	2	0	0	0	0	0	0	0
cluster24719	0	0	2	0	0	0	0	0	0	0
cluster24730	0	0	2	0	0	0	0	0	0	0
cluster24733	0	0	2	0	0	0	0	0	0	0
cluster24734	0	0	2	0	0	0	0	0	0	0
cluster24738	0	0	2	0	0	0	0	0	0	0
cluster24739	0	0	2	0	0	0	0	0	0	0
cluster24756	0	0	2	0	0	0	0	0	0	0
cluster24761	0	0	2	0	0	0	0	0	0	0
cluster24779	0	0	2	0	0	0	0	0	0	0
cluster24781	0	0	2	0	0	0	0	0	0	0
cluster24782	0	0	2	0	0	0	0	0	0	0
cluster24785	0	0	2	0	0	0	0	0	0	0
cluster24786	0	0	2	0	0	0	0	0	0	0
cluster24789	0	0	2	0	0	0	0	0	0	0
cluster24795	0	0	2	0	0	0	0	0	0	0
cluster24806	0	0	2	0	0	0	0	0	0	0
cluster24807	0	0	2	0	0	0	0	0	0	0
cluster24823	0	0	2	0	0	0	0	0	0	0
cluster24846	0	0	2	0	0	0	0	0	0	0
cluster24847	0	0	2	0	0	0	0	0	0	0
cluster24848	0	0	2	0	0	0	0	0	0	0
cluster24849	0	0	2	0	0	0	0	0	0	0
cluster24856	0	0	2	0	0	0	0	0	0	0
cluster24860	0	0	2	0	0	0	0	0	0	0
cluster24866	0	0	2	0	0	0	0	0	0	0
cluster24886	0	0	2	0	0	0	0	0	0	0
cluster24903	0	0	2	0	0	0	0	0	0	0
cluster24908	0	0	2	0	0	0	0	0	0	0
cluster24909	0	0	2	0	0	0	0	0	0	0
cluster24912	0	0	2	0	0	0	0	0	0	0
cluster24913	0	0	2	0	0	0	0	0	0	0
cluster24919	0	0	2	0	0	0	0	0	0	0
cluster24945	0	0	2	0	0	0	0	0	0	0
cluster24946	0	0	2	0	0	0	0	0	0	0
cluster24949	0	0	2	0	0	0	0	0	0	0
cluster24950	0	0	2	0	0	0	0	0	0	0
cluster24951	0	0	2	0	0	0	0	0	0	0
cluster24952	0	0	2	0	0	0	0	0	0	0
cluster24953	0	0	2	0	0	0	0	0	0	0
cluster24955	0	0	2	0	0	0	0	0	0	0
cluster24956	0	0	2	0	0	0	0	0	0	0
cluster24957	0	0	2	0	0	0	0	0	0	0
cluster24958	0	0	2	0	0	0	0	0	0	0
cluster24959	0	0	2	0	0	0	0	0	0	0
cluster24960	0	0	2	0	0	0	0	0	0	0
cluster24961	0	0	2	0	0	0	0	0	0	0
cluster24962	0	0	2	0	0	0	0	0	0	0
cluster24963	0	0	2	0	0	0	0	0	0	0
cluster24964	0	0	2	0	0	0	0	0	0	0
cluster24965	0	0	2	0	0	0	0	0	0	0
cluster24966	0	0	2	0	0	0	0	0	0	0
cluster24967	0	0	2	0	0	0	0	0	0	0
cluster24968	0	0	2	0	0	0	0	0	0	0
cluster24970	0	0	2	0	0	0	0	0	0	0
cluster24971	0	0	2	0	0	0	0	0	0	0
cluster24972	0	0	2	0	0	0	0	0	0	0
cluster24973	0	0	2	0	0	0	0	0	0	0
cluster24974	0	0	2	0	0	0	0	0	0	0
cluster24975	0	0	2	0	0	0	0	0	0	0
cluster24976	0	0	2	0	0	0	0	0	0	0
cluster24977	0	0	2	0	0	0	0	0	0	0
cluster24985	0	0	2	0	0	0	0	0	0	0
cluster24986	0	0	2	0	0	0	0	0	0	0
cluster24995	0	0	2	0	0	0	0	0	0	0
cluster25004	0	0	2	0	0	0	0	0	0	0
cluster25005	0	0	2	0	0	0	0	0	0	0
cluster25006	0	0	2	0	0	0	0	0	0	0
cluster25007	0	0	2	0	0	0	0	0	0	0
cluster25008	0	0	2	0	0	0	0	0	0	0
cluster25009	0	0	2	0	0	0	0	0	0	0
cluster25012	0	0	2	0	0	0	0	0	0	0
cluster25013	0	0	2	0	0	0	0	0	0	0
cluster25014	0	0	2	0	0	0	0	0	0	0
cluster25016	0	0	2	0	0	0	0	0	0	0
cluster25017	0	0	2	0	0	0	0	0	0	0
cluster25018	0	0	2	0	0	0	0	0	0	0
cluster25019	0	0	2	0	0	0	0	0	0	0
cluster25020	0	0	2	0	0	0	0	0	0	0
cluster25021	0	0	2	0	0	0	0	0	0	0
cluster25022	0	0	2	0	0	0	0	0	0	0
cluster25023	0	0	2	0	0	0	0	0	0	0
cluster25024	0	0	2	0	0	0	0	0	0	0
cluster25025	0	0	2	0	0	0	0	0	0	0
cluster25026	0	0	2	0	0	0	0	0	0	0
cluster25028	0	0	2	0	0	0	0	0	0	0
cluster25029	0	0	2	0	0	0	0	0	0	0
cluster25030	0	0	2	0	0	0	0	0	0	0
cluster25032	0	0	2	0	0	0	0	0	0	0
cluster25033	0	0	2	0	0	0	0	0	0	0
cluster25036	0	0	2	0	0	0	0	0	0	0
cluster25037	0	0	2	0	0	0	0	0	0	0
cluster25038	0	0	2	0	0	0	0	0	0	0
cluster25039	0	0	2	0	0	0	0	0	0	0
cluster25040	0	0	2	0	0	0	0	0	0	0
cluster25047	0	0	2	0	0	0	0	0	0	0
cluster25048	0	0	2	0	0	0	0	0	0	0
cluster25054	0	0	2	0	0	0	0	0	0	0
cluster25055	0	0	2	0	0	0	0	0	0	0
cluster25056	0	0	2	0	0	0	0	0	0	0
cluster25061	0	0	2	0	0	0	0	0	0	0
cluster25064	0	0	2	0	0	0	0	0	0	0
cluster25065	0	0	2	0	0	0	0	0	0	0
cluster25070	0	0	2	0	0	0	0	0	0	0
cluster25074	0	0	2	0	0	0	0	0	0	0
cluster25081	0	0	2	0	0	0	0	0	0	0
cluster25106	0	0	2	0	0	0	0	0	0	0
cluster25111	0	0	2	0	0	0	0	0	0	0
cluster25113	0	0	2	0	0	0	0	0	0	0
cluster25114	0	0	2	0	0	0	0	0	0	0
cluster25125	0	0	2	0	0	0	0	0	0	0
cluster25126	0	0	2	0	0	0	0	0	0	0
cluster25128	0	0	2	0	0	0	0	0	0	0
cluster25131	0	0	2	0	0	0	0	0	0	0
cluster25134	0	0	2	0	0	0	0	0	0	0
cluster25135	0	0	2	0	0	0	0	0	0	0
cluster25139	0	0	2	0	0	0	0	0	0	0
cluster25143	0	0	2	0	0	0	0	0	0	0
cluster25184	0	0	2	0	0	0	0	0	0	0
cluster25194	0	0	2	0	0	0	0	0	0	0
cluster25195	0	0	2	0	0	0	0	0	0	0
cluster25196	0	0	2	0	0	0	0	0	0	0
cluster25197	0	0	2	0	0	0	0	0	0	0
cluster25199	0	0	2	0	0	0	0	0	0	0
cluster25200	0	0	2	0	0	0	0	0	0	0
cluster25202	0	0	2	0	0	0	0	0	0	0
cluster25203	0	0	2	0	0	0	0	0	0	0
cluster25204	0	0	2	0	0	0	0	0	0	0
cluster25205	0	0	2	0	0	0	0	0	0	0
cluster25207	0	0	2	0	0	0	0	0	0	0
cluster25208	0	0	2	0	0	0	0	0	0	0
cluster25209	0	0	2	0	0	0	0	0	0	0
cluster25210	0	0	2	0	0	0	0	0	0	0
cluster25211	0	0	2	0	0	0	0	0	0	0
cluster25212	0	0	2	0	0	0	0	0	0	0
cluster25213	0	0	2	0	0	0	0	0	0	0
cluster25215	0	0	2	0	0	0	0	0	0	0
cluster25216	0	0	2	0	0	0	0	0	0	0
cluster25217	0	0	2	0	0	0	0	0	0	0
cluster25218	0	0	2	0	0	0	0	0	0	0
cluster25219	0	0	2	0	0	0	0	0	0	0
cluster25221	0	0	2	0	0	0	0	0	0	0
cluster25222	0	0	2	0	0	0	0	0	0	0
cluster25224	0	0	2	0	0	0	0	0	0	0
cluster25230	0	0	2	0	0	0	0	0	0	0
cluster25231	0	0	2	0	0	0	0	0	0	0
cluster25234	0	0	2	0	0	0	0	0	0	0
cluster25236	0	0	2	0	0	0	0	0	0	0
cluster25240	0	0	2	0	0	0	0	0	0	0
cluster25242	0	0	2	0	0	0	0	0	0	0
cluster25243	0	0	2	0	0	0	0	0	0	0
cluster25246	0	0	2	0	0	0	0	0	0	0
cluster25249	0	0	2	0	0	0	0	0	0	0
cluster25250	0	0	2	0	0	0	0	0	0	0
cluster25275	0	0	2	0	0	0	0	0	0	0
cluster25279	0	0	2	0	0	0	0	0	0	0

## Sheet: A.hybridus
OG_name	A. hypochondriacus	A. tuberculatus	A. palmeri	A. hybridus	A. cruentus	A. thaliana	B. vulgaris	C. quinoa	S. aralocaspica	S. oleracea
cluster5764	0	0	0	13	0	0	0	0	0	0
cluster16095	0	0	0	6	0	0	0	0	0	0
cluster17242	0	0	0	5	0	0	0	0	0	0
cluster17244	0	0	0	5	0	0	0	0	0	0
cluster18619	0	0	0	4	0	0	0	0	0	0
cluster18621	0	0	0	4	0	0	0	0	0	0
cluster18622	0	0	0	4	0	0	0	0	0	0
cluster18630	0	0	0	4	0	0	0	0	0	0
cluster20183	0	0	0	3	0	0	0	0	0	0
cluster20806	0	0	0	3	0	0	0	0	0	0
cluster20807	0	0	0	3	0	0	0	0	0	0
cluster20808	0	0	0	3	0	0	0	0	0	0
cluster20809	0	0	0	3	0	0	0	0	0	0
cluster20812	0	0	0	3	0	0	0	0	0	0
cluster20813	0	0	0	3	0	0	0	0	0	0
cluster20817	0	0	0	3	0	0	0	0	0	0
cluster20818	0	0	0	3	0	0	0	0	0	0
cluster20821	0	0	0	3	0	0	0	0	0	0
cluster20822	0	0	0	3	0	0	0	0	0	0
cluster20823	0	0	0	3	0	0	0	0	0	0
cluster20827	0	0	0	3	0	0	0	0	0	0
cluster20828	0	0	0	3	0	0	0	0	0	0
cluster20829	0	0	0	3	0	0	0	0	0	0
cluster20832	0	0	0	3	0	0	0	0	0	0
cluster20833	0	0	0	3	0	0	0	0	0	0
cluster20836	0	0	0	3	0	0	0	0	0	0
cluster20837	0	0	0	3	0	0	0	0	0	0
cluster20844	0	0	0	3	0	0	0	0	0	0
cluster20845	0	0	0	3	0	0	0	0	0	0
cluster20854	0	0	0	3	0	0	0	0	0	0
cluster20855	0	0	0	3	0	0	0	0	0	0
cluster20858	0	0	0	3	0	0	0	0	0	0
cluster20863	0	0	0	3	0	0	0	0	0	0
cluster20865	0	0	0	3	0	0	0	0	0	0
cluster20871	0	0	0	3	0	0	0	0	0	0
cluster20872	0	0	0	3	0	0	0	0	0	0
cluster20890	0	0	0	3	0	0	0	0	0	0
cluster20895	0	0	0	3	0	0	0	0	0	0
cluster20900	0	0	0	3	0	0	0	0	0	0
cluster20904	0	0	0	3	0	0	0	0	0	0
cluster20905	0	0	0	3	0	0	0	0	0	0
cluster20912	0	0	0	3	0	0	0	0	0	0
cluster23199	0	0	0	2	0	0	0	0	0	0
cluster24773	0	0	0	2	0	0	0	0	0	0
cluster25290	0	0	0	2	0	0	0	0	0	0
cluster25307	0	0	0	2	0	0	0	0	0	0
cluster25309	0	0	0	2	0	0	0	0	0	0
cluster25311	0	0	0	2	0	0	0	0	0	0
cluster25317	0	0	0	2	0	0	0	0	0	0
cluster25324	0	0	0	2	0	0	0	0	0	0
cluster25336	0	0	0	2	0	0	0	0	0	0
cluster25340	0	0	0	2	0	0	0	0	0	0
cluster25341	0	0	0	2	0	0	0	0	0	0
cluster25342	0	0	0	2	0	0	0	0	0	0
cluster25343	0	0	0	2	0	0	0	0	0	0
cluster25344	0	0	0	2	0	0	0	0	0	0
cluster25358	0	0	0	2	0	0	0	0	0	0
cluster25359	0	0	0	2	0	0	0	0	0	0
cluster25360	0	0	0	2	0	0	0	0	0	0
cluster25362	0	0	0	2	0	0	0	0	0	0
cluster25365	0	0	0	2	0	0	0	0	0	0
cluster25367	0	0	0	2	0	0	0	0	0	0
cluster25368	0	0	0	2	0	0	0	0	0	0
cluster25376	0	0	0	2	0	0	0	0	0	0
cluster25377	0	0	0	2	0	0	0	0	0	0
cluster25379	0	0	0	2	0	0	0	0	0	0
cluster25380	0	0	0	2	0	0	0	0	0	0
cluster25381	0	0	0	2	0	0	0	0	0	0
cluster25382	0	0	0	2	0	0	0	0	0	0
cluster25385	0	0	0	2	0	0	0	0	0	0
cluster25386	0	0	0	2	0	0	0	0	0	0
cluster25388	0	0	0	2	0	0	0	0	0	0
cluster25389	0	0	0	2	0	0	0	0	0	0
cluster25390	0	0	0	2	0	0	0	0	0	0
cluster25396	0	0	0	2	0	0	0	0	0	0
cluster25397	0	0	0	2	0	0	0	0	0	0
cluster25401	0	0	0	2	0	0	0	0	0	0
cluster25402	0	0	0	2	0	0	0	0	0	0
cluster25404	0	0	0	2	0	0	0	0	0	0
cluster25409	0	0	0	2	0	0	0	0	0	0
cluster25415	0	0	0	2	0	0	0	0	0	0
cluster25417	0	0	0	2	0	0	0	0	0	0
cluster25420	0	0	0	2	0	0	0	0	0	0
cluster25422	0	0	0	2	0	0	0	0	0	0
cluster25430	0	0	0	2	0	0	0	0	0	0
cluster25434	0	0	0	2	0	0	0	0	0	0
cluster25446	0	0	0	2	0	0	0	0	0	0
cluster25451	0	0	0	2	0	0	0	0	0	0
cluster25456	0	0	0	2	0	0	0	0	0	0
cluster25458	0	0	0	2	0	0	0	0	0	0
cluster25459	0	0	0	2	0	0	0	0	0	0
cluster25463	0	0	0	2	0	0	0	0	0	0
cluster25464	0	0	0	2	0	0	0	0	0	0
cluster25469	0	0	0	2	0	0	0	0	0	0
cluster25476	0	0	0	2	0	0	0	0	0	0
cluster25487	0	0	0	2	0	0	0	0	0	0
cluster25489	0	0	0	2	0	0	0	0	0	0
cluster25491	0	0	0	2	0	0	0	0	0	0
cluster25500	0	0	0	2	0	0	0	0	0	0
cluster25501	0	0	0	2	0	0	0	0	0	0
cluster25502	0	0	0	2	0	0	0	0	0	0
cluster25503	0	0	0	2	0	0	0	0	0	0
cluster25506	0	0	0	2	0	0	0	0	0	0
cluster25513	0	0	0	2	0	0	0	0	0	0
cluster25516	0	0	0	2	0	0	0	0	0	0
cluster25517	0	0	0	2	0	0	0	0	0	0
cluster25518	0	0	0	2	0	0	0	0	0	0
cluster25519	0	0	0	2	0	0	0	0	0	0
cluster25521	0	0	0	2	0	0	0	0	0	0
cluster25522	0	0	0	2	0	0	0	0	0	0
cluster25525	0	0	0	2	0	0	0	0	0	0
cluster25528	0	0	0	2	0	0	0	0	0	0
cluster25531	0	0	0	2	0	0	0	0	0	0
cluster25535	0	0	0	2	0	0	0	0	0	0
cluster25546	0	0	0	2	0	0	0	0	0	0
cluster25548	0	0	0	2	0	0	0	0	0	0
cluster25554	0	0	0	2	0	0	0	0	0	0
cluster25566	0	0	0	2	0	0	0	0	0	0
cluster25567	0	0	0	2	0	0	0	0	0	0
cluster25572	0	0	0	2	0	0	0	0	0	0
cluster25573	0	0	0	2	0	0	0	0	0	0
cluster25586	0	0	0	2	0	0	0	0	0	0
cluster25588	0	0	0	2	0	0	0	0	0	0
cluster25595	0	0	0	2	0	0	0	0	0	0
cluster25596	0	0	0	2	0	0	0	0	0	0
cluster25597	0	0	0	2	0	0	0	0	0	0
cluster25600	0	0	0	2	0	0	0	0	0	0
cluster25603	0	0	0	2	0	0	0	0	0	0
cluster25614	0	0	0	2	0	0	0	0	0	0
cluster25617	0	0	0	2	0	0	0	0	0	0
cluster25623	0	0	0	2	0	0	0	0	0	0
cluster25625	0	0	0	2	0	0	0	0	0	0
cluster25632	0	0	0	2	0	0	0	0	0	0
cluster25636	0	0	0	2	0	0	0	0	0	0
cluster25647	0	0	0	2	0	0	0	0	0	0
cluster25649	0	0	0	2	0	0	0	0	0	0
cluster25697	0	0	0	2	0	0	0	0	0	0
cluster25702	0	0	0	2	0	0	0	0	0	0
cluster25720	0	0	0	2	0	0	0	0	0	0
cluster25728	0	0	0	2	0	0	0	0	0	0
cluster25730	0	0	0	2	0	0	0	0	0	0
cluster25731	0	0	0	2	0	0	0	0	0	0
cluster25745	0	0	0	2	0	0	0	0	0	0
cluster25748	0	0	0	2	0	0	0	0	0	0
cluster25749	0	0	0	2	0	0	0	0	0	0
cluster25751	0	0	0	2	0	0	0	0	0	0
cluster25752	0	0	0	2	0	0	0	0	0	0
cluster25753	0	0	0	2	0	0	0	0	0	0
cluster25755	0	0	0	2	0	0	0	0	0	0
cluster25762	0	0	0	2	0	0	0	0	0	0
cluster25764	0	0	0	2	0	0	0	0	0	0
cluster25770	0	0	0	2	0	0	0	0	0	0
cluster25781	0	0	0	2	0	0	0	0	0	0
cluster25790	0	0	0	2	0	0	0	0	0	0
cluster25797	0	0	0	2	0	0	0	0	0	0
cluster25802	0	0	0	2	0	0	0	0	0	0
cluster25827	0	0	0	2	0	0	0	0	0	0
cluster25854	0	0	0	2	0	0	0	0	0	0
cluster25863	0	0	0	2	0	0	0	0	0	0
cluster25873	0	0	0	2	0	0	0	0	0	0
cluster25876	0	0	0	2	0	0	0	0	0	0
cluster25877	0	0	0	2	0	0	0	0	0	0
cluster25884	0	0	0	2	0	0	0	0	0	0
cluster25907	0	0	0	2	0	0	0	0	0	0
cluster25909	0	0	0	2	0	0	0	0	0	0
cluster25920	0	0	0	2	0	0	0	0	0	0
cluster25941	0	0	0	2	0	0	0	0	0	0
cluster25942	0	0	0	2	0	0	0	0	0	0
cluster25955	0	0	0	2	0	0	0	0	0	0
cluster25958	0	0	0	2	0	0	0	0	0	0
cluster25963	0	0	0	2	0	0	0	0	0	0
cluster25968	0	0	0	2	0	0	0	0	0	0
cluster25970	0	0	0	2	0	0	0	0	0	0
cluster25984	0	0	0	2	0	0	0	0	0	0

## Sheet: A.cruentus
OG_name	A. hypochondriacus	A. tuberculatus	A. palmeri	A. hybridus	A. cruentus	A. thaliana	B. vulgaris	C. quinoa	S. aralocaspica	S. oleracea
cluster1950	0	0	0	0	26	0	0	0	0	0
cluster2339	0	0	0	0	22	0	0	0	0	0
cluster2442	0	0	0	0	21	0	0	0	0	0
cluster2579	0	0	0	0	20	0	0	0	0	0
cluster2580	0	0	0	0	20	0	0	0	0	0
cluster3221	0	0	0	0	17	0	0	0	0	0
cluster3651	0	0	0	0	16	0	0	0	0	0
cluster4161	0	0	0	0	15	0	0	0	0	0
cluster4797	0	0	0	0	14	0	0	0	0	0
cluster5768	0	0	0	0	13	0	0	0	0	0
cluster7460	0	0	0	0	12	0	0	0	0	0
cluster10283	0	0	0	0	11	0	0	0	0	0
cluster10302	0	0	0	0	11	0	0	0	0	0
cluster10303	0	0	0	0	11	0	0	0	0	0
cluster12449	0	0	0	0	10	0	0	0	0	0
cluster12458	0	0	0	0	10	0	0	0	0	0
cluster12459	0	0	0	0	10	0	0	0	0	0
cluster12460	0	0	0	0	10	0	0	0	0	0
cluster12462	0	0	0	0	10	0	0	0	0	0
cluster12463	0	0	0	0	10	0	0	0	0	0
cluster13695	0	0	0	0	9	0	0	0	0	0
cluster13713	0	0	0	0	9	0	0	0	0	0
cluster13714	0	0	0	0	9	0	0	0	0	0
cluster13715	0	0	0	0	9	0	0	0	0	0
cluster13716	0	0	0	0	9	0	0	0	0	0
cluster13717	0	0	0	0	9	0	0	0	0	0
cluster13718	0	0	0	0	9	0	0	0	0	0
cluster13719	0	0	0	0	9	0	0	0	0	0
cluster13720	0	0	0	0	9	0	0	0	0	0
cluster14429	0	0	0	0	8	0	0	0	0	0
cluster14522	0	0	0	0	8	0	0	0	0	0
cluster14534	0	0	0	0	8	0	0	0	0	0
cluster14559	0	0	0	0	8	0	0	0	0	0
cluster14560	0	0	0	0	8	0	0	0	0	0
cluster14561	0	0	0	0	8	0	0	0	0	0
cluster14562	0	0	0	0	8	0	0	0	0	0
cluster14564	0	0	0	0	8	0	0	0	0	0
cluster14935	0	0	0	0	7	0	0	0	0	0
cluster15154	0	0	0	0	7	0	0	0	0	0
cluster15242	0	0	0	0	7	0	0	0	0	0
cluster15309	0	0	0	0	7	0	0	0	0	0
cluster15310	0	0	0	0	7	0	0	0	0	0
cluster15311	0	0	0	0	7	0	0	0	0	0
cluster15312	0	0	0	0	7	0	0	0	0	0
cluster15315	0	0	0	0	7	0	0	0	0	0
cluster15316	0	0	0	0	7	0	0	0	0	0
cluster16021	0	0	0	0	6	0	0	0	0	0
cluster16107	0	0	0	0	6	0	0	0	0	0
cluster16108	0	0	0	0	6	0	0	0	0	0
cluster16109	0	0	0	0	6	0	0	0	0	0
cluster16110	0	0	0	0	6	0	0	0	0	0
cluster16111	0	0	0	0	6	0	0	0	0	0
cluster16112	0	0	0	0	6	0	0	0	0	0
cluster16113	0	0	0	0	6	0	0	0	0	0
cluster16114	0	0	0	0	6	0	0	0	0	0
cluster16116	0	0	0	0	6	0	0	0	0	0
cluster16117	0	0	0	0	6	0	0	0	0	0
cluster16118	0	0	0	0	6	0	0	0	0	0
cluster16119	0	0	0	0	6	0	0	0	0	0
cluster16121	0	0	0	0	6	0	0	0	0	0
cluster16125	0	0	0	0	6	0	0	0	0	0
cluster16126	0	0	0	0	6	0	0	0	0	0
cluster17171	0	0	0	0	5	0	0	0	0	0
cluster17222	0	0	0	0	5	0	0	0	0	0
cluster17229	0	0	0	0	5	0	0	0	0	0
cluster17254	0	0	0	0	5	0	0	0	0	0
cluster17256	0	0	0	0	5	0	0	0	0	0
cluster17257	0	0	0	0	5	0	0	0	0	0
cluster17258	0	0	0	0	5	0	0	0	0	0
cluster17259	0	0	0	0	5	0	0	0	0	0
cluster17260	0	0	0	0	5	0	0	0	0	0
cluster17261	0	0	0	0	5	0	0	0	0	0
cluster17262	0	0	0	0	5	0	0	0	0	0
cluster17263	0	0	0	0	5	0	0	0	0	0
cluster17264	0	0	0	0	5	0	0	0	0	0
cluster17265	0	0	0	0	5	0	0	0	0	0
cluster17266	0	0	0	0	5	0	0	0	0	0
cluster17267	0	0	0	0	5	0	0	0	0	0
cluster17268	0	0	0	0	5	0	0	0	0	0
cluster17269	0	0	0	0	5	0	0	0	0	0
cluster17270	0	0	0	0	5	0	0	0	0	0
cluster17271	0	0	0	0	5	0	0	0	0	0
cluster17272	0	0	0	0	5	0	0	0	0	0
cluster17274	0	0	0	0	5	0	0	0	0	0
cluster17275	0	0	0	0	5	0	0	0	0	0
cluster17276	0	0	0	0	5	0	0	0	0	0
cluster17278	0	0	0	0	5	0	0	0	0	0
cluster17279	0	0	0	0	5	0	0	0	0	0
cluster17280	0	0	0	0	5	0	0	0	0	0
cluster17281	0	0	0	0	5	0	0	0	0	0
cluster17282	0	0	0	0	5	0	0	0	0	0
cluster18375	0	0	0	0	4	0	0	0	0	0
cluster18431	0	0	0	0	4	0	0	0	0	0
cluster18482	0	0	0	0	4	0	0	0	0	0
cluster18542	0	0	0	0	4	0	0	0	0	0
cluster18598	0	0	0	0	4	0	0	0	0	0
cluster18647	0	0	0	0	4	0	0	0	0	0
cluster18649	0	0	0	0	4	0	0	0	0	0
cluster18650	0	0	0	0	4	0	0	0	0	0
cluster18651	0	0	0	0	4	0	0	0	0	0
cluster18652	0	0	0	0	4	0	0	0	0	0
cluster18653	0	0	0	0	4	0	0	0	0	0
cluster18654	0	0	0	0	4	0	0	0	0	0
cluster18655	0	0	0	0	4	0	0	0	0	0
cluster18656	0	0	0	0	4	0	0	0	0	0
cluster18658	0	0	0	0	4	0	0	0	0	0
cluster18659	0	0	0	0	4	0	0	0	0	0
cluster18660	0	0	0	0	4	0	0	0	0	0
cluster18662	0	0	0	0	4	0	0	0	0	0
cluster18663	0	0	0	0	4	0	0	0	0	0
cluster18664	0	0	0	0	4	0	0	0	0	0
cluster18665	0	0	0	0	4	0	0	0	0	0
cluster18666	0	0	0	0	4	0	0	0	0	0
cluster18667	0	0	0	0	4	0	0	0	0	0
cluster18669	0	0	0	0	4	0	0	0	0	0
cluster18670	0	0	0	0	4	0	0	0	0	0
cluster18671	0	0	0	0	4	0	0	0	0	0
cluster18674	0	0	0	0	4	0	0	0	0	0
cluster20208	0	0	0	0	3	0	0	0	0	0
cluster20214	0	0	0	0	3	0	0	0	0	0
cluster20231	0	0	0	0	3	0	0	0	0	0
cluster20235	0	0	0	0	3	0	0	0	0	0
cluster20255	0	0	0	0	3	0	0	0	0	0
cluster20325	0	0	0	0	3	0	0	0	0	0
cluster20347	0	0	0	0	3	0	0	0	0	0
cluster20413	0	0	0	0	3	0	0	0	0	0
cluster20442	0	0	0	0	3	0	0	0	0	0
cluster20562	0	0	0	0	3	0	0	0	0	0
cluster20634	0	0	0	0	3	0	0	0	0	0
cluster20650	0	0	0	0	3	0	0	0	0	0
cluster20716	0	0	0	0	3	0	0	0	0	0
cluster20722	0	0	0	0	3	0	0	0	0	0
cluster20859	0	0	0	0	3	0	0	0	0	0
cluster20898	0	0	0	0	3	0	0	0	0	0
cluster20913	0	0	0	0	3	0	0	0	0	0
cluster20915	0	0	0	0	3	0	0	0	0	0
cluster20916	0	0	0	0	3	0	0	0	0	0
cluster20917	0	0	0	0	3	0	0	0	0	0
cluster20918	0	0	0	0	3	0	0	0	0	0
cluster20919	0	0	0	0	3	0	0	0	0	0
cluster20921	0	0	0	0	3	0	0	0	0	0
cluster20922	0	0	0	0	3	0	0	0	0	0
cluster20923	0	0	0	0	3	0	0	0	0	0
cluster20924	0	0	0	0	3	0	0	0	0	0
cluster20925	0	0	0	0	3	0	0	0	0	0
cluster20927	0	0	0	0	3	0	0	0	0	0
cluster20928	0	0	0	0	3	0	0	0	0	0
cluster20929	0	0	0	0	3	0	0	0	0	0
cluster20930	0	0	0	0	3	0	0	0	0	0
cluster20931	0	0	0	0	3	0	0	0	0	0
cluster20932	0	0	0	0	3	0	0	0	0	0
cluster20934	0	0	0	0	3	0	0	0	0	0
cluster20936	0	0	0	0	3	0	0	0	0	0
cluster20937	0	0	0	0	3	0	0	0	0	0
cluster20938	0	0	0	0	3	0	0	0	0	0
cluster20939	0	0	0	0	3	0	0	0	0	0
cluster20940	0	0	0	0	3	0	0	0	0	0
cluster20941	0	0	0	0	3	0	0	0	0	0
cluster20942	0	0	0	0	3	0	0	0	0	0
cluster20943	0	0	0	0	3	0	0	0	0	0
cluster20945	0	0	0	0	3	0	0	0	0	0
cluster20946	0	0	0	0	3	0	0	0	0	0
cluster20947	0	0	0	0	3	0	0	0	0	0
cluster20948	0	0	0	0	3	0	0	0	0	0
cluster20949	0	0	0	0	3	0	0	0	0	0
cluster20950	0	0	0	0	3	0	0	0	0	0
cluster20952	0	0	0	0	3	0	0	0	0	0
cluster20953	0	0	0	0	3	0	0	0	0	0
cluster20954	0	0	0	0	3	0	0	0	0	0
cluster20955	0	0	0	0	3	0	0	0	0	0
cluster20956	0	0	0	0	3	0	0	0	0	0
cluster20957	0	0	0	0	3	0	0	0	0	0
cluster20958	0	0	0	0	3	0	0	0	0	0
cluster20959	0	0	0	0	3	0	0	0	0	0
cluster20960	0	0	0	0	3	0	0	0	0	0
cluster20961	0	0	0	0	3	0	0	0	0	0
cluster20962	0	0	0	0	3	0	0	0	0	0
cluster20963	0	0	0	0	3	0	0	0	0	0
cluster20965	0	0	0	0	3	0	0	0	0	0
cluster20966	0	0	0	0	3	0	0	0	0	0
cluster20968	0	0	0	0	3	0	0	0	0	0
cluster20969	0	0	0	0	3	0	0	0	0	0
cluster20970	0	0	0	0	3	0	0	0	0	0
cluster20971	0	0	0	0	3	0	0	0	0	0
cluster20973	0	0	0	0	3	0	0	0	0	0
cluster20974	0	0	0	0	3	0	0	0	0	0
cluster20975	0	0	0	0	3	0	0	0	0	0
cluster20976	0	0	0	0	3	0	0	0	0	0
cluster20977	0	0	0	0	3	0	0	0	0	0
cluster20978	0	0	0	0	3	0	0	0	0	0
cluster20979	0	0	0	0	3	0	0	0	0	0
cluster20980	0	0	0	0	3	0	0	0	0	0
cluster20981	0	0	0	0	3	0	0	0	0	0
cluster20982	0	0	0	0	3	0	0	0	0	0
cluster20983	0	0	0	0	3	0	0	0	0	0
cluster20984	0	0	0	0	3	0	0	0	0	0
cluster20985	0	0	0	0	3	0	0	0	0	0
cluster20986	0	0	0	0	3	0	0	0	0	0
cluster20987	0	0	0	0	3	0	0	0	0	0
cluster20988	0	0	0	0	3	0	0	0	0	0
cluster20989	0	0	0	0	3	0	0	0	0	0
cluster20991	0	0	0	0	3	0	0	0	0	0
cluster20992	0	0	0	0	3	0	0	0	0	0
cluster20993	0	0	0	0	3	0	0	0	0	0
cluster20994	0	0	0	0	3	0	0	0	0	0
cluster20995	0	0	0	0	3	0	0	0	0	0
cluster20996	0	0	0	0	3	0	0	0	0	0
cluster20997	0	0	0	0	3	0	0	0	0	0
cluster20998	0	0	0	0	3	0	0	0	0	0
cluster20999	0	0	0	0	3	0	0	0	0	0
cluster21000	0	0	0	0	3	0	0	0	0	0
cluster21001	0	0	0	0	3	0	0	0	0	0
cluster21002	0	0	0	0	3	0	0	0	0	0
cluster21003	0	0	0	0	3	0	0	0	0	0
cluster21005	0	0	0	0	3	0	0	0	0	0
cluster21006	0	0	0	0	3	0	0	0	0	0
cluster21007	0	0	0	0	3	0	0	0	0	0
cluster21009	0	0	0	0	3	0	0	0	0	0
cluster21010	0	0	0	0	3	0	0	0	0	0
cluster21013	0	0	0	0	3	0	0	0	0	0
cluster21016	0	0	0	0	3	0	0	0	0	0
cluster21017	0	0	0	0	3	0	0	0	0	0
cluster21018	0	0	0	0	3	0	0	0	0	0
cluster21022	0	0	0	0	3	0	0	0	0	0
cluster21024	0	0	0	0	3	0	0	0	0	0
cluster21894	0	0	0	0	2	0	0	0	0	0
cluster23107	0	0	0	0	2	0	0	0	0	0
cluster23128	0	0	0	0	2	0	0	0	0	0
cluster23211	0	0	0	0	2	0	0	0	0	0
cluster23584	0	0	0	0	2	0	0	0	0	0
cluster23604	0	0	0	0	2	0	0	0	0	0
cluster23615	0	0	0	0	2	0	0	0	0	0
cluster23624	0	0	0	0	2	0	0	0	0	0
cluster23710	0	0	0	0	2	0	0	0	0	0
cluster23728	0	0	0	0	2	0	0	0	0	0
cluster23768	0	0	0	0	2	0	0	0	0	0
cluster23769	0	0	0	0	2	0	0	0	0	0
cluster23776	0	0	0	0	2	0	0	0	0	0
cluster23784	0	0	0	0	2	0	0	0	0	0
cluster23820	0	0	0	0	2	0	0	0	0	0
cluster23943	0	0	0	0	2	0	0	0	0	0
cluster23946	0	0	0	0	2	0	0	0	0	0
cluster23947	0	0	0	0	2	0	0	0	0	0
cluster24037	0	0	0	0	2	0	0	0	0	0
cluster24042	0	0	0	0	2	0	0	0	0	0
cluster24166	0	0	0	0	2	0	0	0	0	0
cluster24784	0	0	0	0	2	0	0	0	0	0
cluster24954	0	0	0	0	2	0	0	0	0	0
cluster25119	0	0	0	0	2	0	0	0	0	0
cluster25122	0	0	0	0	2	0	0	0	0	0
cluster25201	0	0	0	0	2	0	0	0	0	0
cluster25254	0	0	0	0	2	0	0	0	0	0
cluster25994	0	0	0	0	2	0	0	0	0	0
cluster25995	0	0	0	0	2	0	0	0	0	0
cluster25996	0	0	0	0	2	0	0	0	0	0
cluster25997	0	0	0	0	2	0	0	0	0	0
cluster25998	0	0	0	0	2	0	0	0	0	0
cluster25999	0	0	0	0	2	0	0	0	0	0
cluster26000	0	0	0	0	2	0	0	0	0	0
cluster26002	0	0	0	0	2	0	0	0	0	0
cluster26003	0	0	0	0	2	0	0	0	0	0
cluster26004	0	0	0	0	2	0	0	0	0	0
cluster26005	0	0	0	0	2	0	0	0	0	0
cluster26006	0	0	0	0	2	0	0	0	0	0
cluster26007	0	0	0	0	2	0	0	0	0	0
cluster26008	0	0	0	0	2	0	0	0	0	0
cluster26009	0	0	0	0	2	0	0	0	0	0
cluster26010	0	0	0	0	2	0	0	0	0	0
cluster26011	0	0	0	0	2	0	0	0	0	0
cluster26012	0	0	0	0	2	0	0	0	0	0
cluster26013	0	0	0	0	2	0	0	0	0	0
cluster26015	0	0	0	0	2	0	0	0	0	0
cluster26016	0	0	0	0	2	0	0	0	0	0
cluster26017	0	0	0	0	2	0	0	0	0	0
cluster26018	0	0	0	0	2	0	0	0	0	0
cluster26019	0	0	0	0	2	0	0	0	0	0
cluster26020	0	0	0	0	2	0	0	0	0	0
cluster26021	0	0	0	0	2	0	0	0	0	0
cluster26022	0	0	0	0	2	0	0	0	0	0
cluster26023	0	0	0	0	2	0	0	0	0	0
cluster26024	0	0	0	0	2	0	0	0	0	0
cluster26025	0	0	0	0	2	0	0	0	0	0
cluster26026	0	0	0	0	2	0	0	0	0	0
cluster26028	0	0	0	0	2	0	0	0	0	0
cluster26029	0	0	0	0	2	0	0	0	0	0
cluster26031	0	0	0	0	2	0	0	0	0	0
cluster26032	0	0	0	0	2	0	0	0	0	0
cluster26034	0	0	0	0	2	0	0	0	0	0
cluster26035	0	0	0	0	2	0	0	0	0	0
cluster26037	0	0	0	0	2	0	0	0	0	0
cluster26038	0	0	0	0	2	0	0	0	0	0
cluster26039	0	0	0	0	2	0	0	0	0	0
cluster26041	0	0	0	0	2	0	0	0	0	0
cluster26043	0	0	0	0	2	0	0	0	0	0
cluster26045	0	0	0	0	2	0	0	0	0	0
cluster26046	0	0	0	0	2	0	0	0	0	0
cluster26047	0	0	0	0	2	0	0	0	0	0
cluster26048	0	0	0	0	2	0	0	0	0	0
cluster26049	0	0	0	0	2	0	0	0	0	0
cluster26050	0	0	0	0	2	0	0	0	0	0
cluster26051	0	0	0	0	2	0	0	0	0	0
cluster26052	0	0	0	0	2	0	0	0	0	0
cluster26053	0	0	0	0	2	0	0	0	0	0
cluster26054	0	0	0	0	2	0	0	0	0	0
cluster26055	0	0	0	0	2	0	0	0	0	0
cluster26056	0	0	0	0	2	0	0	0	0	0
cluster26057	0	0	0	0	2	0	0	0	0	0
cluster26058	0	0	0	0	2	0	0	0	0	0
cluster26059	0	0	0	0	2	0	0	0	0	0
cluster26061	0	0	0	0	2	0	0	0	0	0
cluster26062	0	0	0	0	2	0	0	0	0	0
cluster26064	0	0	0	0	2	0	0	0	0	0
cluster26066	0	0	0	0	2	0	0	0	0	0
cluster26067	0	0	0	0	2	0	0	0	0	0
cluster26068	0	0	0	0	2	0	0	0	0	0
cluster26069	0	0	0	0	2	0	0	0	0	0
cluster26070	0	0	0	0	2	0	0	0	0	0
cluster26071	0	0	0	0	2	0	0	0	0	0
cluster26072	0	0	0	0	2	0	0	0	0	0
cluster26073	0	0	0	0	2	0	0	0	0	0
cluster26074	0	0	0	0	2	0	0	0	0	0
cluster26075	0	0	0	0	2	0	0	0	0	0
cluster26076	0	0	0	0	2	0	0	0	0	0
cluster26077	0	0	0	0	2	0	0	0	0	0
cluster26078	0	0	0	0	2	0	0	0	0	0
cluster26079	0	0	0	0	2	0	0	0	0	0
cluster26080	0	0	0	0	2	0	0	0	0	0
cluster26081	0	0	0	0	2	0	0	0	0	0
cluster26082	0	0	0	0	2	0	0	0	0	0
cluster26083	0	0	0	0	2	0	0	0	0	0
cluster26084	0	0	0	0	2	0	0	0	0	0
cluster26085	0	0	0	0	2	0	0	0	0	0
cluster26086	0	0	0	0	2	0	0	0	0	0
cluster26087	0	0	0	0	2	0	0	0	0	0
cluster26088	0	0	0	0	2	0	0	0	0	0
cluster26089	0	0	0	0	2	0	0	0	0	0
cluster26090	0	0	0	0	2	0	0	0	0	0
cluster26091	0	0	0	0	2	0	0	0	0	0
cluster26093	0	0	0	0	2	0	0	0	0	0
cluster26094	0	0	0	0	2	0	0	0	0	0
cluster26095	0	0	0	0	2	0	0	0	0	0
cluster26096	0	0	0	0	2	0	0	0	0	0
cluster26097	0	0	0	0	2	0	0	0	0	0
cluster26098	0	0	0	0	2	0	0	0	0	0
cluster26099	0	0	0	0	2	0	0	0	0	0
cluster26100	0	0	0	0	2	0	0	0	0	0
cluster26103	0	0	0	0	2	0	0	0	0	0
cluster26104	0	0	0	0	2	0	0	0	0	0
cluster26105	0	0	0	0	2	0	0	0	0	0
cluster26106	0	0	0	0	2	0	0	0	0	0
cluster26107	0	0	0	0	2	0	0	0	0	0
cluster26108	0	0	0	0	2	0	0	0	0	0
cluster26109	0	0	0	0	2	0	0	0	0	0
cluster26110	0	0	0	0	2	0	0	0	0	0
cluster26111	0	0	0	0	2	0	0	0	0	0
cluster26112	0	0	0	0	2	0	0	0	0	0
cluster26113	0	0	0	0	2	0	0	0	0	0
cluster26114	0	0	0	0	2	0	0	0	0	0
cluster26115	0	0	0	0	2	0	0	0	0	0
cluster26117	0	0	0	0	2	0	0	0	0	0
cluster26118	0	0	0	0	2	0	0	0	0	0
cluster26119	0	0	0	0	2	0	0	0	0	0
cluster26120	0	0	0	0	2	0	0	0	0	0
cluster26121	0	0	0	0	2	0	0	0	0	0
cluster26122	0	0	0	0	2	0	0	0	0	0
cluster26123	0	0	0	0	2	0	0	0	0	0
cluster26124	0	0	0	0	2	0	0	0	0	0
cluster26129	0	0	0	0	2	0	0	0	0	0
cluster26130	0	0	0	0	2	0	0	0	0	0
cluster26131	0	0	0	0	2	0	0	0	0	0
cluster26132	0	0	0	0	2	0	0	0	0	0
cluster26133	0	0	0	0	2	0	0	0	0	0
cluster26134	0	0	0	0	2	0	0	0	0	0
cluster26135	0	0	0	0	2	0	0	0	0	0
cluster26136	0	0	0	0	2	0	0	0	0	0
cluster26137	0	0	0	0	2	0	0	0	0	0
cluster26139	0	0	0	0	2	0	0	0	0	0
cluster26140	0	0	0	0	2	0	0	0	0	0
cluster26141	0	0	0	0	2	0	0	0	0	0
cluster26142	0	0	0	0	2	0	0	0	0	0
cluster26143	0	0	0	0	2	0	0	0	0	0
cluster26144	0	0	0	0	2	0	0	0	0	0
cluster26145	0	0	0	0	2	0	0	0	0	0
cluster26146	0	0	0	0	2	0	0	0	0	0
cluster26147	0	0	0	0	2	0	0	0	0	0
cluster26148	0	0	0	0	2	0	0	0	0	0
cluster26149	0	0	0	0	2	0	0	0	0	0
cluster26150	0	0	0	0	2	0	0	0	0	0
cluster26151	0	0	0	0	2	0	0	0	0	0
cluster26152	0	0	0	0	2	0	0	0	0	0
cluster26153	0	0	0	0	2	0	0	0	0	0
cluster26154	0	0	0	0	2	0	0	0	0	0
cluster26155	0	0	0	0	2	0	0	0	0	0
cluster26156	0	0	0	0	2	0	0	0	0	0
cluster26157	0	0	0	0	2	0	0	0	0	0
cluster26158	0	0	0	0	2	0	0	0	0	0
cluster26159	0	0	0	0	2	0	0	0	0	0
cluster26160	0	0	0	0	2	0	0	0	0	0
cluster26161	0	0	0	0	2	0	0	0	0	0
cluster26162	0	0	0	0	2	0	0	0	0	0
cluster26163	0	0	0	0	2	0	0	0	0	0
cluster26164	0	0	0	0	2	0	0	0	0	0
cluster26165	0	0	0	0	2	0	0	0	0	0
cluster26167	0	0	0	0	2	0	0	0	0	0
cluster26169	0	0	0	0	2	0	0	0	0	0
cluster26172	0	0	0	0	2	0	0	0	0	0
cluster26174	0	0	0	0	2	0	0	0	0	0
cluster26175	0	0	0	0	2	0	0	0	0	0
cluster26176	0	0	0	0	2	0	0	0	0	0
cluster26177	0	0	0	0	2	0	0	0	0	0
cluster26178	0	0	0	0	2	0	0	0	0	0
cluster26179	0	0	0	0	2	0	0	0	0	0
cluster26180	0	0	0	0	2	0	0	0	0	0
cluster26181	0	0	0	0	2	0	0	0	0	0
cluster26182	0	0	0	0	2	0	0	0	0	0
cluster26183	0	0	0	0	2	0	0	0	0	0
cluster26184	0	0	0	0	2	0	0	0	0	0
cluster26185	0	0	0	0	2	0	0	0	0	0
cluster26187	0	0	0	0	2	0	0	0	0	0
cluster26188	0	0	0	0	2	0	0	0	0	0
cluster26189	0	0	0	0	2	0	0	0	0	0
cluster26190	0	0	0	0	2	0	0	0	0	0
cluster26191	0	0	0	0	2	0	0	0	0	0
cluster26192	0	0	0	0	2	0	0	0	0	0
cluster26193	0	0	0	0	2	0	0	0	0	0
cluster26195	0	0	0	0	2	0	0	0	0	0
cluster26196	0	0	0	0	2	0	0	0	0	0
cluster26198	0	0	0	0	2	0	0	0	0	0
cluster26199	0	0	0	0	2	0	0	0	0	0
cluster26200	0	0	0	0	2	0	0	0	0	0
cluster26201	0	0	0	0	2	0	0	0	0	0
cluster26202	0	0	0	0	2	0	0	0	0	0
cluster26206	0	0	0	0	2	0	0	0	0	0
cluster26207	0	0	0	0	2	0	0	0	0	0
cluster26208	0	0	0	0	2	0	0	0	0	0
cluster26210	0	0	0	0	2	0	0	0	0	0
cluster26211	0	0	0	0	2	0	0	0	0	0
cluster26212	0	0	0	0	2	0	0	0	0	0
cluster26213	0	0	0	0	2	0	0	0	0	0
cluster26214	0	0	0	0	2	0	0	0	0	0
cluster26215	0	0	0	0	2	0	0	0	0	0
cluster26216	0	0	0	0	2	0	0	0	0	0
cluster26218	0	0	0	0	2	0	0	0	0	0
cluster26219	0	0	0	0	2	0	0	0	0	0
cluster26220	0	0	0	0	2	0	0	0	0	0
cluster26221	0	0	0	0	2	0	0	0	0	0
cluster26222	0	0	0	0	2	0	0	0	0	0
cluster26224	0	0	0	0	2	0	0	0	0	0
cluster26225	0	0	0	0	2	0	0	0	0	0
cluster26226	0	0	0	0	2	0	0	0	0	0
cluster26227	0	0	0	0	2	0	0	0	0	0
cluster26228	0	0	0	0	2	0	0	0	0	0
cluster26229	0	0	0	0	2	0	0	0	0	0
cluster26231	0	0	0	0	2	0	0	0	0	0
cluster26232	0	0	0	0	2	0	0	0	0	0
cluster26233	0	0	0	0	2	0	0	0	0	0
cluster26234	0	0	0	0	2	0	0	0	0	0
cluster26235	0	0	0	0	2	0	0	0	0	0
cluster26236	0	0	0	0	2	0	0	0	0	0
cluster26237	0	0	0	0	2	0	0	0	0	0
cluster26238	0	0	0	0	2	0	0	0	0	0
cluster26239	0	0	0	0	2	0	0	0	0	0
cluster26242	0	0	0	0	2	0	0	0	0	0
cluster26243	0	0	0	0	2	0	0	0	0	0
cluster26244	0	0	0	0	2	0	0	0	0	0
cluster26245	0	0	0	0	2	0	0	0	0	0
cluster26247	0	0	0	0	2	0	0	0	0	0
cluster26248	0	0	0	0	2	0	0	0	0	0
cluster26250	0	0	0	0	2	0	0	0	0	0
cluster26251	0	0	0	0	2	0	0	0	0	0
cluster26252	0	0	0	0	2	0	0	0	0	0
cluster26253	0	0	0	0	2	0	0	0	0	0
cluster26254	0	0	0	0	2	0	0	0	0	0
cluster26255	0	0	0	0	2	0	0	0	0	0
cluster26256	0	0	0	0	2	0	0	0	0	0
cluster26257	0	0	0	0	2	0	0	0	0	0
cluster26258	0	0	0	0	2	0	0	0	0	0
cluster26259	0	0	0	0	2	0	0	0	0	0
cluster26260	0	0	0	0	2	0	0	0	0	0
cluster26261	0	0	0	0	2	0	0	0	0	0
cluster26262	0	0	0	0	2	0	0	0	0	0
cluster26263	0	0	0	0	2	0	0	0	0	0
cluster26264	0	0	0	0	2	0	0	0	0	0
cluster26266	0	0	0	0	2	0	0	0	0	0
cluster26267	0	0	0	0	2	0	0	0	0	0
cluster26268	0	0	0	0	2	0	0	0	0	0
cluster26269	0	0	0	0	2	0	0	0	0	0
cluster26270	0	0	0	0	2	0	0	0	0	0
cluster26271	0	0	0	0	2	0	0	0	0	0
cluster26272	0	0	0	0	2	0	0	0	0	0
cluster26273	0	0	0	0	2	0	0	0	0	0
cluster26274	0	0	0	0	2	0	0	0	0	0
cluster26275	0	0	0	0	2	0	0	0	0	0
cluster26276	0	0	0	0	2	0	0	0	0	0
cluster26278	0	0	0	0	2	0	0	0	0	0
cluster26282	0	0	0	0	2	0	0	0	0	0
cluster26285	0	0	0	0	2	0	0	0	0	0
cluster26287	0	0	0	0	2	0	0	0	0	0
cluster26288	0	0	0	0	2	0	0	0	0	0
cluster26289	0	0	0	0	2	0	0	0	0	0
cluster26292	0	0	0	0	2	0	0	0	0	0
cluster26294	0	0	0	0	2	0	0	0	0	0
cluster26295	0	0	0	0	2	0	0	0	0	0
cluster26296	0	0	0	0	2	0	0	0	0	0
cluster26298	0	0	0	0	2	0	0	0	0	0
cluster26299	0	0	0	0	2	0	0	0	0	0
cluster26300	0	0	0	0	2	0	0	0	0	0
cluster26301	0	0	0	0	2	0	0	0	0	0
cluster26302	0	0	0	0	2	0	0	0	0	0
cluster26305	0	0	0	0	2	0	0	0	0	0
cluster26306	0	0	0	0	2	0	0	0	0	0
cluster26307	0	0	0	0	2	0	0	0	0	0
cluster26308	0	0	0	0	2	0	0	0	0	0
cluster26309	0	0	0	0	2	0	0	0	0	0
cluster26310	0	0	0	0	2	0	0	0	0	0
cluster26312	0	0	0	0	2	0	0	0	0	0
cluster26313	0	0	0	0	2	0	0	0	0	0
cluster26314	0	0	0	0	2	0	0	0	0	0
cluster26315	0	0	0	0	2	0	0	0	0	0
cluster26316	0	0	0	0	2	0	0	0	0	0
cluster26317	0	0	0	0	2	0	0	0	0	0
cluster26318	0	0	0	0	2	0	0	0	0	0
cluster26319	0	0	0	0	2	0	0	0	0	0
cluster26320	0	0	0	0	2	0	0	0	0	0
cluster26321	0	0	0	0	2	0	0	0	0	0
cluster26325	0	0	0	0	2	0	0	0	0	0
cluster26332	0	0	0	0	2	0	0	0	0	0
cluster26333	0	0	0	0	2	0	0	0	0	0
cluster26335	0	0	0	0	2	0	0	0	0	0
cluster26337	0	0	0	0	2	0	0	0	0	0
cluster26338	0	0	0	0	2	0	0	0	0	0
cluster26339	0	0	0	0	2	0	0	0	0	0
cluster26340	0	0	0	0	2	0	0	0	0	0
cluster26341	0	0	0	0	2	0	0	0	0	0
cluster26342	0	0	0	0	2	0	0	0	0	0
cluster26343	0	0	0	0	2	0	0	0	0	0
cluster26344	0	0	0	0	2	0	0	0	0	0
cluster26345	0	0	0	0	2	0	0	0	0	0
cluster26347	0	0	0	0	2	0	0	0	0	0
cluster26349	0	0	0	0	2	0	0	0	0	0
cluster26350	0	0	0	0	2	0	0	0	0	0
cluster26351	0	0	0	0	2	0	0	0	0	0
cluster26352	0	0	0	0	2	0	0	0	0	0
cluster26353	0	0	0	0	2	0	0	0	0	0
cluster26354	0	0	0	0	2	0	0	0	0	0
cluster26355	0	0	0	0	2	0	0	0	0	0
cluster26356	0	0	0	0	2	0	0	0	0	0
cluster26358	0	0	0	0	2	0	0	0	0	0
cluster26359	0	0	0	0	2	0	0	0	0	0
cluster26360	0	0	0	0	2	0	0	0	0	0
cluster26361	0	0	0	0	2	0	0	0	0	0
cluster26362	0	0	0	0	2	0	0	0	0	0
cluster26364	0	0	0	0	2	0	0	0	0	0
cluster26365	0	0	0	0	2	0	0	0	0	0
cluster26366	0	0	0	0	2	0	0	0	0	0
cluster26367	0	0	0	0	2	0	0	0	0	0
cluster26369	0	0	0	0	2	0	0	0	0	0
cluster26370	0	0	0	0	2	0	0	0	0	0
cluster26371	0	0	0	0	2	0	0	0	0	0
cluster26372	0	0	0	0	2	0	0	0	0	0
cluster26376	0	0	0	0	2	0	0	0	0	0
cluster26377	0	0	0	0	2	0	0	0	0	0
cluster26378	0	0	0	0	2	0	0	0	0	0
cluster26379	0	0	0	0	2	0	0	0	0	0
cluster26383	0	0	0	0	2	0	0	0	0	0
cluster26384	0	0	0	0	2	0	0	0	0	0
cluster26388	0	0	0	0	2	0	0	0	0	0
