# Supplementary material for: Genome-Wide Comparative Analysis of Five Amaranthaceae Species Reveals a Large Amount of Repeat Content
Source: Plants (Basel). 2024 Mar 13;13(6):824. doi: 10.3390/plants13060824 (PMC10975975; doi:10.3390/plants13060824)
Supplement: Supplementary file 1 [file plants-13-00824-s001.zip › Table S10.xlsx]

## Sheet: Sheet1
Supplementary Table 10. MicroRNA families in identified miRNAs of all five Amaranth genomes.
miRNA family	A. hypochondriacus	A. tuberculatus	A. hybridus	A. palmeri	A. cruentus
miR-14	0	0	0	0	2
miR156	1	1	1	1	1
miR160	9	9	9	9	9
miR166	6	8	6	6	6
miR167	4	5	4	10	4
miR396	4	5	4	3	3
miR168	2	0	4	4	4
miR169	6	7	7	8	7
miR171	5	5	5	5	5
miR393	2	2	2	2	2
miR172	5	6	5	7	5
miR390	2	0	2	0	3
miR399	5	6	4	7	2
miR319	2	2	2	2	2
miR-466	52	12	33	20	6
miR535	1	2	3	3	3
miR-669	0	1	1	2	0
miR-467	0	1	1	2	1
miR1320	0	5	3	1	1
miR397	1	1	1	1	1
miR408	1	1	1	1	1
miR164	2	3	2	2	2
miR157	11	10	11	10	7
miR159	1	1	1	1	1
miR394	1	1	1	1	1
miR-4968	0	0	0	1	0
miR-6507	0	0	0	0	1
	123	94	113	109	80
