# Supplementary material for: Genome-Wide Comparative Analysis of Five Amaranthaceae Species Reveals a Large Amount of Repeat Content
Source: Plants (Basel). 2024 Mar 13;13(6):824. doi: 10.3390/plants13060824 (PMC10975975; doi:10.3390/plants13060824)
Supplement: Supplementary file 1 [file plants-13-00824-s001.zip › Table S11.xlsx]

## Sheet: A. hypochondriacus
Supplementary Table 11. Predicted miRNAs location, and their target genes in the A. hypochondriacus genome.
miRNA_Acc.	Target_Acc.	Expectation	miRNA_start	miRNA_end	Target_start	Target_end	Inhibition	Multiplicity
miR157-5p	Ahy000001.1	3.5	1	20	141	160	Cleavage	1
miR390-5p	Ahy000047.1	4.5	1	21	438	458	Cleavage	1
miR390-5p	Ahy000047.1	5	1	21	3062	3082	Cleavage	1
miR160-5p	Ahy000072.1	4	1	21	2526	2546	Cleavage	1
miR396-3p	Ahy000155.1	3	1	21	8197	8217	Cleavage	1
miR535-5p	Ahy000160.1	3	1	21	4677	4697	Cleavage	1
miR160-3p	Ahy000229.1	3.5	1	21	9182	9202	Cleavage	1
miR157-5p	Ahy000315.1	2.5	1	20	41	60	Cleavage	1
miR394-5p	Ahy000334.1	2.5	1	20	16828	16847	Cleavage	1
miR166-5p	Ahy000416.1	3	1	20	634	653	Cleavage	4
miR171-5p	Ahy000418.1	4	1	21	1487	1507	Cleavage	2
miR168-3p	Ahy000421.1	5	1	24	6313	6336	Cleavage	1
miR535-5p	Ahy000502.1	4.5	1	21	6291	6311	Translation	1
miR397-5p	Ahy000528.1	3	1	21	9	29	Cleavage	1
miR166-5p	Ahy000564.1	3	1	20	2605	2624	Cleavage	4
miR535-5p	Ahy000639.1	3.5	1	21	4695	4715	Cleavage	1
miR160-5p	Ahy000773.1	5	1	21	17892	17912	Translation	1
miR167-5p	Ahy000833.1	3	1	21	2088	2108	Cleavage	1
miR408-3p	Ahy000860.1	3.5	1	21	4416	4436	Cleavage	1
miR156-5p	Ahy000879.1	3	1	20	23	42	Cleavage	3
miR156-5p	Ahy000879.1	5	1	20	1799	1819	Translation	1
miR167-5p	Ahy000916.1	3	1	21	4368	4388	Translation	1
miR3190009145-3p	Ahy000923.1	3	1	20	3976	3995	Cleavage	1
miR-3p	Ahy000971.1	2	1	22	8999	9020	Cleavage	1
miR-3p	Ahy000971.1	3.5	1	22	4706	4727	Cleavage	2
miR-3p	Ahy000971.1	5	1	22	9031	9052	Translation	1
miR399-3p	Ahy001076.1	4.5	1	21	16294	16314	Cleavage	2
miR167-5p	Ahy001111.1	3.5	1	21	8990	9010	Cleavage	1
miR396-3p	Ahy001146.1	3.5	1	21	1369	1389	Cleavage	1
miR169-5p	Ahy001157.1	4	1	21	1028	1048	Cleavage	1
miR160-3p	Ahy001237.1	2.5	1	21	5124	5144	Cleavage	2
miR166-3p	Ahy001248.1	4	1	21	1819	1839	Cleavage	1
miR157-5p	Ahy001284.1	2.5	1	20	2436	2455	Cleavage	1
miR166-5p	Ahy001360.1	2	1	20	8670	8689	Cleavage	1
miR160-5p	Ahy001365.1	3.5	1	21	1497	1517	Cleavage	1
miR171-5p	Ahy001373.1	3.5	1	21	4060	4081	Cleavage	3
miR171-5p	Ahy001373.1	4.5	1	21	149	169	Cleavage	1
miR-3p	Ahy001556.1	0	1	22	800	821	Cleavage	1
miR-3p	Ahy001556.1	3.5	1	22	2308	2329	Translation	1
miR397-5p	Ahy001616.1	4	1	21	12293	12313	Translation	1
miR160-5p	Ahy001653.1	3	1	21	879	899	Cleavage	1
miR396-3p	Ahy001715.1	3	1	21	571	591	Cleavage	1
miR397-5p	Ahy001724.1	2.5	1	21	3521	3541	Cleavage	1
miR157-5p	Ahy001771.1	3	1	20	2641	2660	Cleavage	1
miR156-5p	Ahy001839.1	3	1	20	5455	5474	Cleavage	2
miR535-5p	Ahy001955.1	2.5	1	21	3822	3842	Cleavage	1
miR394-5p	Ahy001957.1	3.5	1	20	1827	1846	Translation	3
miR3190009145-3p	Ahy001971.1	3	1	20	14124	14143	Cleavage	1
miR156-5p	Ahy001974.1	1.5	1	20	3535	3554	Cleavage	1
miR156-5p	Ahy001974.1	2	1	20	2881	2900	Cleavage	4
miR157-5p	Ahy001974.1	2.5	1	20	2881	2900	Translation	1
miR157-5p	Ahy001974.1	3.5	1	20	3535	3554	Translation	1
miR-5p	Ahy002056.1	3.5	1	21	2396	2416	Cleavage	1
miR168-5p	Ahy002105.1	4	1	21	21	41	Translation	1
miR167-5p	Ahy002136.1	3	1	21	6428	6448	Cleavage	1
miR168-5p	Ahy002180.1	3.5	1	21	4322	4342	Translation	1
miR394-5p	Ahy002184.1	4	1	20	12273	12292	Translation	1
miR393-5p	Ahy002242.1	3.5	1	22	16681	16702	Cleavage	1
miR169-5p	Ahy002271.1	3.5	1	21	3803	3823	Cleavage	1
miR169-5p	Ahy002345.1	4	1	21	1754	1774	Cleavage	1
miR172-5p	Ahy002348.1	2.5	1	20	36	55	Cleavage	5
miR399-3p	Ahy002375.1	2.5	1	21	2311	2331	Cleavage	1
miR160-5p	Ahy002377.1	4.5	1	21	14145	14165	Translation	1
miR159-3p	Ahy002482.1	2	1	21	14332	14352	Cleavage	1
miR3190009145-3p	Ahy002482.1	2.5	1	20	14333	14352	Cleavage	1
miR319-3p	Ahy002482.1	4.5	1	20	9016	9035	Cleavage	1
miR171-3p	Ahy002501.1	4	1	21	1396	1417	Cleavage	1
miR396-3p	Ahy002549.1	3.5	1	21	546	566	Translation	1
miR-5p	Ahy002596.1	0	1	21	4755	4775	Cleavage	3
miR-5p	Ahy002596.1	1.5	1	21	4678	4698	Translation	1
miR-5p	Ahy002596.1	5	1	21	4777	4797	Translation	2
miR160-5p	Ahy002644.1	5	1	21	4971	4991	Cleavage	1
miR408-3p	Ahy002710.1	4	1	21	431	451	Cleavage	1
miR166-5p	Ahy002730.1	2	1	20	4221	4240	Cleavage	1
miR164-5p	Ahy002840.1	2	1	21	2032	2052	Cleavage	1
miR393-5p	Ahy002883.1	4.5	1	22	4688	4709	Cleavage	1
miR171-3p	Ahy002966.1	3	1	21	4975	4995	Cleavage	1
miR171-3p	Ahy003092.1	4	1	21	1417	1438	Cleavage	1
miR535-5p	Ahy003098.1	3.5	1	21	9134	9154	Cleavage	1
miR399-3p	Ahy003137.1	3	1	21	1903	1923	Cleavage	1
miR164-5p	Ahy003231.1	4	1	21	1455	1475	Cleavage	1
miR171-5p	Ahy003232.1	2.5	1	21	7735	7755	Cleavage	1
miR160-3p	Ahy003238.1	3.5	1	21	2977	2997	Cleavage	1
miR3190009145-3p	Ahy003285.1	3.5	1	20	341	360	Translation	1
miR396-5p	Ahy003463.1	3	1	21	3094	3114	Cleavage	1
miR157-3p	Ahy003471.1	3.5	1	21	215	235	Cleavage	1
miR390-5p	Ahy003532.1	3	1	21	814	834	Cleavage	1
miR-3p	Ahy003569.1	0	1	22	9768	9789	Cleavage	1
miR-3p	Ahy003569.1	0	1	22	9875	9896	Cleavage	3
miR-3p	Ahy003569.1	0.5	1	22	9971	9992	Cleavage	1
miR-3p	Ahy003569.1	1.5	1	22	9949	9970	Cleavage	2
miR-3p	Ahy003569.1	3.5	1	22	9748	9769	Cleavage	1
miR-3p	Ahy003569.1	4	1	22	10420	10441	Translation	1
miR-3p	Ahy003569.1	4.5	1	22	10104	10125	Cleavage	1
miR-3p	Ahy003569.1	4.5	1	22	10199	10220	Cleavage	1
miR-3p	Ahy003569.1	5	1	22	10331	10352	Translation	1
miR-3p	Ahy003569.1	5	1	22	10448	10469	Translation	1
miR-3p	Ahy003569.1	5	1	22	10069	10090	Translation	1
miR-5p	Ahy003607.1	0	1	21	2331	2351	Cleavage	1
miR-5p	Ahy003607.1	2	1	21	2833	2853	Cleavage	1
miR399-3p	Ahy003626.1	3	1	21	2301	2321	Cleavage	1
miR159-3p	Ahy003707.1	3	1	21	1019	1039	Cleavage	1
miR396-5p	Ahy003851.1	3	1	21	2373	2394	Cleavage	1
miR157-3p	Ahy003863.1	3.5	1	21	4002	4022	Cleavage	1
miR172-5p	Ahy003920.1	2.5	1	20	4429	4448	Cleavage	4
miR172-5p	Ahy003920.1	4.5	1	20	2277	2296	Translation	1
miR168-5p	Ahy003995.1	3.5	1	21	269	289	Cleavage	1
miR171-3p	Ahy004066.1	4.5	1	21	6975	6995	Cleavage	1
miR319-3p	Ahy004129.1	3.5	1	20	283	302	Cleavage	1
miR157-3p	Ahy004142.1	2.5	1	21	2712	2732	Cleavage	3
miR172-5p	Ahy004154.1	3.5	1	20	3251	3270	Cleavage	2
miR394-5p	Ahy004341.1	4	1	20	4167	4186	Cleavage	1
miR408-3p	Ahy004387.1	4	1	21	421	441	Cleavage	1
miR167-5p	Ahy004430.1	4.5	1	21	1639	1659	Cleavage	1
miR171-5p	Ahy004456.1	4	1	21	5276	5297	Cleavage	2
miR171-5p	Ahy004462.1	3	1	21	3353	3373	Cleavage	5
miR166-3p	Ahy004496.1	4.5	1	21	4308	4328	Translation	1
miR396-3p	Ahy004499.1	2	1	21	2515	2535	Cleavage	1
miR156-5p	Ahy004543.1	1	1	20	2765	2784	Cleavage	2
miR157-5p	Ahy004543.1	1.5	1	20	2765	2784	Translation	1
miR396-3p	Ahy004564.1	3	1	21	28	48	Cleavage	1
miR3190009145-3p	Ahy004613.1	4	1	20	2984	3003	Cleavage	2
miR319-3p	Ahy004613.1	3	1	20	2983	3002	Cleavage	1
miR393-5p	Ahy004617.1	3	1	22	9636	9657	Cleavage	1
miR-3p	Ahy004688.1	0.5	1	22	6254	6275	Cleavage	2
miR-3p	Ahy004688.1	3	1	22	6174	6195	Cleavage	1
miR393-5p	Ahy004696.1	4.5	1	22	5447	5468	Cleavage	1
miR390-5p	Ahy004800.1	3	1	21	2587	2607	Cleavage	1
miR157-5p	Ahy004806.1	2.5	1	20	351	370	Cleavage	1
miR168-5p	Ahy004831.1	3.5	1	21	2239	2259	Translation	1
miR535-5p	Ahy004889.1	3.5	1	21	3324	3344	Cleavage	2
miR166-3p	Ahy004907.1	5	1	21	436	456	Translation	1
miR166-3p	Ahy004907.1	5	1	21	3332	3352	Cleavage	1
miR168-5p	Ahy004918.1	5	1	21	4408	4428	Translation	1
miR159-3p	Ahy004978.1	2	1	21	9582	9602	Cleavage	1
miR319-3p	Ahy004978.1	3	1	20	9582	9601	Cleavage	1
miR171-3p	Ahy005061.1	3.5	1	21	6268	6288	Cleavage	1
miR166-5p	Ahy005122.1	2.5	1	20	11009	11028	Cleavage	4
miR394-5p	Ahy005187.1	1	1	20	675	694	Cleavage	2
miR169-5p	Ahy005227.1	1	1	21	363	383	Cleavage	1
miR156-5p	Ahy005262.1	3	1	20	4968	4987	Cleavage	4
miR390-5p	Ahy005288.1	3.5	1	21	3723	3743	Cleavage	1
miR399-3p	Ahy005340.1	3.5	1	21	3759	3779	Cleavage	1
miR394-5p	Ahy005403.1	3	1	20	537	556	Cleavage	1
miR390-3p	Ahy005475.1	4.5	1	21	1916	1936	Translation	1
miR408-3p	Ahy005527.1	3	1	21	4910	4930	Cleavage	4
miR160-3p	Ahy005734.1	3.5	1	21	2165	2185	Cleavage	1
miR164-5p	Ahy005736.1	4	1	21	227	247	Cleavage	1
miR397-5p	Ahy005757.1	3	1	21	1354	1374	Cleavage	1
miR166-5p	Ahy005826.1	3.5	1	20	3594	3613	Cleavage	2
miR408-3p	Ahy005826.1	3.5	1	21	37	57	Cleavage	1
miR-3p	Ahy005925.1	0	1	22	9102	9123	Cleavage	1
miR-3p	Ahy005925.1	0	1	22	9190	9211	Cleavage	1
miR-3p	Ahy005925.1	3.5	1	22	9170	9191	Cleavage	1
miR-3p	Ahy005925.1	5	1	22	9126	9147	Translation	1
miR168-3p	Ahy006003.1	5	1	24	8607	8630	Cleavage	1
miR160-3p	Ahy006024.1	3.5	1	21	295	315	Translation	1
miR164-5p	Ahy006059.1	3.5	1	21	1666	1686	Cleavage	1
miR-3p	Ahy006080.1	4	1	22	3196	3217	Translation	1
miR-3p	Ahy006080.1	4	1	22	3231	3252	Translation	1
miR-3p	Ahy006080.1	4.5	1	22	3346	3367	Cleavage	2
miR-3p	Ahy006080.1	5	1	22	3173	3194	Translation	1
miR172-3p	Ahy006129.1	0.5	1	20	4072	4091	Cleavage	2
miR396-3p	Ahy006130.1	1	1	21	6683	6703	Cleavage	1
miR396-3p	Ahy006130.1	4.5	1	21	9792	9812	Translation	1
miR390-3p	Ahy006132.1	2.5	1	21	13932	13952	Cleavage	1
miR390-3p	Ahy006132.1	2.5	1	21	14959	14979	Cleavage	1
miR390-5p	Ahy006154.1	3	1	21	353	373	Cleavage	1
miR172-5p	Ahy006165.1	3	1	20	3350	3369	Cleavage	3
miR164-5p	Ahy006184.1	5	1	21	28580	28601	Translation	1
miR160-5p	Ahy006233.1	4.5	1	21	2732	2752	Cleavage	1
miR171-3p	Ahy006329.1	4	1	21	7134	7154	Cleavage	1
miR169-5p	Ahy006375.1	3	1	21	296	316	Translation	1
miR166-5p	Ahy006382.1	2	1	20	4950	4969	Cleavage	1
miR166-3p	Ahy006417.1	3	1	21	725	745	Cleavage	1
miR172-3p	Ahy006483.1	3.5	1	20	4422	4441	Cleavage	1
miR157-5p	Ahy006489.1	3	1	20	13678	13697	Translation	1
miR157-3p	Ahy006762.1	3	1	21	14027	14047	Cleavage	1
miR319-3p	Ahy006783.1	3.5	1	20	3999	4018	Cleavage	1
miR397-5p	Ahy006858.1	4.5	1	21	654	674	Translation	1
miR172-3p	Ahy006861.1	4.5	1	20	1773	1792	Cleavage	1
miR156-5p	Ahy006864.1	3.5	1	20	1194	1213	Cleavage	3
miR156-5p	Ahy006864.1	5	1	20	2249	2268	Cleavage	3
miR-5p	Ahy006906.1	0	1	21	3740	3760	Cleavage	2
miR-5p	Ahy006906.1	0.5	1	21	3869	3889	Cleavage	2
miR-5p	Ahy006906.1	3	1	21	3891	3911	Cleavage	3
miR-5p	Ahy006906.1	3.5	1	21	4013	4033	Cleavage	1
miR-5p	Ahy006906.1	3.5	1	21	3955	3975	Cleavage	1
miR-5p	Ahy006906.1	3.5	1	21	3983	4003	Cleavage	1
miR-5p	Ahy006906.1	3.5	1	21	4035	4055	Translation	1
miR-5p	Ahy006906.1	4.5	1	21	3913	3933	Translation	1
miR168-3p	Ahy007138.1	5	1	24	2393	2416	Cleavage	2
miR172-3p	Ahy007160.1	4	1	20	2507	2526	Cleavage	2
miR397-5p	Ahy007295.1	3	1	21	5440	5460	Cleavage	3
miR535-5p	Ahy007324.1	2.5	1	21	6927	6947	Cleavage	1
miR168-5p	Ahy007339.1	5	1	21	6469	6489	Cleavage	1
miR397-5p	Ahy007363.1	4	1	21	4677	4697	Translation	1
miR396-5p	Ahy007428.1	2	1	21	1425	1445	Cleavage	1
miR156-5p	Ahy007438.1	3	1	20	3682	3701	Cleavage	5
miR159-3p	Ahy007496.1	2.5	1	21	3019	3039	Cleavage	2
miR159-3p	Ahy007496.1	5	1	21	192	212	Cleavage	1
miR3190009145-3p	Ahy007496.1	1.5	1	20	3020	3039	Cleavage	1
miR319-3p	Ahy007496.1	1.5	1	20	3019	3038	Cleavage	2
miR157-3p	Ahy007503.1	2	1	21	2206	2226	Cleavage	2
miR157-3p	Ahy007503.1	4.5	1	21	4655	4675	Cleavage	1
miR393-5p	Ahy007542.1	1	1	22	4250	4271	Cleavage	1
miR390-5p	Ahy007571.1	4.5	1	21	2946	2966	Cleavage	3
miR393-5p	Ahy007639.1	4	1	22	2488	2509	Cleavage	1
miR156-5p	Ahy007643.1	2.5	1	20	2812	2831	Translation	4
miR157-5p	Ahy007643.1	2	1	20	2812	2831	Cleavage	1
miR159-3p	Ahy007682.1	2.5	1	21	9348	9368	Cleavage	1
miR166-5p	Ahy007690.1	2.5	1	20	398	417	Translation	2
miR169-5p	Ahy007703.1	2	1	21	5148	5168	Cleavage	1
miR167-5p	Ahy007839.1	3.5	1	21	7127	7147	Cleavage	1
miR172-3p	Ahy007895.1	3	1	20	1567	1586	Translation	2
miR168-3p	Ahy007947.1	5	1	24	320	343	Cleavage	1
miR166-3p	Ahy008042.1	4	1	21	1911	1931	Cleavage	1
miR164-5p	Ahy008046.1	0.5	1	21	3498	3518	Cleavage	1
miR171-3p	Ahy008099.1	5	1	21	6311	6332	Cleavage	5
miR166-3p	Ahy008218.1	4	1	21	7355	7375	Cleavage	1
miR397-5p	Ahy008246.1	3	1	21	881	901	Cleavage	1
miR394-5p	Ahy008319.1	4.5	1	20	8355	8374	Cleavage	1
miR394-5p	Ahy008319.1	5	1	20	8393	8412	Translation	1
miR399-3p	Ahy008356.1	3.5	1	21	6805	6825	Cleavage	4
miR-5p	Ahy008365.1	3.5	1	21	2028	2048	Translation	3
miR167-5p	Ahy008401.1	3.5	1	21	1136	1156	Cleavage	1
miR408-3p	Ahy008436.1	4	1	21	5	25	Translation	2
miR164-5p	Ahy008438.1	3	1	21	644	664	Cleavage	1
miR408-3p	Ahy008440.1	2.5	1	21	5	25	Cleavage	3
miR397-5p	Ahy008497.1	3.5	1	21	4838	4858	Translation	3
miR171-3p	Ahy008553.1	4.5	1	21	938	958	Translation	1
miR172-3p	Ahy008561.1	3	1	20	3290	3309	Cleavage	2
miR396-3p	Ahy008591.1	2	1	21	885	905	Cleavage	2
miR159-3p	Ahy008652.1	2	1	21	7315	7335	Cleavage	2
miR3190009145-3p	Ahy008652.1	3.5	1	20	7316	7335	Cleavage	2
miR319-3p	Ahy008652.1	2.5	1	20	7315	7334	Cleavage	3
miR408-3p	Ahy008673.1	2.5	1	21	161	181	Cleavage	2
miR408-3p	Ahy008698.1	3.5	1	21	501	521	Cleavage	4
miR160-5p	Ahy008718.1	4	1	21	1540	1560	Cleavage	1
miR166-3p	Ahy008785.1	5	1	21	5062	5082	Cleavage	1
miR168-3p	Ahy008856.1	4.5	1	24	339	363	Cleavage	1
miR172-3p	Ahy008908.1	2.5	1	20	5955	5974	Cleavage	1
miR399-3p	Ahy008939.1	3.5	1	21	10061	10081	Cleavage	1
miR166-3p	Ahy008941.1	4.5	1	21	1177	1197	Cleavage	1
miR396-3p	Ahy008965.1	2	1	21	326	346	Cleavage	1
miR159-3p	Ahy009009.1	3	1	21	6146	6166	Cleavage	1
miR3190009145-3p	Ahy009056.1	2.5	1	20	6327	6346	Cleavage	1
miR319-3p	Ahy009056.1	2.5	1	20	6326	6345	Cleavage	1
miR164-5p	Ahy009093.1	4	1	21	3791	3811	Cleavage	1
miR-3p	Ahy009097.1	0	1	22	2736	2757	Cleavage	2
miR-5p	Ahy009097.1	0	1	21	2739	2759	Cleavage	2
miR-5p	Ahy009097.1	4.5	1	21	6665	6685	Cleavage	1
miR396-5p	Ahy009115.1	2	1	21	809	829	Cleavage	1
miR394-5p	Ahy009151.1	3	1	20	15386	15405	Cleavage	1
miR396-3p	Ahy009163.1	3	1	21	972	993	Cleavage	1
miR171-3p	Ahy009354.1	4.5	1	21	6725	6745	Translation	2
miR168-5p	Ahy009386.1	4	1	21	5372	5392	Cleavage	1
miR390-3p	Ahy009470.1	3	1	21	8065	8085	Cleavage	1
miR397-5p	Ahy009472.1	4	1	21	99	119	Cleavage	1
miR-3p	Ahy009494.1	0	1	22	3152	3173	Cleavage	2
miR-3p	Ahy009494.1	5	1	22	1925	1946	Translation	1
miR159-3p	Ahy009503.1	2	1	21	10762	10782	Cleavage	1
miR3190009145-3p	Ahy009503.1	3.5	1	20	10763	10782	Cleavage	1
miR319-3p	Ahy009503.1	2.5	1	20	10762	10781	Cleavage	2
miR390-5p	Ahy009531.1	4	1	21	10450	10470	Cleavage	1
miR390-5p	Ahy009531.1	5	1	21	10949	10969	Cleavage	1
miR408-3p	Ahy009566.1	4	1	21	1445	1465	Translation	1
miR172-3p	Ahy009609.1	3	1	20	2552	2571	Cleavage	1
miR157-5p	Ahy009821.1	3	1	20	1734	1753	Cleavage	1
miR390-5p	Ahy009893.1	2	1	21	411	431	Cleavage	1
miR159-3p	Ahy009909.1	2	1	21	177	197	Cleavage	1
miR171-5p	Ahy009988.1	4	1	21	5640	5660	Cleavage	2
miR393-5p	Ahy009995.1	2.5	1	22	5638	5659	Cleavage	1
miR393-5p	Ahy009995.1	5	1	22	665	686	Translation	4
miR157-3p	Ahy010004.1	5	1	21	8606	8626	Cleavage	2
miR172-5p	Ahy010062.1	3.5	1	20	3647	3666	Cleavage	2
miR-5p	Ahy010096.1	0	1	21	583	603	Cleavage	1
miR-5p	Ahy010096.1	4.5	1	21	708	728	Cleavage	1
miR169-5p	Ahy010134.1	3.5	1	21	4540	4560	Cleavage	1
miR390-3p	Ahy010180.1	5	1	21	18	38	Translation	1
miR160-3p	Ahy010197.1	4	1	21	289	309	Translation	1
miR535-5p	Ahy010252.1	3	1	21	3007	3027	Cleavage	1
miR-3p	Ahy010370.1	0	1	22	6315	6336	Cleavage	2
miR-3p	Ahy010370.1	0	1	22	6339	6360	Cleavage	2
miR-3p	Ahy010370.1	4.5	1	22	2844	2864	Translation	1
miR390-3p	Ahy010421.1	3.5	1	21	2038	2058	Cleavage	1
miR535-5p	Ahy010464.1	3.5	1	21	3662	3682	Cleavage	1
miR164-5p	Ahy010469.1	2.5	1	21	328	348	Cleavage	1
miR169-5p	Ahy010626.1	3.5	1	21	7862	7882	Cleavage	1
miR-3p	Ahy010636.1	0	1	22	5839	5860	Cleavage	1
miR3190009145-3p	Ahy010662.1	3.5	1	20	5121	5140	Cleavage	1
miR3190009145-3p	Ahy010662.1	4.5	1	20	222	241	Cleavage	2
miR167-5p	Ahy010696.1	3.5	1	21	7937	7957	Cleavage	1
miR390-3p	Ahy010715.1	5	1	21	19649	19669	Cleavage	1
miR399-3p	Ahy010720.1	3.5	1	21	271	291	Cleavage	4
miR159-3p	Ahy010762.1	2.5	1	21	16813	16833	Translation	1
miR167-5p	Ahy010890.1	3	1	21	6130	6150	Cleavage	1
miR390-5p	Ahy011205.1	2	1	21	7116	7136	Cleavage	2
miR172-5p	Ahy011223.1	2.5	1	20	10046	10065	Cleavage	2
miR164-5p	Ahy011315.1	4.5	1	21	5781	5801	Cleavage	1
miR-5p	Ahy011447.1	0	1	21	4039	4059	Cleavage	3
miR-5p	Ahy011447.1	0.5	1	21	3959	3979	Cleavage	2
miR-5p	Ahy011447.1	1.5	1	21	4079	4099	Cleavage	1
miR-5p	Ahy011447.1	1.5	1	21	5676	5696	Translation	1
miR-5p	Ahy011447.1	2.5	1	21	3977	3997	Translation	2
miR-5p	Ahy011447.1	4.5	1	21	5706	5726	Cleavage	1
miR172-3p	Ahy011512.1	3	1	20	1028	1047	Cleavage	2
miR160-3p	Ahy011590.1	3.5	1	21	1196	1216	Cleavage	1
miR172-5p	Ahy011647.1	3	1	20	6125	6144	Cleavage	2
miR167-5p	Ahy011688.1	3	1	21	2703	2723	Translation	1
miR396-5p	Ahy011723.1	3	1	21	3508	3528	Cleavage	1
miR168-5p	Ahy011737.1	4	1	21	5925	5945	Translation	1
miR394-5p	Ahy011757.1	4	1	20	8752	8771	Cleavage	1
miR166-3p	Ahy011782.1	4	1	21	116	136	Translation	1
miR172-3p	Ahy011804.1	3.5	1	20	27689	27708	Cleavage	1
miR171-3p	Ahy011830.1	4	1	21	7409	7429	Cleavage	1
miR169-5p	Ahy011831.1	5	1	21	7646	7666	Cleavage	1
miR160-3p	Ahy011835.1	2.5	1	21	7339	7359	Cleavage	1
miR399-3p	Ahy011855.1	2.5	1	21	3939	3959	Cleavage	1
miR393-5p	Ahy011870.1	3.5	1	22	11967	11988	Cleavage	1
miR390-3p	Ahy011885.1	3	1	21	2362	2382	Cleavage	1
miR390-3p	Ahy011885.1	5	1	21	1032	1051	Cleavage	1
miR535-5p	Ahy011909.1	3	1	21	1986	2006	Cleavage	1
miR169-5p	Ahy011919.1	3	1	21	3531	3551	Cleavage	1
miR393-5p	Ahy011978.1	4	1	22	21347	21368	Cleavage	1
miR157-3p	Ahy011988.1	3.5	1	21	9207	9227	Cleavage	1
miR157-3p	Ahy011988.1	5	1	21	10399	10419	Cleavage	1
miR396-5p	Ahy012007.1	4.5	1	21	10344	10364	Cleavage	1
miR394-5p	Ahy012187.1	4	1	20	2143	2162	Cleavage	3
miR394-5p	Ahy012187.1	4	1	20	9388	9407	Cleavage	1
miR394-5p	Ahy012187.1	5	1	20	16421	16440	Translation	1
miR394-5p	Ahy012187.1	5	1	20	9802	9821	Translation	1
miR394-5p	Ahy012187.1	5	1	20	20474	20493	Translation	1
miR156-5p	Ahy012369.1	2	1	20	6615	6634	Cleavage	2
miR172-5p	Ahy012517.1	3	1	20	6537	6556	Cleavage	2
miR397-5p	Ahy012658.1	1.5	1	21	1717	1737	Cleavage	1
miR160-5p	Ahy012763.1	0.5	1	21	2898	2918	Cleavage	1
miR166-5p	Ahy012897.1	4	1	20	4937	4956	Cleavage	1
miR166-5p	Ahy012897.1	5	1	20	18950	18969	Cleavage	1
miR164-5p	Ahy012922.1	3	1	21	733	753	Cleavage	1
miR172-5p	Ahy013055.1	3.5	1	20	2125	2144	Cleavage	1
miR171-3p	Ahy013056.1	4	1	21	2429	2449	Cleavage	1
miR168-5p	Ahy013159.1	4.5	1	21	8776	8796	Translation	1
miR396-3p	Ahy013160.1	2	1	21	478	498	Cleavage	1
miR157-3p	Ahy013274.1	5	1	21	1693	1714	Cleavage	2
miR390-5p	Ahy013288.1	4.5	1	21	4479	4499	Cleavage	1
miR171-3p	Ahy013321.1	3	1	21	158	178	Cleavage	1
miR396-5p	Ahy013338.1	1.5	1	21	1176	1196	Cleavage	1
miR164-5p	Ahy013344.1	4.5	1	21	5673	5693	Cleavage	1
miR172-5p	Ahy013495.1	2.5	1	20	9868	9887	Cleavage	1
miR396-5p	Ahy013530.1	3	1	21	695	715	Cleavage	1
miR390-3p	Ahy013549.1	3	1	21	4121	4141	Cleavage	1
miR-3p	Ahy013576.1	1	1	22	1406	1427	Cleavage	1
miR-5p	Ahy013576.1	1	1	21	1405	1425	Cleavage	1
miR168-3p	Ahy013663.1	5	1	24	210	233	Cleavage	1
miR396-5p	Ahy013731.1	2	1	21	11700	11720	Cleavage	1
miR160-3p	Ahy013762.1	3	1	21	1302	1322	Translation	3
miR396-5p	Ahy013764.1	3	1	21	7433	7453	Cleavage	1
miR166-5p	Ahy013781.1	3.5	1	20	20	39	Cleavage	1
miR166-5p	Ahy013781.1	4.5	1	20	515	534	Translation	1
miR166-5p	Ahy013781.1	4.5	1	20	2816	2835	Translation	1
miR167-5p	Ahy013814.1	4	1	21	1911	1931	Translation	1
miR408-3p	Ahy013878.1	3.5	1	21	10414	10434	Cleavage	3
miR156-5p	Ahy013925.1	3.5	1	20	2361	2380	Cleavage	3
miR172-5p	Ahy013970.1	3	1	20	4133	4152	Cleavage	2
miR172-5p	Ahy013970.1	3.5	1	20	3443	3462	Cleavage	2
miR157-5p	Ahy013992.1	2.5	1	20	303	322	Cleavage	1
miR157-5p	Ahy013992.1	5	1	20	3629	3648	Cleavage	1
miR157-3p	Ahy014001.1	4	1	21	3192	3212	Cleavage	1
miR396-3p	Ahy014010.1	2.5	1	21	14132	14152	Cleavage	1
miR394-5p	Ahy014046.1	3.5	1	20	15850	15869	Cleavage	1
miR157-5p	Ahy014145.1	2.5	1	20	102	121	Cleavage	1
miR159-3p	Ahy014198.1	2	1	21	7239	7259	Cleavage	1
miR3190009145-3p	Ahy014198.1	3.5	1	20	7240	7259	Cleavage	5
miR319-3p	Ahy014198.1	2.5	1	20	7239	7258	Cleavage	1
miR169-5p	Ahy014208.1	4	1	21	1092	1112	Cleavage	1
miR390-3p	Ahy014242.1	4	1	21	1036	1056	Cleavage	1
miR390-3p	Ahy014282.1	4.5	1	21	502	522	Cleavage	4
miR390-3p	Ahy014282.1	5	1	21	12330	12349	Cleavage	1
miR166-3p	Ahy014286.1	4	1	21	4394	4414	Cleavage	1
miR160-5p	Ahy014299.1	4	1	21	6881	6901	Cleavage	1
miR168-5p	Ahy014343.1	2	1	21	338	358	Cleavage	1
miR169-5p	Ahy014380.1	3.5	1	21	1062	1082	Cleavage	1
miR156-5p	Ahy014384.1	2	1	20	5630	5649	Cleavage	4
miR167-5p	Ahy014396.1	4	1	21	4034	4054	Cleavage	2
miR169-5p	Ahy014438.1	3.5	1	21	3774	3794	Cleavage	1
miR408-3p	Ahy014508.1	3	1	21	6678	6698	Cleavage	1
miR168-5p	Ahy014511.1	4	1	21	6039	6059	Cleavage	1
miR164-5p	Ahy014517.1	3.5	1	21	5667	5687	Cleavage	2
miR169-5p	Ahy014556.1	2	1	21	5443	5463	Cleavage	2
miR169-5p	Ahy014556.1	5	1	21	1837	1857	Cleavage	1
miR166-3p	Ahy014592.1	4	1	21	7374	7394	Translation	1
miR172-3p	Ahy014660.1	2.5	1	20	1737	1756	Cleavage	1
miR535-5p	Ahy014667.1	2.5	1	21	10099	10119	Cleavage	1
miR3190009145-3p	Ahy014696.1	4	1	20	260	279	Cleavage	2
miR319-3p	Ahy014696.1	2.5	1	20	259	278	Cleavage	1
miR159-3p	Ahy014755.1	3	1	21	8925	8945	Translation	1
miR408-3p	Ahy014766.1	4	1	21	2740	2760	Cleavage	1
miR164-5p	Ahy014791.1	4	1	21	775	795	Cleavage	1
miR393-5p	Ahy014807.1	4.5	1	22	3516	3537	Cleavage	1
miR171-3p	Ahy014808.1	3.5	1	21	4718	4738	Cleavage	1
miR535-5p	Ahy014818.1	3	1	21	466	486	Cleavage	1
miR393-5p	Ahy014844.1	3.5	1	22	3001	3022	Cleavage	1
miR396-3p	Ahy014876.1	2.5	1	21	1559	1579	Cleavage	1
miR172-3p	Ahy014898.1	2.5	1	20	45	64	Cleavage	1
miR166-5p	Ahy014958.1	3	1	20	764	783	Translation	2
miR390-5p	Ahy015017.1	3.5	1	21	1060	1080	Cleavage	1
miR393-5p	Ahy015090.1	4	1	22	1122	1144	Cleavage	1
miR-3p	Ahy015141.1	0.5	1	22	1550	1571	Cleavage	1
miR-5p	Ahy015141.1	1	1	21	1551	1571	Cleavage	2
miR160-5p	Ahy015171.1	4	1	21	6674	6694	Cleavage	1
miR167-5p	Ahy015172.1	4	1	21	3589	3609	Translation	1
miR172-5p	Ahy015336.1	5	1	20	4859	4878	Cleavage	1
miR396-3p	Ahy015439.1	3	1	21	529	549	Cleavage	1
miR535-5p	Ahy015615.1	4	1	21	20313	20333	Cleavage	1
miR399-3p	Ahy015746.1	4.75	1	21	2818	2840	Cleavage	2
miR399-3p	Ahy015751.1	3.5	1	21	3347	3367	Cleavage	1
miR-3p	Ahy015785.1	0	1	22	1728	1749	Cleavage	1
miR-5p	Ahy015785.1	0	1	21	1731	1751	Cleavage	1
miR408-3p	Ahy015795.1	4.5	1	21	5227	5248	Cleavage	1
miR156-5p	Ahy015800.1	2.5	1	20	4036	4055	Cleavage	1
miR396-5p	Ahy015812.1	2.5	1	21	850	870	Cleavage	1
miR157-3p	Ahy015833.1	4.5	1	21	4134	4154	Cleavage	1
miR157-3p	Ahy015833.1	5	1	21	3315	3335	Cleavage	4
miR157-3p	Ahy015833.1	5	1	21	13595	13615	Cleavage	2
miR394-5p	Ahy015882.1	4.5	1	20	13390	13409	Cleavage	1
miR160-5p	Ahy015887.1	1	1	21	2084	2104	Cleavage	1
miR169-5p	Ahy015932.1	4.5	1	21	5806	5826	Cleavage	1
miR172-3p	Ahy015957.1	0.5	1	20	3543	3562	Cleavage	1
miR396-3p	Ahy015974.1	3.5	1	21	803	823	Cleavage	1
miR535-5p	Ahy015982.1	4.5	1	21	2243	2263	Cleavage	1
miR393-5p	Ahy016022.1	2.5	1	22	2923	2944	Cleavage	4
miR168-5p	Ahy016026.1	5	1	21	947	967	Cleavage	5
miR171-3p	Ahy016032.1	3.5	1	21	5886	5906	Cleavage	1
miR399-3p	Ahy016042.1	4.5	1	21	2875	2895	Cleavage	1
miR393-5p	Ahy016160.1	4	1	22	848	868	Cleavage	1
miR408-3p	Ahy016323.1	3.5	1	21	998	1018	Cleavage	3
miR166-5p	Ahy016362.1	1.5	1	20	3166	3185	Cleavage	2
miR397-5p	Ahy016435.1	2	1	21	943	963	Cleavage	1
miR157-5p	Ahy016543.1	2.5	1	20	2729	2748	Cleavage	1
miR399-3p	Ahy016560.1	3.5	1	21	4309	4329	Translation	1
miR171-5p	Ahy016594.1	3	1	21	399	419	Cleavage	1
miR396-3p	Ahy016668.1	2.5	1	21	5893	5913	Cleavage	1
miR408-3p	Ahy016850.1	4.5	1	21	22575	22595	Cleavage	1
miR164-5p	Ahy016906.1	4.5	1	21	6781	6801	Cleavage	1
miR168-5p	Ahy016920.1	5	1	21	17069	17089	Cleavage	1
miR168-5p	Ahy016921.1	5	1	21	673	693	Cleavage	5
miR394-5p	Ahy016922.1	4	1	20	6143	6162	Cleavage	1
miR394-5p	Ahy016948.1	3	1	20	6791	6810	Cleavage	1
miR-5p	Ahy016963.1	0	1	21	6614	6634	Cleavage	1
miR-5p	Ahy016963.2	0	1	21	3805	3825	Cleavage	2
miR535-5p	Ahy016980.1	4.5	1	21	12330	12350	Cleavage	1
miR167-5p	Ahy016987.1	4.5	1	21	2709	2730	Cleavage	1
miR399-3p	Ahy016996.1	4	1	21	2794	2814	Cleavage	1
miR171-5p	Ahy017035.1	4	1	21	2081	2102	Cleavage	1
miR535-5p	Ahy017065.1	4	1	21	2926	2946	Cleavage	1
miR390-5p	Ahy017125.1	5	1	21	610	630	Cleavage	1
miR164-5p	Ahy017129.1	4.5	1	21	1290	1310	Cleavage	2
miR393-5p	Ahy017151.1	3	1	22	2841	2861	Cleavage	1
miR160-3p	Ahy017166.1	4	1	21	188	208	Cleavage	2
miR319-3p	Ahy017192.1	3.5	1	20	15106	15125	Cleavage	1
miR166-3p	Ahy017221.1	5	1	21	3344	3364	Translation	1
miR166-3p	Ahy017291.1	4	1	21	1673	1693	Translation	1
miR171-3p	Ahy017300.1	5	1	21	11419	11439	Translation	1
miR3190009145-3p	Ahy017370.1	3	1	20	3225	3244	Cleavage	2
miR397-5p	Ahy017385.1	1.5	1	21	6836	6856	Cleavage	1
miR390-5p	Ahy017391.1	2.5	1	21	2546	2566	Cleavage	2
miR166-5p	Ahy017430.1	3	1	20	27639	27658	Cleavage	1
miR166-5p	Ahy017472.1	4	1	20	2142	2161	Cleavage	1
miR172-5p	Ahy017523.1	3	1	20	9042	9061	Translation	1
miR-3p	Ahy017525.1	1	1	22	4854	4875	Cleavage	2
miR164-5p	Ahy017532.1	4	1	21	6602	6622	Cleavage	1
miR164-5p	Ahy017532.1	4.5	1	21	6817	6837	Cleavage	1
miR168-5p	Ahy017558.1	4.5	1	21	3361	3381	Cleavage	1
miR396-5p	Ahy017644.1	3.5	1	21	6842	6862	Cleavage	1
miR160-3p	Ahy017663.1	4	1	21	3186	3206	Cleavage	1
miR535-5p	Ahy017677.1	2.5	1	21	182	202	Translation	1
miR396-3p	Ahy017688.1	3	1	21	2700	2720	Cleavage	1
miR168-3p	Ahy017732.1	4	1	24	2187	2210	Translation	1
miR169-5p	Ahy017737.1	3.5	1	21	159	179	Translation	1
miR399-3p	Ahy017737.1	3	1	21	158	178	Cleavage	1
miR-3p	Ahy017749.1	0	1	22	10023	10044	Cleavage	1
miR-5p	Ahy017749.1	0	1	21	10026	10046	Cleavage	4
miR-5p	Ahy017749.1	5	1	21	17372	17392	Translation	1
miR394-5p	Ahy017756.1	4.5	1	20	4474	4493	Translation	1
miR171-5p	Ahy017816.1	3	1	21	932	952	Cleavage	1
miR160-3p	Ahy017866.1	4	1	21	2846	2866	Cleavage	1
miR160-5p	Ahy017902.1	5	1	21	2879	2899	Translation	1
miR396-5p	Ahy018185.1	3	1	21	1102	1123	Cleavage	2
miR166-5p	Ahy018206.1	3	1	20	650	669	Cleavage	1
miR171-5p	Ahy018214.1	3.5	1	21	3405	3425	Cleavage	1
miR390-3p	Ahy018222.1	4.5	1	21	3473	3493	Cleavage	1
miR167-5p	Ahy018230.1	3.5	1	21	6407	6427	Translation	1
miR167-5p	Ahy018230.1	5	1	21	26827	26847	Translation	1
miR167-5p	Ahy018230.1	5	1	21	2693	2713	Translation	1
miR160-3p	Ahy018286.1	4	1	21	343	363	Translation	1
miR160-3p	Ahy018286.1	4	1	21	1262	1282	Cleavage	1
miR166-5p	Ahy018289.1	3.5	1	20	277	296	Cleavage	1
miR396-3p	Ahy018301.1	3	1	21	4315	4335	Cleavage	1
miR171-5p	Ahy018345.1	2.5	1	21	7641	7661	Translation	1
miR166-3p	Ahy018397.1	3.5	1	21	3249	3269	Cleavage	1
miR167-5p	Ahy018459.1	5	1	21	1567	1587	Cleavage	1
miR390-5p	Ahy018482.1	3	1	21	5938	5958	Cleavage	2
miR408-3p	Ahy018523.1	4.5	1	21	462	482	Translation	1
miR393-5p	Ahy018562.1	3.5	1	22	5630	5650	Cleavage	1
miR171-5p	Ahy018594.1	1.5	1	21	1276	1296	Cleavage	1
miR397-5p	Ahy018610.1	2	1	21	4398	4418	Cleavage	2
miR-3p	Ahy018622.1	0	1	22	21555	21576	Cleavage	1
miR-3p	Ahy018622.1	4	1	22	20679	20700	Translation	1
miR-5p	Ahy018622.1	0	1	21	21558	21578	Cleavage	4
miR-5p	Ahy018622.1	4	1	21	20682	20702	Translation	3
miR319-3p	Ahy018643.1	3	1	20	4231	4250	Cleavage	2
miR390-5p	Ahy018677.1	4	1	21	2757	2777	Cleavage	1
miR319-3p	Ahy018777.1	3.5	1	20	21592	21611	Cleavage	1
miR397-5p	Ahy018792.1	3.5	1	21	7925	7945	Cleavage	1
miR399-3p	Ahy018796.1	4	1	21	4693	4713	Cleavage	1
miR397-5p	Ahy018883.1	3	1	21	1039	1059	Cleavage	1
miR159-3p	Ahy018903.1	1	1	21	8034	8054	Cleavage	1
miR535-5p	Ahy018903.1	3.5	1	21	16939	16959	Cleavage	1
miR535-5p	Ahy018903.1	5	1	21	5845	5865	Translation	1
miR168-5p	Ahy018950.1	3	1	21	9416	9436	Cleavage	1
miR156-5p	Ahy018957.1	2	1	20	5185	5204	Cleavage	4
miR396-5p	Ahy018982.1	4	1	21	17411	17431	Cleavage	1
miR159-3p	Ahy019010.1	2	1	21	9339	9359	Cleavage	1
miR159-3p	Ahy019010.1	2	1	21	14485	14505	Cleavage	2
miR159-3p	Ahy019010.1	4.5	1	21	13887	13907	Cleavage	2
miR159-3p	Ahy019010.1	4.5	1	21	8741	8761	Cleavage	2
miR3190009145-3p	Ahy019010.1	3.5	1	20	9340	9359	Cleavage	1
miR3190009145-3p	Ahy019010.1	3.5	1	20	14486	14505	Cleavage	1
miR3190009145-3p	Ahy019010.1	5	1	20	13888	13907	Cleavage	1
miR3190009145-3p	Ahy019010.1	5	1	20	8742	8761	Cleavage	1
miR319-3p	Ahy019010.1	2.5	1	20	9339	9358	Cleavage	1
miR319-3p	Ahy019010.1	2.5	1	20	14485	14504	Cleavage	1
miR319-3p	Ahy019010.1	5	1	20	13887	13906	Cleavage	1
miR319-3p	Ahy019010.1	5	1	20	8741	8760	Cleavage	1
miR394-5p	Ahy019089.1	3.5	1	20	3378	3397	Cleavage	1
miR160-3p	Ahy019160.1	3	1	21	14493	14513	Cleavage	1
miR-3p	Ahy019167.1	0.5	1	22	20667	20688	Cleavage	1
miR-3p	Ahy019167.1	2.5	1	22	20644	20665	Cleavage	1
miR-3p	Ahy019167.1	4	1	22	19827	19848	Translation	1
miR-3p	Ahy019167.1	4	1	22	19849	19870	Translation	1
miR-3p	Ahy019167.1	4.5	1	22	20413	20434	Cleavage	1
miR-3p	Ahy019167.1	5	1	22	20285	20306	Translation	1
miR-3p	Ahy019167.1	5	1	22	19761	19782	Translation	3
miR160-3p	Ahy019238.1	4.5	1	21	3533	3553	Cleavage	1
miR171-3p	Ahy019290.1	4.5	1	21	3230	3251	Cleavage	1
miR396-3p	Ahy019425.1	2.5	1	21	3363	3383	Cleavage	1
miR164-5p	Ahy019574.1	4.5	1	21	4348	4368	Cleavage	1
miR408-3p	Ahy019593.1	3	1	21	111	131	Cleavage	1
miR394-5p	Ahy019601.1	4	1	20	644	663	Cleavage	1
miR157-5p	Ahy019616.1	2.5	1	20	3484	3503	Cleavage	1
miR394-5p	Ahy019633.1	4	1	20	2938	2957	Cleavage	1
miR164-5p	Ahy019687.1	3.5	1	21	3897	3917	Cleavage	1
miR408-3p	Ahy019750.1	4	1	21	8945	8965	Translation	1
miR393-5p	Ahy019878.1	5	1	22	2871	2892	Translation	1
miR397-5p	Ahy019974.1	2	1	21	2282	2302	Cleavage	1
miR156-5p	Ahy020006.1	3.5	1	20	1341	1360	Cleavage	2
miR166-5p	Ahy020006.1	3.5	1	20	8152	8171	Cleavage	1
miR172-3p	Ahy020009.1	2.5	1	20	10241	10260	Cleavage	4
miR167-5p	Ahy020021.1	5	1	21	9897	9918	Cleavage	1
miR167-5p	Ahy020052.1	3	1	21	2631	2651	Translation	1
miR171-5p	Ahy020118.1	4.5	1	21	7191	7211	Cleavage	1
miR171-5p	Ahy020119.1	4.5	1	21	554	574	Cleavage	1
miR399-3p	Ahy020143.1	5	1	21	1356	1376	Cleavage	1
miR171-3p	Ahy020154.1	3.5	1	21	8542	8562	Cleavage	1
miR168-3p	Ahy020267.1	5	1	24	600	623	Translation	1
miR164-5p	Ahy020312.1	3.5	1	21	640	660	Cleavage	1
miR156-5p	Ahy020334.1	1	1	20	4790	4809	Cleavage	4
miR156-5p	Ahy020334.1	4.5	1	20	3541	3560	Cleavage	2
miR157-5p	Ahy020334.1	1.5	1	20	4790	4809	Translation	1
miR168-5p	Ahy020336.1	4.5	1	21	4688	4708	Cleavage	1
miR3190009145-3p	Ahy020346.1	4.5	1	20	372	392	Cleavage	1
miR169-5p	Ahy020384.1	3	1	21	2474	2494	Cleavage	1
miR171-5p	Ahy020578.1	3.5	1	21	2889	2909	Cleavage	1
miR159-3p	Ahy020589.1	2.5	1	21	11850	11870	Cleavage	1
miR159-3p	Ahy020589.1	3.5	1	21	6093	6113	Cleavage	1
miR172-3p	Ahy020633.1	2.5	1	20	7808	7827	Cleavage	1
miR160-3p	Ahy020650.1	5	1	21	4412	4432	Cleavage	1
miR-3p	Ahy020696.1	0	1	22	5594	5615	Cleavage	1
miR-3p	Ahy020696.1	4.5	1	22	5480	5501	Translation	1
miR-3p	Ahy020696.1	5	1	22	5508	5529	Translation	1
miR-3p	Ahy020696.1	5	1	22	5362	5383	Translation	1
miR-3p	Ahy020696.1	5	1	22	5422	5443	Translation	1
miR-3p	Ahy020696.1	5	1	22	5450	5471	Translation	1
miR-5p	Ahy020696.1	0	1	21	5597	5617	Cleavage	4
miR-5p	Ahy020696.1	3.5	1	21	5373	5393	Cleavage	2
miR-5p	Ahy020696.1	3.5	1	21	5425	5445	Cleavage	2
miR-5p	Ahy020696.1	3.5	1	21	5461	5481	Cleavage	2
miR-5p	Ahy020696.1	3.5	1	21	5511	5531	Cleavage	1
miR-5p	Ahy020696.1	4	1	21	5483	5503	Cleavage	3
miR166-5p	Ahy020742.1	2.5	1	20	2873	2892	Cleavage	2
miR166-3p	Ahy020809.1	4	1	21	781	801	Cleavage	1
miR159-3p	Ahy020878.1	2	1	21	11626	11646	Cleavage	1
miR3190009145-3p	Ahy020878.1	3.5	1	20	11627	11646	Cleavage	5
miR319-3p	Ahy020878.1	2.5	1	20	11626	11645	Cleavage	1
miR390-3p	Ahy020884.1	3.5	1	21	3101	3121	Translation	1
miR396-3p	Ahy020985.1	3.5	1	21	4983	5003	Translation	1
miR396-3p	Ahy020985.1	5	1	21	5035	5054	Cleavage	1
miR390-5p	Ahy021091.1	2	1	21	1896	1916	Cleavage	1
miR390-5p	Ahy021091.1	3.5	1	21	10331	10351	Cleavage	1
miR160-3p	Ahy021100.1	4.5	1	21	4281	4301	Cleavage	1
miR390-5p	Ahy021177.1	3	1	21	1644	1664	Cleavage	1
miR535-5p	Ahy021183.1	4.5	1	21	2648	2668	Cleavage	1
miR3190009145-3p	Ahy021209.1	3	1	20	8953	8972	Cleavage	5
miR157-3p	Ahy021236.1	5	1	21	9500	9520	Translation	2
miR-3p	Ahy021267.1	0	1	22	19990	20011	Cleavage	1
miR-3p	Ahy021267.1	2.5	1	22	20401	20422	Cleavage	1
miR-3p	Ahy021267.1	4.5	1	22	8448	8469	Cleavage	1
miR-5p	Ahy021267.1	0	1	21	19993	20013	Cleavage	4
miR-5p	Ahy021267.1	3	1	21	20402	20422	Cleavage	1
miR-5p	Ahy021267.1	3	1	21	8449	8469	Cleavage	2
miR166-3p	Ahy021379.1	4.5	1	21	6107	6127	Translation	1
miR159-3p	Ahy021475.1	2	1	21	13222	13242	Cleavage	1
miR3190009145-3p	Ahy021475.1	3.5	1	20	13223	13242	Cleavage	2
miR319-3p	Ahy021475.1	2.5	1	20	13222	13241	Cleavage	1
miR166-3p	Ahy021708.1	3.5	1	21	3606	3626	Cleavage	1
miR157-3p	Ahy021852.1	4	1	21	8994	9014	Cleavage	1
miR157-3p	Ahy021852.1	4	1	21	1361	1380	Cleavage	1
miR394-5p	Ahy021902.1	3	1	20	4328	4347	Cleavage	1
miR159-3p	Ahy021912.1	2	1	21	14604	14624	Cleavage	1
miR319-3p	Ahy021912.1	2.5	1	20	14604	14623	Cleavage	1
miR172-3p	Ahy021958.1	0.5	1	20	3920	3939	Cleavage	2
miR169-5p	Ahy021963.1	4	1	21	6051	6071	Cleavage	1
miR160-5p	Ahy022008.1	0.5	1	21	2046	2066	Cleavage	1
miR159-3p	Ahy022194.1	1	1	21	2595	2615	Cleavage	2
miR172-3p	Ahy022197.1	2	1	20	1285	1304	Cleavage	1
miR390-3p	Ahy022222.1	4	1	21	9	29	Translation	1
miR171-3p	Ahy022226.1	2.5	1	21	4164	4184	Translation	5
miR390-3p	Ahy022244.1	4	1	21	13007	13027	Cleavage	4
miR157-3p	Ahy022278.1	3	1	21	3666	3686	Cleavage	3
miR168-3p	Ahy022447.1	2.5	1	24	4721	4744	Cleavage	1
miR159-3p	Ahy022571.1	2.5	1	21	1638	1658	Cleavage	1
miR397-5p	Ahy022671.1	0.5	1	21	5151	5171	Cleavage	1
miR397-5p	Ahy022672.1	0.5	1	21	811	831	Cleavage	1
miR-3p	Ahy022689.1	0	1	22	6803	6824	Cleavage	1
miR-5p	Ahy022689.1	0	1	21	6806	6826	Cleavage	1
miR157-3p	Ahy022731.1	3.5	1	21	3605	3625	Cleavage	2
miR169-5p	Ahy022784.1	3.5	1	21	3112	3132	Cleavage	1
miR157-5p	Ahy022842.1	5	1	20	2349	2368	Cleavage	1
miR157-5p	Ahy022842.1	5	1	20	1994	2013	Cleavage	1
miR157-5p	Ahy022993.1	3	1	20	557	576	Cleavage	1
miR157-5p	Ahy022994.1	3	1	20	499	518	Cleavage	1
miR397-5p	Ahy023047.1	1.5	1	21	2741	2761	Cleavage	1
miR390-3p	Ahy023076.1	5	1	21	1428	1448	Cleavage	2
miR171-5p	Ahy023099.1	3.5	1	21	1312	1332	Cleavage	2
miR3190009145-3p	Ahy023111.1	4.5	1	20	28232	28251	Cleavage	3
miR319-3p	Ahy023111.1	3	1	20	28231	28250	Cleavage	1
miR396-5p	Ahy023113.1	5	1	21	14205	14225	Translation	1
miR396-5p	Ahy023113.1	5	1	21	8810	8830	Cleavage	1
miR157-5p	Ahy023154.1	2.5	1	20	2888	2907	Cleavage	1
miR160-5p	Ahy023161.1	3.5	1	21	5182	5202	Cleavage	1
miR171-3p	Ahy023222.1	4	1	21	955	976	Cleavage	1
miR171-3p	Ahy023256.1	4	1	21	1831	1852	Cleavage	1
miR172-5p	Ahy023309.1	2.5	1	20	835	854	Cleavage	1
miR172-3p	Ahy023321.1	1.5	1	20	2754	2773	Cleavage	2
miR394-5p	Ahy023383.1	4.5	1	20	3979	3998	Cleavage	1
miR167-5p	Ahy023433.1	5	1	21	17867	17887	Cleavage	1
miR172-5p	Ahy023434.1	3.5	1	20	20286	20305	Translation	2
miR168-3p	Ahy023461.1	4	1	24	4602	4626	Cleavage	1
miR172-5p	Ahy023515.1	2.5	1	20	306	325	Cleavage	2
miR396-5p	Ahy023551.1	2.5	1	21	7932	7952	Cleavage	1
miR396-5p	Ahy023551.1	5	1	21	8239	8258	Translation	1
miR172-5p	Ahy023599.1	3	1	20	3835	3854	Cleavage	1
miR160-5p	Ahy023618.1	0.5	1	21	4011	4031	Cleavage	2
miR156-5p	Ahy023733.1	3	1	20	4594	4613	Cleavage	1
miR160-5p	Ahy023736.1	5	1	21	10942	10962	Translation	1
miR390-5p	Ahy023792.1	4	1	21	6790	6810	Cleavage	1
miR390-5p	Ahy023792.1	5	1	21	6555	6575	Cleavage	1

## Sheet: A. tuberculatus
Supplementary Table 11. Predicted miRNAs location, and their target genes in the A. tuberculatus genome.
miRNA_Acc.	Target_Acc.	Expectation	miRNA_start	miRNA_end	Target_start	Target_end	Inhibition	Multiplicity
miR396-3p	Atube000034.1	4	1	20	1780	1799	Cleavage	1
miR396-5p	Atube000042.1	4	1	21	575	595	Cleavage	2
miR157-5p	Atube000095.1	3.5	1	20	4298	4317	Translation	1
miR169-5p	Atube000209.1	5	1	21	7756	7776	Cleavage	1
miR393-5p	Atube000227.1	5	1	22	4491	4512	Translation	1
miR171-5p	Atube000232.1	3.5	1	21	3029	3050	Cleavage	1
miR408-3p	Atube000252.1	4	1	21	2298	2318	Cleavage	2
miR3190009145-3p	Atube000304.1	1.5	1	20	1987	2006	Cleavage	1
miR319-3p	Atube000304.1	1.5	1	20	1986	2005	Cleavage	1
miR164-5p	Atube000314.1	4	1	21	18475	18495	Cleavage	1
miR164-5p	Atube000324.1	3	1	21	8601	8621	Cleavage	1
miR157-5p	Atube000339.1	2.5	1	20	41	60	Cleavage	1
miR394-5p	Atube000360.1	2.5	1	20	19802	19821	Cleavage	1
miR3190009145-3p	Atube000477.1	3	1	20	17409	17428	Cleavage	1
miR535-5p	Atube000537.1	4.5	1	21	6016	6036	Translation	1
miR159-3p	Atube000598.1	2.5	1	21	1168	1188	Cleavage	1
miR159-3p	Atube000598.1	2.5	1	21	6324	6344	Cleavage	1
miR396-5p	Atube000606.1	3.5	1	21	915	935	Cleavage	1
miR171-5p	Atube000621.1	4.5	1	21	5053	5073	Cleavage	5
miR-3p	Atube000747.1	2	1	21	7906	7926	Cleavage	2
miR-3p	Atube000747.1	3	1	21	8054	8074	Cleavage	1
miR-5p	Atube000747.1	0.5	1	22	7907	7928	Cleavage	1
miR-5p	Atube000747.1	1.5	1	22	8053	8074	Cleavage	1
miR171-5p	Atube000807.1	4.5	1	21	542	562	Cleavage	1
miR535-5p	Atube000819.1	3	1	21	9819	9839	Cleavage	2
miR399-3p	Atube000828.1	4	1	21	4205	4225	Cleavage	3
miR399-3p	Atube000849.1	3	1	21	1823	1843	Cleavage	2
miR396-3p	Atube000911.1	3	1	20	3794	3813	Cleavage	2
miR393-5p	Atube000947.1	3.5	1	22	1823	1844	Cleavage	1
miR396-3p	Atube000975.1	3.5	1	20	1032	1051	Cleavage	1
miR408-3p	Atube001005.1	3.5	1	21	5369	5389	Cleavage	3
miR408-3p	Atube001007.1	3	1	21	4503	4523	Cleavage	1
miR167-5p	Atube001010.1	3	1	21	1695	1715	Cleavage	1
miR156-5p	Atube001024.1	3	1	20	167	186	Cleavage	2
miR3190009145-3p	Atube001105.1	3	1	20	4066	4085	Cleavage	2
miR319-3p	Atube001105.1	2	1	20	4065	4084	Cleavage	1
miR408-3p	Atube001193.1	4.5	1	21	2975	2995	Cleavage	1
miR1320-3p	Atube001197.1	1	1	21	6788	6808	Cleavage	3
miR1320-3p	Atube001197.1	3.5	1	21	1965	1985	Cleavage	2
miR160-3p	Atube001233.1	5	1	21	3991	4011	Cleavage	1
miR396-3p	Atube001321.1	4	1	20	23697	23717	Cleavage	1
miR160-3p	Atube001351.1	4.5	1	21	766	786	Cleavage	1
miR-3p	Atube001384.1	1.5	1	21	14449	14469	Cleavage	1
miR-3p	Atube001384.1	2	1	21	14405	14425	Cleavage	3
miR-3p	Atube001384.1	2	1	21	14427	14447	Cleavage	2
miR-3p	Atube001384.1	5	1	21	10849	10869	Translation	1
miR-5p	Atube001384.1	0	1	22	14448	14469	Cleavage	1
miR-5p	Atube001384.1	0.5	1	22	14406	14427	Cleavage	1
miR156-5p	Atube001499.1	2.5	1	20	2006	2025	Cleavage	1
miR167-5p	Atube001550.1	3.5	1	21	9947	9967	Cleavage	1
miR408-3p	Atube001559.1	4.5	1	21	10610	10630	Cleavage	1
miR169-5p	Atube001642.1	2.5	1	21	339	359	Cleavage	1
miR171-3p	Atube001669.1	5	1	21	3198	3220	Cleavage	1
miR1320-3p	Atube001700.1	1	1	21	543	563	Cleavage	2
miR-3p	Atube001705.1	1	1	21	8906	8926	Cleavage	1
miR-3p	Atube001705.1	1.5	1	21	8878	8898	Cleavage	1
miR-5p	Atube001705.1	0	1	22	8877	8898	Cleavage	1
miR-5p	Atube001705.1	0	1	22	8903	8924	Cleavage	2
miR167-5p	Atube001738.1	3	1	21	1082	1102	Cleavage	1
miR408-3p	Atube001775.1	3.5	1	21	6489	6509	Cleavage	1
miR166-5p	Atube001783.1	4.5	1	21	2169	2190	Cleavage	4
miR396-3p	Atube001784.1	2.5	1	20	15686	15705	Cleavage	1
miR319-3p	Atube001870.1	3.5	1	20	352	371	Cleavage	1
miR171-5p	Atube001875.1	3.5	1	21	1881	1902	Cleavage	1
miR171-5p	Atube001875.1	4.5	1	21	1600	1620	Cleavage	1
miR167-5p	Atube001931.1	5	1	21	724	744	Cleavage	1
miR535-5p	Atube001947.1	3.5	1	21	538	558	Cleavage	1
miR166-5p	Atube001962.1	1	1	21	952	972	Cleavage	1
miR1320-3p	Atube001963.1	1	1	21	793	813	Cleavage	1
miR160-3p	Atube001979.1	4	1	21	443	463	Cleavage	2
miR3190009145-3p	Atube001979.1	1.5	1	20	611	630	Cleavage	3
miR319-3p	Atube001979.1	1.5	1	20	610	629	Cleavage	1
miR1320-3p	Atube002061.1	1	1	21	488	508	Cleavage	1
miR-3p	Atube002075.1	1	1	21	12278	12298	Cleavage	1
miR160-3p	Atube002095.1	4.5	1	21	19251	19271	Cleavage	1
miR159-3p	Atube002114.1	4	1	21	4955	4975	Cleavage	1
miR167-5p	Atube002184.1	5	1	21	580	600	Cleavage	1
miR397-5p	Atube002188.1	2.5	1	21	1344	1364	Cleavage	1
miR171-3p	Atube002191.1	4.5	1	21	6966	6986	Cleavage	1
miR164-5p	Atube002203.1	5	1	21	5723	5743	Translation	1
miR169-5p	Atube002211.1	3.5	1	21	1101	1121	Cleavage	1
miR397-5p	Atube002230.1	4.5	1	21	16042	16062	Translation	1
miR-3p	Atube002233.1	1	1	21	2538	2558	Cleavage	1
miR-5p	Atube002233.1	0	1	22	2535	2556	Cleavage	1
miR160-5p	Atube002266.1	3.5	1	21	974	994	Cleavage	1
miR-3p	Atube002379.1	1.5	1	21	6377	6397	Cleavage	4
miR-5p	Atube002379.1	0	1	22	6376	6397	Cleavage	1
miR396-3p	Atube002432.1	3	1	20	6798	6817	Cleavage	1
miR156-5p	Atube002465.1	3	1	20	7422	7441	Cleavage	1
miR394-5p	Atube002490.1	4	1	20	1905	1924	Cleavage	1
miR396-3p	Atube002544.1	2.5	1	20	2915	2934	Cleavage	1
miR166-3p	Atube002569.1	5	1	20	321	340	Cleavage	2
miR408-3p	Atube002575.1	3.5	1	21	1261	1281	Cleavage	1
miR172-5p	Atube002580.1	4	1	20	3958	3977	Cleavage	1
miR157-5p	Atube002598.1	4	1	20	657	676	Cleavage	1
miR171-5p	Atube002608.1	3	1	21	9434	9454	Cleavage	1
miR171-5p	Atube002608.1	4.5	1	21	8478	8498	Cleavage	1
miR157-5p	Atube002610.1	3	1	20	8524	8543	Cleavage	1
miR394-5p	Atube002610.1	3.5	1	20	1902	1921	Translation	1
miR1320-3p	Atube002619.1	1	1	21	2912	2932	Cleavage	2
miR3190009145-3p	Atube002626.1	3	1	20	3386	3405	Cleavage	1
miR156-5p	Atube002629.1	1.5	1	20	4086	4105	Cleavage	1
miR156-5p	Atube002629.1	4	1	20	3426	3445	Translation	1
miR160-5p	Atube002668.1	5	1	21	513	533	Translation	1
miR160-3p	Atube002708.1	4	1	21	9232	9252	Cleavage	1
miR159-3p	Atube002716.1	2	1	21	7242	7262	Cleavage	1
miR3190009145-3p	Atube002716.1	3.5	1	20	7243	7262	Cleavage	1
miR319-3p	Atube002716.1	2.5	1	20	7242	7261	Cleavage	1
miR1320-3p	Atube002807.1	1	1	21	9107	9127	Cleavage	1
miR1320-3p	Atube002807.1	1.5	1	21	8966	8986	Cleavage	1
miR1320-3p	Atube002807.1	4	1	21	9906	9926	Cleavage	1
miR1320-3p	Atube002807.1	4	1	21	10066	10086	Cleavage	2
miR169-5p	Atube002950.1	5	1	21	3793	3813	Cleavage	1
miR167-5p	Atube002970.1	4	1	21	11986	12006	Translation	1
miR397-5p	Atube002988.1	4.5	1	21	3365	3385	Translation	1
miR399-3p	Atube002989.1	4.5	1	21	11433	11453	Translation	1
miR172-5p	Atube003007.1	3.5	1	20	7329	7348	Cleavage	2
miR1320-3p	Atube003033.1	1	1	21	4670	4690	Cleavage	2
miR1320-3p	Atube003033.1	3.5	1	21	3861	3881	Cleavage	1
miR1320-3p	Atube003033.1	3.5	1	21	4420	4440	Cleavage	1
miR160-5p	Atube003046.1	5	1	21	3000	3020	Translation	1
miR169-5p	Atube003048.1	4.5	1	21	2195	2215	Cleavage	1
miR160-5p	Atube003049.1	4.5	1	21	19299	19319	Translation	1
miR167-5p	Atube003163.1	3.5	1	21	32	52	Translation	1
miR167-5p	Atube003221.1	5	1	21	716	736	Cleavage	1
miR172-3p	Atube003293.1	3.5	1	20	362	381	Cleavage	1
miR171-3p	Atube003342.1	3	1	21	839	859	Cleavage	1
miR-3p	Atube003345.1	2	1	21	4626	4646	Cleavage	4
miR-5p	Atube003345.1	0.5	1	22	4627	4648	Cleavage	2
miR160-5p	Atube003365.1	4.5	1	21	4823	4843	Cleavage	1
miR164-5p	Atube003366.1	4	1	21	2060	2080	Translation	1
miR171-5p	Atube003367.1	3.5	1	21	4083	4104	Cleavage	1
miR164-5p	Atube003473.1	2.5	1	21	427	447	Cleavage	1
miR166-5p	Atube003557.1	4	1	21	1328	1348	Cleavage	1
miR164-5p	Atube003582.1	2	1	21	2562	2582	Cleavage	1
miR393-5p	Atube003621.1	5	1	22	7846	7867	Cleavage	1
miR166-3p	Atube003644.1	5	1	20	3276	3295	Translation	1
miR396-5p	Atube003653.1	3	1	21	5741	5761	Cleavage	1
miR394-5p	Atube003676.1	4	1	20	6091	6110	Translation	1
miR160-5p	Atube003713.1	5	1	21	7407	7427	Translation	2
miR172-3p	Atube003765.1	3.5	1	20	1889	1908	Translation	1
miR1320-3p	Atube003778.1	1.5	1	21	1565	1585	Cleavage	2
miR1320-3p	Atube003778.1	3	1	21	4961	4981	Cleavage	2
miR1320-3p	Atube003778.1	3.5	1	21	11701	11721	Cleavage	1
miR399-3p	Atube003808.1	5	1	21	891	911	Cleavage	1
miR171-3p	Atube003846.1	4.5	1	21	10147	10167	Cleavage	1
miR166-3p	Atube003870.1	5	1	20	6443	6462	Translation	2
miR535-5p	Atube003880.1	3.5	1	21	9980	10000	Cleavage	1
miR535-5p	Atube003880.1	4	1	21	21409	21428	Cleavage	1
miR-3p	Atube003963.1	1	1	21	12140	12160	Cleavage	2
miR-5p	Atube003963.1	0	1	22	12137	12158	Cleavage	2
miR397-5p	Atube004065.1	3.5	1	21	184	204	Cleavage	1
miR394-5p	Atube004084.1	4.5	1	20	3248	3268	Cleavage	1
miR169-5p	Atube004089.1	3.5	1	21	13709	13729	Cleavage	1
miR166-5p	Atube004121.1	4.5	1	21	8194	8214	Cleavage	1
miR159-3p	Atube004153.1	2.5	1	21	4343	4363	Cleavage	1
miR171-5p	Atube004166.1	3.5	1	21	10060	10080	Cleavage	2
miR3190009145-3p	Atube004189.1	3.5	1	20	341	360	Translation	1
miR167-5p	Atube004241.1	3	1	21	941	961	Cleavage	1
miR397-5p	Atube004241.1	4.5	1	21	8619	8639	Cleavage	1
miR396-5p	Atube004252.1	3.5	1	21	27004	27024	Cleavage	2
miR3190009145-3p	Atube004257.1	3	1	20	56	75	Cleavage	2
miR396-5p	Atube004413.1	3	1	21	470	490	Cleavage	1
miR171-5p	Atube004436.1	3.5	1	21	2142	2162	Cleavage	1
miR408-3p	Atube004456.1	5	1	21	4378	4398	Cleavage	1
miR157-5p	Atube004497.1	3.5	1	20	3472	3491	Cleavage	1
miR399-3p	Atube004572.1	5	1	21	812	832	Cleavage	2
miR160-3p	Atube004657.1	4.5	1	21	730	750	Cleavage	1
miR157-5p	Atube004702.1	2	1	20	17740	17759	Cleavage	1
miR172-5p	Atube004721.1	3.5	1	20	1606	1625	Cleavage	2
miR160-5p	Atube004777.1	4	1	21	5669	5689	Cleavage	1
miR169-5p	Atube004809.1	2.5	1	21	15779	15799	Cleavage	1
miR-5p	Atube004833.1	0.5	1	22	1671	1692	Cleavage	1
miR1320-3p	Atube004835.1	1.5	1	21	5785	5805	Cleavage	1
miR393-5p	Atube004887.1	3.5	1	22	1705	1726	Cleavage	1
miR159-3p	Atube004900.1	2.5	1	21	8243	8263	Cleavage	1
miR171-5p	Atube004936.1	3	1	21	274	294	Cleavage	1
miR393-5p	Atube004951.1	3.5	1	22	869	890	Cleavage	1
miR-3p	Atube004958.1	1	1	21	2085	2105	Cleavage	1
miR396-5p	Atube005030.1	3	1	21	3933	3954	Cleavage	1
miR396-5p	Atube005031.1	3	1	21	2462	2483	Cleavage	1
miR160-3p	Atube005056.1	3.5	1	21	4918	4938	Cleavage	1
miR396-3p	Atube005132.1	3.5	1	20	3840	3859	Cleavage	1
miR396-5p	Atube005218.1	4.5	1	21	5407	5427	Translation	1
miR-5p	Atube005232.1	0.5	1	22	1784	1805	Cleavage	1
miR394-5p	Atube005270.1	4	1	20	909	928	Cleavage	1
miR172-3p	Atube005338.1	3	1	20	1315	1334	Cleavage	1
miR319-3p	Atube005349.1	3.5	1	20	278	297	Cleavage	1
miR157-5p	Atube005363.1	3.5	1	20	492	511	Cleavage	1
miR160-5p	Atube005368.1	5	1	21	1331	1351	Cleavage	2
miR166-5p	Atube005401.1	4.5	1	21	4295	4315	Cleavage	4
miR172-3p	Atube005421.1	2.5	1	20	12926	12945	Cleavage	1
miR399-3p	Atube005439.1	5	1	21	919	939	Cleavage	1
miR535-5p	Atube005447.1	3	1	21	3917	3937	Cleavage	1
miR535-5p	Atube005447.1	5	1	21	7832	7852	Cleavage	1
miR159-3p	Atube005452.1	3.5	1	21	8756	8776	Cleavage	1
miR159-3p	Atube005452.1	5	1	21	7984	8004	Cleavage	1
miR3190009145-3p	Atube005452.1	2	1	20	8757	8776	Cleavage	2
miR3190009145-3p	Atube005452.1	5	1	20	7985	8004	Cleavage	1
miR319-3p	Atube005452.1	3	1	20	8756	8775	Cleavage	1
miR319-3p	Atube005452.1	5	1	20	7984	8003	Cleavage	1
miR396-3p	Atube005464.1	3.5	1	20	5854	5873	Cleavage	1
miR164-5p	Atube005548.1	2.5	1	21	14395	14415	Cleavage	1
miR394-5p	Atube005572.1	4	1	20	4436	4455	Cleavage	1
miR159-3p	Atube005614.1	3.5	1	21	1769	1789	Cleavage	1
miR172-5p	Atube005654.1	4	1	20	430	449	Translation	1
miR167-5p	Atube005666.1	4.5	1	21	1846	1866	Cleavage	1
miR166-5p	Atube005730.1	4.5	1	21	4426	4446	Cleavage	1
miR172-3p	Atube005775.1	3.5	1	20	14397	14416	Cleavage	5
miR156-5p	Atube005785.1	1	1	20	3231	3250	Cleavage	1
miR157-5p	Atube005785.1	1.5	1	20	3231	3250	Translation	1
miR535-5p	Atube005785.1	4.5	1	21	3229	3250	Cleavage	1
miR397-5p	Atube005830.1	3	1	21	5537	5557	Translation	1
miR166-5p	Atube005831.1	4	1	21	1596	1616	Translation	1
miR159-3p	Atube005857.1	2.5	1	21	3065	3085	Cleavage	1
miR3190009145-3p	Atube005857.1	3.5	1	20	3066	3085	Cleavage	2
miR319-3p	Atube005857.1	2.5	1	20	3065	3084	Cleavage	1
miR164-5p	Atube005861.1	4	1	21	5664	5684	Cleavage	1
miR171-3p	Atube005873.1	2.5	1	21	9576	9596	Cleavage	2
miR172-3p	Atube005895.1	3.5	1	20	3430	3449	Cleavage	1
miR1320-3p	Atube005921.1	1	1	21	2087	2107	Cleavage	1
miR1320-3p	Atube005921.1	1	1	21	1500	1520	Cleavage	2
miR1320-3p	Atube005921.1	2	1	21	1481	1501	Cleavage	1
miR393-5p	Atube005934.1	5	1	22	8035	8057	Cleavage	1
miR393-5p	Atube005940.1	4.5	1	22	5719	5740	Cleavage	1
miR172-3p	Atube005948.1	3.5	1	20	1475	1494	Cleavage	2
miR169-5p	Atube006047.1	2.5	1	21	342	362	Cleavage	1
miR172-5p	Atube006149.1	3.5	1	20	5711	5730	Cleavage	1
miR172-5p	Atube006149.1	4	1	20	3005	3024	Cleavage	2
miR171-3p	Atube006211.1	4.5	1	21	3298	3318	Cleavage	1
miR408-3p	Atube006236.1	4	1	21	1007	1027	Cleavage	1
miR397-5p	Atube006282.1	2	1	21	1449	1469	Cleavage	3
miR397-5p	Atube006282.1	2.5	1	21	1360	1380	Cleavage	3
miR397-5p	Atube006282.1	4.5	1	21	547	567	Cleavage	1
miR394-5p	Atube006329.1	4	1	20	5450	5469	Cleavage	1
miR156-5p	Atube006430.1	1	1	20	4515	4534	Cleavage	3
miR156-5p	Atube006430.1	4.5	1	20	422	440	Cleavage	1
miR157-5p	Atube006430.1	1.5	1	20	4515	4534	Translation	1
miR535-5p	Atube006430.1	4.5	1	21	4513	4534	Cleavage	1
miR156-5p	Atube006445.1	1	1	20	1060	1079	Cleavage	2
miR157-5p	Atube006445.1	1.5	1	20	1060	1079	Translation	1
miR535-5p	Atube006445.1	4.5	1	21	1058	1079	Cleavage	1
miR171-5p	Atube006457.1	4.5	1	21	961	981	Cleavage	1
miR393-5p	Atube006491.1	1	1	22	4151	4172	Cleavage	2
miR393-5p	Atube006491.1	5	1	22	4096	4117	Cleavage	1
miR156-5p	Atube006535.1	3	1	20	7088	7107	Cleavage	2
miR172-3p	Atube006571.1	3.5	1	20	3891	3910	Cleavage	1
miR156-5p	Atube006574.1	3.5	1	20	6019	6038	Cleavage	1
miR399-3p	Atube006637.1	2.5	1	21	56	76	Cleavage	2
miR394-5p	Atube006707.1	3	1	20	204	223	Cleavage	1
miR169-5p	Atube006719.1	4	1	21	1909	1929	Cleavage	1
miR535-5p	Atube006739.1	3.5	1	21	5272	5292	Cleavage	1
miR156-5p	Atube006764.1	3.5	1	20	1752	1771	Cleavage	1
miR172-5p	Atube006764.1	4.5	1	20	1159	1178	Translation	2
miR393-5p	Atube006771.1	3	1	22	5228	5248	Cleavage	2
miR172-3p	Atube006838.1	2.5	1	20	4716	4735	Cleavage	1
miR171-3p	Atube006907.1	0	1	21	615	635	Cleavage	1
miR172-5p	Atube006966.1	4	1	20	9376	9395	Cleavage	1
miR166-5p	Atube007032.1	4.5	1	21	547	567	Cleavage	4
miR396-3p	Atube007106.1	2	1	20	2304	2323	Cleavage	1
miR397-5p	Atube007106.1	3	1	21	1852	1872	Cleavage	2
miR408-3p	Atube007114.1	3.5	1	21	237	257	Cleavage	1
miR172-5p	Atube007116.1	4	1	20	4849	4868	Cleavage	1
miR159-3p	Atube007129.1	2	1	21	12702	12722	Cleavage	2
miR319-3p	Atube007129.1	3	1	20	12702	12721	Cleavage	1
miR397-5p	Atube007189.1	3	1	21	1472	1492	Translation	1
miR159-3p	Atube007208.1	2	1	21	11511	11531	Cleavage	1
miR319-3p	Atube007208.1	2.5	1	20	11511	11530	Cleavage	1
miR396-5p	Atube007221.1	3.5	1	21	990	1010	Cleavage	1
miR164-5p	Atube007224.1	4	1	21	1115	1135	Cleavage	1
miR-3p	Atube007371.1	1	1	21	19668	19688	Cleavage	1
miR-3p	Atube007371.1	4	1	21	19632	19652	Cleavage	2
miR-5p	Atube007371.1	0	1	22	19675	19696	Cleavage	1
miR-5p	Atube007371.1	3	1	22	19639	19660	Cleavage	1
miR-5p	Atube007371.1	5	1	22	13194	13215	Cleavage	2
miR169-5p	Atube007435.1	3	1	21	9532	9552	Cleavage	1
miR397-5p	Atube007442.1	4	1	21	3184	3204	Translation	1
miR399-3p	Atube007584.1	3	1	21	1177	1197	Cleavage	2
miR172-3p	Atube007675.1	1	1	20	4303	4322	Cleavage	1
miR396-5p	Atube007737.1	2.5	1	21	6273	6293	Cleavage	3
miR396-5p	Atube007836.1	3	1	21	1410	1430	Cleavage	2
miR160-5p	Atube007873.1	4.5	1	21	3445	3465	Cleavage	1
miR-3p	Atube007908.1	1	1	21	13725	13745	Cleavage	2
miR535-5p	Atube007964.1	3.5	1	21	11688	11708	Cleavage	3
miR535-5p	Atube008009.1	3	1	21	472	492	Cleavage	1
miR535-5p	Atube008009.1	5	1	21	300	320	Cleavage	3
miR3190009145-3p	Atube008018.1	3	1	20	11941	11960	Cleavage	1
miR166-3p	Atube008129.1	3.5	1	20	2081	2100	Cleavage	1
miR393-5p	Atube008129.1	3.5	1	22	17023	17044	Cleavage	2
miR535-5p	Atube008151.1	3.5	1	21	13909	13929	Cleavage	1
miR157-5p	Atube008235.1	2.5	1	20	2959	2978	Cleavage	1
miR393-5p	Atube008242.1	2.5	1	22	605	626	Cleavage	1
miR171-5p	Atube008282.1	3.5	1	21	2910	2931	Cleavage	1
miR172-3p	Atube008305.1	5	1	20	1995	2014	Cleavage	1
miR160-5p	Atube008396.1	4.5	1	21	2490	2510	Translation	1
miR172-5p	Atube008432.1	3.5	1	20	13220	13239	Cleavage	1
miR172-5p	Atube008432.1	4.5	1	20	8602	8621	Cleavage	2
miR535-5p	Atube008511.1	3	1	21	3178	3198	Cleavage	1
miR319-3p	Atube008535.1	3.5	1	20	4428	4447	Cleavage	1
miR396-5p	Atube008540.1	3	1	21	1155	1175	Cleavage	1
miR397-5p	Atube008612.1	4.5	1	21	767	787	Translation	2
miR156-5p	Atube008620.1	3.5	1	20	972	991	Cleavage	1
miR156-5p	Atube008620.1	5	1	20	2667	2686	Cleavage	1
miR172-5p	Atube008666.1	4	1	20	8602	8621	Cleavage	3
miR408-3p	Atube008673.1	4.5	1	21	7760	7780	Cleavage	1
miR-3p	Atube008704.1	0.5	1	21	16481	16501	Cleavage	1
miR166-5p	Atube008705.1	4.5	1	21	1707	1727	Cleavage	1
miR171-3p	Atube008705.1	4.5	1	21	11641	11661	Translation	1
miR159-3p	Atube008733.1	1.5	1	21	5229	5249	Cleavage	1
miR3190009145-3p	Atube008733.1	3	1	20	5230	5249	Cleavage	1
miR319-3p	Atube008733.1	2	1	20	5229	5248	Cleavage	3
miR319-3p	Atube008733.1	5	1	20	18933	18952	Cleavage	1
miR166-5p	Atube008764.1	3	1	21	13122	13142	Cleavage	1
miR171-3p	Atube008795.1	5	1	21	4036	4056	Cleavage	2
miR397-5p	Atube008800.1	4	1	21	2296	2316	Translation	1
miR164-5p	Atube008805.1	4	1	21	27355	27375	Cleavage	1
miR160-5p	Atube008818.1	4	1	21	10501	10521	Translation	1
miR1320-3p	Atube008834.1	1	1	21	4522	4542	Cleavage	1
miR1320-3p	Atube008834.1	5	1	21	3007	3027	Cleavage	1
miR393-5p	Atube008849.1	5	1	22	5568	5588	Translation	1
miR171-3p	Atube008869.1	3.5	1	21	1329	1349	Translation	1
miR159-3p	Atube008871.1	2	1	21	13683	13703	Cleavage	1
miR167-5p	Atube008871.1	4.5	1	21	9259	9279	Cleavage	1
miR3190009145-3p	Atube008871.1	3.5	1	20	13684	13703	Cleavage	2
miR319-3p	Atube008871.1	2.5	1	20	13683	13702	Cleavage	1
miR394-5p	Atube008897.1	4	1	20	4711	4730	Cleavage	1
miR-5p	Atube008897.1	0.5	1	22	14036	14057	Cleavage	1
miR-5p	Atube008897.1	3	1	22	14058	14079	Translation	1
miR396-3p	Atube008984.1	4	1	20	8771	8790	Cleavage	1
miR396-3p	Atube009038.1	3.5	1	20	2475	2494	Cleavage	1
miR171-5p	Atube009077.1	4	1	21	7271	7291	Cleavage	1
miR159-3p	Atube009097.1	2.5	1	21	7127	7147	Cleavage	1
miR397-5p	Atube009163.1	3	1	21	5510	5530	Cleavage	1
miR535-5p	Atube009186.1	2.5	1	21	6846	6866	Cleavage	1
miR160-5p	Atube009216.1	4	1	21	1695	1715	Cleavage	1
miR166-5p	Atube009216.1	1	1	21	2713	2733	Cleavage	1
miR1320-3p	Atube009367.1	1	1	21	3248	3268	Cleavage	1
miR1320-3p	Atube009367.1	4	1	21	5269	5289	Cleavage	1
miR156-5p	Atube009390.1	2.5	1	20	8543	8562	Cleavage	1
miR157-5p	Atube009390.1	3	1	20	8543	8562	Translation	1
miR157-5p	Atube009390.1	4.5	1	20	10849	10868	Cleavage	3
miR157-5p	Atube009390.1	5	1	20	12499	12518	Cleavage	1
miR399-3p	Atube009401.1	3	1	21	10993	11013	Cleavage	1
miR399-3p	Atube009404.1	3	1	21	11150	11170	Cleavage	1
miR166-5p	Atube009412.1	4.5	1	21	1510	1530	Translation	2
miR396-5p	Atube009419.1	2	1	21	1377	1397	Cleavage	2
miR156-5p	Atube009434.1	3	1	20	2659	2678	Cleavage	1
miR156-5p	Atube009434.1	4.5	1	20	4331	4350	Cleavage	1
miR408-3p	Atube009483.1	4	1	21	4964	4984	Cleavage	1
miR159-3p	Atube009515.1	2.5	1	21	3543	3563	Cleavage	1
miR159-3p	Atube009515.1	5	1	21	635	655	Cleavage	1
miR3190009145-3p	Atube009515.1	1.5	1	20	3544	3563	Cleavage	1
miR319-3p	Atube009515.1	1.5	1	20	3543	3562	Cleavage	2
miR397-5p	Atube009525.1	3.5	1	21	3325	3345	Cleavage	2
miR397-5p	Atube009525.1	5	1	21	1652	1672	Cleavage	1
miR157-5p	Atube009526.1	4	1	20	8614	8633	Cleavage	3
miR157-5p	Atube009526.1	5	1	20	6349	6368	Cleavage	1
miR394-5p	Atube009541.1	4.5	1	20	1995	2014	Cleavage	1
miR169-5p	Atube009590.1	3.5	1	21	2517	2537	Translation	1
miR535-5p	Atube009595.1	3.5	1	21	517	537	Cleavage	1
miR171-5p	Atube009606.1	3.5	1	21	2574	2594	Cleavage	1
miR399-3p	Atube009719.1	3	1	21	1158	1178	Cleavage	1
miR-5p	Atube009723.1	0.5	1	22	3126	3147	Cleavage	1
miR-5p	Atube009723.1	0.5	1	22	3148	3169	Cleavage	1
miR393-5p	Atube009849.1	4.5	1	22	11549	11570	Cleavage	1
miR169-5p	Atube009879.1	2	1	21	4527	4547	Cleavage	1
miR169-5p	Atube009935.1	3	1	21	6002	6022	Cleavage	1
miR3190009145-3p	Atube009942.1	2.5	1	20	10674	10693	Cleavage	1
miR319-3p	Atube009942.1	3.5	1	20	10673	10692	Cleavage	2
miR160-3p	Atube009945.1	3.5	1	21	520	540	Cleavage	1
miR166-3p	Atube009955.1	3	1	20	3162	3181	Cleavage	1
miR160-3p	Atube010017.1	2.5	1	21	6914	6934	Cleavage	1
miR394-5p	Atube010037.1	3.5	1	20	20309	20328	Cleavage	1
miR169-5p	Atube010041.1	3.5	1	21	4266	4286	Translation	1
miR396-5p	Atube010064.1	4	1	21	453	473	Cleavage	1
miR166-5p	Atube010183.1	5	1	21	845	865	Cleavage	1
miR167-5p	Atube010211.1	3.5	1	21	1847	1867	Cleavage	2
miR159-3p	Atube010218.1	2.5	1	21	4026	4046	Cleavage	1
miR3190009145-3p	Atube010218.1	3	1	20	4027	4046	Cleavage	1
miR399-3p	Atube010226.1	2.5	1	21	6985	7005	Cleavage	4
miR1320-3p	Atube010322.1	1	1	21	3996	4016	Cleavage	3
miR164-5p	Atube010341.1	0.5	1	21	3899	3919	Cleavage	1
miR156-5p	Atube010596.1	3.5	1	20	722	741	Cleavage	1
miR156-5p	Atube010623.1	3.5	1	20	1105	1124	Cleavage	1
miR156-5p	Atube010670.1	2.5	1	20	5499	5518	Cleavage	1
miR169-5p	Atube010707.1	3.5	1	21	5421	5441	Cleavage	1
miR394-5p	Atube010737.1	4.5	1	20	7607	7626	Cleavage	1
miR399-3p	Atube010770.1	2.5	1	21	6839	6859	Cleavage	1
miR172-3p	Atube010793.1	4	1	20	2977	2996	Cleavage	1
miR167-5p	Atube010816.1	3.5	1	21	1403	1423	Cleavage	1
miR408-3p	Atube010850.1	4	1	21	225	245	Translation	1
miR164-5p	Atube010852.1	3	1	21	399	419	Cleavage	2
miR408-3p	Atube010854.1	2.5	1	21	82	102	Cleavage	1
miR164-5p	Atube010857.1	4	1	21	8950	8970	Cleavage	2
miR-3p	Atube010919.1	1	1	21	13401	13421	Cleavage	1
miR-3p	Atube010919.1	1.5	1	21	13429	13449	Cleavage	2
miR-3p	Atube010919.1	1.5	1	21	13073	13093	Cleavage	1
miR-3p	Atube010919.1	2.5	1	21	13464	13484	Cleavage	1
miR-3p	Atube010919.1	4	1	21	16989	17009	Cleavage	1
miR172-3p	Atube010970.1	3.5	1	20	7304	7323	Cleavage	1
miR172-3p	Atube011026.1	3.5	1	20	4244	4263	Cleavage	1
miR172-5p	Atube011040.1	3.5	1	20	1313	1332	Cleavage	2
miR408-3p	Atube011042.1	5	1	21	5509	5529	Translation	1
miR171-5p	Atube011065.1	3	1	21	2608	2628	Cleavage	2
miR1320-3p	Atube011073.1	1	1	21	6645	6665	Cleavage	3
miR408-3p	Atube011091.1	2.5	1	21	5	25	Cleavage	1
miR408-3p	Atube011114.1	3.5	1	21	3156	3176	Cleavage	1
miR3190009145-3p	Atube011116.1	3	1	20	11834	11853	Cleavage	1
miR319-3p	Atube011116.1	3.5	1	20	11833	11852	Cleavage	1
miR-3p	Atube011117.1	1	1	21	7909	7929	Cleavage	1
miR-3p	Atube011117.1	4.5	1	21	7885	7905	Translation	1
miR408-3p	Atube011134.1	4	1	21	155	175	Cleavage	1
miR-3p	Atube011165.1	1	1	21	3800	3820	Cleavage	1
miR-3p	Atube011165.1	2	1	21	3736	3756	Cleavage	1
miR-3p	Atube011165.1	2	1	21	3758	3778	Cleavage	1
miR-3p	Atube011165.1	2	1	21	3778	3798	Cleavage	2
miR-5p	Atube011165.1	0	1	22	3797	3818	Cleavage	1
miR-5p	Atube011165.1	0.5	1	22	3737	3758	Cleavage	2
miR-5p	Atube011165.1	0.5	1	22	3759	3780	Cleavage	2
miR396-5p	Atube011316.1	3.5	1	21	5133	5153	Cleavage	1
miR397-5p	Atube011323.1	3.5	1	21	3054	3074	Cleavage	1
miR171-5p	Atube011334.1	3.5	1	21	17873	17892	Cleavage	1
miR171-5p	Atube011364.1	4	1	21	9377	9397	Translation	1
miR172-5p	Atube011414.1	3.5	1	20	4086	4105	Cleavage	1
miR-5p	Atube011509.1	0.5	1	22	5233	5254	Cleavage	1
miR-5p	Atube011509.1	1.5	1	22	5255	5276	Cleavage	1
miR-5p	Atube011563.1	0	1	22	15663	15684	Cleavage	1
miR-5p	Atube011563.1	3	1	22	15142	15163	Cleavage	1
miR-5p	Atube011563.1	3.5	1	22	9804	9825	Cleavage	1
miR-5p	Atube011563.1	4.5	1	22	15643	15664	Cleavage	2
miR-5p	Atube011563.1	5	1	22	15286	15307	Cleavage	1
miR160-5p	Atube011572.1	0.5	1	21	2659	2679	Cleavage	1
miR394-5p	Atube011661.1	5	1	20	5057	5076	Cleavage	2
miR-3p	Atube011700.1	1.5	1	21	6850	6870	Cleavage	1
miR-3p	Atube011700.1	2	1	21	6828	6848	Cleavage	2
miR-5p	Atube011700.1	0	1	22	6849	6870	Cleavage	1
miR-5p	Atube011700.1	0.5	1	22	6827	6848	Cleavage	2
miR166-3p	Atube011720.1	5	1	20	1028	1047	Cleavage	1
miR166-3p	Atube011769.1	4.5	1	20	16649	16668	Cleavage	5
miR397-5p	Atube011796.1	3.5	1	21	1023	1043	Cleavage	2
miR535-5p	Atube011824.1	3.5	1	21	275	295	Cleavage	1
miR396-3p	Atube011867.1	3	1	20	543	562	Cleavage	1
miR157-5p	Atube011976.1	3	1	20	19074	19093	Cleavage	1
miR1320-3p	Atube012033.1	1.5	1	21	4295	4315	Cleavage	1
miR171-3p	Atube012089.1	4.5	1	21	70	90	Translation	2
miR167-5p	Atube012192.1	3	1	21	1080	1100	Cleavage	1
miR-3p	Atube012204.1	1.5	1	21	4789	4809	Cleavage	2
miR164-5p	Atube012239.1	4	1	21	3311	3331	Cleavage	1
miR535-5p	Atube012255.1	2.5	1	21	5013	5033	Cleavage	1
miR160-3p	Atube012256.1	4	1	21	15599	15619	Cleavage	1
miR159-3p	Atube012271.1	1.5	1	21	4885	4905	Cleavage	1
miR171-3p	Atube012283.1	4	1	21	5358	5378	Cleavage	1
miR166-5p	Atube012347.1	3.5	1	21	1315	1335	Cleavage	1
miR1320-3p	Atube012348.1	1	1	21	4204	4224	Cleavage	1
miR171-3p	Atube012350.1	3.5	1	21	3393	3413	Translation	1
miR171-3p	Atube012363.1	2.5	1	21	2241	2261	Cleavage	1
miR397-5p	Atube012367.1	4	1	21	226	246	Cleavage	1
miR166-3p	Atube012415.1	0	1	20	1286	1305	Cleavage	1
miR166-5p	Atube012415.1	0	1	21	1347	1367	Cleavage	2
miR160-3p	Atube012440.1	3.5	1	21	12411	12431	Cleavage	1
miR164-5p	Atube012447.1	2.5	1	21	219	239	Cleavage	1
miR164-5p	Atube012447.1	5	1	21	3798	3818	Cleavage	1
miR164-5p	Atube012448.1	2.5	1	21	219	239	Cleavage	1
miR164-5p	Atube012449.1	2.5	1	21	219	239	Cleavage	1
miR164-5p	Atube012449.1	5	1	21	3361	3381	Cleavage	1
miR172-5p	Atube012472.1	4	1	20	7228	7247	Cleavage	2
miR160-3p	Atube012493.1	4	1	21	7530	7550	Cleavage	1
miR393-5p	Atube012505.1	4	1	22	494	515	Cleavage	2
miR396-3p	Atube012512.1	4	1	20	2433	2452	Cleavage	1
miR396-5p	Atube012574.1	4.5	1	21	4170	4190	Cleavage	1
miR166-3p	Atube012606.1	4	1	20	7913	7932	Cleavage	4
miR171-5p	Atube012612.1	3	1	21	1310	1330	Cleavage	2
miR171-5p	Atube012711.1	2	1	21	6302	6322	Cleavage	2
miR394-5p	Atube012735.1	3.5	1	20	5619	5638	Cleavage	1
miR166-3p	Atube012795.1	4.5	1	20	2762	2781	Cleavage	2
miR399-3p	Atube012954.1	3	1	21	1610	1630	Cleavage	1
miR171-3p	Atube013006.1	4	1	21	948	968	Translation	1
miR393-5p	Atube013007.1	3.5	1	22	10252	10273	Cleavage	1
miR393-5p	Atube013007.1	5	1	22	1257	1278	Translation	1
miR394-5p	Atube013109.1	4	1	20	800	819	Translation	1
miR164-5p	Atube013117.1	3.5	1	21	216	236	Cleavage	2
miR397-5p	Atube013153.1	1.5	1	21	4559	4579	Cleavage	1
miR-5p	Atube013205.1	0.5	1	22	1688	1709	Cleavage	1
miR-5p	Atube013205.1	0.5	1	22	1710	1731	Cleavage	1
miR-5p	Atube013205.1	0.5	1	22	1750	1771	Cleavage	1
miR-5p	Atube013205.1	0.5	1	22	1772	1793	Cleavage	1
miR-5p	Atube013205.1	0.5	1	22	1794	1815	Cleavage	1
miR-5p	Atube013205.1	0.5	1	22	1816	1837	Cleavage	1
miR-5p	Atube013205.1	0.5	1	22	1838	1859	Cleavage	1
miR157-5p	Atube013224.1	4	1	20	1600	1619	Cleavage	3
miR169-5p	Atube013258.1	3.5	1	21	5162	5182	Cleavage	1
miR169-5p	Atube013258.1	5	1	21	4891	4911	Cleavage	1
miR399-3p	Atube013262.1	3	1	21	1482	1502	Cleavage	1
miR160-3p	Atube013282.1	4.5	1	21	586	606	Cleavage	1
miR157-5p	Atube013354.1	2.5	1	20	5236	5256	Cleavage	1
miR169-5p	Atube013365.1	4	1	21	5577	5597	Cleavage	1
miR157-5p	Atube013379.1	3	1	20	183	202	Cleavage	1
miR396-3p	Atube013380.1	3.5	1	20	8952	8971	Cleavage	1
miR159-3p	Atube013470.1	2	1	21	10159	10179	Cleavage	1
miR3190009145-3p	Atube013470.1	3.5	1	20	10160	10179	Cleavage	1
miR319-3p	Atube013470.1	2.5	1	20	10159	10178	Cleavage	1
miR169-5p	Atube013473.1	3	1	21	386	406	Cleavage	1
miR1320-3p	Atube013487.1	1.5	1	21	876	896	Cleavage	3
miR399-3p	Atube013546.1	3	1	21	5923	5943	Cleavage	1
miR159-3p	Atube013614.1	1	1	21	3716	3736	Cleavage	1
miR172-3p	Atube013614.1	2.5	1	20	3196	3215	Cleavage	2
miR172-3p	Atube013614.1	5	1	20	8004	8023	Translation	1
miR172-3p	Atube013620.1	3.5	1	20	4397	4416	Cleavage	1
miR172-3p	Atube013620.1	5	1	20	4963	4982	Cleavage	1
miR172-5p	Atube013646.1	1.5	1	20	5174	5193	Cleavage	2
miR1320-3p	Atube013664.1	1.5	1	21	2868	2888	Cleavage	1
miR1320-3p	Atube013664.1	2.5	1	21	3194	3214	Cleavage	2
miR-3p	Atube013688.1	1	1	21	3427	3447	Cleavage	1
miR535-5p	Atube013751.1	3.5	1	21	4808	4828	Cleavage	1
miR156-5p	Atube013756.1	3.5	1	20	3249	3268	Cleavage	1
miR164-5p	Atube013756.1	2.5	1	21	475	495	Cleavage	1
miR166-5p	Atube013759.1	3.5	1	21	1413	1433	Translation	1
miR535-5p	Atube013775.1	3	1	21	6511	6531	Cleavage	1
miR166-5p	Atube013795.1	2.5	1	21	5782	5802	Cleavage	1
miR169-5p	Atube013898.1	3.5	1	21	5063	5083	Cleavage	1
miR1320-3p	Atube013917.1	1	1	21	4010	4030	Cleavage	1
miR167-5p	Atube013984.1	3.5	1	21	9457	9477	Cleavage	5
miR172-5p	Atube013998.1	3	1	20	2308	2327	Cleavage	2
miR394-5p	Atube014079.1	3.5	1	20	5294	5313	Cleavage	1
miR159-3p	Atube014087.1	2	1	21	5721	5741	Cleavage	1
miR3190009145-3p	Atube014087.1	3.5	1	20	5722	5741	Cleavage	1
miR319-3p	Atube014087.1	3	1	20	5721	5740	Cleavage	1
miR393-5p	Atube014151.1	4	1	22	569	590	Cleavage	1
miR396-3p	Atube014154.1	3	1	20	1730	1749	Cleavage	1
miR171-5p	Atube014170.1	5	1	21	1822	1842	Cleavage	1
miR167-5p	Atube014194.1	3	1	21	14053	14073	Cleavage	1
miR397-5p	Atube014254.1	3.5	1	21	3102	3122	Cleavage	1
miR408-3p	Atube014309.1	3.5	1	21	6079	6099	Cleavage	1
miR160-3p	Atube014327.1	5	1	21	5926	5947	Cleavage	1
miR156-5p	Atube014379.1	3	1	20	503	522	Cleavage	1
miR166-3p	Atube014379.1	4.5	1	20	2736	2755	Cleavage	1
miR397-5p	Atube014381.1	3.5	1	21	1385	1405	Cleavage	1
miR157-5p	Atube014388.1	3	1	20	4168	4187	Cleavage	1
miR157-5p	Atube014388.1	4	1	20	4122	4140	Cleavage	2
miR167-5p	Atube014402.1	3.5	1	21	6430	6450	Cleavage	2
miR399-3p	Atube014407.1	3	1	21	3500	3520	Cleavage	1
miR166-3p	Atube014438.1	5	1	20	325	344	Cleavage	1
miR160-3p	Atube014448.1	3.5	1	21	2963	2983	Cleavage	1
miR396-3p	Atube014451.1	4	1	20	800	819	Cleavage	1
miR172-5p	Atube014558.1	3	1	20	5030	5049	Cleavage	1
miR156-5p	Atube014626.1	3.5	1	20	5413	5432	Cleavage	1
miR408-3p	Atube014656.1	4	1	21	382	402	Cleavage	1
miR167-5p	Atube014761.1	3	1	21	1081	1101	Cleavage	1
miR3190009145-3p	Atube014818.1	1.5	1	20	557	576	Cleavage	1
miR319-3p	Atube014818.1	2.5	1	20	556	575	Cleavage	1
miR157-5p	Atube014820.1	2.5	1	20	86	105	Cleavage	1
miR394-5p	Atube014838.1	3.5	1	20	1224	1243	Translation	1
miR167-5p	Atube014854.1	4	1	21	12953	12973	Cleavage	2
miR171-5p	Atube014898.1	4	1	21	14427	14447	Translation	1
miR160-5p	Atube014980.1	5	1	21	3682	3702	Cleavage	3
miR393-5p	Atube015017.1	4	1	22	1128	1149	Cleavage	1
miR172-3p	Atube015031.1	3	1	20	1921	1940	Cleavage	3
miR159-3p	Atube015058.1	2	1	21	7596	7616	Cleavage	1
miR319-3p	Atube015058.1	2.5	1	20	7596	7615	Cleavage	1
miR172-3p	Atube015094.1	3.5	1	20	1219	1238	Cleavage	1
miR396-3p	Atube015128.1	4	1	20	10296	10316	Translation	1
miR172-3p	Atube015137.1	3.5	1	20	6833	6852	Cleavage	1
miR171-3p	Atube015221.1	4.5	1	21	5057	5077	Translation	1
miR-5p	Atube015239.1	0.5	1	22	23260	23281	Cleavage	2
miR-5p	Atube015239.1	5	1	22	26694	26715	Cleavage	3
miR167-5p	Atube015331.1	3	1	21	2233	2253	Translation	1
miR-3p	Atube015352.1	1.5	1	21	13156	13176	Cleavage	1
miR-5p	Atube015352.1	0	1	22	13155	13176	Cleavage	1
miR157-5p	Atube015366.1	3	1	20	3957	3976	Cleavage	2
miR157-5p	Atube015366.1	5	1	20	853	872	Translation	1
miR396-3p	Atube015391.1	3	1	20	19977	19996	Cleavage	1
miR-5p	Atube015408.1	0.5	1	22	1305	1326	Cleavage	1
miR-5p	Atube015408.1	0.5	1	22	1327	1348	Cleavage	1
miR172-3p	Atube015510.1	3.5	1	20	34562	34581	Cleavage	1
miR393-5p	Atube015548.1	4	1	22	790	810	Cleavage	2
miR169-5p	Atube015660.1	3	1	21	3879	3899	Cleavage	1
miR166-3p	Atube015730.1	4.5	1	20	120	139	Translation	2
miR160-5p	Atube015790.1	4.5	1	21	3299	3319	Translation	1
miR396-5p	Atube015820.1	4.5	1	21	10361	10381	Cleavage	1
miR172-5p	Atube015857.1	2	1	20	5330	5349	Cleavage	1
miR166-5p	Atube015879.1	4	1	21	1207	1227	Cleavage	1
miR1320-3p	Atube015888.1	1	1	21	2861	2881	Cleavage	4
miR396-5p	Atube015983.1	2.5	1	21	226	246	Cleavage	1
miR-3p	Atube016006.1	1	1	21	5254	5274	Cleavage	1
miR172-5p	Atube016007.1	3	1	20	5071	5090	Cleavage	2
miR160-3p	Atube016015.1	3	1	21	8090	8110	Cleavage	1
miR408-3p	Atube016122.1	4.5	1	21	3250	3270	Translation	1
miR535-5p	Atube016156.1	3.5	1	21	8664	8684	Cleavage	2
miR535-5p	Atube016180.1	3.5	1	21	2711	2731	Cleavage	2
miR1320-3p	Atube016248.1	1.5	1	21	2282	2302	Cleavage	1
miR1320-3p	Atube016248.1	3	1	21	8631	8650	Cleavage	1
miR1320-3p	Atube016248.1	4.5	1	21	7306	7329	Cleavage	1
miR394-5p	Atube016303.1	3.5	1	20	3344	3363	Cleavage	1
miR394-5p	Atube016305.1	3.5	1	20	3343	3362	Cleavage	2
miR159-3p	Atube016308.1	3.5	1	21	1109	1129	Cleavage	1
miR159-3p	Atube016308.1	5	1	21	4463	4483	Cleavage	1
miR159-3p	Atube016309.1	3.5	1	21	1047	1067	Cleavage	1
miR166-5p	Atube016353.1	3	1	21	235	255	Translation	2
miR160-3p	Atube016442.1	4	1	21	2905	2925	Cleavage	1
miR394-5p	Atube016516.1	4.5	1	20	950	969	Translation	1
miR397-5p	Atube016535.1	1.5	1	21	1515	1535	Cleavage	2
miR535-5p	Atube016542.1	3	1	21	129	149	Cleavage	2
miR166-5p	Atube016568.1	4	1	21	14148	14168	Cleavage	1
miR160-5p	Atube016635.1	0.5	1	21	3623	3643	Cleavage	1
miR172-5p	Atube016657.1	3	1	20	379	398	Cleavage	2
miR535-5p	Atube016666.1	3.5	1	21	282	302	Cleavage	1
miR172-5p	Atube016735.1	3.5	1	20	6572	6591	Cleavage	1
miR171-5p	Atube016783.1	3.5	1	21	418	438	Cleavage	1
miR171-5p	Atube016783.1	4.5	1	21	244	264	Cleavage	1
miR164-5p	Atube016800.1	3.5	1	21	7743	7763	Cleavage	1
miR172-3p	Atube016826.1	4	1	20	9788	9807	Cleavage	1
miR172-5p	Atube016908.1	2.5	1	20	1311	1330	Cleavage	1
miR172-3p	Atube016974.1	3	1	20	4659	4678	Cleavage	1
miR408-3p	Atube016985.1	4	1	21	3484	3504	Cleavage	1
miR171-5p	Atube017138.1	3	1	21	1698	1718	Cleavage	1
miR172-3p	Atube017141.1	2.5	1	20	7472	7491	Cleavage	1
miR396-5p	Atube017156.1	2	1	21	3261	3281	Cleavage	1
miR396-5p	Atube017156.1	4	1	21	3570	3589	Translation	1
miR156-5p	Atube017162.1	2.5	1	20	7037	7056	Cleavage	3
miR164-5p	Atube017172.1	3.5	1	21	18386	18406	Cleavage	1
miR171-3p	Atube017264.1	4.5	1	21	1557	1577	Cleavage	1
miR394-5p	Atube017285.1	4.5	1	20	3509	3528	Cleavage	1
miR396-5p	Atube017285.1	1.5	1	21	1471	1491	Cleavage	1
miR157-5p	Atube017318.1	4	1	20	15	34	Translation	1
miR171-5p	Atube017339.1	3.5	1	21	6071	6091	Cleavage	1
miR159-3p	Atube017349.1	1	1	21	13183	13203	Cleavage	2
miR164-5p	Atube017349.1	5	1	21	19350	19370	Cleavage	1
miR-5p	Atube017437.1	0	1	22	9226	9247	Cleavage	2
miR156-5p	Atube017444.1	3	1	20	9544	9563	Cleavage	2
miR-3p	Atube017457.1	1	1	21	581	601	Cleavage	1
miR-3p	Atube017457.1	4.5	1	21	610	630	Cleavage	1
miR172-3p	Atube017470.1	4	1	20	2970	2989	Translation	1
miR160-3p	Atube017481.1	3	1	21	10770	10790	Cleavage	1
miR160-3p	Atube017481.1	3.5	1	21	5664	5684	Cleavage	2
miR396-5p	Atube017491.1	3	1	21	980	1000	Cleavage	1
miR396-5p	Atube017678.1	2	1	21	5564	5584	Cleavage	1
miR396-5p	Atube017741.1	3	1	21	15278	15298	Cleavage	1
miR396-3p	Atube017848.1	4.5	1	20	437	456	Cleavage	1
miR167-5p	Atube017856.1	4	1	21	2872	2892	Translation	1
miR171-3p	Atube017856.1	4	1	21	427	447	Cleavage	1
miR3190009145-3p	Atube017896.1	3.5	1	20	7318	7337	Cleavage	1
miR159-3p	Atube017934.1	2	1	21	8296	8316	Cleavage	2
miR3190009145-3p	Atube017934.1	3.5	1	20	8297	8316	Cleavage	3
miR319-3p	Atube017934.1	3	1	20	8296	8315	Cleavage	1
miR167-5p	Atube017966.1	3	1	21	1081	1101	Cleavage	1
miR408-3p	Atube017999.1	4	1	21	2731	2751	Cleavage	1
miR159-3p	Atube018036.1	3.5	1	21	1603	1623	Cleavage	1
miR171-5p	Atube018080.1	3	1	21	519	539	Translation	1
miR-5p	Atube018150.1	0	1	22	10318	10339	Cleavage	1
miR393-5p	Atube018213.1	5	1	22	5778	5799	Cleavage	1
miR-5p	Atube018236.1	0	1	22	15482	15503	Cleavage	2
miR-5p	Atube018236.1	0.5	1	22	15456	15477	Cleavage	1
miR157-5p	Atube018247.1	3	1	20	125	144	Cleavage	1
miR-5p	Atube018253.1	0	1	22	16133	16154	Cleavage	1
miR-5p	Atube018253.1	0.5	1	22	16085	16106	Cleavage	1
miR-5p	Atube018253.1	0.5	1	22	16107	16128	Cleavage	2
miR319-3p	Atube018283.1	3.5	1	20	406	425	Cleavage	1
miR172-5p	Atube018322.1	2.5	1	20	4406	4425	Cleavage	2
miR156-5p	Atube018363.1	3	1	20	958	977	Cleavage	1
miR166-5p	Atube018429.1	4	1	21	2789	2809	Translation	1
miR3190009145-3p	Atube018438.1	3.5	1	20	246	265	Cleavage	1
miR171-3p	Atube018475.1	4.5	1	21	3617	3637	Cleavage	1
miR535-5p	Atube018510.1	5	1	21	3684	3704	Cleavage	1
miR408-3p	Atube018553.1	5	1	21	4971	4991	Cleavage	1
miR159-3p	Atube018571.1	2	1	21	12828	12848	Cleavage	4
miR159-3p	Atube018571.1	4.5	1	21	3186	3206	Translation	1
miR408-3p	Atube018607.1	4	1	21	12545	12565	Cleavage	1
miR535-5p	Atube018657.1	4	1	21	234	254	Cleavage	1
miR156-5p	Atube018672.1	2	1	20	8647	8666	Cleavage	1
miR156-5p	Atube018672.1	5	1	20	11813	11832	Cleavage	1
miR156-5p	Atube018672.1	5	1	20	13939	13958	Cleavage	1
miR396-3p	Atube018687.1	2.5	1	20	4730	4749	Cleavage	1
miR167-5p	Atube018689.1	4	1	21	4861	4881	Cleavage	1
miR169-5p	Atube018750.1	3.5	1	21	19395	19415	Cleavage	1
miR396-3p	Atube018827.1	3.5	1	20	3475	3494	Cleavage	1
miR396-3p	Atube018828.1	3.5	1	20	3473	3492	Cleavage	1
miR408-3p	Atube018873.1	3	1	21	6174	6194	Cleavage	1
miR164-5p	Atube018890.1	3.5	1	21	5829	5849	Cleavage	2
miR164-5p	Atube018890.1	4	1	21	10994	11014	Cleavage	1
miR160-3p	Atube018970.1	4.5	1	21	1420	1440	Cleavage	1
miR160-5p	Atube018985.1	4	1	21	7430	7450	Cleavage	1
miR3190009145-3p	Atube019023.1	3	1	20	1486	1505	Cleavage	1
miR157-5p	Atube019084.1	5	1	20	541	560	Cleavage	1
miR396-5p	Atube019098.1	3	1	21	972	993	Cleavage	2
miR169-5p	Atube019136.1	3	1	21	1169	1189	Cleavage	2
miR319-3p	Atube019150.1	4.5	1	20	3093	3112	Cleavage	1
miR169-5p	Atube019156.1	3	1	21	1099	1119	Cleavage	5
miR157-5p	Atube019180.1	2.5	1	20	17794	17813	Cleavage	1
miR396-3p	Atube019237.1	3.5	1	20	3332	3351	Cleavage	1
miR396-3p	Atube019237.1	5	1	20	264	283	Cleavage	1
miR169-5p	Atube019245.1	3.5	1	21	5685	5705	Cleavage	2
miR166-5p	Atube019304.1	4	1	21	12314	12334	Translation	1
miR408-3p	Atube019432.1	4	1	21	3029	3049	Cleavage	1
miR164-5p	Atube019481.1	3	1	21	6062	6082	Cleavage	1
miR167-5p	Atube019513.1	4	1	21	1966	1986	Cleavage	1
miR393-5p	Atube019517.1	3.5	1	22	11456	11477	Cleavage	1
miR399-3p	Atube019601.1	3.5	1	21	182	202	Cleavage	1
miR171-3p	Atube019739.1	4	1	21	5407	5427	Cleavage	1
miR157-5p	Atube019766.1	3.5	1	20	1043	1062	Cleavage	1
miR160-3p	Atube019776.1	5	1	21	2071	2091	Cleavage	1
miR393-5p	Atube019784.1	4	1	22	1113	1135	Cleavage	1
miR171-5p	Atube019825.1	2	1	21	3557	3577	Cleavage	1
miR160-5p	Atube019867.1	4	1	21	1223	1243	Cleavage	1
miR167-5p	Atube019897.1	4	1	21	3342	3362	Translation	1
miR1320-3p	Atube019920.1	1.5	1	21	2648	2668	Cleavage	4
miR1320-3p	Atube019920.1	3.5	1	21	3684	3704	Cleavage	1
miR157-5p	Atube019920.1	2.5	1	20	2233	2252	Cleavage	1
miR171-3p	Atube019926.1	3.5	1	21	1546	1566	Cleavage	1
miR160-5p	Atube019937.1	4	1	21	3381	3401	Cleavage	1
miR397-5p	Atube019951.1	4.5	1	21	1665	1686	Translation	2
miR159-3p	Atube019956.1	2	1	21	4084	4104	Cleavage	4
miR156-5p	Atube019984.1	3.5	1	20	2249	2268	Cleavage	1
miR166-3p	Atube020031.1	4.5	1	20	10342	10361	Cleavage	1
miR-3p	Atube020068.1	1	1	21	2418	2438	Cleavage	1
miR-5p	Atube020068.1	0	1	22	2415	2436	Cleavage	1
miR156-5p	Atube020093.1	4.5	1	20	4678	4697	Cleavage	1
miR157-5p	Atube020117.1	3	1	20	125	144	Cleavage	1
miR166-3p	Atube020208.1	4	1	20	1290	1309	Cleavage	2
miR167-5p	Atube020219.1	3	1	21	1081	1101	Cleavage	3
miR3190009145-3p	Atube020262.1	4	1	20	2696	2715	Translation	1
miR319-3p	Atube020262.1	3	1	20	2695	2714	Translation	1
miR169-5p	Atube020540.1	4	1	21	5759	5779	Translation	1
miR399-3p	Atube020565.1	4	1	21	4406	4426	Translation	1
miR396-5p	Atube020658.1	3	1	21	16408	16428	Translation	1
miR319-3p	Atube020663.1	3.5	1	20	2741	2760	Cleavage	1
miR164-5p	Atube020697.1	3.5	1	21	18893	18913	Cleavage	2
miR156-5p	Atube020761.1	3	1	20	4768	4787	Cleavage	3
miR396-5p	Atube020831.1	2.5	1	21	991	1011	Cleavage	1
miR172-5p	Atube020907.1	3.5	1	20	3821	3840	Cleavage	1
miR166-3p	Atube020912.1	4.5	1	20	8243	8262	Cleavage	1
miR397-5p	Atube020914.1	2.5	1	21	2905	2925	Cleavage	2
miR160-5p	Atube020918.1	1	1	21	3328	3348	Cleavage	1
miR167-5p	Atube020931.1	3	1	21	1372	1392	Cleavage	2
miR396-3p	Atube020982.1	3.5	1	20	9766	9785	Cleavage	1
miR156-5p	Atube021003.1	3	1	20	4812	4831	Translation	3
miR157-5p	Atube021003.1	2.5	1	20	4812	4831	Cleavage	1
miR172-3p	Atube021008.1	1	1	20	4329	4348	Cleavage	1
miR-3p	Atube021026.1	1	1	21	6633	6653	Cleavage	1
miR408-3p	Atube021036.1	5	1	21	8949	8969	Cleavage	2
miR166-5p	Atube021040.1	4	1	21	6278	6298	Cleavage	1
miR393-5p	Atube021047.1	5	1	22	5017	5038	Cleavage	1
miR166-3p	Atube021049.1	4.5	1	20	11272	11291	Translation	1
miR396-3p	Atube021061.1	4	1	20	2712	2731	Cleavage	1
miR1320-3p	Atube021063.1	1	1	21	3423	3443	Cleavage	4
miR396-3p	Atube021178.1	3.5	1	20	8747	8766	Cleavage	1
miR393-5p	Atube021229.1	4	1	22	1830	1850	Cleavage	1
miR171-3p	Atube021286.1	3.5	1	21	690	710	Translation	1
miR166-3p	Atube021332.1	3.5	1	20	3146	3165	Cleavage	1
miR1320-3p	Atube021380.1	1	1	21	1905	1925	Cleavage	1
miR408-3p	Atube021399.1	4	1	21	1310	1330	Cleavage	1
miR172-3p	Atube021457.1	3.5	1	20	1721	1740	Cleavage	1
miR394-5p	Atube021532.1	3.5	1	20	14768	14787	Cleavage	1
miR394-5p	Atube021532.1	5	1	20	13760	13778	Cleavage	1
miR171-5p	Atube021676.1	3	1	21	483	503	Cleavage	1
miR1320-3p	Atube021716.1	1.5	1	21	2991	3011	Cleavage	2
miR164-5p	Atube021734.1	3.5	1	21	7295	7315	Cleavage	5
miR166-5p	Atube021840.1	3	1	21	21495	21515	Cleavage	5
miR156-5p	Atube021889.1	2.5	1	20	2782	2801	Cleavage	1
miR171-3p	Atube021942.1	5	1	21	4795	4815	Cleavage	2
miR159-3p	Atube021982.1	2.5	1	21	12636	12656	Cleavage	2
miR319-3p	Atube021982.1	3.5	1	20	12636	12655	Cleavage	1
miR393-5p	Atube021989.1	4	1	22	52000	52021	Cleavage	2
miR164-5p	Atube022113.1	4.5	1	21	7032	7052	Cleavage	3
miR166-5p	Atube022133.1	5	1	21	1407	1428	Cleavage	1
miR396-3p	Atube022138.1	4	1	20	1643	1662	Translation	1
miR394-5p	Atube022141.1	4	1	20	5710	5729	Cleavage	1
miR171-3p	Atube022162.1	5	1	21	15255	15274	Cleavage	1
miR172-3p	Atube022162.1	3	1	20	26651	26670	Cleavage	1
miR166-5p	Atube022196.1	4.5	1	21	4226	4246	Translation	2
miR166-5p	Atube022196.1	4.5	1	21	1522	1542	Cleavage	1
miR394-5p	Atube022212.1	3.5	1	20	8384	8403	Cleavage	1
miR159-3p	Atube022229.1	2	1	21	8192	8212	Cleavage	1
miR3190009145-3p	Atube022229.1	3.5	1	20	8193	8212	Cleavage	3
miR319-3p	Atube022229.1	2.5	1	20	8192	8211	Cleavage	1
miR399-3p	Atube022235.1	3	1	21	12506	12526	Cleavage	1
miR164-5p	Atube022262.1	4.5	1	21	5698	5718	Cleavage	1
miR167-5p	Atube022266.1	4.5	1	21	2777	2798	Cleavage	1
miR399-3p	Atube022279.1	4	1	21	120	140	Translation	1
miR172-5p	Atube022294.1	5	1	20	16723	16743	Translation	3
miR-5p	Atube022321.1	0	1	22	6809	6830	Cleavage	1
miR-5p	Atube022321.1	0.5	1	22	6677	6698	Cleavage	1
miR-5p	Atube022321.1	0.5	1	22	6699	6720	Cleavage	4
miR-5p	Atube022321.1	0.5	1	22	6721	6742	Cleavage	2
miR-5p	Atube022321.1	0.5	1	22	6743	6764	Cleavage	4
miR-5p	Atube022321.1	0.5	1	22	6765	6786	Cleavage	4
miR-5p	Atube022321.1	0.5	1	22	6787	6808	Cleavage	2
miR396-5p	Atube022362.1	4	1	21	5610	5631	Translation	1
miR160-3p	Atube022363.1	4.5	1	21	6112	6132	Cleavage	1
miR-3p	Atube022377.1	1	1	21	10492	10512	Cleavage	1
miR-3p	Atube022377.1	3.5	1	21	10512	10532	Cleavage	3
miR-5p	Atube022377.1	0	1	22	10489	10510	Cleavage	1
miR-5p	Atube022377.1	5	1	22	10511	10532	Cleavage	3
miR159-3p	Atube022400.1	2	1	21	10996	11016	Cleavage	1
miR3190009145-3p	Atube022400.1	3.5	1	20	10997	11016	Cleavage	3
miR319-3p	Atube022400.1	2.5	1	20	10996	11015	Cleavage	1
miR-3p	Atube022419.1	1	1	21	4411	4431	Cleavage	1
miR-3p	Atube022419.1	2	1	21	4351	4371	Cleavage	1
miR-3p	Atube022419.1	2	1	21	4373	4393	Cleavage	1
miR167-5p	Atube022454.1	3.5	1	21	355	375	Cleavage	1
miR399-3p	Atube022475.1	3	1	21	2558	2578	Cleavage	1
miR393-5p	Atube022533.1	3	1	22	2431	2451	Cleavage	2
miR393-5p	Atube022533.1	3	1	22	8124	8144	Cleavage	2
miR3190009145-3p	Atube022535.1	2	1	20	8884	8903	Cleavage	3
miR319-3p	Atube022535.1	3	1	20	8883	8902	Cleavage	1
miR172-5p	Atube022538.1	3	1	20	2654	2673	Cleavage	1
miR166-3p	Atube022544.1	5	1	20	3521	3540	Translation	5
miR160-3p	Atube022559.1	4	1	21	8226	8246	Cleavage	2
miR160-5p	Atube022603.1	4.5	1	21	4336	4356	Translation	1
miR171-5p	Atube022636.1	4	1	21	2294	2314	Cleavage	1
miR1320-3p	Atube022637.1	0	1	21	917	937	Cleavage	2
miR172-5p	Atube022706.1	5	1	20	3441	3460	Cleavage	1
miR169-5p	Atube022720.1	4	1	21	5243	5263	Cleavage	1
miR157-5p	Atube022753.1	2.5	1	20	2748	2767	Cleavage	2
miR535-5p	Atube022768.1	4	1	21	5592	5612	Cleavage	2
miR535-5p	Atube022768.1	5	1	21	18816	18836	Translation	1
miR-3p	Atube022835.1	1	1	21	9339	9359	Cleavage	1
miR-3p	Atube022835.1	4	1	21	2969	2989	Cleavage	3
miR-5p	Atube022835.1	0	1	22	9336	9357	Cleavage	1
miR160-3p	Atube022852.1	4.5	1	21	3312	3332	Cleavage	1
miR-3p	Atube022891.1	1	1	21	10737	10757	Cleavage	1
miR1320-3p	Atube022899.1	1	1	21	601	621	Cleavage	2
miR166-5p	Atube022918.1	4.5	1	21	17500	17520	Cleavage	1
miR171-3p	Atube022921.1	3	1	21	1771	1791	Translation	1
miR166-3p	Atube022931.1	4.5	1	20	970	989	Cleavage	1
miR3190009145-3p	Atube022944.1	3	1	20	7732	7751	Cleavage	1
miR535-5p	Atube023040.1	4	1	21	213	233	Translation	2
miR399-3p	Atube023126.1	1.5	1	21	3309	3329	Cleavage	1
miR172-3p	Atube023145.1	3	1	20	14950	14969	Cleavage	2
miR1320-3p	Atube023147.1	1	1	21	392	412	Cleavage	1
miR-3p	Atube023169.1	1	1	21	3522	3542	Cleavage	1
miR-5p	Atube023169.1	0	1	22	3519	3540	Cleavage	2
miR166-5p	Atube023228.1	5	1	21	5485	5505	Cleavage	1
miR169-5p	Atube023241.1	4	1	21	1030	1050	Cleavage	1
miR169-5p	Atube023242.1	4	1	21	37	57	Cleavage	1
miR1320-3p	Atube023260.1	1.5	1	21	1846	1866	Cleavage	3
miR172-3p	Atube023271.1	4	1	20	253	272	Cleavage	1
miR169-5p	Atube023282.1	4	1	21	113	133	Cleavage	1
miR160-5p	Atube023334.1	4	1	21	3475	3495	Cleavage	1
miR535-5p	Atube023352.1	4	1	21	10762	10782	Cleavage	1
miR535-5p	Atube023352.1	5	1	21	12137	12157	Translation	1
miR-3p	Atube023367.1	1.5	1	21	6442	6462	Cleavage	1
miR166-3p	Atube023434.1	4.5	1	20	1729	1748	Cleavage	1
miR172-3p	Atube023479.1	2.5	1	20	3700	3719	Cleavage	1
miR3190009145-3p	Atube023576.1	3	1	20	8114	8133	Cleavage	1
miR399-3p	Atube023580.1	4	1	21	2267	2287	Translation	3
miR396-5p	Atube023604.1	3	1	21	1190	1211	Cleavage	2
miR1320-3p	Atube023618.1	1	1	21	3499	3519	Cleavage	2
miR171-5p	Atube023634.1	3.5	1	21	1890	1910	Cleavage	1
miR169-5p	Atube023650.1	5	1	21	1499	1519	Cleavage	1
miR171-5p	Atube023666.1	3	1	21	830	850	Cleavage	1
miR535-5p	Atube023683.1	4.5	1	21	535	555	Cleavage	1
miR166-3p	Atube023707.1	3.5	1	20	3754	3773	Cleavage	1
miR-3p	Atube023717.1	1	1	21	7556	7576	Cleavage	1
miR-3p	Atube023717.1	3	1	21	7530	7550	Cleavage	1
miR-5p	Atube023717.1	0	1	22	7553	7574	Cleavage	1
miR-5p	Atube023717.1	3.5	1	22	7531	7552	Cleavage	3
miR167-5p	Atube023903.1	5	1	21	1832	1852	Cleavage	1
miR171-3p	Atube023906.1	4	1	21	6992	7012	Cleavage	1
miR156-5p	Atube023911.1	3.5	1	20	522	541	Cleavage	1
miR408-3p	Atube023966.1	4.5	1	21	462	482	Translation	1
miR172-5p	Atube024035.1	4	1	20	358	377	Cleavage	1
miR171-5p	Atube024062.1	3	1	21	20788	20808	Cleavage	1
miR-5p	Atube024083.1	0.5	1	22	11141	11162	Cleavage	1
miR172-3p	Atube024104.1	3	1	20	20717	20736	Translation	5
miR172-3p	Atube024104.1	3	1	20	19886	19905	Cleavage	2
miR172-3p	Atube024104.1	4.5	1	20	1021	1040	Cleavage	1
miR1320-3p	Atube024126.1	1	1	21	4526	4546	Cleavage	1
miR1320-3p	Atube024126.1	4.5	1	21	5790	5810	Cleavage	1
miR166-3p	Atube024137.1	4.5	1	20	639	658	Translation	1
miR171-3p	Atube024149.1	5	1	21	2251	2271	Cleavage	1
miR157-5p	Atube024158.1	3.5	1	20	8342	8361	Translation	1
miR157-5p	Atube024158.1	5	1	20	1516	1535	Cleavage	1
miR157-5p	Atube024158.1	5	1	20	7109	7128	Cleavage	1
miR535-5p	Atube024172.1	4	1	21	1727	1747	Cleavage	1
miR156-5p	Atube024174.1	3	1	20	7104	7123	Cleavage	1
miR408-3p	Atube024175.1	4	1	21	6962	6982	Cleavage	2
miR1320-3p	Atube024187.1	1	1	21	6554	6574	Cleavage	3
miR166-5p	Atube024204.1	3.5	1	21	3808	3828	Translation	2
miR396-5p	Atube024214.1	4	1	21	3830	3850	Cleavage	1
miR535-5p	Atube024271.1	3.5	1	21	11788	11808	Cleavage	1
miR535-5p	Atube024271.1	5	1	21	3066	3086	Cleavage	1
miR535-5p	Atube024271.1	5	1	21	6623	6643	Translation	1
miR-3p	Atube024275.1	1.5	1	21	19616	19636	Cleavage	1
miR-3p	Atube024278.1	1	1	21	2694	2714	Cleavage	1
miR-3p	Atube024278.1	2.5	1	21	2734	2754	Cleavage	1
miR-3p	Atube024278.1	3.5	1	21	2770	2790	Cleavage	1
miR-3p	Atube024278.1	4.75	1	21	2802	2824	Cleavage	2
miR157-5p	Atube024373.1	4	1	20	8344	8363	Cleavage	1
miR157-5p	Atube024373.1	4	1	20	10638	10657	Cleavage	1
miR-3p	Atube024373.1	1	1	21	7928	7948	Cleavage	1
miR-3p	Atube024373.1	1	1	21	8712	8732	Cleavage	1
miR535-5p	Atube024389.1	3	1	21	4198	4218	Cleavage	1
miR169-5p	Atube024402.1	4	1	21	4405	4425	Cleavage	1
miR164-5p	Atube024409.1	4.5	1	21	975	995	Cleavage	2
miR394-5p	Atube024447.1	3.5	1	20	1581	1600	Cleavage	1
miR164-5p	Atube024465.1	4	1	21	4296	4316	Translation	2
miR167-5p	Atube024465.1	4	1	21	2569	2589	Cleavage	1
miR157-5p	Atube024490.1	3	1	20	7284	7303	Cleavage	1
miR171-5p	Atube024592.1	2.5	1	21	2380	2400	Cleavage	1
miR171-5p	Atube024595.1	4.5	1	21	472	492	Cleavage	1
miR156-5p	Atube024625.1	3.5	1	20	7780	7799	Cleavage	1
miR156-5p	Atube024625.1	5	1	20	1725	1744	Cleavage	1
miR171-3p	Atube024643.1	0.5	1	21	1862	1882	Cleavage	1
miR397-5p	Atube024697.1	3	1	21	757	777	Cleavage	2
miR397-5p	Atube024697.1	5	1	21	11380	11400	Cleavage	4
miR156-5p	Atube024762.1	4	1	20	8448	8467	Cleavage	1
miR156-5p	Atube024762.1	4.5	1	20	5031	5053	Cleavage	1
miR396-5p	Atube024780.1	3.5	1	21	893	913	Cleavage	1
miR396-3p	Atube024828.1	3	1	20	1251	1270	Cleavage	1
miR-3p	Atube024908.1	2	1	21	28813	28833	Cleavage	1
miR-3p	Atube024908.1	4	1	21	20174	20194	Translation	3
miR-5p	Atube024908.1	0.5	1	22	28814	28835	Cleavage	2
miR-5p	Atube024908.1	5	1	22	20171	20192	Cleavage	3
miR171-3p	Atube024995.1	4.5	1	21	3114	3135	Cleavage	1
miR164-5p	Atube024996.1	4	1	21	2327	2347	Cleavage	2
miR396-3p	Atube025131.1	3.5	1	20	2838	2857	Cleavage	2
miR159-3p	Atube025206.1	2	1	21	10065	10085	Cleavage	1
miR3190009145-3p	Atube025206.1	3.5	1	20	10066	10085	Cleavage	1
miR319-3p	Atube025206.1	2.5	1	20	10065	10084	Cleavage	1
miR167-5p	Atube025273.1	3.5	1	21	3950	3970	Cleavage	1
miR1320-3p	Atube025307.1	1	1	21	7523	7543	Cleavage	2
miR-5p	Atube025369.1	0.5	1	22	8093	8114	Cleavage	2
miR-5p	Atube025369.1	4	1	22	8148	8169	Translation	2
miR169-5p	Atube025380.1	3.5	1	21	62	82	Cleavage	1
miR160-3p	Atube025450.1	3.5	1	21	1804	1824	Cleavage	1
miR396-5p	Atube025452.1	4.5	1	21	4773	4793	Cleavage	1
miR396-5p	Atube025452.1	5	1	21	5081	5100	Translation	2
miR164-5p	Atube025514.1	3.5	1	21	3009	3029	Cleavage	2
miR396-5p	Atube025556.1	3.5	1	21	26694	26714	Cleavage	1
miR-3p	Atube025556.1	2	1	21	35586	35606	Cleavage	1
miR-3p	Atube025556.1	2.5	1	21	35608	35628	Cleavage	1
miR-3p	Atube025556.1	3.5	1	21	35626	35646	Cleavage	1
miR-5p	Atube025556.1	0.5	1	22	35587	35608	Cleavage	2
miR-5p	Atube025556.1	3	1	22	35611	35632	Cleavage	2
miR166-5p	Atube025600.1	3	1	21	232	252	Cleavage	1
miR171-5p	Atube025621.1	3.5	1	21	27560	27580	Cleavage	1
miR166-5p	Atube025662.1	5	1	21	61	81	Translation	1
miR156-5p	Atube025726.1	3	1	20	12169	12188	Cleavage	1
miR157-5p	Atube025792.1	3	1	20	7193	7212	Cleavage	1
miR171-5p	Atube025820.1	4	1	21	10155	10175	Cleavage	1
miR408-3p	Atube025839.1	4	1	21	9940	9960	Translation	1
miR166-5p	Atube025845.1	3.5	1	21	2106	2126	Cleavage	2
miR319-3p	Atube025850.1	3.5	1	20	3232	3251	Cleavage	1
miR-5p	Atube025876.1	0.5	1	22	7336	7357	Cleavage	2
miR159-3p	Atube025881.1	2.5	1	21	7874	7894	Cleavage	1
miR3190009145-3p	Atube025881.1	3	1	20	7875	7894	Cleavage	1
miR167-5p	Atube026019.1	2.5	1	21	525	545	Cleavage	1
miR535-5p	Atube026071.1	3	1	21	649	669	Cleavage	1
miR535-5p	Atube026071.1	5	1	21	354	374	Cleavage	1
miR164-5p	Atube026112.1	3.5	1	21	3193	3213	Cleavage	3
miR397-5p	Atube026121.1	1.5	1	21	1278	1298	Cleavage	1
miR164-5p	Atube026125.1	5	1	21	1888	1908	Translation	2
miR171-5p	Atube026159.1	2.5	1	21	7052	7072	Cleavage	1
miR167-5p	Atube026174.1	4.5	1	21	11077	11097	Cleavage	1
miR167-5p	Atube026202.1	3	1	21	2345	2365	Translation	1
miR160-5p	Atube026230.1	4	1	21	2983	3003	Cleavage	4
miR166-5p	Atube026254.1	4	1	21	2586	2606	Cleavage	1
miR171-3p	Atube026282.1	4	1	21	22	42	Cleavage	1
miR172-3p	Atube026503.1	4	1	20	3103	3122	Cleavage	2
miR408-3p	Atube026503.1	4.5	1	21	2557	2577	Cleavage	1
miR156-5p	Atube026532.1	1	1	20	5064	5083	Cleavage	1
miR157-5p	Atube026532.1	1.5	1	20	5064	5083	Translation	1
miR169-5p	Atube026539.1	4	1	21	528	548	Cleavage	1
miR-3p	Atube026539.1	2	1	21	2345	2365	Cleavage	1
miR3190009145-3p	Atube026544.1	4.5	1	20	8	28	Cleavage	1
miR397-5p	Atube026567.1	3	1	21	3198	3218	Cleavage	1
miR169-5p	Atube026578.1	2	1	21	3783	3803	Cleavage	1
miR396-5p	Atube026595.1	3.5	1	21	9055	9075	Cleavage	1
miR396-3p	Atube026614.1	3.5	1	20	3173	3192	Cleavage	1
miR171-5p	Atube026631.1	2.5	1	21	1027	1047	Cleavage	1
miR171-5p	Atube026631.1	4.5	1	21	4949	4969	Cleavage	1
miR535-5p	Atube026653.1	4.5	1	21	10468	10488	Cleavage	1
miR393-5p	Atube026661.1	4.5	1	22	2894	2915	Cleavage	2
miR159-3p	Atube026681.1	3	1	21	4128	4148	Translation	1
miR157-5p	Atube026767.1	2	1	20	781	800	Cleavage	1
miR159-3p	Atube026803.1	2.5	1	21	13569	13589	Cleavage	1
miR159-3p	Atube026803.1	3.5	1	21	8472	8492	Cleavage	1
miR159-3p	Atube026814.1	2	1	21	22396	22416	Cleavage	1
miR3190009145-3p	Atube026814.1	3.5	1	20	22397	22416	Cleavage	1
miR3190009145-3p	Atube026814.1	4	1	20	15286	15305	Cleavage	1
miR319-3p	Atube026814.1	2.5	1	20	22396	22415	Cleavage	1
miR319-3p	Atube026814.1	5	1	20	15285	15304	Translation	1
miR167-5p	Atube026861.1	3	1	21	942	962	Cleavage	1
miR396-3p	Atube026966.1	3.5	1	20	1920	1939	Cleavage	1
miR396-3p	Atube027174.1	4	1	20	51	70	Translation	1
miR396-3p	Atube027191.1	3.5	1	20	637	656	Cleavage	1
miR408-3p	Atube027261.1	4.5	1	21	1230	1250	Cleavage	1
miR166-3p	Atube027266.1	4	1	20	6694	6713	Cleavage	2
miR171-5p	Atube027266.1	4	1	21	5632	5652	Translation	1
miR1320-3p	Atube027315.1	1	1	21	2915	2935	Cleavage	4
miR156-5p	Atube027322.1	3	1	20	27643	27662	Cleavage	2
miR393-5p	Atube027325.1	3.5	1	22	7241	7262	Cleavage	1
miR157-5p	Atube027334.1	4	1	20	1134	1153	Cleavage	1
miR164-5p	Atube027334.1	4	1	21	1514	1534	Cleavage	3
miR394-5p	Atube027354.1	3.5	1	20	4931	4950	Translation	1
miR394-5p	Atube027354.1	4.5	1	20	5535	5554	Cleavage	1
miR160-5p	Atube027397.1	4.5	1	21	2196	2216	Translation	2
miR167-5p	Atube027399.1	4	1	21	7092	7112	Cleavage	1
miR3190009145-3p	Atube027420.1	3.5	1	20	8713	8732	Cleavage	1
miR319-3p	Atube027420.1	3.5	1	20	8712	8731	Cleavage	1
miR396-5p	Atube027526.1	3.5	1	21	2748	2768	Cleavage	1
miR166-3p	Atube027530.1	2	1	20	862	881	Cleavage	5
miR160-3p	Atube027537.1	4.5	1	21	4537	4557	Cleavage	1
miR156-5p	Atube027581.1	3	1	20	1122	1141	Cleavage	1
miR399-3p	Atube027582.1	4	1	21	4671	4691	Cleavage	2
miR169-5p	Atube027702.1	5	1	21	1991	2011	Translation	1
miR160-3p	Atube027720.1	3.5	1	21	7375	7395	Cleavage	1
miR166-3p	Atube027720.1	4.5	1	20	14547	14566	Cleavage	1
miR169-5p	Atube027720.1	4	1	21	6159	6179	Translation	1
miR-3p	Atube027720.1	1	1	21	21544	21564	Cleavage	1
miR-3p	Atube027720.1	3	1	21	9243	9263	Cleavage	2
miR535-5p	Atube027720.1	4	1	21	5320	5340	Cleavage	1
miR535-5p	Atube027720.1	4.5	1	21	24760	24780	Cleavage	1
miR408-3p	Atube027734.1	3.5	1	21	6922	6942	Cleavage	2
miR164-5p	Atube027747.1	2.5	1	21	5810	5830	Cleavage	1
miR396-3p	Atube027772.1	4	1	20	1543	1562	Cleavage	1
miR396-3p	Atube027772.1	5	1	20	326	345	Cleavage	1
miR160-5p	Atube027811.1	4.5	1	21	241	261	Cleavage	1
miR396-3p	Atube027985.1	1.5	1	20	583	602	Cleavage	1
miR393-5p	Atube028065.1	2.5	1	22	1536	1557	Cleavage	1
miR397-5p	Atube028071.1	3.5	1	21	6062	6082	Cleavage	1
miR393-5p	Atube028106.1	4	1	22	912	934	Cleavage	1
miR396-3p	Atube028117.1	3.5	1	20	2503	2522	Cleavage	1
miR166-3p	Atube028195.1	3.5	1	20	4139	4158	Cleavage	2
miR171-5p	Atube028273.1	3.5	1	21	899	920	Cleavage	1
miR394-5p	Atube028310.1	5	1	20	10587	10606	Cleavage	1
miR1320-3p	Atube028319.1	1	1	21	2412	2432	Cleavage	1
miR1320-3p	Atube028319.1	2.5	1	21	577	597	Cleavage	1
miR1320-3p	Atube028319.1	5	1	21	7494	7514	Cleavage	1
miR1320-3p	Atube028319.1	5	1	21	3599	3619	Cleavage	1
miR171-3p	Atube028328.1	4.5	1	21	9511	9531	Cleavage	1
miR156-5p	Atube028333.1	3	1	20	1517	1536	Cleavage	1
miR399-3p	Atube028433.1	3.5	1	21	298	318	Translation	3
miR399-3p	Atube028436.1	3.5	1	21	297	317	Translation	1
miR169-5p	Atube028443.1	4	1	21	3963	3983	Cleavage	1
miR394-5p	Atube028445.1	3	1	20	4960	4979	Cleavage	1
miR3190009145-3p	Atube028470.1	3	1	20	8385	8404	Cleavage	2
miR172-3p	Atube028477.1	1	1	20	4317	4336	Cleavage	1
miR319-3p	Atube028478.1	3.5	1	20	6453	6472	Cleavage	1
miR396-5p	Atube028495.1	3	1	21	4875	4895	Cleavage	2
miR160-5p	Atube028518.1	0.5	1	21	3145	3165	Cleavage	1
miR171-3p	Atube028533.1	5	1	21	8254	8274	Cleavage	1
miR156-5p	Atube028551.1	3.5	1	20	1078	1097	Cleavage	2
miR172-3p	Atube028557.1	2.5	1	20	172	191	Cleavage	1
miR166-3p	Atube028582.1	3.5	1	20	19055	19074	Cleavage	1
miR166-3p	Atube028588.1	4	1	20	12924	12943	Cleavage	1
miR397-5p	Atube028609.1	3.5	1	21	2710	2730	Cleavage	1
miR393-5p	Atube028614.1	3	1	22	814	835	Cleavage	1
miR172-3p	Atube028658.1	4.25	1	20	156	177	Cleavage	2
miR-3p	Atube028671.1	1	1	21	9986	10006	Cleavage	1
miR-3p	Atube028671.1	1	1	21	9748	9768	Cleavage	1
miR-3p	Atube028671.1	2	1	21	9838	9858	Cleavage	1
miR-3p	Atube028671.1	2	1	21	9860	9880	Cleavage	1
miR-3p	Atube028671.1	2	1	21	9882	9902	Cleavage	1
miR-3p	Atube028671.1	2	1	21	9904	9924	Cleavage	2
miR-3p	Atube028671.1	2	1	21	9926	9946	Cleavage	1
miR-3p	Atube028671.1	2	1	21	9948	9968	Cleavage	1
miR-5p	Atube028671.1	0	1	22	9983	10004	Cleavage	1
miR-5p	Atube028671.1	0.5	1	22	9839	9860	Cleavage	1
miR-5p	Atube028671.1	0.5	1	22	9861	9882	Cleavage	1
miR-5p	Atube028671.1	0.5	1	22	9883	9904	Cleavage	1
miR-5p	Atube028671.1	0.5	1	22	9905	9926	Cleavage	1
miR-5p	Atube028671.1	0.5	1	22	9927	9948	Cleavage	1
miR-5p	Atube028671.1	0.5	1	22	9949	9970	Cleavage	1
miR-5p	Atube028671.1	2	1	22	9745	9766	Cleavage	2
miR394-5p	Atube028705.1	3.5	1	20	2075	2094	Cleavage	1
miR160-5p	Atube028708.1	4.5	1	21	10654	10674	Translation	3
miR172-3p	Atube028720.1	3	1	20	1242	1261	Cleavage	2
miR408-3p	Atube028780.1	4.5	1	21	7730	7750	Cleavage	1
miR394-5p	Atube028794.1	4	1	20	6033	6052	Cleavage	2
miR159-3p	Atube028803.1	2	1	21	13634	13654	Cleavage	1
miR3190009145-3p	Atube028803.1	3.5	1	20	13635	13654	Cleavage	2
miR3190009145-3p	Atube028803.1	5	1	20	10562	10581	Cleavage	1
miR319-3p	Atube028803.1	2.5	1	20	13634	13653	Cleavage	1
miR319-3p	Atube028803.1	5	1	20	10561	10580	Cleavage	1
miR535-5p	Atube028978.1	3	1	21	1194	1214	Cleavage	1
miR535-5p	Atube029001.1	4.5	1	21	15047	15067	Cleavage	1
miR397-5p	Atube029081.1	2.5	1	21	2716	2736	Cleavage	1
miR408-3p	Atube029081.1	3.5	1	21	993	1013	Cleavage	2
miR397-5p	Atube029082.1	1.5	1	21	2337	2357	Cleavage	2
miR159-3p	Atube029173.1	2	1	21	8640	8660	Cleavage	1
miR3190009145-3p	Atube029173.1	3.5	1	20	8641	8660	Cleavage	1
miR3190009145-3p	Atube029173.1	5	1	20	10105	10124	Cleavage	1
miR319-3p	Atube029173.1	2.5	1	20	8640	8659	Cleavage	1
miR160-3p	Atube029225.1	4.5	1	21	754	774	Cleavage	1
miR172-3p	Atube029282.1	3	1	20	1461	1480	Translation	3
miR172-5p	Atube029310.1	4	1	20	2220	2239	Translation	1
miR394-5p	Atube029366.1	4	1	20	644	663	Cleavage	1
miR159-3p	Atube029373.1	2.5	1	21	11210	11230	Cleavage	1
miR159-3p	Atube029373.1	4.5	1	21	10593	10613	Cleavage	1
miR319-3p	Atube029373.1	3.5	1	20	11210	11229	Cleavage	1
miR319-3p	Atube029373.1	4.5	1	20	10593	10612	Cleavage	1
miR167-5p	Atube029459.1	3	1	21	2331	2351	Cleavage	1
miR397-5p	Atube029501.1	0.5	1	21	645	665	Cleavage	2
miR397-5p	Atube029501.1	5	1	21	81	101	Cleavage	2
miR169-5p	Atube029533.1	4.5	1	21	16036	16056	Cleavage	1
miR157-5p	Atube029549.1	3.5	1	20	303	322	Cleavage	1
miR408-3p	Atube029555.1	4	1	21	5632	5652	Cleavage	1
miR166-3p	Atube029601.1	2.5	1	20	6476	6495	Cleavage	2
miR393-5p	Atube029618.1	3	1	22	4757	4778	Cleavage	1
miR159-3p	Atube029623.1	3	1	21	2525	2545	Cleavage	1
miR172-5p	Atube029640.1	3	1	20	4294	4313	Cleavage	3
miR1320-3p	Atube029657.1	1	1	21	8808	8828	Cleavage	1
miR172-3p	Atube029658.1	3	1	20	1040	1059	Cleavage	2
miR171-5p	Atube029689.1	3.5	1	21	3650	3670	Cleavage	1
miR535-5p	Atube029696.1	4	1	21	2882	2902	Cleavage	1
miR1320-3p	Atube029777.1	1	1	21	1648	1668	Cleavage	4
miR157-5p	Atube029793.1	3.5	1	20	620	639	Cleavage	2
miR1320-3p	Atube029842.1	1	1	21	20967	20987	Cleavage	1
miR393-5p	Atube029847.1	3	1	22	488	509	Cleavage	1
miR397-5p	Atube029855.1	1.5	1	21	2835	2855	Cleavage	1
miR1320-3p	Atube029893.1	1	1	21	3545	3565	Cleavage	1
miR396-5p	Atube029925.1	5	1	21	1528	1548	Translation	1
miR3190009145-3p	Atube029935.1	3	1	20	2782	2801	Cleavage	1
miR535-5p	Atube029982.1	4	1	21	1894	1914	Cleavage	1
miR160-5p	Atube029989.1	3.5	1	21	5546	5566	Cleavage	1
miR160-3p	Atube030014.1	3.5	1	21	4155	4175	Cleavage	1
miR169-5p	Atube030014.1	4	1	21	9528	9547	Cleavage	1
miR396-5p	Atube030015.1	2.5	1	21	357	377	Cleavage	1
miR160-3p	Atube030037.1	3	1	21	2246	2266	Translation	1
miR171-5p	Atube030064.1	4	1	21	2627	2647	Cleavage	1
miR1320-3p	Atube030066.1	1.5	1	21	372	392	Cleavage	1
miR160-3p	Atube030159.1	4.5	1	21	4983	5003	Translation	1
miR397-5p	Atube030207.1	3.5	1	21	8587	8607	Cleavage	1
miR160-3p	Atube030247.1	4.5	1	21	6056	6076	Cleavage	1
miR394-5p	Atube030296.1	4.5	1	20	4043	4062	Cleavage	1
miR172-5p	Atube030300.1	3	1	20	15088	15107	Cleavage	2
miR171-3p	Atube030331.1	3	1	21	7058	7078	Cleavage	1
miR157-5p	Atube030333.1	3.5	1	20	5223	5242	Cleavage	1
miR172-3p	Atube030335.1	4.5	1	20	2197	2216	Cleavage	1
miR319-3p	Atube030339.1	4	1	20	3186	3205	Cleavage	1
miR319-3p	Atube030339.1	5	1	20	12801	12820	Cleavage	1
miR-5p	Atube030348.1	0.5	1	22	1813	1834	Cleavage	1
miR167-5p	Atube030355.1	5	1	21	18763	18783	Cleavage	1
miR166-5p	Atube030389.1	4.5	1	21	77	97	Cleavage	1
miR156-5p	Atube030418.1	3	1	20	9895	9914	Cleavage	1
miR164-5p	Atube030424.1	4.5	1	21	1753	1773	Cleavage	2
miR-5p	Atube030432.1	0.5	1	22	4565	4586	Cleavage	2
miR-5p	Atube030432.1	4.5	1	22	4587	4608	Translation	3
miR159-3p	Atube030440.1	2	1	21	9390	9410	Cleavage	1
miR159-3p	Atube030440.1	5	1	21	16816	16836	Cleavage	1
miR3190009145-3p	Atube030440.1	3.5	1	20	9391	9410	Cleavage	1
miR319-3p	Atube030440.1	2.5	1	20	9390	9409	Cleavage	1
miR-5p	Atube030440.1	0.5	1	22	654	675	Cleavage	2
miR-3p	Atube030461.1	1	1	21	7285	7305	Cleavage	1
miR-3p	Atube030461.1	2	1	21	7137	7157	Cleavage	1
miR-3p	Atube030461.1	4	1	21	7118	7138	Cleavage	4
miR-5p	Atube030461.1	0	1	22	7282	7303	Cleavage	2
miR-5p	Atube030461.1	2.5	1	22	7138	7159	Cleavage	2
miR396-5p	Atube030472.1	3.5	1	21	3064	3084	Cleavage	1
miR-3p	Atube030499.1	1.5	1	21	2500	2520	Cleavage	1
miR171-3p	Atube030563.1	4.5	1	21	879	899	Cleavage	1
miR166-5p	Atube030585.1	5	1	21	313	333	Translation	2
miR172-3p	Atube030691.1	3.5	1	20	1625	1644	Cleavage	2
miR160-5p	Atube030716.1	0.5	1	21	4196	4216	Cleavage	1
miR393-5p	Atube030732.1	3.5	1	22	4381	4402	Cleavage	1

## Sheet: A. hybridus
Supplementary Table 11. Predicted miRNAs location, and their target genes in the A. hybridus genome.
miRNA_Acc.	Target_Acc.	Expectation	miRNA_start	miRNA_end	Target_start	Target_end	Inhibition	Multiplicity
miR171-3p	Ahybri000021.1	4	1	21	31915	31935	Cleavage	1
miR390-5p	Ahybri000043.1	4.5	1	21	438	458	Cleavage	1
miR160-5p	Ahybri000062.1	4	1	21	2291	2311	Cleavage	1
miR397-5p	Ahybri000110.1	4	1	21	5009	5029	Cleavage	2
miR160-3p	Ahybri000200.1	3.5	1	21	1219	1239	Cleavage	1
miR157-5p	Ahybri000272.1	2.5	1	20	41	60	Cleavage	1
miR166-5p	Ahybri000351.1	3	1	20	7840	7859	Cleavage	1
miR171-5p	Ahybri000352.1	4	1	21	1505	1525	Cleavage	1
miR168-3p	Ahybri000357.1	5	1	24	7025	7048	Cleavage	1
miR-3p	Ahybri000443.1	0	1	22	2790	2811	Cleavage	1
miR-3p	Ahybri000443.1	0	1	22	2924	2945	Cleavage	2
miR-3p	Ahybri000443.1	0	1	22	2824	2845	Cleavage	1
miR-3p	Ahybri000443.1	0	1	22	2748	2769	Cleavage	1
miR-3p	Ahybri000443.1	0.5	1	22	3356	3377	Cleavage	1
miR-3p	Ahybri000443.1	3.5	1	22	3422	3443	Translation	2
miR-3p	Ahybri000443.1	4	1	22	3386	3407	Translation	1
miR-3p	Ahybri000443.1	4.5	1	22	2986	3007	Cleavage	1
miR-3p	Ahybri000443.1	5	1	22	3246	3267	Translation	1
miR-3p	Ahybri000443.1	5	1	22	3294	3315	Translation	1
miR-3p	Ahybri000443.1	5	1	22	3316	3337	Translation	1
miR-3p	Ahybri000443.1	5	1	22	2846	2867	Translation	1
miR-5p	Ahybri000443.1	0.5	1	21	2787	2807	Cleavage	1
miR-5p	Ahybri000443.1	0.5	1	21	2921	2941	Cleavage	2
miR-5p	Ahybri000443.1	0.5	1	21	3355	3375	Cleavage	2
miR-5p	Ahybri000443.1	3	1	21	2827	2847	Cleavage	1
miR-5p	Ahybri000443.1	3	1	21	2751	2771	Cleavage	1
miR-5p	Ahybri000443.1	4	1	21	3421	3441	Cleavage	1
miR166-5p	Ahybri000484.1	3.5	1	20	10103	10122	Cleavage	2
miR-3p	Ahybri000587.1	1	1	22	4837	4858	Cleavage	1
miR-3p	Ahybri000587.1	1.5	1	22	4795	4816	Cleavage	1
miR-5p	Ahybri000587.1	0.5	1	21	4838	4858	Cleavage	4
miR-5p	Ahybri000587.1	1	1	21	4794	4814	Cleavage	4
miR-5p	Ahybri000587.1	1	1	21	4816	4836	Cleavage	4
miR156-5p	Ahybri000668.1	3	1	20	10263	10282	Cleavage	2
miR167-5p	Ahybri000744.1	3	1	22	2071	2092	Cleavage	2
miR408-3p	Ahybri000782.1	3.5	1	21	4536	4556	Cleavage	2
miR396-3p	Ahybri000848.1	2.5	1	21	3491	3513	Cleavage	2
miR396-3p	Ahybri000852.1	2.5	1	21	3490	3512	Cleavage	1
miR157-5p	Ahybri000872.1	3	1	20	4848	4867	Cleavage	1
miR397-5p	Ahybri000972.1	5	1	21	509	529	Cleavage	1
miR-3p	Ahybri001004.1	1	1	22	9816	9837	Cleavage	1
miR-5p	Ahybri001004.1	0.5	1	21	9817	9837	Cleavage	4
miR-3p	Ahybri001074.1	0	1	22	8532	8553	Cleavage	4
miR-5p	Ahybri001085.1	0.5	1	21	13184	13204	Cleavage	4
miR-5p	Ahybri001085.1	4	1	21	13246	13266	Translation	1
miR-5p	Ahybri001085.1	5	1	21	5141	5164	Cleavage	1
miR393-5p	Ahybri001108.1	3.5	1	22	61	82	Translation	2
miR-3p	Ahybri001116.1	0	1	22	1132	1153	Cleavage	1
miR-3p	Ahybri001116.1	0	1	22	1212	1233	Cleavage	1
miR-3p	Ahybri001116.1	1	1	22	1821	1842	Cleavage	1
miR-3p	Ahybri001116.1	1	1	22	1865	1886	Cleavage	1
miR-3p	Ahybri001116.1	1.5	1	22	1843	1864	Cleavage	1
miR-3p	Ahybri001116.1	1.5	1	22	1188	1209	Cleavage	1
miR-3p	Ahybri001116.1	1.5	1	22	1099	1120	Cleavage	1
miR-5p	Ahybri001116.1	0.5	1	21	1129	1149	Cleavage	5
miR-5p	Ahybri001116.1	0.5	1	21	1209	1229	Cleavage	3
miR-5p	Ahybri001116.1	0.5	1	21	1820	1840	Cleavage	1
miR-5p	Ahybri001116.1	0.5	1	21	1866	1886	Cleavage	2
miR-5p	Ahybri001116.1	1	1	21	1842	1862	Cleavage	2
miR-5p	Ahybri001116.1	1	1	21	1187	1207	Cleavage	2
miR-5p	Ahybri001116.1	1	1	21	1100	1120	Cleavage	2
miR171-5p	Ahybri001176.1	3.5	1	21	3939	3959	Cleavage	1
miR167-5p	Ahybri001178.1	3.5	1	22	7605	7626	Cleavage	1
miR160-3p	Ahybri001278.1	2.5	1	21	4924	4944	Cleavage	1
miR397-5p	Ahybri001278.1	3.5	1	21	2948	2968	Cleavage	3
miR166-3p	Ahybri001291.1	4	1	21	1447	1467	Cleavage	1
miR171-5p	Ahybri001340.1	3.5	1	21	830	850	Cleavage	1
miR166-5p	Ahybri001399.1	2	1	20	8725	8744	Cleavage	1
miR160-5p	Ahybri001404.1	3.5	1	21	1510	1530	Cleavage	1
miR396-5p	Ahybri001448.1	4	1	21	1579	1599	Cleavage	3
miR164-5p	Ahybri001623.1	5	1	21	4150	4170	Translation	1
miR397-5p	Ahybri001641.1	4	1	21	12294	12314	Translation	5
miR157-3p	Ahybri001653.1	3	1	21	2184	2204	Cleavage	1
miR160-5p	Ahybri001665.1	3	1	21	879	899	Cleavage	1
miR396-3p	Ahybri001720.1	3	1	21	571	591	Cleavage	1
miR159-3p	Ahybri001725.1	2.5	1	21	2814	2834	Cleavage	1
miR157-5p	Ahybri001765.1	3	1	20	2887	2906	Cleavage	1
miR393-5p	Ahybri001859.1	3.5	1	22	2332	2353	Translation	2
miR166-5p	Ahybri001914.1	3.5	1	20	5243	5262	Cleavage	2
miR3190009145-3p	Ahybri001928.1	3	1	20	14114	14133	Cleavage	2
miR319-3p	Ahybri001928.1	3	1	20	14113	14132	Cleavage	1
miR535-5p	Ahybri001941.1	4.75	1	21	4229	4251	Cleavage	1
miR-5p	Ahybri001947.1	1	1	21	28053	28073	Cleavage	1
miR-5p	Ahybri001947.1	4	1	21	28107	28127	Cleavage	2
miR172-3p	Ahybri002002.1	3	1	20	4839	4858	Cleavage	1
miR160-3p	Ahybri002031.1	5	1	21	2551	2571	Cleavage	1
miR535-5p	Ahybri002033.1	3.5	1	21	7561	7581	Cleavage	1
miR535-5p	Ahybri002033.1	5	1	21	356	376	Cleavage	1
miR159-3p	Ahybri002037.1	5	1	21	771	791	Cleavage	1
miR167-5p	Ahybri002050.1	3	1	22	6451	6472	Cleavage	1
miR168-5p	Ahybri002059.1	3	1	21	727	747	Cleavage	3
miR393-5p	Ahybri002133.1	3.5	1	22	18807	18828	Cleavage	2
miR169-5p	Ahybri002162.1	3.5	1	21	3800	3820	Cleavage	1
miR166-5p	Ahybri002198.1	3.5	1	20	6157	6176	Translation	2
miR171-3p	Ahybri002204.1	4	1	21	16071	16091	Cleavage	1
miR171-3p	Ahybri002204.1	4.5	1	21	6821	6841	Cleavage	1
miR172-5p	Ahybri002222.1	2.5	1	20	20	39	Cleavage	1
miR169-5p	Ahybri002235.1	3.5	1	21	2050	2070	Translation	1
miR399-3p	Ahybri002235.1	2.5	1	21	2049	2069	Cleavage	1
miR160-5p	Ahybri002236.1	4.5	1	21	18574	18594	Translation	1
miR396-3p	Ahybri002387.1	3.5	1	21	295	315	Translation	1
miR535-5p	Ahybri002395.1	3	1	21	9302	9322	Translation	1
miR172-3p	Ahybri002406.1	3.5	1	20	199	218	Cleavage	1
miR160-5p	Ahybri002471.1	5	1	21	5001	5021	Cleavage	1
miR157-3p	Ahybri002481.1	4	1	21	1393	1413	Cleavage	1
miR166-3p	Ahybri002491.1	5	1	21	3432	3452	Cleavage	1
miR168-3p	Ahybri002505.1	3.5	1	24	3676	3699	Cleavage	1
miR408-3p	Ahybri002534.1	4	1	21	431	451	Cleavage	2
miR166-3p	Ahybri002617.1	2.5	1	21	2350	2370	Cleavage	1
miR159-3p	Ahybri002692.1	3	1	21	6193	6213	Cleavage	1
miR393-5p	Ahybri002744.1	4	1	22	587	608	Translation	1
miR157-3p	Ahybri002801.1	4.5	1	21	15536	15555	Translation	1
miR160-3p	Ahybri002836.1	4.5	1	21	1611	1631	Cleavage	1
miR172-5p	Ahybri002844.1	3.5	1	20	20388	20407	Cleavage	2
miR169-5p	Ahybri002882.1	4	1	21	2198	2218	Cleavage	2
miR399-3p	Ahybri002922.1	3	1	21	1927	1947	Cleavage	1
miR535-5p	Ahybri002926.1	3.5	1	21	5369	5389	Translation	1
miR535-5p	Ahybri002926.1	4	1	21	8355	8374	Cleavage	1
miR396-3p	Ahybri002979.1	3	1	21	8901	8921	Cleavage	2
miR399-3p	Ahybri003017.1	4	1	21	1229	1249	Cleavage	2
miR160-3p	Ahybri003018.1	3.5	1	21	2978	2998	Cleavage	1
miR396-3p	Ahybri003056.1	2.5	1	21	3158	3180	Cleavage	1
miR3190009145-3p	Ahybri003097.1	3.5	1	20	341	360	Translation	1
miR319-3p	Ahybri003097.1	3.5	1	20	340	359	Cleavage	1
miR-3p	Ahybri003170.1	0	1	22	14961	14982	Cleavage	2
miR-3p	Ahybri003170.1	0	1	22	14991	15012	Cleavage	1
miR-3p	Ahybri003170.1	1	1	22	14917	14938	Cleavage	1
miR-5p	Ahybri003170.1	0.5	1	21	14958	14978	Cleavage	1
miR-5p	Ahybri003170.1	3	1	21	14994	15014	Cleavage	1
miR-5p	Ahybri003170.1	3	1	21	14920	14940	Cleavage	1
miR-5p	Ahybri003170.1	3.5	1	21	10961	10981	Cleavage	1
miR171-3p	Ahybri003190.1	4	1	21	1103	1123	Translation	1
miR171-3p	Ahybri003197.1	4	1	21	1092	1112	Translation	1
miR396-5p	Ahybri003306.1	4.5	1	21	85	105	Cleavage	1
miR396-5p	Ahybri003380.1	4	1	21	1148	1168	Cleavage	1
miR408-3p	Ahybri003435.1	5	1	21	4336	4356	Cleavage	1
miR396-3p	Ahybri003479.1	2.5	1	21	4862	4884	Cleavage	1
miR397-5p	Ahybri003479.1	5	1	21	527	547	Cleavage	1
miR390-5p	Ahybri003517.1	3	1	21	814	834	Cleavage	1
miR171-5p	Ahybri003527.1	3.5	1	21	1092	1112	Translation	1
miR169-5p	Ahybri003618.1	5	1	21	2240	2260	Translation	2
miR399-3p	Ahybri003627.1	3	1	21	2246	2266	Cleavage	2
miR1320-3p	Ahybri003641.1	2	1	21	1931	1951	Cleavage	3
miR1320-3p	Ahybri003641.1	5	1	21	4374	4394	Cleavage	1
miR160-5p	Ahybri003654.1	3.5	1	21	410	430	Cleavage	1
miR160-5p	Ahybri003655.1	3	1	21	410	430	Cleavage	1
miR390-3p	Ahybri003682.1	5	1	21	7562	7582	Cleavage	1
miR390-5p	Ahybri003692.1	3	1	21	6372	6392	Cleavage	1
miR159-3p	Ahybri003694.1	3	1	21	1019	1039	Cleavage	1
miR159-3p	Ahybri003730.1	2.5	1	21	8695	8715	Cleavage	1
miR159-3p	Ahybri003730.1	3.5	1	21	13456	13476	Cleavage	1
miR159-3p	Ahybri003732.1	2.5	1	21	7275	7295	Cleavage	1
miR390-3p	Ahybri003791.1	5	1	21	3757	3777	Cleavage	1
miR157-3p	Ahybri003830.1	3.5	1	21	3733	3753	Cleavage	1
miR172-3p	Ahybri003830.1	3.5	1	20	1219	1238	Cleavage	1
miR172-5p	Ahybri003876.1	2.5	1	20	4425	4444	Cleavage	1
miR172-5p	Ahybri003876.1	4.5	1	20	2272	2291	Translation	1
miR393-5p	Ahybri003901.1	4.5	1	22	20699	20720	Cleavage	1
miR393-5p	Ahybri003901.1	5	1	22	4301	4322	Cleavage	1
miR390-3p	Ahybri003919.1	3	1	21	322	342	Cleavage	1
miR168-5p	Ahybri003935.1	3.5	1	21	269	289	Cleavage	2
miR172-3p	Ahybri004022.1	3	1	20	5476	5495	Cleavage	2
miR3190009145-3p	Ahybri004060.1	3.5	1	20	132	151	Cleavage	1
miR172-5p	Ahybri004079.1	3.5	1	20	3143	3162	Cleavage	2
miR535-5p	Ahybri004118.1	3	1	21	9500	9520	Cleavage	1
miR159-3p	Ahybri004257.1	3.5	1	21	1299	1319	Cleavage	1
miR408-3p	Ahybri004261.1	4	1	21	421	441	Cleavage	1
miR167-5p	Ahybri004292.1	4.5	1	22	1636	1657	Cleavage	2
miR167-5p	Ahybri004293.1	4.5	1	22	525	546	Cleavage	1
miR171-5p	Ahybri004313.1	4	1	21	9632	9653	Cleavage	1
miR396-5p	Ahybri004313.1	3	1	21	4939	4959	Cleavage	1
miR408-3p	Ahybri004330.1	3.5	1	21	2192	2212	Cleavage	2
miR166-3p	Ahybri004344.1	4.5	1	21	3968	3988	Translation	1
miR396-3p	Ahybri004346.1	2	1	21	3101	3121	Cleavage	3
miR156-5p	Ahybri004377.1	1	1	20	2766	2785	Cleavage	1
miR-3p	Ahybri004387.1	0	1	22	3865	3886	Cleavage	1
miR-3p	Ahybri004387.1	3	1	22	3970	3990	Cleavage	1
miR396-3p	Ahybri004393.1	3	1	21	866	886	Cleavage	1
miR396-3p	Ahybri004393.1	5	1	21	268	288	Cleavage	3
miR159-3p	Ahybri004434.1	3	1	21	2626	2646	Cleavage	2
miR159-3p	Ahybri004434.1	5	1	21	7323	7343	Cleavage	1
miR3190009145-3p	Ahybri004434.1	4	1	20	2627	2646	Cleavage	1
miR319-3p	Ahybri004434.1	3	1	20	2626	2645	Cleavage	1
miR393-5p	Ahybri004438.1	3	1	22	9376	9397	Cleavage	1
miR172-5p	Ahybri004475.1	2.5	1	20	4996	5015	Cleavage	1
miR-3p	Ahybri004495.1	0	1	22	9345	9366	Cleavage	2
miR-3p	Ahybri004495.1	0	1	22	9379	9400	Cleavage	1
miR-3p	Ahybri004495.1	0.5	1	22	9413	9434	Cleavage	1
miR-3p	Ahybri004495.1	1.5	1	22	9307	9328	Cleavage	1
miR-5p	Ahybri004495.1	0.5	1	21	9342	9362	Cleavage	1
miR-5p	Ahybri004495.1	1	1	21	9306	9326	Cleavage	3
miR393-5p	Ahybri004499.1	4.5	1	22	5438	5459	Cleavage	1
miR390-5p	Ahybri004576.1	3	1	21	11494	11514	Cleavage	1
miR157-5p	Ahybri004581.1	2.5	1	20	351	370	Cleavage	1
miR172-5p	Ahybri004587.1	3	1	20	989	1008	Cleavage	1
miR168-5p	Ahybri004602.1	3.5	1	21	2238	2258	Translation	2
miR166-3p	Ahybri004606.1	3.5	1	21	3991	4011	Cleavage	1
miR166-3p	Ahybri004666.1	5	1	21	411	431	Translation	1
miR166-3p	Ahybri004666.1	5	1	21	3307	3327	Cleavage	1
miR168-5p	Ahybri004675.1	5	1	21	4407	4427	Translation	5
miR164-5p	Ahybri004736.1	5	1	21	8937	8957	Translation	2
miR535-5p	Ahybri004740.1	3.5	1	21	5787	5807	Cleavage	1
miR157-3p	Ahybri004747.1	4.5	1	21	9014	9034	Translation	1
miR157-3p	Ahybri004762.1	3.5	1	21	3649	3669	Cleavage	1
miR157-3p	Ahybri004762.1	4.5	1	21	4485	4505	Cleavage	1
miR156-5p	Ahybri004884.1	3.5	1	20	532	551	Cleavage	1
miR156-5p	Ahybri004891.1	1	1	20	27192	27211	Cleavage	3
miR157-5p	Ahybri004891.1	5	1	20	24444	24463	Cleavage	1
miR156-5p	Ahybri004901.1	1	1	20	2803	2822	Cleavage	4
miR157-5p	Ahybri004901.1	5	1	20	1544	1563	Cleavage	1
miR399-3p	Ahybri004940.1	5	1	21	6131	6151	Cleavage	1
miR1320-3p	Ahybri004946.1	0	1	21	1780	1800	Cleavage	2
miR156-5p	Ahybri004961.1	3	1	20	9016	9035	Cleavage	1
miR390-5p	Ahybri004976.1	3.5	1	21	3721	3741	Cleavage	1
miR164-5p	Ahybri004989.1	4.5	1	21	9157	9177	Cleavage	2
miR171-5p	Ahybri005054.1	4	1	21	2319	2339	Translation	1
miR535-5p	Ahybri005085.1	3.5	1	21	2329	2349	Cleavage	1
miR390-3p	Ahybri005123.1	4.5	1	21	1924	1944	Translation	1
miR408-3p	Ahybri005165.1	3	1	21	4908	4928	Cleavage	2
miR171-3p	Ahybri005221.1	0	1	21	612	632	Cleavage	1
miR160-5p	Ahybri005279.1	3.5	1	21	410	430	Cleavage	1
miR3190009145-3p	Ahybri005303.1	3	1	20	7522	7541	Cleavage	1
miR164-5p	Ahybri005368.1	4	1	21	227	247	Cleavage	2
miR164-5p	Ahybri005368.1	5	1	21	1630	1650	Cleavage	3
miR319-3p	Ahybri005442.1	3.5	1	20	151	170	Translation	1
miR166-5p	Ahybri005452.1	3.5	1	20	3595	3614	Cleavage	1
miR408-3p	Ahybri005452.1	3.5	1	21	37	57	Cleavage	1
miR3190009145-3p	Ahybri005548.1	3	1	20	2080	2099	Cleavage	2
miR171-3p	Ahybri005596.1	3	1	21	1576	1596	Cleavage	2
miR3190009145-3p	Ahybri005616.1	3.5	1	20	2023	2042	Cleavage	1
miR319-3p	Ahybri005616.1	3	1	20	2022	2041	Cleavage	1
miR171-5p	Ahybri005716.1	4	1	21	1708	1728	Cleavage	1
miR160-3p	Ahybri005791.1	2	1	21	36	56	Cleavage	1
miR172-3p	Ahybri005834.1	3.5	1	20	216	235	Cleavage	2
miR172-3p	Ahybri005848.1	1	1	20	4038	4057	Cleavage	1
miR390-3p	Ahybri005859.1	2.5	1	21	12125	12145	Cleavage	1
miR390-3p	Ahybri005859.1	2.5	1	21	13163	13183	Cleavage	1
miR390-5p	Ahybri005929.1	4.5	1	21	32217	32237	Cleavage	5
miR160-5p	Ahybri005978.1	4.5	1	21	2732	2752	Cleavage	1
miR396-5p	Ahybri005999.1	3	1	21	6999	7019	Cleavage	4
miR169-5p	Ahybri006101.1	3	1	21	581	601	Translation	2
miR166-5p	Ahybri006103.1	2	1	20	4952	4971	Cleavage	1
miR157-3p	Ahybri006122.1	3	1	21	2256	2276	Cleavage	1
miR160-3p	Ahybri006153.1	4.5	1	21	7532	7552	Cleavage	1
miR164-5p	Ahybri006153.1	4.5	1	21	6774	6794	Cleavage	3
miR3190009145-3p	Ahybri006206.1	4	1	20	13744	13763	Cleavage	1
miR159-3p	Ahybri006211.1	2	1	21	5204	5224	Cleavage	1
miR3190009145-3p	Ahybri006211.1	3.5	1	20	5205	5224	Cleavage	1
miR319-3p	Ahybri006211.1	3	1	20	5204	5223	Cleavage	1
miR157-5p	Ahybri006225.1	3	1	20	13589	13608	Translation	1
miR1320-3p	Ahybri006321.1	2	1	21	4286	4306	Cleavage	4
miR1320-3p	Ahybri006321.1	2	1	21	4739	4759	Cleavage	4
miR390-5p	Ahybri006353.1	4.5	1	21	10176	10196	Cleavage	3
miR169-5p	Ahybri006390.1	3	1	21	7532	7552	Cleavage	2
miR169-5p	Ahybri006390.1	5	1	21	23001	23021	Cleavage	1
miR390-3p	Ahybri006429.1	4	1	21	2159	2179	Cleavage	3
miR157-3p	Ahybri006452.1	3	1	21	13614	13634	Cleavage	1
miR3190009145-3p	Ahybri006467.1	3	1	20	4147	4166	Cleavage	1
miR172-5p	Ahybri006496.1	2.5	1	20	1164	1183	Cleavage	2
miR397-5p	Ahybri006535.1	4.5	1	21	656	676	Translation	1
miR171-3p	Ahybri006609.1	3	1	21	3940	3960	Translation	1
miR399-3p	Ahybri006662.1	4.5	1	21	312	332	Cleavage	1
miR396-5p	Ahybri006678.1	4	1	21	3602	3622	Translation	1
miR319-3p	Ahybri006759.1	3.5	1	20	613	632	Cleavage	1
miR396-5p	Ahybri006771.1	4	1	21	85	105	Cleavage	4
miR168-3p	Ahybri006780.1	5	1	24	2391	2414	Cleavage	2
miR168-5p	Ahybri006849.1	3.5	1	21	121	141	Cleavage	1
miR390-3p	Ahybri006927.1	4.5	1	21	56	76	Cleavage	1
miR166-3p	Ahybri006941.1	3	1	21	414	434	Cleavage	1
miR535-5p	Ahybri006941.1	3	1	21	220	240	Cleavage	1
miR397-5p	Ahybri006974.1	3	1	21	5450	5470	Cleavage	1
miR159-3p	Ahybri007031.1	2.5	1	21	19541	19561	Cleavage	1
miR169-5p	Ahybri007057.1	4	1	21	66	86	Cleavage	1
miR397-5p	Ahybri007086.1	4	1	21	4674	4694	Translation	5
miR399-3p	Ahybri007157.1	4	1	21	5111	5131	Cleavage	2
miR396-5p	Ahybri007169.1	2	1	21	1425	1445	Cleavage	5
miR408-3p	Ahybri007222.1	4	1	21	5780	5800	Cleavage	1
miR157-3p	Ahybri007248.1	2	1	21	2210	2230	Cleavage	1
miR157-3p	Ahybri007248.1	4.5	1	21	4663	4683	Cleavage	1
miR393-5p	Ahybri007299.1	1	1	22	4246	4267	Cleavage	1
miR390-5p	Ahybri007332.1	4.5	1	21	2944	2964	Cleavage	1
miR-3p	Ahybri007395.1	0	1	22	2514	2535	Cleavage	1
miR-3p	Ahybri007395.1	4.5	1	22	1748	1769	Translation	1
miR-5p	Ahybri007395.1	0.5	1	21	2511	2531	Cleavage	1
miR1320-3p	Ahybri007410.1	4	1	21	1072	1092	Cleavage	3
miR1320-3p	Ahybri007410.1	4.5	1	21	4304	4324	Cleavage	2
miR393-5p	Ahybri007435.1	4	1	22	2296	2317	Cleavage	1
miR156-5p	Ahybri007438.1	2.5	1	20	2838	2857	Translation	3
miR157-5p	Ahybri007438.1	2	1	20	2838	2857	Cleavage	1
miR166-5p	Ahybri007474.1	2.5	1	20	398	417	Translation	1
miR172-3p	Ahybri007513.1	2.5	1	20	4043	4062	Cleavage	1
miR171-5p	Ahybri007555.1	3	1	21	8289	8309	Cleavage	1
miR167-5p	Ahybri007579.1	3.5	1	22	7134	7155	Cleavage	2
miR390-3p	Ahybri007611.1	4.5	1	21	9492	9512	Cleavage	1
miR172-3p	Ahybri007630.1	3.5	1	20	1561	1580	Translation	1
miR168-3p	Ahybri007643.1	5	1	24	1058	1081	Cleavage	2
miR168-3p	Ahybri007671.1	5	1	24	320	343	Cleavage	2
miR535-5p	Ahybri007711.1	4	1	21	2159	2179	Cleavage	2
miR166-3p	Ahybri007744.1	4	1	21	2327	2347	Cleavage	1
miR164-5p	Ahybri007748.1	0.5	1	21	3755	3775	Cleavage	2
miR164-5p	Ahybri007871.1	5	1	21	5031	5051	Cleavage	1
miR169-5p	Ahybri007881.1	4.5	1	21	6887	6907	Cleavage	1
miR166-3p	Ahybri007892.1	4	1	21	7314	7334	Cleavage	1
miR168-5p	Ahybri007937.1	4.5	1	21	11164	11184	Cleavage	2
miR393-5p	Ahybri007957.1	4.5	1	22	750	771	Cleavage	1
miR399-3p	Ahybri007979.1	3.5	1	21	20217	20237	Cleavage	1
miR171-5p	Ahybri007981.1	3	1	21	5120	5140	Cleavage	2
miR-3p	Ahybri007983.1	0	1	22	1961	1982	Cleavage	1
miR-3p	Ahybri007983.1	0	1	22	2109	2130	Cleavage	3
miR-3p	Ahybri007983.1	0	1	22	2157	2178	Cleavage	1
miR-3p	Ahybri007983.1	0	1	22	2067	2088	Cleavage	1
miR-3p	Ahybri007983.1	1	1	22	2183	2204	Cleavage	1
miR-3p	Ahybri007983.1	4.5	1	22	2213	2234	Cleavage	1
miR-5p	Ahybri007983.1	0.5	1	21	1958	1978	Cleavage	2
miR-5p	Ahybri007983.1	0.5	1	21	2106	2126	Cleavage	1
miR-5p	Ahybri007983.1	0.5	1	21	2154	2174	Cleavage	1
miR-5p	Ahybri007983.1	0.5	1	21	2020	2040	Cleavage	1
miR-5p	Ahybri007983.1	3	1	21	2070	2090	Cleavage	1
miR-5p	Ahybri007983.1	3	1	21	2186	2206	Cleavage	1
miR-5p	Ahybri007983.1	5	1	21	2210	2230	Translation	1
miR167-5p	Ahybri008008.1	3.5	1	22	921	942	Cleavage	1
miR166-5p	Ahybri008014.1	3.5	1	20	2226	2245	Cleavage	1
miR390-5p	Ahybri008024.1	4.5	1	21	8456	8476	Cleavage	2
miR171-3p	Ahybri008036.1	3.5	1	21	1042	1062	Cleavage	1
miR408-3p	Ahybri008039.1	2.5	1	21	5	25	Cleavage	1
miR172-5p	Ahybri008051.1	3	1	20	10241	10260	Cleavage	2
miR397-5p	Ahybri008069.1	3.5	1	21	4830	4850	Translation	5
miR172-3p	Ahybri008128.1	3.5	1	20	3287	3306	Cleavage	1
miR172-3p	Ahybri008130.1	4.5	1	20	4497	4516	Cleavage	1
miR172-3p	Ahybri008130.1	5	1	20	3950	3969	Cleavage	1
miR396-3p	Ahybri008154.1	2	1	21	7427	7447	Cleavage	3
miR535-5p	Ahybri008213.1	3.5	1	21	22159	22179	Cleavage	1
miR172-3p	Ahybri008223.1	2.5	1	20	243	262	Cleavage	1
miR408-3p	Ahybri008233.1	2.5	1	21	160	180	Cleavage	3
miR408-3p	Ahybri008254.1	3.5	1	21	501	521	Cleavage	1
miR166-5p	Ahybri008265.1	4.5	1	20	2167	2186	Cleavage	1
miR160-5p	Ahybri008266.1	4	1	21	1447	1467	Cleavage	1
miR166-3p	Ahybri008331.1	5	1	21	5067	5087	Cleavage	2
miR168-3p	Ahybri008387.1	4.5	1	24	339	363	Cleavage	1
miR396-5p	Ahybri008390.1	3.5	1	21	4464	4484	Cleavage	1
miR164-5p	Ahybri008404.1	3.5	1	21	2449	2469	Cleavage	1
miR396-3p	Ahybri008457.1	4	1	21	1414	1434	Translation	2
miR396-3p	Ahybri008457.1	5	1	21	155	175	Cleavage	1
miR396-3p	Ahybri008457.1	5	1	21	1465	1484	Cleavage	2
miR1320-3p	Ahybri008466.1	0.5	1	21	2472	2492	Cleavage	4
miR399-3p	Ahybri008477.1	3.5	1	21	23442	23462	Cleavage	1
miR396-3p	Ahybri008503.1	2	1	21	408	428	Cleavage	2
miR159-3p	Ahybri008544.1	3	1	21	1181	1201	Cleavage	1
miR3190009145-3p	Ahybri008631.1	2.5	1	20	6334	6353	Cleavage	1
miR319-3p	Ahybri008631.1	2.5	1	20	6333	6352	Cleavage	1
miR171-3p	Ahybri008658.1	3.5	1	21	4026	4046	Cleavage	1
miR-3p	Ahybri008707.1	0	1	22	2462	2483	Cleavage	1
miR3190009145-3p	Ahybri008714.1	3.5	1	20	1293	1312	Cleavage	1
miR166-3p	Ahybri008732.1	5	1	21	705	725	Cleavage	2
miR396-5p	Ahybri008732.1	2	1	21	405	425	Cleavage	5
miR396-3p	Ahybri008740.1	3.5	1	21	4935	4955	Cleavage	1
miR-3p	Ahybri008791.1	0	1	22	5600	5621	Cleavage	1
miR-3p	Ahybri008791.1	0.5	1	22	4270	4291	Cleavage	5
miR-3p	Ahybri008791.1	1.5	1	22	4230	4251	Cleavage	5
miR-3p	Ahybri008791.1	3.5	1	22	6682	6703	Translation	1
miR-3p	Ahybri008791.1	4.5	1	22	5712	5733	Translation	2
miR396-3p	Ahybri008812.1	3	1	21	790	811	Cleavage	1
miR166-5p	Ahybri008881.1	4	1	20	7687	7706	Translation	1
miR-3p	Ahybri008908.1	0	1	22	5962	5983	Cleavage	1
miR-3p	Ahybri008908.1	3.5	1	22	6850	6871	Cleavage	1
miR-3p	Ahybri008908.1	4.5	1	22	5550	5571	Cleavage	2
miR535-5p	Ahybri008962.1	3.5	1	21	4230	4250	Cleavage	1
miR171-3p	Ahybri008975.1	4.5	1	21	70	90	Translation	1
miR1320-3p	Ahybri009081.1	0	1	21	1521	1541	Cleavage	1
miR390-3p	Ahybri009172.1	3	1	21	8094	8114	Cleavage	1
miR397-5p	Ahybri009174.1	4	1	21	99	119	Cleavage	1
miR390-5p	Ahybri009225.1	4	1	21	6104	6124	Cleavage	1
miR390-5p	Ahybri009225.1	5	1	21	6603	6623	Cleavage	1
miR408-3p	Ahybri009254.1	4	1	21	1445	1465	Translation	1
miR535-5p	Ahybri009300.1	3	1	21	1024	1044	Cleavage	1
miR1320-3p	Ahybri009371.1	0	1	21	6951	6971	Cleavage	5
miR169-5p	Ahybri009380.1	5	1	21	8783	8803	Cleavage	1
miR169-5p	Ahybri009380.1	5	1	21	11725	11745	Cleavage	4
miR535-5p	Ahybri009385.1	3	1	21	17757	17777	Cleavage	1
miR535-5p	Ahybri009439.1	3.5	1	21	2690	2710	Cleavage	1
miR156-5p	Ahybri009443.1	3.5	1	20	2014	2033	Cleavage	1
miR399-3p	Ahybri009544.1	4.5	1	21	2278	2298	Cleavage	2
miR159-3p	Ahybri009555.1	2	1	21	184	204	Cleavage	1
miR319-3p	Ahybri009555.1	3.5	1	20	184	203	Translation	1
miR171-5p	Ahybri009643.1	4	1	21	5567	5587	Cleavage	2
miR393-5p	Ahybri009651.1	2.5	1	22	5635	5656	Cleavage	1
miR157-3p	Ahybri009659.1	5	1	21	8604	8624	Cleavage	1
miR157-3p	Ahybri009659.1	5	1	21	18783	18803	Cleavage	1
miR1320-3p	Ahybri009667.1	0.5	1	21	2279	2299	Cleavage	4
miR157-3p	Ahybri009725.1	3	1	21	1473	1493	Cleavage	1
miR172-5p	Ahybri009729.1	3.5	1	20	3646	3665	Cleavage	1
miR172-5p	Ahybri009729.1	4	1	20	1540	1559	Cleavage	1
miR-3p	Ahybri009768.1	0	1	22	3240	3261	Cleavage	1
miR-3p	Ahybri009768.1	0	1	22	3316	3337	Cleavage	1
miR168-5p	Ahybri009801.1	5	1	21	14088	14108	Translation	1
miR167-5p	Ahybri009805.1	4.5	1	22	253	275	Cleavage	1
miR160-3p	Ahybri009915.1	4	1	21	289	309	Translation	1
miR535-5p	Ahybri009919.1	4.5	1	21	3269	3289	Cleavage	1
miR172-3p	Ahybri010029.1	3.5	1	20	10285	10304	Cleavage	1
miR172-3p	Ahybri010029.1	4.5	1	20	4371	4390	Cleavage	1
miR399-3p	Ahybri010051.1	3.5	1	21	11397	11417	Cleavage	1
miR157-5p	Ahybri010107.1	3.5	1	20	729	748	Translation	1
miR157-5p	Ahybri010112.1	3.5	1	20	713	732	Translation	1
miR166-5p	Ahybri010169.1	4.5	1	20	6996	7015	Cleavage	1
miR390-3p	Ahybri010193.1	3.5	1	21	2041	2061	Cleavage	1
miR167-5p	Ahybri010204.1	4	1	22	7229	7250	Translation	2
miR164-5p	Ahybri010234.1	2.5	1	21	328	348	Cleavage	1
miR171-3p	Ahybri010247.1	5	1	21	1260	1281	Cleavage	1
miR159-3p	Ahybri010276.1	3	1	21	19772	19792	Cleavage	1
miR159-3p	Ahybri010276.1	3	1	21	22502	22522	Cleavage	1
miR3190009145-3p	Ahybri010303.1	4	1	20	9760	9780	Cleavage	1
miR-3p	Ahybri010326.1	0	1	22	3806	3827	Cleavage	1
miR-3p	Ahybri010326.1	0	1	22	3848	3869	Cleavage	1
miR-3p	Ahybri010326.1	3.5	1	22	3672	3693	Translation	1
miR-3p	Ahybri010326.1	3.5	1	22	3581	3602	Translation	2
miR-3p	Ahybri010326.1	5	1	22	3525	3546	Translation	1
miR-3p	Ahybri010326.1	5	1	22	3551	3572	Translation	4
miR-3p	Ahybri010326.1	5	1	22	3617	3638	Translation	1
miR-3p	Ahybri010326.1	5	1	22	3639	3660	Translation	1
miR-5p	Ahybri010326.1	4	1	21	3671	3691	Cleavage	4
miR-5p	Ahybri010326.1	5	1	21	3522	3542	Cleavage	1
miR-5p	Ahybri010326.1	5	1	21	3544	3564	Translation	2
miR-5p	Ahybri010326.1	5	1	21	3568	3588	Cleavage	1
miR169-5p	Ahybri010371.1	3.5	1	21	16128	16148	Cleavage	1
miR-3p	Ahybri010377.1	0	1	22	5488	5509	Cleavage	1
miR-3p	Ahybri010377.1	4.5	1	22	7545	7566	Translation	1
miR-5p	Ahybri010377.1	0.5	1	21	5485	5505	Cleavage	1
miR3190009145-3p	Ahybri010404.1	3.5	1	20	4734	4753	Cleavage	1
miR319-3p	Ahybri010404.1	3.5	1	20	4733	4752	Cleavage	1
miR167-5p	Ahybri010438.1	3.5	1	22	7936	7957	Cleavage	1
miR390-3p	Ahybri010453.1	5	1	21	18981	19001	Cleavage	1
miR159-3p	Ahybri010473.1	4	1	21	2455	2475	Cleavage	4
miR159-3p	Ahybri010490.1	2.5	1	21	16550	16570	Translation	1
miR172-3p	Ahybri010518.1	3	1	20	12876	12895	Cleavage	1
miR172-3p	Ahybri010518.1	4.5	1	20	355	374	Cleavage	1
miR167-5p	Ahybri010601.1	3	1	22	6112	6133	Cleavage	1
miR166-5p	Ahybri010678.1	4	1	20	2467	2486	Translation	1
miR172-3p	Ahybri010702.1	3.5	1	20	5502	5521	Cleavage	1
miR160-3p	Ahybri010712.1	4.5	1	21	1795	1815	Cleavage	1
miR157-3p	Ahybri010842.1	5	1	21	8324	8344	Cleavage	2
miR169-5p	Ahybri010859.1	4.5	1	21	1016	1036	Cleavage	2
miR169-5p	Ahybri010859.1	5	1	21	911	931	Cleavage	1
miR390-5p	Ahybri010875.1	2	1	21	6493	6513	Cleavage	1
miR172-5p	Ahybri010893.1	2.5	1	20	10028	10047	Cleavage	1
miR-3p	Ahybri010934.1	0	1	22	1279	1300	Cleavage	2
miR-3p	Ahybri010934.1	0.5	1	22	1109	1130	Cleavage	5
miR-3p	Ahybri010934.1	1.5	1	22	1213	1234	Cleavage	3
miR-3p	Ahybri010934.1	2.5	1	22	1239	1260	Cleavage	5
miR164-5p	Ahybri011021.1	4.5	1	21	5667	5687	Cleavage	1
miR-5p	Ahybri011049.1	0	1	21	3195	3215	Cleavage	1
miR-5p	Ahybri011049.1	0	1	21	3315	3335	Cleavage	1
miR-5p	Ahybri011049.1	0	1	21	3529	3549	Cleavage	1
miR-5p	Ahybri011049.1	1	1	21	3339	3359	Cleavage	5
miR-5p	Ahybri011049.1	4.5	1	21	3297	3317	Cleavage	4
miR-5p	Ahybri011049.1	4.5	1	21	3511	3531	Cleavage	4
miR-5p	Ahybri011049.1	5	1	21	2057	2077	Cleavage	3
miR3190009145-3p	Ahybri011076.1	2.5	1	20	654	673	Cleavage	1
miR157-5p	Ahybri011143.1	4	1	20	2371	2391	Cleavage	1
miR156-5p	Ahybri011177.1	3.5	1	20	782	801	Cleavage	1
miR172-3p	Ahybri011189.1	3	1	20	2008	2027	Cleavage	1
miR397-5p	Ahybri011361.1	4	1	21	3974	3994	Translation	5
miR3190009145-3p	Ahybri011422.1	5	1	20	1861	1880	Cleavage	1
miR319-3p	Ahybri011422.1	3.5	1	20	1860	1879	Cleavage	1
miR160-3p	Ahybri011431.1	3.5	1	21	1195	1215	Cleavage	1
miR396-5p	Ahybri011480.1	5	1	21	3197	3217	Translation	1
miR166-5p	Ahybri011510.1	3.5	1	20	2186	2205	Cleavage	1
miR-3p	Ahybri011528.1	0	1	22	14137	14158	Cleavage	1
miR-3p	Ahybri011528.1	0	1	22	14195	14216	Cleavage	1
miR-3p	Ahybri011528.1	5	1	22	1470	1491	Cleavage	1
miR-3p	Ahybri011528.1	5	1	22	14217	14238	Translation	1
miR-3p	Ahybri011528.1	5	1	22	14271	14292	Translation	4
miR-5p	Ahybri011528.1	0.5	1	21	14134	14154	Cleavage	1
miR-5p	Ahybri011528.1	0.5	1	21	14192	14212	Cleavage	1
miR156-5p	Ahybri011537.1	4	1	20	5158	5177	Cleavage	4
miR396-5p	Ahybri011594.1	3	1	21	3519	3539	Cleavage	4
miR397-5p	Ahybri011607.1	3	1	21	1077	1097	Cleavage	2
miR-3p	Ahybri011624.1	0	1	22	3421	3442	Cleavage	1
miR-3p	Ahybri011624.1	0	1	22	3465	3486	Cleavage	1
miR-3p	Ahybri011624.1	5	1	22	3447	3468	Cleavage	1
miR166-3p	Ahybri011659.1	4	1	21	2300	2320	Translation	2
miR1320-3p	Ahybri011670.1	0	1	21	1117	1137	Cleavage	1
miR169-5p	Ahybri011696.1	5	1	21	1337	1357	Cleavage	1
miR157-3p	Ahybri011705.1	3.5	1	21	9584	9604	Cleavage	1
miR157-3p	Ahybri011705.1	4.5	1	21	3891	3911	Cleavage	1
miR399-3p	Ahybri011714.1	3	1	21	2876	2896	Cleavage	2
miR171-5p	Ahybri011727.1	3.5	1	21	3658	3678	Cleavage	1
miR390-3p	Ahybri011742.1	3	1	21	2379	2399	Cleavage	2
miR390-3p	Ahybri011742.1	5	1	21	1057	1076	Cleavage	2
miR156-5p	Ahybri011752.1	3	1	20	7516	7535	Cleavage	1
miR171-5p	Ahybri011769.1	3.5	1	21	901	921	Cleavage	2
miR159-3p	Ahybri011827.1	2	1	21	16354	16374	Cleavage	1
miR3190009145-3p	Ahybri011827.1	3.5	1	20	16355	16374	Cleavage	1
miR319-3p	Ahybri011827.1	2.5	1	20	16354	16373	Cleavage	1
miR393-5p	Ahybri011848.1	4	1	22	21371	21392	Cleavage	1
miR157-3p	Ahybri011857.1	3.5	1	21	19299	19319	Cleavage	2
miR157-3p	Ahybri011857.1	5	1	21	20504	20524	Cleavage	1
miR-5p	Ahybri011857.1	0.5	1	21	4720	4740	Cleavage	1
miR-5p	Ahybri011857.1	0.5	1	21	5079	5099	Cleavage	1
miR-5p	Ahybri011857.1	4	1	21	5127	5147	Cleavage	4
miR160-3p	Ahybri011900.1	4	1	21	3662	3682	Cleavage	1
miR397-5p	Ahybri011992.1	2.5	1	21	8511	8531	Cleavage	1
miR157-5p	Ahybri012003.1	4.5	1	20	4210	4229	Cleavage	1
miR159-3p	Ahybri012213.1	3.5	1	21	1138	1158	Cleavage	1
miR172-5p	Ahybri012282.1	3	1	20	6533	6552	Cleavage	1
miR156-5p	Ahybri012351.1	3.5	1	20	10920	10939	Cleavage	1
miR397-5p	Ahybri012382.1	1.5	1	21	1695	1715	Cleavage	4
miR169-5p	Ahybri012439.1	5	1	21	3400	3421	Cleavage	5
miR160-5p	Ahybri012461.1	0.5	1	21	2893	2913	Cleavage	1
miR160-5p	Ahybri012483.1	4	1	21	13657	13677	Cleavage	1
miR171-5p	Ahybri012483.1	4	1	21	10724	10744	Cleavage	2
miR164-5p	Ahybri012516.1	3.5	1	21	2735	2755	Cleavage	1
miR166-5p	Ahybri012578.1	4	1	20	4492	4511	Cleavage	1
miR166-5p	Ahybri012578.1	5	1	20	18486	18505	Cleavage	2
miR172-5p	Ahybri012580.1	2	1	20	4658	4677	Cleavage	1
miR164-5p	Ahybri012598.1	3	1	21	732	752	Cleavage	1
miR396-5p	Ahybri012677.1	4	1	21	3270	3290	Cleavage	3
miR172-5p	Ahybri012709.1	3.5	1	20	2125	2144	Cleavage	1
miR390-5p	Ahybri012711.1	3	1	21	9595	9615	Cleavage	2
miR168-5p	Ahybri012791.1	4.5	1	21	8774	8794	Translation	1
miR396-3p	Ahybri012792.1	2	1	21	478	498	Cleavage	2
miR160-3p	Ahybri012803.1	5	1	21	3405	3425	Cleavage	1
miR1320-3p	Ahybri012804.1	0	1	21	358	378	Cleavage	1
miR166-3p	Ahybri012817.1	3.5	1	21	2518	2538	Cleavage	2
miR172-3p	Ahybri012842.1	3	1	20	6766	6785	Cleavage	1
miR393-5p	Ahybri012856.1	4.5	1	22	4561	4582	Cleavage	3
miR157-3p	Ahybri012887.1	5	1	21	1692	1713	Cleavage	1
miR390-5p	Ahybri012899.1	4.5	1	21	4093	4113	Cleavage	1
miR1320-3p	Ahybri012913.1	0	1	21	5657	5677	Cleavage	1
miR1320-3p	Ahybri012913.1	1	1	21	5112	5132	Cleavage	4
miR1320-3p	Ahybri012913.1	2	1	21	5398	5418	Translation	3
miR1320-3p	Ahybri012913.1	2	1	21	15865	15885	Cleavage	1
miR1320-3p	Ahybri012913.1	3	1	21	18741	18761	Cleavage	3
miR171-3p	Ahybri012928.1	4.5	1	21	1350	1370	Cleavage	1
miR396-5p	Ahybri012939.1	1.5	1	21	1168	1188	Cleavage	2
miR164-5p	Ahybri012942.1	4.5	1	21	5684	5704	Cleavage	1
miR166-3p	Ahybri012944.1	4.5	1	21	7217	7237	Cleavage	3
miR157-5p	Ahybri012945.1	3	1	20	12838	12857	Cleavage	1
miR157-5p	Ahybri012945.1	5	1	20	14720	14739	Cleavage	1
miR171-5p	Ahybri012952.1	4	1	21	4786	4806	Cleavage	2
miR157-5p	Ahybri013030.1	3.5	1	20	223	242	Cleavage	1
miR172-5p	Ahybri013073.1	2.5	1	20	9775	9794	Cleavage	1
miR396-5p	Ahybri013103.1	3	1	21	695	715	Cleavage	1
miR390-3p	Ahybri013116.1	3	1	21	4118	4138	Cleavage	2
miR157-5p	Ahybri013138.1	4	1	20	6259	6278	Cleavage	1
miR157-5p	Ahybri013138.1	5	1	20	430	449	Cleavage	2
miR408-3p	Ahybri013138.1	4.5	1	21	13480	13500	Cleavage	1
miR168-3p	Ahybri013222.1	5	1	24	210	233	Cleavage	1
miR396-5p	Ahybri013288.1	3	1	21	676	696	Cleavage	4
miR319-3p	Ahybri013289.1	4	1	20	1238	1257	Cleavage	1
miR166-5p	Ahybri013330.1	4.5	1	20	638	657	Cleavage	1
miR396-5p	Ahybri013333.1	3	1	21	7436	7456	Cleavage	1
miR167-5p	Ahybri013412.1	4	1	22	1911	1932	Translation	1
miR397-5p	Ahybri013479.1	4	1	21	1640	1660	Cleavage	1
miR1320-3p	Ahybri013538.1	0.5	1	21	7341	7361	Cleavage	4
miR160-3p	Ahybri013542.1	5	1	21	12904	12924	Cleavage	1
miR408-3p	Ahybri013550.1	3.5	1	21	8158	8178	Cleavage	1
miR396-3p	Ahybri013597.1	2.5	1	21	4861	4883	Cleavage	1
miR397-5p	Ahybri013597.1	5	1	21	509	529	Cleavage	1
miR-5p	Ahybri013700.1	0.5	1	21	11100	11120	Cleavage	1
miR171-5p	Ahybri013742.1	4	1	21	2900	2920	Cleavage	1
miR396-3p	Ahybri013786.1	2.5	1	21	17705	17725	Cleavage	1
miR-3p	Ahybri013805.1	0	1	22	13849	13870	Cleavage	2
miR-3p	Ahybri013805.1	3.5	1	22	14860	14881	Translation	1
miR-3p	Ahybri013805.1	3.5	1	22	14764	14785	Translation	1
miR-3p	Ahybri013805.1	3.5	1	22	14802	14823	Translation	1
miR-3p	Ahybri013805.1	4	1	22	15631	15652	Cleavage	2
miR-3p	Ahybri013805.1	4.5	1	22	14840	14861	Translation	1
miR-3p	Ahybri013805.1	5	1	22	14882	14903	Translation	2
miR157-5p	Ahybri013856.1	3.5	1	20	1951	1970	Cleavage	1
miR157-5p	Ahybri013856.1	3.5	1	20	333	352	Cleavage	2
miR319-3p	Ahybri013869.1	3.5	1	20	406	425	Cleavage	1
miR160-5p	Ahybri013959.1	3	1	21	6948	6967	Cleavage	1
miR399-3p	Ahybri013971.1	3.5	1	21	3420	3440	Cleavage	1
miR166-5p	Ahybri014009.1	4	1	20	3794	3813	Cleavage	2
miR159-3p	Ahybri014086.1	2	1	21	7204	7224	Cleavage	1
miR3190009145-3p	Ahybri014086.1	3.5	1	20	7205	7224	Cleavage	1
miR319-3p	Ahybri014086.1	2.5	1	20	7204	7223	Cleavage	2
miR399-3p	Ahybri014125.1	3.5	1	21	5341	5361	Cleavage	1
miR390-3p	Ahybri014130.1	4	1	21	1036	1056	Cleavage	1
miR160-5p	Ahybri014135.1	3.5	1	21	2739	2759	Translation	1
miR160-3p	Ahybri014166.1	3.5	1	21	5647	5667	Cleavage	1
miR164-5p	Ahybri014167.1	3	1	21	6499	6519	Cleavage	1
miR157-3p	Ahybri014176.1	3	1	21	8484	8504	Cleavage	1
miR535-5p	Ahybri014217.1	3.5	1	21	5539	5558	Cleavage	2
miR168-5p	Ahybri014224.1	3.5	1	21	338	358	Cleavage	5
miR157-5p	Ahybri014236.1	4	1	20	1881	1900	Cleavage	1
miR167-5p	Ahybri014276.1	4	1	22	2318	2339	Cleavage	2
miR159-3p	Ahybri014342.1	0.5	1	21	8526	8546	Cleavage	1
miR3190009145-3p	Ahybri014342.1	2.5	1	20	8527	8546	Cleavage	1
miR3190009145-3p	Ahybri014342.1	5	1	20	1376	1395	Cleavage	1
miR319-3p	Ahybri014342.1	1.5	1	20	8526	8545	Cleavage	1
miR171-3p	Ahybri014375.1	5	1	21	21212	21232	Translation	1
miR408-3p	Ahybri014386.1	3	1	21	6710	6730	Cleavage	1
miR164-5p	Ahybri014392.1	3.5	1	21	5779	5799	Cleavage	1
miR172-5p	Ahybri014395.1	3	1	20	151	170	Cleavage	1
miR172-5p	Ahybri014395.1	4.5	1	20	539	558	Translation	3
miR169-5p	Ahybri014420.1	2	1	21	5443	5463	Cleavage	1
miR535-5p	Ahybri014421.1	4	1	21	4023	4043	Cleavage	1
miR166-3p	Ahybri014453.1	4	1	21	7376	7396	Translation	1
miR390-5p	Ahybri014461.1	5	1	21	9899	9919	Cleavage	1
miR168-5p	Ahybri014470.1	4.5	1	21	3166	3186	Cleavage	1
miR172-3p	Ahybri014509.1	3	1	20	1733	1752	Cleavage	1
miR3190009145-3p	Ahybri014537.1	4	1	20	260	279	Cleavage	1
miR319-3p	Ahybri014537.1	2.5	1	20	259	278	Cleavage	1
miR408-3p	Ahybri014596.1	4	1	21	2756	2776	Cleavage	1
miR393-5p	Ahybri014630.1	4.5	1	22	3514	3535	Cleavage	1
miR393-5p	Ahybri014664.1	3.5	1	22	1967	1988	Cleavage	1
miR396-3p	Ahybri014691.1	2.5	1	21	1565	1585	Cleavage	1
miR172-3p	Ahybri014707.1	3	1	20	46	65	Cleavage	1
miR166-5p	Ahybri014751.1	3	1	20	708	727	Translation	1
miR390-5p	Ahybri014796.1	3.5	1	21	1845	1865	Cleavage	2
miR535-5p	Ahybri014814.1	5	1	21	39	60	Cleavage	1
miR390-5p	Ahybri014896.1	3.5	1	21	1324	1344	Cleavage	1
miR1320-3p	Ahybri014959.1	1	1	21	3082	3102	Cleavage	4
miR160-5p	Ahybri014985.1	4	1	21	6672	6692	Cleavage	1
miR167-5p	Ahybri014986.1	4	1	22	3289	3310	Translation	1
miR171-3p	Ahybri015007.1	3.5	1	21	1202	1222	Cleavage	4
miR397-5p	Ahybri015050.1	4.5	1	21	513	533	Cleavage	3
miR157-5p	Ahybri015060.1	3.5	1	20	1352	1371	Cleavage	1
miR172-5p	Ahybri015160.1	5	1	20	4374	4393	Cleavage	1
miR156-5p	Ahybri015225.1	4.5	1	20	3139	3158	Cleavage	2
miR-5p	Ahybri015276.1	0.5	1	21	20079	20099	Cleavage	1
miR-5p	Ahybri015276.1	5	1	21	3732	3752	Cleavage	2
miR-5p	Ahybri015276.1	5	1	21	16231	16251	Cleavage	2
miR-5p	Ahybri015276.1	5	1	21	16261	16281	Translation	2
miR396-3p	Ahybri015384.1	3	1	21	529	549	Cleavage	2
miR160-5p	Ahybri015464.1	3.5	1	21	5897	5917	Translation	1
miR408-3p	Ahybri015488.1	5	1	21	188	210	Cleavage	4
miR160-3p	Ahybri015598.1	4.5	1	21	2422	2442	Cleavage	1
miR-5p	Ahybri015614.1	0.5	1	21	23122	23142	Cleavage	1
miR-5p	Ahybri015614.1	0.5	1	21	23166	23186	Cleavage	1
miR390-3p	Ahybri015670.1	4.5	1	21	1265	1285	Cleavage	1
miR397-5p	Ahybri015698.1	3	1	21	4061	4081	Translation	2
miR399-3p	Ahybri015710.1	3	1	21	47	67	Cleavage	1
miR171-3p	Ahybri015712.1	4.5	1	21	763	783	Translation	1
miR535-5p	Ahybri015721.1	2.5	1	21	261	281	Cleavage	1
miR399-3p	Ahybri015734.1	4.75	1	21	2534	2556	Cleavage	1
miR399-3p	Ahybri015738.1	3.5	1	21	3267	3287	Cleavage	1
miR408-3p	Ahybri015783.1	4.5	1	21	5218	5239	Cleavage	1
miR156-5p	Ahybri015788.1	2.5	1	20	4033	4052	Cleavage	1
miR396-5p	Ahybri015798.1	2.5	1	21	988	1008	Cleavage	1
miR157-3p	Ahybri015822.1	4.5	1	21	3425	3445	Cleavage	1
miR157-3p	Ahybri015822.1	5	1	21	2606	2626	Cleavage	2
miR394-5p	Ahybri015868.1	4.5	1	20	13417	13436	Cleavage	2
miR160-5p	Ahybri015873.1	1	1	21	2088	2108	Cleavage	1
miR1320-3p	Ahybri015886.1	0	1	21	5905	5925	Cleavage	1
miR172-3p	Ahybri015940.1	1	1	20	2744	2763	Cleavage	1
miR396-3p	Ahybri015957.1	3.5	1	21	2157	2177	Cleavage	2
miR172-3p	Ahybri015970.1	3.5	1	20	24	43	Cleavage	1
miR168-5p	Ahybri015993.1	5	1	21	869	889	Cleavage	1
miR390-3p	Ahybri016002.1	3	1	21	2912	2932	Cleavage	1
miR393-5p	Ahybri016097.1	4	1	22	5760	5780	Cleavage	1
miR164-5p	Ahybri016174.1	3.5	1	21	1503	1523	Cleavage	1
miR164-5p	Ahybri016174.1	5	1	21	9091	9111	Translation	1
miR164-5p	Ahybri016174.1	5	1	21	14491	14511	Translation	2
miR408-3p	Ahybri016221.1	3.5	1	21	999	1019	Cleavage	1
miR172-5p	Ahybri016258.1	4	1	20	2324	2343	Cleavage	1
miR172-5p	Ahybri016258.1	5	1	20	2228	2247	Translation	1
miR166-5p	Ahybri016294.1	3.5	1	20	3531	3550	Cleavage	1
miR397-5p	Ahybri016307.1	2	1	21	942	962	Cleavage	1
miR390-5p	Ahybri016334.1	3.5	1	21	12522	12542	Cleavage	1
miR171-5p	Ahybri016363.1	4	1	21	1281	1301	Translation	1
miR171-3p	Ahybri016367.1	3.5	1	21	2121	2141	Translation	1
miR399-3p	Ahybri016406.1	3.5	1	21	4323	4343	Translation	1
miR399-3p	Ahybri016424.1	3.5	1	21	371	391	Cleavage	1
miR171-5p	Ahybri016427.1	3	1	21	399	419	Cleavage	1
miR396-3p	Ahybri016496.1	4	1	21	439	459	Translation	1
miR396-3p	Ahybri016496.1	5	1	21	491	510	Cleavage	1
miR319-3p	Ahybri016718.1	3.5	1	20	21342	21361	Cleavage	1
miR408-3p	Ahybri016718.1	4.5	1	21	18698	18718	Cleavage	1
miR3190009145-3p	Ahybri016771.1	3.5	1	20	10300	10319	Cleavage	1
miR-5p	Ahybri016794.1	0.5	1	21	1442	1462	Cleavage	1
miR168-5p	Ahybri016826.1	5	1	21	10010	10030	Cleavage	2
miR394-5p	Ahybri016829.1	4	1	20	13711	13730	Cleavage	2
miR159-3p	Ahybri016848.1	2	1	21	7978	7998	Cleavage	2
miR3190009145-3p	Ahybri016848.1	3.5	1	20	7979	7998	Cleavage	1
miR319-3p	Ahybri016848.1	2.5	1	20	7978	7997	Cleavage	1
miR159-3p	Ahybri016921.1	2.5	1	21	10159	10179	Cleavage	1
miR159-3p	Ahybri016921.1	4	1	21	10424	10444	Cleavage	1
miR167-5p	Ahybri016954.1	4.5	1	22	2708	2730	Cleavage	2
miR399-3p	Ahybri016960.1	4	1	21	2535	2555	Cleavage	1
miR171-3p	Ahybri016968.1	3	1	21	2408	2428	Cleavage	1
miR-5p	Ahybri017062.1	0.5	1	21	10549	10569	Cleavage	1
miR-5p	Ahybri017062.1	0.5	1	21	10591	10611	Cleavage	1
miR-5p	Ahybri017062.1	4.5	1	21	11287	11307	Translation	1
miR-5p	Ahybri017062.1	5	1	21	10779	10799	Translation	1
miR156-5p	Ahybri017119.1	3.5	1	20	11311	11330	Cleavage	5
miR399-3p	Ahybri017132.1	4	1	21	1006	1026	Cleavage	1
miR166-3p	Ahybri017139.1	5	1	21	3349	3369	Translation	1
miR166-3p	Ahybri017159.1	3	1	21	8838	8858	Cleavage	1
miR166-3p	Ahybri017196.1	4	1	21	1671	1691	Translation	1
miR3190009145-3p	Ahybri017265.1	3	1	20	3164	3183	Cleavage	1
miR319-3p	Ahybri017265.1	3	1	20	3163	3182	Cleavage	1
miR397-5p	Ahybri017285.1	1.5	1	21	5427	5447	Cleavage	1
miR390-5p	Ahybri017290.1	2.5	1	21	8273	8293	Cleavage	1
miR166-5p	Ahybri017321.1	3	1	20	27648	27667	Cleavage	1
miR172-5p	Ahybri017401.1	3	1	20	9033	9052	Translation	1
miR-5p	Ahybri017402.1	0.5	1	21	4849	4869	Cleavage	1
miR164-5p	Ahybri017407.1	4	1	21	3985	4005	Cleavage	1
miR164-5p	Ahybri017407.1	4.5	1	21	4200	4220	Cleavage	1
miR164-5p	Ahybri017407.1	5	1	21	9517	9537	Cleavage	1
miR172-3p	Ahybri017467.1	2.5	1	20	1752	1771	Translation	3
miR171-3p	Ahybri017489.1	3	1	21	4819	4839	Cleavage	1
miR396-5p	Ahybri017497.1	3.5	1	21	6847	6867	Cleavage	1
miR160-3p	Ahybri017513.1	4	1	21	3183	3203	Cleavage	1
miR168-3p	Ahybri017573.1	4	1	24	2528	2551	Translation	1
miR169-5p	Ahybri017577.1	3.5	1	21	212	232	Translation	1
miR399-3p	Ahybri017577.1	3	1	21	211	231	Cleavage	1
miR-3p	Ahybri017586.1	0	1	22	11635	11656	Cleavage	1
miR-5p	Ahybri017586.1	0.5	1	21	11632	11652	Cleavage	3
miR394-5p	Ahybri017591.1	4.5	1	20	4050	4069	Translation	1
miR535-5p	Ahybri017631.1	4	1	21	10255	10275	Cleavage	1
miR160-5p	Ahybri017713.1	5	1	21	8750	8770	Translation	1
miR166-3p	Ahybri017717.1	5	1	21	2781	2801	Cleavage	1
miR390-5p	Ahybri017855.1	3.5	1	21	3008	3028	Cleavage	1
miR1320-3p	Ahybri017887.1	3	1	21	13689	13709	Cleavage	3
miR1320-3p	Ahybri017887.1	3.5	1	21	11178	11198	Cleavage	3
miR164-5p	Ahybri017923.1	4	1	21	6088	6108	Cleavage	1
miR157-5p	Ahybri017940.1	2	1	20	3996	4015	Cleavage	1
miR157-5p	Ahybri017940.1	4.5	1	20	3284	3303	Cleavage	1
miR172-5p	Ahybri017952.1	3.5	1	20	6622	6641	Cleavage	1
miR166-5p	Ahybri017966.1	3	1	20	10098	10117	Cleavage	1
miR171-5p	Ahybri017973.1	3.5	1	21	3170	3190	Cleavage	1
miR390-3p	Ahybri017979.1	4.5	1	21	6883	6903	Cleavage	1
miR167-5p	Ahybri017987.1	3.5	1	22	5653	5674	Translation	1
miR167-5p	Ahybri017987.1	5	1	22	28475	28496	Translation	1
miR160-3p	Ahybri018028.1	4	1	21	301	321	Translation	1
miR160-3p	Ahybri018028.1	4	1	21	1234	1254	Cleavage	1
miR166-5p	Ahybri018030.1	3.5	1	20	3334	3353	Cleavage	1
miR396-3p	Ahybri018040.1	3	1	21	4309	4329	Cleavage	1
miR535-5p	Ahybri018050.1	3	1	21	12296	12316	Cleavage	1
miR171-5p	Ahybri018079.1	3.5	1	21	5182	5202	Translation	1
miR157-3p	Ahybri018092.1	4	1	21	9881	9901	Translation	1
miR166-3p	Ahybri018115.1	3.5	1	21	3250	3270	Cleavage	1
miR171-3p	Ahybri018170.1	4	1	21	2183	2203	Cleavage	1
miR167-5p	Ahybri018174.1	4	1	22	8863	8884	Cleavage	1
miR390-5p	Ahybri018190.1	3	1	21	138	158	Cleavage	1
miR168-5p	Ahybri018221.1	5	1	21	489	509	Cleavage	2
miR408-3p	Ahybri018222.1	4.5	1	21	7781	7801	Translation	1
miR390-3p	Ahybri018226.1	4.5	1	21	7289	7309	Cleavage	1
miR171-5p	Ahybri018280.1	1.5	1	21	1276	1296	Cleavage	1
miR397-5p	Ahybri018294.1	2	1	21	9747	9767	Cleavage	2
miR3190009145-3p	Ahybri018327.1	4	1	20	4254	4273	Cleavage	1
miR319-3p	Ahybri018327.1	3	1	20	4253	4272	Cleavage	2
miR390-5p	Ahybri018361.1	4	1	21	2757	2777	Cleavage	1
miR160-5p	Ahybri018362.1	4	1	21	1222	1242	Cleavage	1
miR168-3p	Ahybri018387.1	4.5	1	24	7169	7192	Cleavage	4
miR172-5p	Ahybri018401.1	3.5	1	20	6379	6398	Cleavage	1
miR319-3p	Ahybri018450.1	3.5	1	20	21655	21674	Cleavage	1
miR399-3p	Ahybri018469.1	4	1	21	4744	4764	Cleavage	1
miR157-3p	Ahybri018496.1	4.5	1	21	4665	4685	Translation	4
miR157-5p	Ahybri018504.1	3	1	20	2296	2315	Cleavage	1
miR397-5p	Ahybri018546.1	3	1	21	857	877	Cleavage	1
miR168-5p	Ahybri018594.1	3	1	21	9421	9441	Cleavage	1
miR390-3p	Ahybri018598.1	4	1	21	750	770	Cleavage	1
miR156-5p	Ahybri018599.1	2	1	20	4842	4861	Cleavage	2
miR157-3p	Ahybri018622.1	3	1	21	679	699	Cleavage	2
miR157-3p	Ahybri018622.1	5	1	21	24575	24595	Cleavage	4
miR408-3p	Ahybri018622.1	4.5	1	21	35006	35026	Cleavage	1
miR396-3p	Ahybri018625.1	2.5	1	21	5017	5039	Cleavage	3
miR397-5p	Ahybri018625.1	5	1	21	681	701	Cleavage	2
miR396-5p	Ahybri018644.1	4	1	21	17402	17422	Cleavage	1
miR396-5p	Ahybri018644.1	5	1	21	24657	24677	Translation	1
miR397-5p	Ahybri018667.1	3	1	21	734	754	Cleavage	2
miR164-5p	Ahybri018670.1	3	1	21	2205	2225	Cleavage	1
miR397-5p	Ahybri018791.1	2.5	1	21	3664	3684	Cleavage	2
miR394-5p	Ahybri018822.1	3.5	1	20	3342	3361	Cleavage	2
miR159-3p	Ahybri018840.1	2	1	21	9674	9694	Cleavage	2
miR159-3p	Ahybri018840.1	3.5	1	21	199	219	Cleavage	1
miR3190009145-3p	Ahybri018840.1	3.5	1	20	9675	9694	Cleavage	1
miR319-3p	Ahybri018840.1	2.5	1	20	9674	9693	Cleavage	1
miR393-5p	Ahybri018850.1	3.5	1	22	603	624	Cleavage	5
miR393-5p	Ahybri018876.1	3.5	1	22	2109	2130	Cleavage	5
miR160-3p	Ahybri018890.1	3	1	21	11749	11769	Cleavage	1
miR160-3p	Ahybri018996.1	4.5	1	21	3519	3539	Cleavage	1
miR157-3p	Ahybri019108.1	3.5	1	21	6264	6284	Cleavage	1
miR396-3p	Ahybri019158.1	1.5	1	21	182	202	Cleavage	1
miR396-3p	Ahybri019158.1	1.5	1	21	2851	2871	Cleavage	2
miR172-5p	Ahybri019211.1	2.5	1	20	1151	1170	Cleavage	1
miR396-5p	Ahybri019260.1	3.5	1	21	4558	4578	Cleavage	3
miR396-3p	Ahybri019261.1	2.5	1	21	3381	3401	Cleavage	3
miR-3p	Ahybri019264.1	0	1	22	18384	18405	Cleavage	2
miR-3p	Ahybri019264.1	1.5	1	22	18356	18377	Cleavage	1
miR-3p	Ahybri019264.1	4.5	1	22	1828	1849	Cleavage	1
miR-3p	Ahybri019264.1	5	1	22	2122	2143	Translation	5
miR-5p	Ahybri019264.1	0.5	1	21	18381	18401	Cleavage	2
miR-5p	Ahybri019264.1	1	1	21	18355	18375	Cleavage	1
miR-5p	Ahybri019264.1	5	1	21	1825	1845	Translation	2
miR159-3p	Ahybri019463.1	2.5	1	21	9402	9422	Cleavage	1
miR408-3p	Ahybri019511.1	3	1	21	8	28	Cleavage	4
miR394-5p	Ahybri019520.1	4	1	20	644	663	Cleavage	1
miR157-5p	Ahybri019545.1	2.5	1	20	3481	3500	Cleavage	1
miR394-5p	Ahybri019586.1	4	1	20	2929	2948	Cleavage	2
miR164-5p	Ahybri019642.1	3.5	1	21	3911	3931	Cleavage	1
miR156-5p	Ahybri019695.1	3	1	20	5045	5064	Cleavage	2
miR172-5p	Ahybri019697.1	3	1	20	5839	5858	Cleavage	1
miR172-5p	Ahybri019697.1	5	1	20	2496	2515	Cleavage	1
miR408-3p	Ahybri019702.1	4	1	21	8946	8966	Translation	1
miR393-5p	Ahybri019824.1	5	1	22	2868	2889	Translation	5
miR396-3p	Ahybri019845.1	3	1	21	2450	2471	Cleavage	1
miR535-5p	Ahybri019871.1	3	1	21	7472	7492	Cleavage	2
miR535-5p	Ahybri019871.1	5	1	21	6057	6076	Cleavage	1
miR167-5p	Ahybri019898.1	4	1	22	4454	4475	Translation	1
miR535-5p	Ahybri019905.1	4	1	21	590	609	Cleavage	1
miR156-5p	Ahybri019923.1	3.5	1	20	1283	1302	Cleavage	3
miR166-5p	Ahybri019923.1	3.5	1	20	8084	8103	Cleavage	1
miR167-5p	Ahybri019934.1	5	1	22	9849	9871	Cleavage	2
miR167-5p	Ahybri019958.1	5	1	22	2663	2685	Translation	1
miR394-5p	Ahybri019976.1	4.5	1	20	10390	10409	Cleavage	2
miR160-3p	Ahybri020009.1	4	1	21	2131	2152	Cleavage	1
miR171-5p	Ahybri020015.1	4.5	1	21	833	853	Cleavage	2
miR394-5p	Ahybri020028.1	4	1	20	2899	2918	Cleavage	1
miR408-3p	Ahybri020056.1	4.5	1	21	4413	4433	Cleavage	1
miR-3p	Ahybri020132.1	0	1	22	10264	10285	Cleavage	1
miR-5p	Ahybri020132.1	0.5	1	21	10261	10281	Cleavage	1
miR157-3p	Ahybri020144.1	4.5	1	21	780	800	Cleavage	1
miR164-5p	Ahybri020179.1	3.5	1	21	639	659	Cleavage	1
miR160-3p	Ahybri020183.1	3.5	1	21	134	154	Cleavage	1
miR156-5p	Ahybri020207.1	1	1	20	4777	4796	Cleavage	1
miR157-5p	Ahybri020207.1	1.5	1	20	4777	4796	Translation	1
miR168-5p	Ahybri020210.1	4.5	1	21	4671	4691	Cleavage	5
miR168-5p	Ahybri020211.1	4.5	1	21	164	184	Cleavage	4
miR3190009145-3p	Ahybri020220.1	4.5	1	20	8	28	Cleavage	1
miR396-3p	Ahybri020288.1	4	1	21	4298	4318	Cleavage	1
miR-3p	Ahybri020296.1	0	1	22	2394	2415	Cleavage	1
miR-3p	Ahybri020296.1	1	1	22	1503	1524	Cleavage	1
miR-3p	Ahybri020296.1	5	1	22	1707	1728	Translation	1
miR-3p	Ahybri020296.1	5	1	22	1915	1936	Translation	1
miR-3p	Ahybri020296.1	5	1	22	1955	1976	Translation	1
miR-3p	Ahybri020296.1	5	1	22	2592	2613	Translation	1
miR-3p	Ahybri020296.1	5	1	22	2614	2635	Cleavage	1
miR-3p	Ahybri020296.1	5	1	22	2054	2075	Translation	1
miR-3p	Ahybri020296.1	5	1	22	2076	2097	Translation	1
miR-3p	Ahybri020296.1	5	1	22	2098	2119	Cleavage	1
miR-3p	Ahybri020296.1	5	1	22	2124	2145	Translation	1
miR-3p	Ahybri020296.1	5	1	22	2228	2249	Translation	1
miR-3p	Ahybri020296.1	5	1	22	2258	2279	Translation	1
miR-5p	Ahybri020296.1	0.5	1	21	2391	2411	Cleavage	1
miR-5p	Ahybri020296.1	3	1	21	1506	1526	Cleavage	2
miR-5p	Ahybri020296.1	5	1	21	1674	1694	Cleavage	1
miR-5p	Ahybri020296.1	5	1	21	1698	1718	Cleavage	1
miR-5p	Ahybri020296.1	5	1	21	1766	1786	Cleavage	2
miR-5p	Ahybri020296.1	5	1	21	1790	1810	Cleavage	2
miR-5p	Ahybri020296.1	5	1	21	1864	1884	Cleavage	2
miR-5p	Ahybri020296.1	5	1	21	1888	1908	Cleavage	2
miR-5p	Ahybri020296.1	5	1	21	1912	1932	Cleavage	2
miR-5p	Ahybri020296.1	5	1	21	1934	1954	Cleavage	1
miR-5p	Ahybri020296.1	5	1	21	1954	1974	Translation	2
miR3190009145-3p	Ahybri020324.1	3.5	1	20	768	787	Cleavage	1
miR319-3p	Ahybri020324.1	3.5	1	20	767	786	Cleavage	1
miR396-5p	Ahybri020366.1	2	1	21	1813	1833	Cleavage	1
miR396-5p	Ahybri020366.1	5	1	21	2122	2141	Translation	2
miR390-5p	Ahybri020405.1	3	1	21	2578	2598	Cleavage	1
miR171-5p	Ahybri020406.1	3.5	1	21	2883	2903	Cleavage	1
miR159-3p	Ahybri020413.1	2.5	1	21	5882	5902	Cleavage	1
miR159-3p	Ahybri020413.1	3.5	1	21	128	148	Cleavage	1
miR157-3p	Ahybri020419.1	3.5	1	21	21114	21134	Translation	1
miR157-3p	Ahybri020419.1	4.5	1	21	18383	18402	Cleavage	2
miR171-5p	Ahybri020436.1	2.5	1	21	856	876	Cleavage	1
miR171-5p	Ahybri020436.1	4.5	1	21	2992	3012	Cleavage	1
miR535-5p	Ahybri020462.1	3	1	21	5879	5899	Cleavage	2
miR168-3p	Ahybri020465.1	5	1	24	775	798	Cleavage	5
miR390-5p	Ahybri020466.1	4	1	21	580	600	Cleavage	3
miR157-5p	Ahybri020474.1	2	1	20	3089	3108	Cleavage	1
miR157-5p	Ahybri020474.1	4.5	1	20	3533	3552	Cleavage	1
miR168-3p	Ahybri020515.1	4.5	1	24	10964	10987	Cleavage	3
miR-3p	Ahybri020541.1	0	1	22	2843	2864	Cleavage	1
miR-3p	Ahybri020541.1	4.5	1	22	2745	2766	Translation	1
miR-3p	Ahybri020541.1	5	1	22	2656	2677	Translation	1
miR-3p	Ahybri020541.1	5	1	22	2702	2723	Translation	5
miR160-5p	Ahybri020562.1	4.5	1	21	3887	3907	Translation	1
miR166-5p	Ahybri020613.1	2.5	1	20	2636	2655	Cleavage	1
miR-3p	Ahybri020649.1	0	1	22	4068	4089	Cleavage	1
miR166-3p	Ahybri020727.1	4	1	21	777	797	Cleavage	1
miR156-5p	Ahybri020734.1	3.5	1	20	3186	3205	Cleavage	1
miR156-5p	Ahybri020734.1	5	1	20	1454	1473	Translation	1
miR159-3p	Ahybri020842.1	2	1	21	11619	11639	Cleavage	1
miR3190009145-3p	Ahybri020842.1	3.5	1	20	11620	11639	Cleavage	1
miR319-3p	Ahybri020842.1	2.5	1	20	11619	11638	Cleavage	1
miR164-5p	Ahybri020843.1	4.5	1	21	9219	9239	Cleavage	1
miR390-3p	Ahybri020846.1	3.5	1	21	3031	3051	Translation	1
miR-3p	Ahybri020850.1	0	1	22	7626	7647	Cleavage	1
miR-3p	Ahybri020850.1	3.5	1	22	7662	7683	Cleavage	1
miR-3p	Ahybri020850.1	3.5	1	22	7698	7719	Cleavage	1
miR-3p	Ahybri020850.1	4	1	22	7720	7741	Translation	1
miR-3p	Ahybri020850.1	5	1	22	7380	7401	Translation	1
miR157-5p	Ahybri021011.1	3	1	20	18609	18628	Cleavage	1
miR157-5p	Ahybri021011.1	4	1	20	3801	3820	Cleavage	1
miR396-5p	Ahybri021041.1	2.5	1	21	126	146	Cleavage	5
miR159-3p	Ahybri021054.1	4	1	21	590	610	Cleavage	1
miR156-5p	Ahybri021057.1	3.5	1	20	1438	1457	Cleavage	1
miR157-5p	Ahybri021080.1	3	1	20	7820	7839	Translation	1
miR390-5p	Ahybri021087.1	2	1	21	1718	1738	Cleavage	1
miR390-5p	Ahybri021087.1	3.5	1	21	6721	6741	Cleavage	1
miR160-3p	Ahybri021094.1	4.5	1	21	4283	4303	Cleavage	1
miR390-5p	Ahybri021155.1	3	1	21	1639	1659	Cleavage	1
miR535-5p	Ahybri021160.1	4.5	1	21	1927	1947	Translation	1
miR535-5p	Ahybri021169.1	3.5	1	21	3145	3165	Cleavage	1
miR3190009145-3p	Ahybri021182.1	3	1	20	8919	8938	Cleavage	1
miR319-3p	Ahybri021182.1	3	1	20	8918	8937	Cleavage	1
miR171-3p	Ahybri021199.1	4.5	1	21	10549	10569	Translation	1
miR535-5p	Ahybri021213.1	3.5	1	21	3578	3598	Cleavage	1
miR3190009145-3p	Ahybri021222.1	2.5	1	20	7817	7836	Cleavage	1
miR1320-3p	Ahybri021235.1	3.5	1	21	13768	13789	Cleavage	1
miR390-5p	Ahybri021236.1	3.5	1	21	705	725	Translation	1
miR319-3p	Ahybri021285.1	3.5	1	20	1615	1634	Cleavage	1
miR1320-3p	Ahybri021293.1	0.5	1	21	3300	3320	Cleavage	1
miR160-3p	Ahybri021300.1	3	1	21	685	705	Cleavage	1
miR399-3p	Ahybri021310.1	0	1	21	898	918	Cleavage	1
miR166-3p	Ahybri021311.1	4.5	1	21	6129	6149	Translation	1
miR408-3p	Ahybri021502.1	4	1	21	5045	5065	Cleavage	4
miR157-3p	Ahybri021539.1	3	1	21	19996	20016	Cleavage	1
miR166-3p	Ahybri021607.1	3.5	1	21	3606	3626	Cleavage	1
miR396-3p	Ahybri021651.1	2	1	21	6365	6385	Cleavage	1
miR396-3p	Ahybri021651.1	3	1	21	3590	3610	Cleavage	1
miR171-3p	Ahybri021712.1	4.5	1	21	9158	9178	Cleavage	2
miR169-5p	Ahybri021773.1	4	1	21	306	326	Translation	1
miR172-3p	Ahybri021813.1	1	1	20	3678	3697	Cleavage	5
miR166-5p	Ahybri021850.1	4	1	20	6836	6855	Translation	3
miR160-5p	Ahybri021855.1	0.5	1	21	2056	2076	Cleavage	1
miR156-5p	Ahybri021878.1	3.5	1	20	533	552	Cleavage	2
miR535-5p	Ahybri021879.1	4	1	21	5190	5210	Cleavage	1
miR399-3p	Ahybri021920.1	3.5	1	21	7377	7397	Cleavage	1
miR1320-3p	Ahybri021962.1	2	1	21	5994	6014	Cleavage	1
miR1320-3p	Ahybri021962.1	4.5	1	21	6405	6425	Cleavage	3
miR396-5p	Ahybri021973.1	3	1	21	733	753	Cleavage	1
miR1320-3p	Ahybri021979.1	5	1	21	8229	8248	Cleavage	2
miR159-3p	Ahybri021999.1	1	1	21	2650	2670	Cleavage	1
miR171-5p	Ahybri022019.1	2.5	1	21	1543	1563	Cleavage	1
miR390-3p	Ahybri022019.1	4	1	21	8532	8552	Translation	1
miR394-5p	Ahybri022033.1	4	1	20	1974	1993	Cleavage	2
miR399-3p	Ahybri022144.1	2.5	1	21	6710	6730	Cleavage	1
miR390-3p	Ahybri022150.1	4	1	21	3200	3220	Translation	1
miR397-5p	Ahybri022212.1	1.5	1	21	2426	2446	Cleavage	1
miR-3p	Ahybri022265.1	0	1	22	3111	3132	Cleavage	1
miR-3p	Ahybri022265.1	4.5	1	22	1992	2013	Translation	1
miR-3p	Ahybri022265.1	4.5	1	22	2959	2980	Cleavage	1
miR-3p	Ahybri022265.1	5	1	22	2565	2586	Translation	1
miR-3p	Ahybri022265.1	5	1	22	1790	1811	Translation	1
miR-3p	Ahybri022265.1	5	1	22	2587	2608	Translation	2
miR168-3p	Ahybri022272.1	2.5	1	24	4595	4618	Cleavage	1
miR157-3p	Ahybri022273.1	3	1	21	1355	1375	Cleavage	1
miR171-3p	Ahybri022509.1	3	1	21	2058	2078	Translation	1
miR390-3p	Ahybri022529.1	5	1	21	1244	1264	Cleavage	1
miR397-5p	Ahybri022576.1	0.5	1	21	4711	4731	Cleavage	2
miR397-5p	Ahybri022577.1	0.5	1	21	810	830	Cleavage	2
miR-3p	Ahybri022601.1	0	1	22	2907	2928	Cleavage	1
miR166-3p	Ahybri022604.1	4	1	20	1	20	Cleavage	1
miR169-5p	Ahybri022640.1	3.5	1	21	753	773	Cleavage	1
miR157-3p	Ahybri022674.1	3.5	1	21	3369	3389	Cleavage	1
miR408-3p	Ahybri022696.1	4	1	21	2499	2519	Cleavage	1
miR169-5p	Ahybri022718.1	3.5	1	21	2909	2929	Cleavage	1
miR157-5p	Ahybri022736.1	3	1	20	2789	2808	Cleavage	1
miR157-5p	Ahybri022736.1	5	1	20	8536	8555	Cleavage	1
miR157-5p	Ahybri022750.1	5	1	20	1995	2014	Cleavage	1
miR159-3p	Ahybri022819.1	2.5	1	21	5013	5033	Cleavage	1
miR159-3p	Ahybri022819.1	4.5	1	21	5353	5373	Cleavage	1
miR164-5p	Ahybri022841.1	4.5	1	21	3324	3344	Cleavage	1
miR164-5p	Ahybri022841.1	4.5	1	21	7338	7358	Cleavage	1
miR172-5p	Ahybri022872.1	4.5	1	20	5135	5154	Cleavage	1
miR157-5p	Ahybri022875.1	3	1	20	5655	5674	Cleavage	1
miR169-5p	Ahybri022877.1	4	1	21	1022	1042	Cleavage	1
miR390-3p	Ahybri022944.1	5	1	21	1426	1446	Cleavage	3
miR159-3p	Ahybri022946.1	3.5	1	21	269	289	Cleavage	1
miR172-5p	Ahybri022947.1	4	1	20	2252	2271	Cleavage	1
miR172-5p	Ahybri022947.1	5	1	20	2156	2175	Translation	1
miR171-5p	Ahybri022963.1	3.5	1	21	1641	1661	Cleavage	1
miR396-5p	Ahybri022973.1	5	1	21	24315	24335	Translation	1
miR396-5p	Ahybri022973.1	5	1	21	18920	18940	Cleavage	1
miR396-5p	Ahybri023026.1	2.5	1	21	28	48	Cleavage	1
miR171-5p	Ahybri023051.1	4	1	21	2059	2079	Cleavage	1
miR172-5p	Ahybri023134.1	2.5	1	20	2224	2243	Translation	1
miR172-5p	Ahybri023134.1	5	1	20	2351	2370	Cleavage	1
miR394-5p	Ahybri023209.1	4.5	1	20	3883	3902	Cleavage	1
miR535-5p	Ahybri023209.1	4.5	1	21	6589	6609	Translation	1
miR172-3p	Ahybri023244.1	5	1	20	20720	20739	Cleavage	1
miR396-3p	Ahybri023293.1	3	1	21	534	554	Cleavage	1
miR1320-3p	Ahybri023310.1	0.5	1	21	10137	10157	Cleavage	5
miR1320-3p	Ahybri023310.1	1	1	21	10614	10634	Cleavage	1
miR168-3p	Ahybri023320.1	4	1	24	4604	4628	Cleavage	2
miR166-5p	Ahybri023338.1	4	1	20	4808	4827	Translation	3
miR166-5p	Ahybri023338.1	4	1	20	4843	4862	Translation	2
miR156-5p	Ahybri023342.1	3	1	20	4647	4666	Cleavage	5
miR172-5p	Ahybri023396.1	2.5	1	20	306	325	Cleavage	1
miR160-5p	Ahybri023475.1	4.5	1	21	4120	4140	Translation	1
miR160-5p	Ahybri023575.1	0.5	1	21	4013	4033	Cleavage	1
miR-3p	Ahybri023620.1	0	1	22	5025	5046	Cleavage	1
miR-5p	Ahybri023620.1	0.5	1	21	5022	5042	Cleavage	1
miR172-5p	Ahybri023621.1	3	1	20	3008	3027	Cleavage	1
miR-5p	Ahybri023638.1	0.5	1	21	1710	1730	Cleavage	1
miR390-5p	Ahybri023650.1	4	1	21	758	778	Cleavage	1
miR390-5p	Ahybri023650.1	5	1	21	523	543	Cleavage	1
miR168-3p	Ahybri023669.1	4	1	24	410	433	Cleavage	3
miR164-5p	Ahybri023689.1	4.5	1	21	2791	2811	Cleavage	1
miR164-5p	Ahybri023689.1	5	1	21	1372	1392	Cleavage	1
miR156-5p	Ahybri023742.1	3	1	20	4920	4939	Cleavage	5
miR160-5p	Ahybri023746.1	5	1	21	8601	8621	Translation	1
miR164-5p	Ahybri023781.1	3	1	21	4114	4134	Cleavage	1
miR164-5p	Ahybri023781.1	3.5	1	21	4509	4529	Cleavage	1
miR164-5p	Ahybri023781.1	4.5	1	21	4581	4601	Cleavage	1
miR164-5p	Ahybri023781.1	4.5	1	21	4176	4196	Cleavage	1
miR-5p	Ahybri023781.1	0.5	1	21	9903	9923	Cleavage	2
miR-5p	Ahybri023781.1	1	1	21	9808	9828	Cleavage	1
miR-5p	Ahybri023781.1	1	1	21	9830	9850	Cleavage	2
miR-5p	Ahybri023781.1	1	1	21	9852	9872	Cleavage	2
miR-5p	Ahybri023781.1	2	1	21	9883	9903	Cleavage	2

## Sheet: A. palmeri
Supplementary Table 11. Predicted miRNAs location, and their target genes in the A. palmeri genome.
miRNA_Acc.	Target_Acc.	Expectation	miRNA_start	miRNA_end	Target_start	Target_end	Inhibition	Multiplicity
miR172-5p	Apalm000069.1	4.5	1	20	334	353	Cleavage	1
miR166-3p	Apalm000262.1	4	1	21	31859	31879	Cleavage	1
miR159-3p	Apalm000269.1	2.5	1	21	2760	2780	Translation	1
miR1320-3p	Apalm000348.1	0	1	21	6089	6109	Cleavage	5
miR394-5p	Apalm000502.1	3	1	20	1641	1660	Cleavage	1
miR1320-3p	Apalm000548.1	0	1	21	2999	3019	Cleavage	2
miR408-3p	Apalm000574.1	2.5	1	21	3236	3256	Cleavage	1
miR160-3p	Apalm000577.1	5	1	21	6118	6140	Cleavage	1
miR394-5p	Apalm000597.1	2.5	1	20	2024	2043	Cleavage	1
miR166-5p	Apalm000674.1	3	1	20	802	821	Cleavage	1
miR397-5p	Apalm000711.1	3.5	1	21	3174	3194	Cleavage	4
miR396-5p	Apalm000759.1	4	1	21	8088	8108	Cleavage	2
miR159-3p	Apalm000845.1	2	1	21	5044	5064	Cleavage	1
miR319-3p	Apalm000845.1	2.5	1	20	5044	5063	Cleavage	1
miR393-5p	Apalm000903.1	5	1	22	12822	12843	Translation	1
miR3190009145-3p	Apalm001003.1	3.5	1	20	1054	1073	Cleavage	1
miR319-3p	Apalm001003.1	2.5	1	20	1053	1072	Cleavage	1
miR169-5p	Apalm001042.1	4	1	21	3113	3133	Cleavage	4
miR166-5p	Apalm001062.1	3	1	20	949	968	Cleavage	1
miR160-5p	Apalm001106.1	3.5	1	21	6	26	Cleavage	1
miR1320-3p	Apalm001113.1	5	1	21	3391	3411	Cleavage	1
miR159-3p	Apalm001124.1	2	1	21	4592	4612	Cleavage	1
miR3190009145-3p	Apalm001124.1	3.5	1	20	4593	4612	Cleavage	1
miR319-3p	Apalm001124.1	2.5	1	20	4592	4611	Cleavage	1
miR157-5p	Apalm001224.1	3.5	1	21	2237	2257	Cleavage	2
miR168-3p	Apalm001242.1	4	1	24	4688	4711	Cleavage	2
miR396-3p	Apalm001311.1	4	1	21	5263	5283	Cleavage	1
miR-3p	Apalm001326.1	0	1	21	6053	6073	Cleavage	2
miR-3p	Apalm001326.1	2	1	21	6007	6027	Cleavage	1
miR-3p	Apalm001326.1	2	1	21	6157	6177	Cleavage	1
miR-3p	Apalm001326.1	2.5	1	21	5947	5967	Cleavage	2
miR-3p	Apalm001326.1	3	1	21	6029	6049	Cleavage	1
miR-3p	Apalm001326.1	3.5	1	21	6099	6119	Cleavage	1
miR-3p	Apalm001326.1	4.5	1	21	6121	6141	Translation	1
miR-3p	Apalm001326.1	4.5	1	21	5987	6007	Cleavage	1
miR-5p	Apalm001326.1	0.5	1	22	6048	6069	Cleavage	1
miR-5p	Apalm001326.1	1	1	22	6002	6023	Cleavage	1
miR-5p	Apalm001326.1	2.5	1	22	6152	6173	Translation	1
miR-5p	Apalm001326.1	3	1	22	6024	6045	Translation	1
miR-5p	Apalm001326.1	4.5	1	22	6094	6115	Cleavage	1
miR-5p	Apalm001326.1	4.5	1	22	5934	5955	Cleavage	1
miR168-3p	Apalm001432.1	3.5	1	24	4830	4853	Cleavage	1
miR157-5p	Apalm001442.1	3	1	21	5657	5677	Cleavage	1
miR164-5p	Apalm001449.1	3.5	1	21	2770	2790	Cleavage	1
miR157-5p	Apalm001450.1	3	1	21	4322	4342	Cleavage	1
miR408-3p	Apalm001462.1	3.5	1	21	5194	5214	Cleavage	1
miR167-5p	Apalm001588.1	3	1	22	11749	11770	Translation	1
miR171-3p	Apalm001621.1	4.5	1	21	1187	1208	Cleavage	5
miR396-5p	Apalm001660.1	3.5	1	21	5374	5394	Cleavage	2
miR-5p	Apalm001685.1	1	1	22	5966	5987	Cleavage	1
miR168-5p	Apalm001759.1	4	1	21	8872	8892	Translation	5
miR156-5p	Apalm001858.1	2.5	1	20	6720	6739	Cleavage	4
miR166-3p	Apalm001926.1	3.5	1	21	5451	5471	Cleavage	1
miR166-3p	Apalm001927.1	3.5	1	21	5318	5338	Cleavage	1
miR166-3p	Apalm001927.1	3.5	1	21	10120	10140	Cleavage	1
miR166-3p	Apalm001933.1	3.5	1	21	5390	5410	Cleavage	1
miR159-3p	Apalm001935.1	2	1	21	2771	2791	Translation	1
miR159-3p	Apalm001935.1	4.5	1	21	668	688	Cleavage	1
miR3190009145-3p	Apalm002003.1	4	1	20	1742	1761	Translation	1
miR319-3p	Apalm002003.1	3	1	20	1741	1760	Translation	1
miR166-3p	Apalm002005.1	3.5	1	21	4822	4842	Cleavage	1
miR393-5p	Apalm002006.1	3.5	1	22	4564	4585	Cleavage	1
miR396-3p	Apalm002055.1	3.5	1	21	841	861	Cleavage	1
miR164-5p	Apalm002132.1	3	1	21	3574	3594	Cleavage	1
miR399-3p	Apalm002218.1	3.5	1	21	1730	1750	Cleavage	4
miR160-5p	Apalm002225.1	4.5	1	21	3322	3342	Cleavage	1
miR157-5p	Apalm002231.1	3	1	21	5972	5992	Cleavage	1
miR164-5p	Apalm002234.1	3	1	21	5034	5054	Cleavage	1
miR157-5p	Apalm002237.1	3.5	1	21	4160	4180	Cleavage	1
miR172-5p	Apalm002253.1	4.5	1	20	4344	4363	Cleavage	1
miR171-5p	Apalm002259.1	3.5	1	21	993	1013	Cleavage	1
miR535-5p	Apalm002310.1	5	1	21	11049	11069	Cleavage	1
miR397-5p	Apalm002397.1	3	1	21	4058	4078	Cleavage	1
miR159-3p	Apalm002472.1	2	1	21	4546	4566	Cleavage	1
miR3190009145-3p	Apalm002472.1	3.5	1	20	4547	4566	Cleavage	1
miR319-3p	Apalm002472.1	2.5	1	20	4546	4565	Cleavage	1
miR167-5p	Apalm002495.1	3.5	1	22	9732	9753	Cleavage	2
miR397-5p	Apalm002594.1	3	1	21	5279	5299	Cleavage	2
miR156-5p	Apalm002712.1	3	1	20	607	626	Cleavage	5
miR171-3p	Apalm002742.1	2.5	1	21	8172	8192	Cleavage	1
miR396-5p	Apalm002885.1	2.5	1	21	1625	1645	Cleavage	4
miR160-3p	Apalm002948.1	5	1	21	544	564	Cleavage	1
miR3190009145-3p	Apalm002948.1	1.5	1	20	751	770	Cleavage	1
miR319-3p	Apalm002948.1	1.5	1	20	750	769	Cleavage	1
miR159-3p	Apalm003056.1	2.5	1	21	2936	2956	Cleavage	1
miR160-3p	Apalm003073.1	4.5	1	21	18206	18226	Cleavage	2
miR167-3p	Apalm003126.1	3.5	1	23	1780	1801	Translation	2
miR167-3p	Apalm003126.1	4	1	23	169	191	Cleavage	1
miR396-5p	Apalm003147.1	4.5	1	21	3891	3912	Cleavage	2
miR172-3p	Apalm003224.1	4	1	20	3417	3436	Cleavage	1
miR3190009145-3p	Apalm003227.1	3.5	1	20	1532	1551	Cleavage	2
miR3190009145-3p	Apalm003227.1	4.5	1	20	2332	2351	Cleavage	1
miR319-3p	Apalm003227.1	2.5	1	20	1531	1550	Cleavage	1
miR157-3p	Apalm003260.1	3	1	21	2581	2601	Cleavage	1
miR1320-3p	Apalm003362.1	0.5	1	21	3312	3332	Cleavage	1
miR-5p	Apalm003412.1	1	1	22	5887	5908	Cleavage	1
miR-5p	Apalm003412.1	1	1	22	5915	5936	Cleavage	1
miR172-5p	Apalm003463.1	4	1	20	3481	3500	Cleavage	1
miR157-5p	Apalm003464.1	3	1	21	1147	1167	Cleavage	1
miR394-5p	Apalm003485.1	4	1	20	931	950	Translation	1
miR3190009145-3p	Apalm003493.1	2.5	1	20	12385	12404	Cleavage	1
miR319-3p	Apalm003493.1	2.5	1	20	12384	12403	Cleavage	1
miR399-3p	Apalm003512.1	3.5	1	21	4802	4822	Cleavage	2
miR167-5p	Apalm003533.1	4	1	22	8603	8624	Translation	1
miR160-3p	Apalm003575.1	4	1	21	2650	2670	Cleavage	2
miR-3p	Apalm003580.1	0	1	21	2063	2083	Cleavage	1
miR-3p	Apalm003580.1	1	1	21	2500	2520	Cleavage	1
miR-3p	Apalm003580.1	2	1	21	2012	2032	Cleavage	1
miR-3p	Apalm003580.1	3	1	21	2036	2057	Cleavage	1
miR-3p	Apalm003580.1	3	1	21	2638	2659	Cleavage	1
miR-5p	Apalm003580.1	1	1	22	2007	2028	Cleavage	1
miR-5p	Apalm003580.1	1	1	22	2054	2075	Cleavage	1
miR-5p	Apalm003580.1	1.5	1	22	2631	2652	Cleavage	1
miR-5p	Apalm003580.1	3	1	22	2499	2520	Cleavage	1
miR-5p	Apalm003580.1	3.5	1	22	2029	2050	Cleavage	2
miR157-3p	Apalm003581.1	3	1	21	1401	1421	Cleavage	1
miR168-5p	Apalm003624.1	4	1	21	48	68	Translation	5
miR167-3p	Apalm003641.1	5	1	23	5562	5584	Cleavage	1
miR168-5p	Apalm003659.1	3	1	21	245	265	Cleavage	1
miR168-5p	Apalm003698.1	4	1	21	2778	2798	Translation	1
miR394-5p	Apalm003731.1	4.5	1	20	6376	6395	Cleavage	1
miR171-5p	Apalm003768.1	2.5	1	21	5004	5024	Cleavage	2
miR169-5p	Apalm003776.1	3.5	1	21	3315	3335	Cleavage	1
miR399-3p	Apalm003776.1	3.5	1	21	2642	2662	Cleavage	4
miR171-3p	Apalm003782.1	4	1	21	1600	1620	Cleavage	5
miR167-5p	Apalm003791.1	2.5	1	22	6056	6077	Translation	1
miR166-5p	Apalm003815.1	3	1	20	698	717	Translation	1
miR169-5p	Apalm003864.1	4	1	21	653	673	Cleavage	3
miR399-3p	Apalm003865.1	3	1	21	713	733	Cleavage	2
miR1320-3p	Apalm003945.1	0	1	21	698	718	Cleavage	5
miR1320-3p	Apalm003945.1	5	1	21	1745	1765	Cleavage	5
miR167-5p	Apalm004012.1	4	1	22	628	649	Cleavage	1
miR-3p	Apalm004013.1	1.5	1	21	5916	5936	Cleavage	1
miR-3p	Apalm004013.1	3.5	1	21	6001	6021	Cleavage	1
miR-3p	Apalm004013.1	4.5	1	21	5980	6000	Cleavage	1
miR-5p	Apalm004013.1	1	1	22	5858	5879	Cleavage	1
miR-5p	Apalm004013.1	1.5	1	22	5907	5928	Cleavage	1
miR-5p	Apalm004013.1	4.5	1	22	5874	5895	Cleavage	1
miR167-3p	Apalm004034.1	5	1	23	2839	2861	Translation	1
miR156-5p	Apalm004076.1	3	1	20	2249	2268	Cleavage	5
miR3190009145-3p	Apalm004168.1	3	1	20	8838	8857	Cleavage	1
miR156-5p	Apalm004171.1	2.5	1	20	4080	4099	Cleavage	5
miR399-3p	Apalm004189.1	3.5	1	21	4802	4822	Cleavage	1
miR167-5p	Apalm004211.1	4	1	22	7666	7687	Translation	1
miR167-3p	Apalm004216.1	5	1	23	1063	1085	Cleavage	1
miR160-3p	Apalm004247.1	4	1	21	428	448	Cleavage	5
miR157-3p	Apalm004253.1	3	1	21	895	915	Cleavage	1
miR172-3p	Apalm004266.1	3	1	20	4275	4294	Cleavage	2
miR167-3p	Apalm004321.1	5	1	23	5620	5642	Cleavage	1
miR168-5p	Apalm004337.1	3	1	21	212	232	Cleavage	2
miR168-5p	Apalm004373.1	3.5	1	21	2791	2811	Translation	1
miR394-5p	Apalm004407.1	4.5	1	20	6388	6407	Cleavage	1
miR166-5p	Apalm004425.1	4	1	20	3080	3099	Cleavage	1
miR171-5p	Apalm004445.1	2.5	1	21	4816	4836	Cleavage	1
miR169-5p	Apalm004452.1	3.5	1	21	3478	3498	Cleavage	5
miR167-5p	Apalm004469.1	4	1	22	2665	2686	Translation	1
miR166-5p	Apalm004494.1	3	1	20	698	717	Translation	1
miR169-5p	Apalm004577.1	3.5	1	21	1128	1148	Translation	4
miR396-5p	Apalm004625.1	4	1	21	2821	2841	Cleavage	1
miR396-5p	Apalm004625.1	5	1	21	2493	2513	Cleavage	2
miR157-3p	Apalm004646.1	2.5	1	21	1533	1553	Cleavage	2
miR167-5p	Apalm004684.1	4	1	22	639	660	Cleavage	1
miR535-5p	Apalm004723.1	3.5	1	21	424	444	Cleavage	1
miR1320-3p	Apalm004727.1	5	1	21	1708	1727	Cleavage	1
miR399-3p	Apalm004769.1	5	1	21	1184	1205	Cleavage	1
miR172-3p	Apalm004778.1	3.5	1	20	369	388	Cleavage	1
miR160-5p	Apalm004881.1	4.5	1	21	511	531	Cleavage	1
miR408-3p	Apalm004901.1	4	1	21	819	839	Cleavage	2
miR1320-3p	Apalm004947.1	0.5	1	21	6672	6692	Cleavage	4
miR1320-3p	Apalm004947.1	4.5	1	21	10105	10125	Cleavage	1
miR164-5p	Apalm005011.1	4	1	21	2814	2834	Cleavage	1
miR393-5p	Apalm005143.1	4	1	22	931	952	Translation	2
miR159-3p	Apalm005167.1	5	1	21	13047	13067	Cleavage	1
miR159-3p	Apalm005209.1	1.5	1	21	551	571	Cleavage	1
miR3190009145-3p	Apalm005209.1	0	1	20	552	571	Cleavage	1
miR319-3p	Apalm005209.1	0	1	20	551	570	Cleavage	1
miR535-5p	Apalm005213.1	3.5	1	21	4380	4400	Cleavage	1
miR396-3p	Apalm005239.1	3.5	1	21	1409	1429	Cleavage	1
miR399-3p	Apalm005269.1	4	1	21	2586	2606	Cleavage	1
miR167-5p	Apalm005334.1	3.5	1	22	2429	2450	Cleavage	1
miR396-3p	Apalm005431.1	4	1	21	1745	1765	Cleavage	1
miR394-5p	Apalm005496.1	4.5	1	20	1992	2011	Cleavage	2
miR535-5p	Apalm005500.1	3	1	21	3092	3112	Cleavage	1
miR396-5p	Apalm005592.1	4	1	21	2022	2042	Cleavage	2
miR167-3p	Apalm005631.1	4.5	1	23	529	551	Cleavage	1
miR168-3p	Apalm005671.1	5	1	24	7586	7609	Cleavage	2
miR172-3p	Apalm005827.1	3	1	20	2062	2081	Cleavage	1
miR160-3p	Apalm005832.1	4.5	1	21	2586	2606	Cleavage	1
miR160-5p	Apalm005876.1	3.5	1	21	3742	3762	Cleavage	1
miR164-5p	Apalm006005.1	3.5	1	21	2882	2902	Cleavage	1
miR164-5p	Apalm006024.1	3.5	1	21	3314	3334	Cleavage	1
miR167-3p	Apalm006027.1	5	1	23	7225	7247	Translation	2
miR-3p	Apalm006027.1	1.5	1	21	5730	5750	Cleavage	1
miR-3p	Apalm006027.1	2	1	21	5682	5702	Cleavage	1
miR-3p	Apalm006027.1	2	1	21	5704	5724	Cleavage	2
miR-3p	Apalm006027.1	2	1	21	6136	6156	Cleavage	1
miR-3p	Apalm006027.1	3	1	21	6158	6178	Translation	1
miR-3p	Apalm006027.1	4	1	21	6418	6438	Translation	1
miR-3p	Apalm006027.1	4.5	1	21	6114	6134	Cleavage	1
miR-5p	Apalm006027.1	0.5	1	22	5849	5870	Cleavage	1
miR-5p	Apalm006027.1	1	1	22	5677	5698	Cleavage	1
miR-5p	Apalm006027.1	1	1	22	5891	5912	Cleavage	1
miR-5p	Apalm006027.1	1	1	22	6375	6396	Cleavage	1
miR-5p	Apalm006027.1	1.5	1	22	5699	5720	Cleavage	1
miR-5p	Apalm006027.1	1.5	1	22	5721	5742	Cleavage	2
miR-5p	Apalm006027.1	3.5	1	22	6131	6152	Cleavage	1
miR-5p	Apalm006027.1	4	1	22	6153	6174	Cleavage	2
miR396-3p	Apalm006039.1	3.5	1	21	2558	2578	Cleavage	1
miR166-5p	Apalm006062.1	2.5	1	20	2085	2104	Cleavage	1
miR166-5p	Apalm006076.1	2.5	1	20	1964	1983	Cleavage	1
miR157-3p	Apalm006092.1	3	1	21	2269	2289	Cleavage	1
miR171-5p	Apalm006107.1	3.5	1	21	393	413	Translation	1
miR3190009145-3p	Apalm006151.1	3	1	20	1600	1619	Cleavage	1
miR171-5p	Apalm006192.1	2.5	1	21	1370	1390	Translation	1
miR172-3p	Apalm006237.1	3	1	20	1793	1812	Cleavage	1
miR171-5p	Apalm006331.1	3.5	1	21	1420	1440	Cleavage	1
miR171-5p	Apalm006332.1	3.5	1	21	1418	1438	Cleavage	1
miR171-5p	Apalm006333.1	3.5	1	21	1419	1439	Cleavage	1
miR171-5p	Apalm006334.1	3.5	1	21	1417	1437	Cleavage	1
miR394-5p	Apalm006408.1	3.5	1	20	4190	4209	Cleavage	1
miR171-3p	Apalm006525.1	3	1	21	306	326	Cleavage	4
miR164-5p	Apalm006550.1	3	1	21	1605	1625	Cleavage	2
miR172-5p	Apalm006553.1	4.5	1	20	330	349	Cleavage	1
miR166-5p	Apalm006565.1	3.5	1	20	1302	1321	Cleavage	1
miR159-3p	Apalm006631.1	2.5	1	21	1280	1300	Cleavage	1
miR408-3p	Apalm006631.1	3	1	21	6638	6658	Cleavage	1
miR172-5p	Apalm006634.1	4.5	1	20	343	362	Cleavage	1
miR-3p	Apalm006760.1	0	1	21	28544	28564	Cleavage	1
miR-3p	Apalm006760.1	3	1	21	28588	28608	Cleavage	1
miR-3p	Apalm006767.1	0	1	21	3699	3719	Cleavage	1
miR-5p	Apalm006767.1	0.5	1	22	3692	3713	Cleavage	1
miR166-3p	Apalm006819.1	4	1	21	4599	4619	Cleavage	1
miR166-3p	Apalm006839.1	2.5	1	21	2535	2555	Cleavage	1
miR399-3p	Apalm006872.1	5	1	21	1771	1791	Cleavage	1
miR-3p	Apalm006873.1	0	1	21	3334	3354	Cleavage	1
miR164-5p	Apalm006881.1	3.5	1	21	1996	2016	Cleavage	1
miR169-5p	Apalm006925.1	2	1	21	1034	1054	Cleavage	1
miR159-3p	Apalm006989.1	2.5	1	21	2218	2238	Cleavage	1
miR168-5p	Apalm007021.1	4	1	21	3127	3147	Cleavage	5
miR393-5p	Apalm007076.1	4	1	22	4080	4101	Cleavage	2
miR160-3p	Apalm007168.1	3	1	21	1448	1468	Cleavage	4
miR164-5p	Apalm007216.1	3.5	1	21	3081	3101	Cleavage	1
miR397-5p	Apalm007243.1	3.5	1	21	6900	6920	Translation	2
miR397-5p	Apalm007346.1	3	1	21	4171	4191	Cleavage	2
miR397-5p	Apalm007346.1	5	1	21	2356	2376	Cleavage	2
miR164-5p	Apalm007358.1	3.5	1	21	1193	1213	Cleavage	1
miR396-3p	Apalm007363.1	4	1	21	1157	1177	Cleavage	1
miR172-5p	Apalm007405.1	4.5	1	20	347	366	Cleavage	1
miR172-5p	Apalm007415.1	3.5	1	20	8823	8842	Cleavage	1
miR393-5p	Apalm007495.1	4	1	22	768	789	Cleavage	1
miR157-5p	Apalm007538.1	2.5	1	21	46	66	Cleavage	1
miR166-5p	Apalm007640.1	1.5	1	20	100	119	Cleavage	1
miR393-5p	Apalm007730.1	4.5	1	22	591	612	Cleavage	1
miR-3p	Apalm007778.1	0	1	21	6129	6149	Cleavage	1
miR-3p	Apalm007778.1	2	1	21	6089	6109	Cleavage	1
miR-3p	Apalm007778.1	3.5	1	21	2059	2079	Cleavage	1
miR-3p	Apalm007778.1	3.5	1	21	4186	4206	Cleavage	1
miR-3p	Apalm007778.1	4.5	1	21	2087	2107	Cleavage	1
miR-3p	Apalm007778.1	4.5	1	21	6227	6247	Cleavage	1
miR-5p	Apalm007778.1	0.5	1	22	6124	6145	Cleavage	1
miR-5p	Apalm007778.1	1	1	22	6084	6105	Cleavage	1
miR-5p	Apalm007801.1	1	1	22	9505	9526	Cleavage	1
miR-5p	Apalm007801.1	1.5	1	22	9527	9548	Cleavage	1
miR-5p	Apalm007801.1	1.5	1	22	9549	9570	Cleavage	1
miR-5p	Apalm007801.1	1.5	1	22	9571	9592	Cleavage	1
miR-5p	Apalm007801.1	1.5	1	22	9593	9614	Cleavage	1
miR-5p	Apalm007801.1	1.5	1	22	9615	9636	Cleavage	1
miR-5p	Apalm007801.1	1.5	1	22	9637	9658	Cleavage	1
miR-5p	Apalm007801.1	1.5	1	22	9659	9680	Cleavage	1
miR-5p	Apalm007801.1	1.5	1	22	9681	9702	Cleavage	1
miR-5p	Apalm007801.1	1.5	1	22	9703	9724	Cleavage	1
miR-5p	Apalm007801.1	1.5	1	22	9725	9746	Cleavage	1
miR172-3p	Apalm007803.1	4.5	1	20	2681	2700	Cleavage	1
miR166-5p	Apalm007806.1	2	1	20	1248	1267	Cleavage	1
miR172-3p	Apalm007821.1	4	1	20	1289	1308	Cleavage	1
miR157-5p	Apalm007864.1	2.5	1	21	869	889	Cleavage	1
miR166-3p	Apalm007887.1	4	1	21	818	838	Cleavage	1
miR-3p	Apalm007889.1	0	1	21	2699	2719	Cleavage	4
miR-3p	Apalm007889.1	2	1	21	3241	3261	Cleavage	1
miR-3p	Apalm007889.1	2	1	21	3371	3391	Cleavage	1
miR-3p	Apalm007889.1	2	1	21	3393	3413	Cleavage	2
miR-5p	Apalm007889.1	1	1	22	2742	2763	Cleavage	1
miR-5p	Apalm007889.1	1	1	22	2688	2709	Cleavage	1
miR-5p	Apalm007889.1	1.5	1	22	3242	3263	Cleavage	1
miR-5p	Apalm007889.1	1.5	1	22	3370	3391	Cleavage	1
miR-5p	Apalm007889.1	1.5	1	22	3392	3413	Cleavage	1
miR169-5p	Apalm007921.1	5	1	21	2106	2126	Translation	1
miR171-5p	Apalm007925.1	3.5	1	21	1407	1427	Cleavage	1
miR157-5p	Apalm007929.1	3	1	21	1605	1625	Cleavage	1
miR396-5p	Apalm007942.1	3	1	21	1758	1778	Translation	2
miR157-3p	Apalm007968.1	3.5	1	21	4995	5015	Translation	1
miR172-3p	Apalm008023.1	4.5	1	20	4354	4373	Cleavage	1
miR172-5p	Apalm008114.1	4	1	20	2154	2173	Cleavage	1
miR160-5p	Apalm008130.1	3	1	21	3655	3675	Cleavage	1
miR393-5p	Apalm008173.1	3	1	22	632	653	Translation	1
miR396-5p	Apalm008246.1	3	1	21	2187	2208	Cleavage	1
miR157-3p	Apalm008256.1	3.5	1	21	3706	3726	Cleavage	1
miR166-3p	Apalm008274.1	4	1	21	3737	3757	Translation	2
miR399-3p	Apalm008293.1	3.5	1	21	891	911	Cleavage	2
miR171-3p	Apalm008444.1	3	1	21	955	975	Cleavage	1
miR1320-3p	Apalm008505.1	0	1	21	9040	9060	Cleavage	1
miR172-5p	Apalm008569.1	4	1	20	5244	5263	Cleavage	1
miR535-5p	Apalm008629.1	2	1	21	9090	9110	Cleavage	1
miR172-5p	Apalm008753.1	4.5	1	20	839	858	Cleavage	1
miR394-5p	Apalm008763.1	4	1	20	4158	4177	Cleavage	1
miR408-3p	Apalm008803.1	4	1	21	3228	3248	Cleavage	1
miR535-5p	Apalm008817.1	3.5	1	21	888	908	Cleavage	1
miR166-3p	Apalm008887.1	4.5	1	21	3870	3890	Translation	1
miR396-3p	Apalm008890.1	3.5	1	21	3552	3572	Cleavage	1
miR397-5p	Apalm008916.1	4	1	21	3717	3737	Translation	1
miR156-5p	Apalm008927.1	1	1	20	3652	3671	Cleavage	1
miR157-5p	Apalm008927.1	2.5	1	21	3652	3672	Cleavage	1
miR319-3p	Apalm008995.1	3	1	20	3150	3169	Cleavage	1
miR172-3p	Apalm009032.1	3.5	1	20	3406	3425	Cleavage	1
miR394-5p	Apalm009106.1	1	1	20	1203	1222	Cleavage	1
miR396-3p	Apalm009111.1	4.5	1	21	1087	1107	Cleavage	1
miR397-5p	Apalm009122.1	3	1	21	9688	9708	Cleavage	4
miR393-5p	Apalm009168.1	3	1	22	9300	9321	Cleavage	1
miR396-3p	Apalm009258.1	3	1	21	2549	2569	Cleavage	1
miR394-5p	Apalm009351.1	3.5	1	20	1513	1532	Cleavage	1
miR394-5p	Apalm009352.1	3.5	1	20	1511	1530	Cleavage	1
miR167-5p	Apalm009361.1	2.5	1	22	5631	5652	Cleavage	2
miR171-3p	Apalm009389.1	4.5	1	21	3203	3223	Cleavage	1
miR171-5p	Apalm009392.1	3.5	1	21	3230	3250	Cleavage	1
miR171-3p	Apalm009441.1	3.5	1	21	3431	3451	Cleavage	1
miR171-3p	Apalm009441.1	5	1	21	2318	2338	Cleavage	1
miR157-3p	Apalm009539.1	4.5	1	21	8322	8342	Cleavage	1
miR1320-3p	Apalm009595.1	0	1	21	4296	4316	Cleavage	2
miR1320-3p	Apalm009595.1	1	1	21	3628	3648	Cleavage	2
miR1320-3p	Apalm009595.1	2.5	1	21	5785	5805	Cleavage	1
miR1320-3p	Apalm009595.1	5	1	21	6539	6558	Cleavage	5
miR396-5p	Apalm009602.1	2.5	1	21	2270	2290	Cleavage	1
miR396-5p	Apalm009667.1	4.5	1	21	7117	7137	Cleavage	1
miR172-3p	Apalm009702.1	4.5	1	20	429	448	Cleavage	1
miR156-5p	Apalm009721.1	4	1	20	5404	5423	Cleavage	1
miR160-5p	Apalm009737.1	4.5	1	21	595	615	Cleavage	1
miR172-3p	Apalm009768.1	4.5	1	20	2709	2728	Cleavage	1
miR-3p	Apalm009785.1	2	1	21	1965	1985	Cleavage	1
miR-3p	Apalm009785.1	2	1	21	2152	2172	Cleavage	2
miR-3p	Apalm009785.1	2	1	21	2174	2194	Cleavage	1
miR-3p	Apalm009785.1	4	1	21	4317	4337	Cleavage	1
miR-3p	Apalm009785.1	5	1	21	4079	4099	Cleavage	1
miR157-5p	Apalm009814.1	3	1	21	1374	1394	Cleavage	5
miR394-5p	Apalm009867.1	3.5	1	20	1739	1758	Cleavage	1
miR172-5p	Apalm009869.1	3.5	1	20	6482	6501	Cleavage	2
miR396-5p	Apalm009869.1	3.5	1	21	9320	9340	Cleavage	1
miR164-5p	Apalm009906.1	4	1	21	1467	1487	Cleavage	1
miR396-3p	Apalm009957.1	2.5	1	21	3624	3644	Cleavage	1
miR160-3p	Apalm009969.1	2.5	1	21	1013	1033	Cleavage	1
miR166-5p	Apalm010010.1	3	1	20	119	138	Cleavage	1
miR3190009145-3p	Apalm010036.1	3	1	20	2292	2311	Cleavage	1
miR396-5p	Apalm010059.1	3	1	21	3219	3239	Cleavage	2
miR-3p	Apalm010176.1	0	1	21	3105	3125	Cleavage	1
miR-3p	Apalm010176.1	3	1	21	3281	3301	Cleavage	1
miR-3p	Apalm010176.1	3	1	21	3321	3341	Cleavage	1
miR-3p	Apalm010176.1	3	1	21	3343	3363	Cleavage	1
miR-3p	Apalm010176.1	3	1	21	3365	3385	Cleavage	1
miR164-5p	Apalm010209.1	3.5	1	21	9717	9737	Cleavage	2
miR159-3p	Apalm010228.1	1.5	1	21	492	512	Cleavage	1
miR535-5p	Apalm010276.1	3	1	21	850	870	Cleavage	2
miR393-5p	Apalm010284.1	4	1	22	4075	4096	Cleavage	1
miR393-5p	Apalm010285.1	4	1	22	4076	4097	Cleavage	1
miR393-5p	Apalm010286.1	4	1	22	4039	4060	Cleavage	3
miR-5p	Apalm010312.1	1	1	22	1251	1272	Cleavage	3
miR-5p	Apalm010312.1	1.5	1	22	1273	1294	Cleavage	1
miR-5p	Apalm010312.1	1.5	1	22	1295	1316	Cleavage	1
miR156-5p	Apalm010409.1	1	1	20	2932	2951	Cleavage	3
miR157-5p	Apalm010409.1	2.5	1	21	2932	2952	Cleavage	5
miR166-3p	Apalm010450.1	4	1	21	1409	1429	Cleavage	1
miR171-5p	Apalm010527.1	4	1	21	3435	3455	Cleavage	1
miR171-5p	Apalm010527.1	4.5	1	21	2992	3012	Cleavage	1
miR535-5p	Apalm010590.1	3.5	1	21	23197	23217	Cleavage	1
miR535-5p	Apalm010590.1	4	1	21	32768	32788	Cleavage	1
miR535-5p	Apalm010590.1	5	1	21	27964	27984	Cleavage	1
miR535-5p	Apalm010590.1	5	1	21	29227	29247	Cleavage	2
miR166-5p	Apalm010600.1	3.5	1	20	3414	3433	Cleavage	1
miR166-5p	Apalm010600.1	5	1	20	824	843	Cleavage	1
miR159-3p	Apalm010607.1	2.5	1	21	196	216	Cleavage	1
miR3190009145-3p	Apalm010642.1	4	1	20	2939	2958	Translation	1
miR319-3p	Apalm010642.1	3	1	20	2938	2957	Translation	4
miR399-3p	Apalm010665.1	4.5	1	21	1847	1867	Cleavage	4
miR172-5p	Apalm010708.1	3	1	20	5079	5098	Cleavage	1
miR172-5p	Apalm010708.1	5	1	20	5630	5649	Cleavage	1
miR-3p	Apalm010720.1	0	1	21	1712	1732	Cleavage	1
miR-3p	Apalm010720.1	5	1	21	1449	1469	Translation	1
miR-5p	Apalm010720.1	1	1	22	1691	1712	Cleavage	1
miR-5p	Apalm010720.1	3	1	22	1707	1728	Cleavage	2
miR393-5p	Apalm010817.1	2.5	1	22	14538	14559	Cleavage	1
miR393-5p	Apalm010824.1	4.5	1	22	5028	5049	Cleavage	1
miR535-5p	Apalm010886.1	5	1	21	6402	6422	Cleavage	1
miR156-5p	Apalm010933.1	3	1	20	2931	2950	Cleavage	1
miR168-5p	Apalm010940.1	3.5	1	21	2166	2186	Translation	1
miR166-5p	Apalm011003.1	3.5	1	20	4160	4179	Cleavage	1
miR167-5p	Apalm011016.1	3.5	1	22	983	1004	Translation	3
miR396-3p	Apalm011025.1	3	1	21	4480	4500	Cleavage	1
miR157-3p	Apalm011100.1	4.5	1	21	12995	13015	Translation	1
miR172-5p	Apalm011104.1	3.5	1	20	2173	2192	Translation	1
miR394-5p	Apalm011174.1	4	1	20	4707	4726	Cleavage	5
miR535-5p	Apalm011183.1	2	1	21	2612	2632	Cleavage	1
miR160-3p	Apalm011206.1	4.5	1	21	3128	3148	Cleavage	1
miR160-3p	Apalm011213.1	4	1	21	22183	22203	Cleavage	1
miR166-5p	Apalm011213.1	2.5	1	20	16683	16702	Cleavage	1
miR172-3p	Apalm011213.1	3	1	20	8538	8557	Translation	1
miR156-5p	Apalm011271.1	5	1	20	307	325	Cleavage	5
miR393-5p	Apalm011327.1	1	1	22	3894	3915	Cleavage	1
miR393-5p	Apalm011327.1	5	1	22	3839	3860	Cleavage	1
miR156-5p	Apalm011376.1	3	1	20	4840	4859	Cleavage	1
miR172-5p	Apalm011397.1	3	1	20	1274	1293	Cleavage	1
miR171-3p	Apalm011405.1	3.5	1	21	1379	1399	Translation	1
miR172-5p	Apalm011413.1	1.5	1	20	2739	2758	Cleavage	1
miR169-5p	Apalm011497.1	3	1	21	65	85	Cleavage	1
miR1320-3p	Apalm011545.1	0.5	1	21	6536	6556	Cleavage	1
miR159-3p	Apalm011558.1	1	1	21	20	40	Cleavage	1
miR399-3p	Apalm011588.1	3.5	1	21	970	990	Cleavage	4
miR172-3p	Apalm011629.1	3.5	1	20	5002	5021	Cleavage	1
miR396-5p	Apalm011686.1	2.5	1	21	3094	3114	Cleavage	1
miR171-3p	Apalm011707.1	0	1	21	800	820	Cleavage	3
miR172-3p	Apalm011764.1	3	1	20	5021	5040	Cleavage	1
miR1320-3p	Apalm011829.1	0.5	1	21	1182	1202	Cleavage	3
miR172-5p	Apalm011863.1	3	1	20	5489	5508	Cleavage	1
miR396-3p	Apalm011936.1	2	1	21	2407	2427	Cleavage	3
miR397-5p	Apalm011936.1	3	1	21	1956	1976	Cleavage	2
miR167-5p	Apalm011997.1	5	1	22	5085	5106	Translation	1
miR166-5p	Apalm012036.1	3.5	1	20	4921	4940	Cleavage	1
miR399-3p	Apalm012040.1	5	1	21	4165	4186	Cleavage	4
miR396-5p	Apalm012080.1	3	1	21	1904	1924	Cleavage	1
miR3190009145-3p	Apalm012084.1	2.5	1	20	4670	4689	Cleavage	1
miR319-3p	Apalm012084.1	3	1	20	4669	4688	Cleavage	4
miR156-5p	Apalm012208.1	3	1	20	4522	4541	Cleavage	5
miR157-5p	Apalm012227.1	3.5	1	21	1964	1984	Cleavage	2
miR160-3p	Apalm012309.1	4	1	21	9017	9037	Cleavage	1
miR171-3p	Apalm012400.1	4.5	1	21	2791	2811	Cleavage	1
miR166-3p	Apalm012414.1	3.5	1	21	687	707	Cleavage	1
miR396-3p	Apalm012475.1	3	1	21	2519	2539	Cleavage	1
miR164-5p	Apalm012480.1	3.5	1	21	2806	2826	Cleavage	1
miR172-3p	Apalm012486.1	3.5	1	20	343	362	Cleavage	1
miR169-5p	Apalm012510.1	3.5	1	21	3611	3631	Cleavage	2
miR169-5p	Apalm012514.1	3.5	1	21	1309	1329	Cleavage	1
miR3190009145-3p	Apalm012602.1	3.5	1	20	5285	5304	Cleavage	1
miR319-3p	Apalm012602.1	2.5	1	20	5284	5303	Cleavage	1
miR393-5p	Apalm012712.1	4	1	22	7055	7076	Cleavage	1
miR-3p	Apalm012712.1	0	1	21	1138	1158	Cleavage	2
miR394-5p	Apalm012719.1	4	1	20	4490	4509	Translation	5
miR159-3p	Apalm012758.1	2	1	21	5273	5293	Cleavage	1
miR3190009145-3p	Apalm012758.1	2.5	1	20	5274	5293	Cleavage	1
miR319-3p	Apalm012758.1	2.5	1	20	5273	5292	Cleavage	1
miR168-5p	Apalm012797.1	5	1	21	1772	1792	Cleavage	1
miR171-3p	Apalm012811.1	3	1	21	110	130	Cleavage	4
miR535-5p	Apalm012811.1	4.25	1	21	11322	11344	Cleavage	1
miR159-3p	Apalm012838.1	2.5	1	21	1653	1673	Cleavage	1
miR-5p	Apalm012851.1	3	1	22	10618	10639	Cleavage	2
miR-5p	Apalm012851.1	4.5	1	22	9333	9354	Cleavage	2
miR167-5p	Apalm012875.1	4.5	1	22	539	560	Cleavage	2
miR-5p	Apalm012881.1	1	1	22	9934	9955	Cleavage	2
miR-5p	Apalm012881.1	1.5	1	22	9956	9977	Cleavage	1
miR-5p	Apalm012881.1	1.5	1	22	9978	9999	Cleavage	1
miR-5p	Apalm012881.1	2	1	22	10002	10023	Cleavage	2
miR396-5p	Apalm012951.1	2	1	21	2409	2429	Cleavage	1
miR157-5p	Apalm012955.1	3	1	21	4138	4158	Cleavage	1
miR164-5p	Apalm013035.1	3.5	1	21	13541	13561	Cleavage	1
miR-3p	Apalm013084.1	0	1	21	5227	5247	Cleavage	1
miR-3p	Apalm013084.1	1.5	1	21	5313	5333	Cleavage	2
miR-3p	Apalm013084.1	2	1	21	5203	5223	Cleavage	1
miR-3p	Apalm013084.1	4	1	21	12080	12099	Cleavage	1
miR-5p	Apalm013084.1	2	1	22	5302	5323	Cleavage	1
miR167-3p	Apalm013092.1	3.5	1	23	2724	2746	Cleavage	1
miR164-5p	Apalm013095.1	3.5	1	21	1965	1985	Cleavage	1
miR535-5p	Apalm013107.1	3.5	1	21	15	35	Cleavage	1
miR535-5p	Apalm013112.1	3.5	1	21	3718	3738	Cleavage	1
miR394-5p	Apalm013191.1	3.5	1	20	2264	2283	Cleavage	4
miR535-5p	Apalm013200.1	4.5	1	21	3511	3531	Cleavage	1
miR160-5p	Apalm013204.1	4	1	21	3246	3266	Cleavage	1
miR164-5p	Apalm013252.1	3.5	1	21	2592	2612	Cleavage	1
miR157-5p	Apalm013347.1	3.5	1	21	9803	9823	Cleavage	2
miR396-3p	Apalm013361.1	3	1	21	868	888	Cleavage	2
miR164-5p	Apalm013414.1	3.5	1	21	1941	1961	Cleavage	1
miR157-3p	Apalm013517.1	3	1	21	1225	1245	Cleavage	1
miR-5p	Apalm013540.1	1.5	1	22	3984	4005	Cleavage	1
miR-5p	Apalm013540.1	1.5	1	22	4006	4027	Cleavage	1
miR-5p	Apalm013540.1	1.5	1	22	4028	4049	Cleavage	1
miR-5p	Apalm013540.1	2.5	1	22	4070	4091	Cleavage	2
miR-5p	Apalm013540.1	4.5	1	22	4088	4109	Cleavage	2
miR-5p	Apalm013540.1	5	1	22	892	913	Translation	2
miR171-3p	Apalm013549.1	4	1	21	356	377	Translation	1
miR159-3p	Apalm013610.1	2	1	21	4698	4718	Cleavage	1
miR3190009145-3p	Apalm013610.1	3.5	1	20	4699	4718	Cleavage	1
miR319-3p	Apalm013610.1	2.5	1	20	4698	4717	Cleavage	1
miR-5p	Apalm013625.1	1	1	22	15483	15504	Cleavage	4
miR-5p	Apalm013625.1	3	1	22	15535	15556	Cleavage	1
miR-5p	Apalm013625.1	4	1	22	15389	15410	Translation	2
miR-5p	Apalm013625.1	4.25	1	22	15509	15532	Cleavage	2
miR-5p	Apalm013625.1	4.5	1	22	15253	15274	Translation	4
miR-5p	Apalm013625.1	4.5	1	22	15277	15298	Translation	4
miR-5p	Apalm013625.1	4.5	1	22	15325	15346	Translation	2
miR-5p	Apalm013625.1	4.5	1	22	15349	15370	Translation	4
miR399-3p	Apalm013628.1	5	1	21	2467	2487	Translation	4
miR396-3p	Apalm013642.1	3	1	21	2694	2714	Cleavage	1
miR166-5p	Apalm013659.1	4	1	20	54	73	Cleavage	1
miR167-3p	Apalm013669.1	2.5	1	23	993	1015	Cleavage	1
miR160-5p	Apalm013776.1	4	1	21	1218	1239	Cleavage	1
miR171-5p	Apalm013782.1	4	1	21	2430	2450	Cleavage	1
miR160-5p	Apalm013784.1	3.5	1	21	1918	1938	Cleavage	1
miR168-5p	Apalm013808.1	4	1	21	2528	2548	Cleavage	4
miR171-5p	Apalm013820.1	4.5	1	21	4729	4751	Cleavage	1
miR396-3p	Apalm013894.1	2	1	21	4609	4629	Cleavage	3
miR160-3p	Apalm013990.1	4	1	21	1250	1270	Cleavage	1
miR171-3p	Apalm013991.1	3	1	21	1321	1341	Cleavage	3
miR172-5p	Apalm014061.1	3.5	1	20	3120	3139	Cleavage	1
miR396-5p	Apalm014074.1	3.5	1	21	3177	3197	Cleavage	1
miR397-5p	Apalm014181.1	4.5	1	21	3166	3186	Translation	2
miR169-5p	Apalm014188.1	3	1	21	715	735	Translation	4
miR397-5p	Apalm014211.1	3	1	21	12333	12353	Cleavage	1
miR157-3p	Apalm014218.1	3	1	21	2477	2497	Cleavage	2
miR166-3p	Apalm014232.1	3	1	21	876	896	Cleavage	1
miR169-5p	Apalm014239.1	4	1	21	28958	28978	Cleavage	2
miR169-5p	Apalm014239.1	4.5	1	21	23286	23306	Cleavage	5
miR169-5p	Apalm014239.1	4.5	1	21	296	316	Translation	4
miR535-5p	Apalm014239.1	3.5	1	21	10171	10191	Cleavage	2
miR-3p	Apalm014418.1	3.5	1	21	2349	2369	Cleavage	1
miR171-5p	Apalm014440.1	3.5	1	21	1408	1428	Cleavage	1
miR157-3p	Apalm014534.1	4	1	21	1842	1863	Cleavage	1
miR160-5p	Apalm014550.1	4.5	1	21	2018	2037	Translation	1
miR166-5p	Apalm014609.1	3.5	1	20	1803	1822	Cleavage	2
miR397-5p	Apalm014619.1	3.5	1	21	2917	2937	Translation	1
miR159-3p	Apalm014623.1	2	1	21	4607	4627	Cleavage	1
miR3190009145-3p	Apalm014623.1	3.5	1	20	4608	4627	Cleavage	1
miR319-3p	Apalm014623.1	2.5	1	20	4607	4626	Cleavage	1
miR157-5p	Apalm014712.1	3	1	21	1538	1558	Cleavage	5
miR1320-3p	Apalm014876.1	0	1	21	3252	3272	Cleavage	2
miR166-5p	Apalm014978.1	3.5	1	20	6523	6542	Translation	2
miR172-5p	Apalm014979.1	3.5	1	20	509	528	Cleavage	2
miR166-3p	Apalm015038.1	4	1	21	1199	1219	Translation	1
miR167-5p	Apalm015075.1	4.5	1	22	9843	9864	Cleavage	2
miR168-5p	Apalm015078.1	5	1	21	5882	5902	Cleavage	1
miR172-3p	Apalm015078.1	4	1	20	2152	2171	Cleavage	2
miR171-5p	Apalm015091.1	3.5	1	21	7213	7233	Cleavage	1
miR169-5p	Apalm015106.1	5	1	21	7904	7924	Cleavage	4
miR166-5p	Apalm015111.1	3	1	20	7378	7397	Translation	1
miR166-5p	Apalm015111.1	5	1	20	5975	5994	Cleavage	1
miR393-5p	Apalm015114.1	3	1	22	6471	6492	Cleavage	1
miR169-5p	Apalm015237.1	3	1	21	3115	3135	Cleavage	2
miR1320-3p	Apalm015334.1	0	1	21	126	146	Cleavage	1
miR396-5p	Apalm015345.1	4.5	1	21	10271	10291	Cleavage	2
miR167-5p	Apalm015368.1	4	1	22	7493	7515	Cleavage	2
miR535-5p	Apalm015380.1	3.5	1	21	6640	6660	Cleavage	1
miR1320-3p	Apalm015407.1	0.5	1	21	1291	1311	Cleavage	2
miR-5p	Apalm015507.1	1	1	22	4766	4787	Cleavage	1
miR396-3p	Apalm015511.1	4	1	21	1358	1378	Cleavage	1
miR168-5p	Apalm015562.1	4	1	21	1058	1078	Cleavage	1
miR169-5p	Apalm015632.1	4	1	21	7362	7382	Cleavage	4
miR169-5p	Apalm015659.1	4	1	21	2101	2121	Cleavage	1
miR397-5p	Apalm015713.1	4	1	21	1956	1976	Cleavage	2
miR-3p	Apalm015720.1	1.5	1	21	4326	4346	Translation	1
miR-3p	Apalm015720.1	2	1	21	4358	4378	Cleavage	2
miR-3p	Apalm015720.1	2	1	21	4276	4296	Cleavage	1
miR160-3p	Apalm015728.1	5	1	21	1242	1262	Cleavage	1
miR157-5p	Apalm015729.1	3.5	1	21	8378	8398	Cleavage	1
miR393-5p	Apalm015735.1	3	1	22	864	885	Cleavage	1
miR167-3p	Apalm015805.1	4	1	23	4722	4744	Translation	1
miR160-3p	Apalm015818.1	3	1	21	4911	4931	Cleavage	2
miR396-3p	Apalm015852.1	4	1	21	104	124	Cleavage	1
miR172-3p	Apalm015854.1	4	1	20	2098	2117	Cleavage	1
miR396-3p	Apalm015948.1	4.5	1	21	6584	6604	Cleavage	1
miR396-3p	Apalm015948.1	4.5	1	21	7929	7949	Cleavage	1
miR396-3p	Apalm015948.1	4.5	1	21	6611	6631	Cleavage	1
miR396-3p	Apalm015948.1	5	1	21	5444	5464	Translation	4
miR171-3p	Apalm015992.1	3.5	1	21	11369	11389	Cleavage	1
miR157-3p	Apalm016002.1	3	1	21	12423	12443	Cleavage	2
miR408-3p	Apalm016055.1	4	1	21	1837	1857	Cleavage	1
miR160-3p	Apalm016093.1	3.5	1	21	144	164	Cleavage	1
miR160-3p	Apalm016093.1	5	1	21	41	61	Translation	1
miR397-5p	Apalm016113.1	4.5	1	21	645	665	Translation	2
miR156-5p	Apalm016119.1	3.5	1	20	890	909	Cleavage	1
miR157-3p	Apalm016140.1	2.5	1	21	602	622	Cleavage	1
miR171-5p	Apalm016170.1	4.5	1	21	2808	2828	Cleavage	1
miR157-3p	Apalm016194.1	5	1	21	1660	1680	Translation	1
miR167-5p	Apalm016358.1	4.5	1	22	1716	1737	Translation	1
miR159-3p	Apalm016376.1	2.5	1	21	1269	1289	Cleavage	1
miR408-3p	Apalm016377.1	3	1	21	193	213	Cleavage	1
miR1320-3p	Apalm016404.1	0	1	21	2880	2900	Cleavage	1
miR1320-3p	Apalm016404.1	2	1	21	5716	5735	Cleavage	2
miR1320-3p	Apalm016404.1	2.5	1	21	5560	5580	Cleavage	2
miR159-3p	Apalm016426.1	2.5	1	21	3143	3163	Cleavage	1
miR159-3p	Apalm016426.1	5	1	21	4117	4137	Translation	1
miR3190009145-3p	Apalm016426.1	3	1	20	3144	3163	Cleavage	2
miR319-3p	Apalm016426.1	2	1	20	3143	3162	Cleavage	1
miR168-3p	Apalm016471.1	5	1	24	1464	1488	Translation	1
miR159-3p	Apalm016522.1	2	1	21	8902	8922	Cleavage	1
miR3190009145-3p	Apalm016522.1	3.5	1	20	8903	8922	Cleavage	2
miR319-3p	Apalm016522.1	2.5	1	20	8902	8921	Cleavage	1
miR166-5p	Apalm016534.1	3.5	1	20	2448	2467	Translation	1
miR157-3p	Apalm016587.1	4	1	21	11109	11129	Translation	1
miR157-3p	Apalm016587.1	5	1	21	11337	11356	Cleavage	1
miR164-5p	Apalm016636.1	3.5	1	21	3020	3040	Cleavage	1
miR3190009145-3p	Apalm016768.1	4.5	1	20	5023	5042	Cleavage	1
miR319-3p	Apalm016768.1	3	1	20	5022	5041	Cleavage	1
miR-5p	Apalm016768.1	1.5	1	22	15306	15327	Cleavage	1
miR-5p	Apalm016768.1	1.5	1	22	15328	15349	Cleavage	1
miR-5p	Apalm016768.1	1.5	1	22	15350	15371	Cleavage	2
miR-5p	Apalm016768.1	1.5	1	22	15372	15393	Cleavage	2
miR-5p	Apalm016768.1	1.5	1	22	15394	15415	Cleavage	2
miR-5p	Apalm016768.1	1.5	1	22	15416	15437	Cleavage	2
miR-5p	Apalm016768.1	1.5	1	22	15438	15459	Cleavage	1
miR397-5p	Apalm016786.1	4	1	21	8024	8044	Cleavage	2
miR397-5p	Apalm016786.1	5	1	21	16502	16522	Translation	4
miR172-5p	Apalm016794.1	3	1	20	1378	1397	Translation	1
miR168-3p	Apalm016822.1	2.5	1	24	2513	2536	Translation	1
miR164-5p	Apalm016862.1	3.5	1	21	4737	4757	Cleavage	1
miR157-3p	Apalm016995.1	3	1	21	3145	3165	Cleavage	1
miR-3p	Apalm017003.1	0	1	21	3529	3549	Cleavage	4
miR-3p	Apalm017003.1	4	1	21	3551	3571	Translation	2
miR171-3p	Apalm017009.1	4.5	1	21	6609	6629	Cleavage	1
miR393-5p	Apalm017025.1	3.5	1	22	4664	4685	Cleavage	1
miR319-3p	Apalm017174.1	3	1	20	2232	2251	Cleavage	1
miR171-5p	Apalm017184.1	2.5	1	21	6321	6341	Cleavage	1
miR396-5p	Apalm017204.1	2.5	1	21	1271	1291	Cleavage	1
miR167-3p	Apalm017457.1	4.5	1	23	4440	4462	Cleavage	1
miR166-3p	Apalm017520.1	4	1	21	154	174	Cleavage	1
miR166-3p	Apalm017520.1	4	1	21	6204	6224	Cleavage	1
miR160-5p	Apalm017549.1	3.5	1	21	6345	6365	Cleavage	1
miR1320-3p	Apalm017550.1	0	1	21	4539	4559	Cleavage	1
miR1320-3p	Apalm017550.1	3.5	1	21	5227	5246	Cleavage	5
miR167-3p	Apalm017563.1	4	1	23	498	520	Cleavage	1
miR171-5p	Apalm017673.1	4	1	21	1674	1694	Cleavage	1
miR160-3p	Apalm017750.1	4	1	21	5045	5065	Cleavage	1
miR168-5p	Apalm017750.1	5	1	21	97	117	Translation	3
miR408-3p	Apalm017786.1	4	1	21	1082	1102	Cleavage	1
miR168-5p	Apalm017824.1	3.5	1	21	2967	2987	Cleavage	2
miR168-5p	Apalm017824.1	5	1	21	1959	1979	Cleavage	1
miR172-3p	Apalm017887.1	3.5	1	20	2058	2077	Cleavage	1
miR164-5p	Apalm018076.1	3.5	1	21	7343	7363	Cleavage	1
miR172-3p	Apalm018273.1	4	1	20	414	433	Cleavage	1
miR168-3p	Apalm018294.1	5	1	24	4195	4219	Cleavage	1
miR-3p	Apalm018454.1	0	1	21	3966	3986	Cleavage	1
miR-3p	Apalm018454.1	2	1	21	3824	3844	Cleavage	1
miR-3p	Apalm018454.1	2	1	21	3846	3866	Cleavage	1
miR-3p	Apalm018454.1	2	1	21	3868	3888	Cleavage	2
miR-3p	Apalm018454.1	2	1	21	3890	3910	Cleavage	1
miR-3p	Apalm018454.1	2	1	21	3912	3932	Cleavage	1
miR-3p	Apalm018454.1	2	1	21	3934	3954	Cleavage	1
miR396-3p	Apalm018515.1	3	1	21	234	254	Cleavage	4
miR164-5p	Apalm018518.1	4	1	21	7697	7717	Cleavage	1
miR159-3p	Apalm018520.1	2.5	1	21	5455	5475	Cleavage	1
miR3190009145-3p	Apalm018520.1	1.5	1	20	5456	5475	Cleavage	1
miR319-3p	Apalm018520.1	1.5	1	20	5455	5474	Cleavage	2
miR157-3p	Apalm018528.1	3.5	1	21	17030	17050	Cleavage	1
miR397-5p	Apalm018528.1	3.5	1	21	799	819	Cleavage	2
miR396-5p	Apalm018561.1	2	1	21	2008	2028	Cleavage	2
miR396-5p	Apalm018561.1	5	1	21	2317	2336	Translation	3
miR1320-3p	Apalm018575.1	0	1	21	554	574	Cleavage	5
miR1320-3p	Apalm018575.1	5	1	21	532	552	Cleavage	5
miR393-5p	Apalm018606.1	1	1	22	2739	2760	Cleavage	2
miR-3p	Apalm018652.1	0	1	21	198	218	Cleavage	1
miR-3p	Apalm018652.1	0.5	1	21	6023	6043	Cleavage	1
miR-5p	Apalm018652.1	0	1	22	193	214	Cleavage	1
miR-5p	Apalm018652.1	0.5	1	22	6016	6037	Cleavage	2
miR168-5p	Apalm018686.1	4.5	1	21	2661	2682	Cleavage	3
miR3190009145-3p	Apalm018716.1	3.5	1	20	917	936	Cleavage	1
miR160-3p	Apalm018889.1	2.5	1	21	4571	4591	Cleavage	2
miR171-5p	Apalm018911.1	3	1	21	5406	5426	Cleavage	1
miR156-5p	Apalm018931.1	4	1	20	684	703	Translation	5
miR166-3p	Apalm018949.1	4.5	1	21	3167	3187	Translation	1
miR166-3p	Apalm018949.1	4.5	1	21	2921	2941	Translation	1
miR167-5p	Apalm018962.1	3.5	1	22	7922	7943	Cleavage	1
miR1320-3p	Apalm018982.1	0	1	21	4895	4915	Cleavage	2
miR-5p	Apalm019027.1	0.5	1	22	5568	5589	Cleavage	2
miR-5p	Apalm019027.1	5	1	22	5590	5611	Cleavage	2
miR168-3p	Apalm019072.1	5	1	24	7411	7434	Cleavage	2
miR164-5p	Apalm019183.1	1	1	21	7874	7894	Cleavage	1
miR160-5p	Apalm019208.1	5	1	21	10886	10906	Cleavage	1
miR157-5p	Apalm019339.1	5	1	21	4228	4248	Cleavage	1
miR399-3p	Apalm019349.1	4	1	21	16857	16877	Cleavage	1
miR399-3p	Apalm019349.1	4.5	1	21	5681	5700	Cleavage	1
miR159-3p	Apalm019465.1	2	1	21	3442	3462	Cleavage	1
miR3190009145-3p	Apalm019465.1	3.5	1	20	3443	3462	Cleavage	1
miR319-3p	Apalm019465.1	2.5	1	20	3442	3461	Cleavage	1
miR167-3p	Apalm019499.1	5	1	23	1481	1503	Cleavage	1
miR169-5p	Apalm019536.1	5	1	21	1395	1415	Translation	4
miR396-3p	Apalm019536.1	3.5	1	21	6997	7017	Translation	1
miR166-3p	Apalm019690.1	4.5	1	21	2286	2306	Cleavage	1
miR157-3p	Apalm019774.1	4.5	1	21	188	208	Translation	1
miR171-5p	Apalm019802.1	3.5	1	21	3222	3242	Cleavage	1
miR393-5p	Apalm019832.1	3	1	22	594	615	Translation	1
miR408-3p	Apalm019894.1	3.5	1	21	2513	2533	Cleavage	1
miR157-3p	Apalm019981.1	4.5	1	21	710	730	Cleavage	1
miR168-5p	Apalm020013.1	2.5	1	21	10231	10251	Cleavage	5
miR396-5p	Apalm020063.1	3	1	21	3714	3735	Cleavage	4
miR1320-3p	Apalm020071.1	0.5	1	21	4620	4640	Cleavage	3
miR156-5p	Apalm020126.1	4.5	1	20	1747	1767	Cleavage	1
miR399-3p	Apalm020132.1	4	1	21	830	850	Cleavage	1
miR397-5p	Apalm020151.1	3	1	21	1609	1629	Cleavage	1
miR171-3p	Apalm020176.1	5	1	21	5723	5744	Cleavage	1
miR399-3p	Apalm020265.1	4	1	21	6885	6905	Cleavage	1
miR399-3p	Apalm020265.1	5	1	21	3383	3403	Cleavage	1
miR166-5p	Apalm020313.1	3.5	1	20	3286	3305	Cleavage	3
miR156-5p	Apalm020321.1	2.5	1	20	319	338	Cleavage	5
miR171-3p	Apalm020340.1	3	1	21	1313	1333	Cleavage	1
miR171-3p	Apalm020340.1	4.5	1	21	10280	10299	Cleavage	1
miR408-3p	Apalm020341.1	4	1	21	85	105	Translation	1
miR397-5p	Apalm020378.1	3.5	1	21	4712	4732	Translation	1
miR167-3p	Apalm020408.1	1.5	1	23	2052	2074	Cleavage	1
miR172-3p	Apalm020415.1	3.5	1	20	7013	7032	Cleavage	1
miR172-3p	Apalm020451.1	3.5	1	20	4406	4425	Cleavage	1
miR172-3p	Apalm020451.1	5	1	20	3861	3880	Cleavage	1
miR171-3p	Apalm020505.1	3.5	1	21	103	123	Cleavage	1
miR396-3p	Apalm020522.1	3.5	1	21	1976	1996	Cleavage	1
miR396-3p	Apalm020522.1	5	1	21	1942	1962	Cleavage	2
miR160-3p	Apalm020523.1	4	1	21	4831	4851	Translation	2
miR172-5p	Apalm020530.1	3.5	1	20	975	994	Cleavage	1
miR157-3p	Apalm020571.1	2.5	1	21	4771	4791	Cleavage	1
miR396-5p	Apalm020573.1	2.5	1	21	9743	9763	Cleavage	1
miR396-5p	Apalm020577.1	2.5	1	21	12104	12124	Cleavage	1
miR408-3p	Apalm020595.1	2.5	1	21	72	92	Cleavage	1
miR396-3p	Apalm020606.1	3.5	1	21	3248	3268	Cleavage	1
miR408-3p	Apalm020615.1	3.5	1	21	566	586	Cleavage	1
miR168-3p	Apalm020799.1	4.5	1	24	360	384	Cleavage	4
miR157-5p	Apalm020802.1	2.5	1	21	2453	2473	Cleavage	1
miR172-3p	Apalm020867.1	5	1	20	3443	3462	Cleavage	1
miR171-5p	Apalm020900.1	3.5	1	21	1776	1796	Translation	1
miR157-5p	Apalm020917.1	3	1	21	7373	7393	Cleavage	1
miR171-5p	Apalm020921.1	4	1	21	8630	8650	Cleavage	5
miR167-3p	Apalm021010.1	3	1	23	3883	3905	Cleavage	1
miR171-5p	Apalm021105.1	3.5	1	21	2562	2582	Translation	5
miR171-5p	Apalm021124.1	4	1	21	8965	8985	Cleavage	5
miR166-3p	Apalm021292.1	4	1	21	9016	9036	Cleavage	1
miR160-3p	Apalm021308.1	4	1	21	2775	2795	Cleavage	1
miR535-5p	Apalm021308.1	3	1	21	1900	1920	Cleavage	1
miR167-5p	Apalm021353.1	3	1	22	6250	6271	Cleavage	1
miR157-3p	Apalm021372.1	4	1	21	4224	4244	Cleavage	1
miR157-5p	Apalm021410.1	3	1	21	11292	11312	Cleavage	1
miR535-5p	Apalm021515.1	2.5	1	21	5953	5973	Cleavage	1
miR171-3p	Apalm021684.1	5	1	21	584	605	Cleavage	1
miR397-5p	Apalm021717.1	4	1	21	719	739	Translation	1
miR172-3p	Apalm021777.1	3	1	20	415	434	Cleavage	1
miR172-3p	Apalm021777.1	5	1	20	5457	5476	Cleavage	1
miR393-5p	Apalm021911.1	4	1	22	3651	3672	Cleavage	1
miR160-3p	Apalm021925.1	3	1	21	1409	1429	Cleavage	2
miR-3p	Apalm021932.1	0	1	21	5632	5652	Cleavage	1
miR-3p	Apalm021932.1	3	1	21	5456	5476	Cleavage	1
miR-3p	Apalm021932.1	3	1	21	5498	5518	Cleavage	1
miR-3p	Apalm021932.1	3.5	1	21	5476	5496	Cleavage	1
miR-3p	Apalm021932.1	4.5	1	21	5694	5713	Cleavage	1
miR-3p	Apalm021932.1	5	1	21	5520	5540	Translation	1
miR-5p	Apalm021932.1	0	1	22	5627	5648	Cleavage	2
miR-5p	Apalm021932.1	3	1	22	5447	5468	Cleavage	2
miR-5p	Apalm021932.1	3	1	22	5493	5514	Translation	2
miR-5p	Apalm021932.1	4	1	22	5691	5712	Cleavage	2
miR-5p	Apalm021932.1	4.5	1	22	5471	5492	Cleavage	2
miR-5p	Apalm021932.1	4.5	1	22	5533	5554	Translation	2
miR393-5p	Apalm021983.1	4.5	1	22	3683	3704	Cleavage	1
miR393-5p	Apalm021983.1	5	1	22	1147	1168	Translation	1
miR399-3p	Apalm022000.1	2.5	1	21	6320	6340	Cleavage	2
miR172-5p	Apalm022042.1	2.5	1	20	5097	5116	Cleavage	2
miR535-5p	Apalm022068.1	3.5	1	21	4310	4330	Cleavage	1
miR167-5p	Apalm022072.1	4.5	1	22	2857	2878	Translation	1
miR157-5p	Apalm022078.1	5	1	21	711	731	Cleavage	1
miR396-5p	Apalm022080.1	3	1	21	6035	6056	Cleavage	4
miR393-5p	Apalm022083.1	3.5	1	22	5884	5905	Translation	1
miR3190009145-3p	Apalm022222.1	3.5	1	20	863	882	Translation	1
miR169-5p	Apalm022232.1	4.5	1	21	5864	5884	Translation	4
miR168-3p	Apalm022288.1	4	1	24	3021	3044	Cleavage	1
miR3190009145-3p	Apalm022295.1	3	1	20	2484	2503	Cleavage	1
miR164-5p	Apalm022499.1	3.5	1	21	11989	12009	Cleavage	2
miR164-5p	Apalm022499.1	4.5	1	21	10789	10809	Cleavage	1
miR159-3p	Apalm022562.1	2	1	21	3764	3784	Cleavage	1
miR166-5p	Apalm022646.1	1.5	1	20	1004	1023	Cleavage	1
miR408-3p	Apalm022682.1	3.5	1	21	1078	1098	Translation	1
miR535-5p	Apalm022764.1	4	1	21	1634	1654	Translation	1
miR160-5p	Apalm022771.1	5	1	21	2398	2418	Cleavage	1
miR-3p	Apalm022816.1	0	1	21	7509	7529	Cleavage	1
miR-3p	Apalm022816.1	3.5	1	21	7529	7549	Cleavage	2
miR-3p	Apalm022816.1	4.5	1	21	1633	1653	Cleavage	1
miR-5p	Apalm022816.1	0.5	1	22	7502	7523	Cleavage	1
miR-5p	Apalm022816.1	1	1	22	7524	7545	Cleavage	1
miR396-5p	Apalm022831.1	2.5	1	21	3285	3305	Cleavage	2
miR-5p	Apalm022854.1	1	1	22	16647	16668	Cleavage	1
miR-5p	Apalm022854.1	1.5	1	22	16669	16690	Cleavage	1
miR-5p	Apalm022854.1	1.5	1	22	16691	16712	Cleavage	1
miR-5p	Apalm022854.1	1.5	1	22	16713	16734	Cleavage	2
miR172-5p	Apalm022886.1	3.5	1	20	4842	4861	Cleavage	1
miR-3p	Apalm022953.1	0	1	21	11470	11490	Cleavage	1
miR-3p	Apalm022953.1	0.5	1	21	11035	11055	Cleavage	1
miR-3p	Apalm022953.1	1.5	1	21	10993	11013	Cleavage	1
miR-3p	Apalm022953.1	3.5	1	21	12376	12396	Cleavage	3
miR-3p	Apalm022953.1	4	1	21	11013	11033	Cleavage	1
miR-3p	Apalm022953.1	4	1	21	11666	11686	Cleavage	1
miR-3p	Apalm022953.1	4.5	1	21	9582	9602	Cleavage	2
miR-3p	Apalm022953.1	4.5	1	21	11197	11217	Cleavage	2
miR-3p	Apalm022953.1	4.5	1	21	11295	11315	Cleavage	1
miR-3p	Apalm022953.1	4.5	1	21	11514	11534	Cleavage	1
miR-3p	Apalm022953.1	4.5	1	21	11543	11563	Cleavage	1
miR-3p	Apalm022953.1	4.5	1	21	12131	12151	Cleavage	2
miR-3p	Apalm022953.1	4.5	1	21	12326	12346	Cleavage	1
miR-3p	Apalm022953.1	4.5	1	21	11852	11872	Cleavage	1
miR-3p	Apalm022953.1	4.5	1	21	11874	11894	Translation	1
miR-3p	Apalm022953.1	4.5	1	21	11922	11942	Cleavage	1
miR-3p	Apalm022953.1	5	1	21	12029	12049	Translation	1
miR-3p	Apalm022953.1	5	1	21	12153	12173	Translation	1
miR-3p	Apalm022953.1	5	1	21	12175	12195	Translation	1
miR-3p	Apalm022953.1	5	1	21	11896	11916	Translation	1
miR-3p	Apalm022953.1	5	1	21	12418	12438	Translation	1
miR-3p	Apalm022953.1	5	1	21	11142	11162	Translation	1
miR157-3p	Apalm023003.1	4.5	1	21	1986	2006	Cleavage	1
miR157-5p	Apalm023024.1	2	1	21	3588	3608	Cleavage	1
miR157-5p	Apalm023024.1	5	1	21	3514	3534	Cleavage	1
miR-3p	Apalm023071.1	0	1	21	8734	8754	Cleavage	1
miR-3p	Apalm023071.1	2.5	1	21	8567	8587	Cleavage	1
miR1320-3p	Apalm023121.1	1	1	21	1833	1853	Cleavage	3
miR1320-3p	Apalm023121.1	1.5	1	21	1565	1585	Cleavage	1
miR159-3p	Apalm023160.1	1.5	1	21	3335	3355	Cleavage	1
miR172-5p	Apalm023239.1	4.5	1	20	5226	5245	Cleavage	1
miR171-3p	Apalm023276.1	3	1	21	3695	3715	Cleavage	1
miR3190009145-3p	Apalm023352.1	4	1	20	2939	2958	Translation	1
miR319-3p	Apalm023352.1	3	1	20	2938	2957	Translation	1
miR156-5p	Apalm023445.1	3	1	20	4694	4713	Cleavage	5
miR-5p	Apalm023463.1	0	1	22	2461	2482	Cleavage	2
miR-5p	Apalm023463.1	0.5	1	22	2724	2745	Cleavage	2
miR-5p	Apalm023463.1	0.5	1	22	2900	2921	Cleavage	2
miR-5p	Apalm023463.1	1	1	22	2763	2784	Cleavage	1
miR-5p	Apalm023463.1	1.5	1	22	2794	2815	Cleavage	1
miR-5p	Apalm023463.1	1.5	1	22	2816	2837	Cleavage	1
miR-5p	Apalm023463.1	1.5	1	22	2859	2880	Cleavage	1
miR157-3p	Apalm023489.1	4.5	1	21	9810	9831	Cleavage	1
miR3190009145-3p	Apalm023701.1	3.5	1	20	2275	2294	Cleavage	1
miR319-3p	Apalm023701.1	2.5	1	20	2274	2293	Cleavage	2
miR393-5p	Apalm023716.1	4	1	22	3660	3681	Cleavage	1
miR393-5p	Apalm023782.1	3	1	22	1121	1142	Cleavage	1
miR157-3p	Apalm023797.1	5	1	21	1069	1089	Cleavage	1
miR157-3p	Apalm023797.1	5	1	21	9217	9237	Cleavage	1
miR396-5p	Apalm023857.1	3	1	21	102	121	Cleavage	1
miR1320-3p	Apalm023946.1	5	1	21	6884	6904	Translation	1
miR535-5p	Apalm023996.1	3.5	1	21	4306	4326	Cleavage	2
miR535-5p	Apalm023996.1	5	1	21	874	894	Cleavage	1
miR160-5p	Apalm024142.1	3.5	1	21	2273	2293	Cleavage	1
miR397-5p	Apalm024155.1	4	1	21	252	272	Translation	1
miR3190009145-3p	Apalm024175.1	4	1	20	1161	1180	Cleavage	1
miR319-3p	Apalm024175.1	3	1	20	1160	1179	Cleavage	1
miR393-5p	Apalm024185.1	4	1	22	5062	5083	Cleavage	1
miR164-5p	Apalm024242.1	3.5	1	21	6172	6192	Cleavage	2
miR159-3p	Apalm024276.1	1	1	21	3479	3499	Cleavage	1
miR159-3p	Apalm024288.1	2.5	1	21	3735	3755	Cleavage	1
miR408-3p	Apalm024289.1	3	1	21	193	213	Cleavage	1
miR-3p	Apalm024373.1	0	1	21	5199	5219	Cleavage	1
miR166-5p	Apalm024388.1	1.5	1	20	1227	1246	Cleavage	4
miR3190009145-3p	Apalm024501.1	4	1	20	3785	3804	Translation	1
miR319-3p	Apalm024501.1	3	1	20	3784	3803	Translation	1
miR166-3p	Apalm024550.1	5	1	21	3694	3714	Cleavage	1
miR166-3p	Apalm024558.1	3	1	21	2360	2380	Cleavage	1
miR393-5p	Apalm024563.1	4	1	22	3552	3573	Cleavage	1
miR172-5p	Apalm024765.1	3	1	20	493	512	Cleavage	1
miR168-5p	Apalm024815.1	3	1	21	3397	3417	Cleavage	4
miR172-5p	Apalm024879.1	3.5	1	20	2327	2346	Cleavage	1
miR-5p	Apalm025094.1	0	1	22	1239	1260	Cleavage	2
miR164-5p	Apalm025102.1	3.5	1	21	4490	4510	Cleavage	1
miR172-3p	Apalm025106.1	4	1	20	9711	9730	Cleavage	1
miR397-5p	Apalm025106.1	3	1	21	7392	7412	Cleavage	1
miR397-5p	Apalm025106.1	5	1	21	3076	3095	Translation	4
miR535-5p	Apalm025202.1	3.5	1	21	5228	5248	Cleavage	1
miR167-3p	Apalm025250.1	4.5	1	23	2707	2729	Cleavage	1
miR167-5p	Apalm025365.1	4	1	22	866	887	Cleavage	1
miR166-3p	Apalm025372.1	4	1	21	1203	1223	Cleavage	1
miR172-3p	Apalm025517.1	4	1	20	531	550	Translation	2
miR399-3p	Apalm025531.1	3	1	21	7230	7250	Cleavage	1
miR167-5p	Apalm025603.1	3.5	1	22	8926	8947	Cleavage	1
miR159-3p	Apalm025681.1	2	1	21	16891	16911	Translation	2
miR171-5p	Apalm025699.1	3.5	1	21	1838	1858	Cleavage	5
miR172-3p	Apalm025715.1	3	1	20	3759	3778	Cleavage	1
miR397-5p	Apalm025764.1	2.5	1	21	4079	4099	Cleavage	1
miR396-3p	Apalm025803.1	3	1	21	447	467	Translation	1
miR167-5p	Apalm025809.1	3	1	22	5832	5853	Cleavage	2
miR160-3p	Apalm025950.1	5	1	21	2500	2521	Cleavage	1
miR535-5p	Apalm025983.1	2.5	1	21	6271	6291	Cleavage	2
miR397-5p	Apalm026002.1	3.5	1	21	2247	2267	Cleavage	2
miR167-5p	Apalm026031.1	5	1	22	5385	5406	Cleavage	1
miR168-5p	Apalm026089.1	5	1	21	2337	2357	Translation	1
miR160-3p	Apalm026175.1	3.5	1	21	1119	1139	Cleavage	1
miR408-3p	Apalm026230.1	3	1	21	2706	2726	Translation	1
miR399-3p	Apalm026239.1	3.5	1	21	4486	4506	Cleavage	1
miR399-3p	Apalm026242.1	3.5	1	21	4879	4899	Cleavage	1
miR408-3p	Apalm026411.1	3.5	1	21	2702	2722	Cleavage	1
miR408-3p	Apalm026411.1	5	1	21	1001	1021	Cleavage	1
miR171-3p	Apalm026420.1	3.5	1	21	896	916	Cleavage	3
miR164-5p	Apalm026434.1	3.5	1	21	1239	1259	Cleavage	1
miR164-5p	Apalm026443.1	3.5	1	21	10348	10368	Cleavage	2
miR-3p	Apalm026479.1	0	1	21	1492	1512	Cleavage	1
miR-3p	Apalm026479.1	3	1	21	1472	1492	Cleavage	1
miR166-3p	Apalm026487.1	4	1	21	922	942	Cleavage	1
miR166-3p	Apalm026488.1	4	1	21	5620	5640	Cleavage	1
miR157-5p	Apalm026517.1	3.5	1	21	7310	7330	Cleavage	1
miR172-3p	Apalm026520.1	3.5	1	20	7813	7832	Cleavage	1
miR172-5p	Apalm026579.1	3.5	1	20	608	627	Cleavage	1
miR399-3p	Apalm026632.1	1.5	1	21	1405	1425	Cleavage	2
miR160-3p	Apalm026687.1	3	1	21	5552	5572	Cleavage	1
miR160-3p	Apalm026687.1	5	1	21	1553	1573	Cleavage	1
miR167-5p	Apalm026701.1	4	1	22	3328	3349	Cleavage	1
miR164-5p	Apalm026707.1	0	1	21	9404	9424	Cleavage	1
miR164-5p	Apalm026707.1	4.5	1	21	1509	1529	Cleavage	1
miR172-3p	Apalm026828.1	3.5	1	20	1922	1941	Cleavage	1
miR159-3p	Apalm026835.1	2.5	1	21	1261	1281	Cleavage	1
miR159-3p	Apalm026835.1	3	1	21	8719	8739	Cleavage	1
miR168-5p	Apalm026849.1	4.5	1	21	2914	2934	Cleavage	1
miR397-5p	Apalm026856.1	1.5	1	21	1538	1558	Cleavage	2
miR160-5p	Apalm026955.1	0.5	1	21	4417	4437	Cleavage	1
miR157-3p	Apalm026985.1	3	1	21	1344	1364	Cleavage	1
miR157-3p	Apalm026985.1	5	1	21	9933	9953	Cleavage	1
miR171-5p	Apalm027016.1	4	1	21	8808	8829	Cleavage	5
miR172-5p	Apalm027026.1	3.5	1	20	1764	1784	Cleavage	1
miR396-3p	Apalm027073.1	3.5	1	21	5054	5074	Cleavage	1
miR-5p	Apalm027213.1	1	1	22	12792	12813	Cleavage	1
miR172-5p	Apalm027318.1	2.5	1	20	829	848	Cleavage	1
miR172-3p	Apalm027424.1	3	1	20	5353	5372	Cleavage	1
miR157-5p	Apalm027470.1	3	1	21	16521	16541	Cleavage	1
miR396-5p	Apalm027557.1	1.5	1	21	1224	1244	Cleavage	2
miR157-5p	Apalm027566.1	3.5	1	21	14346	14366	Cleavage	1
miR157-5p	Apalm027566.1	5	1	21	16271	16293	Cleavage	1
miR157-5p	Apalm027570.1	3.5	1	21	14210	14230	Cleavage	1
miR157-5p	Apalm027570.1	5	1	21	16155	16177	Cleavage	1
miR1320-3p	Apalm027598.1	4	1	21	389	409	Cleavage	5
miR-3p	Apalm027708.1	0	1	21	11922	11942	Cleavage	2
miR-3p	Apalm027708.1	1.5	1	21	5743	5763	Cleavage	1
miR-3p	Apalm027708.1	3	1	21	5763	5783	Translation	1
miR-3p	Apalm027708.1	4.5	1	21	11890	11910	Cleavage	1
miR172-5p	Apalm027735.1	2	1	20	1491	1510	Cleavage	1
miR1320-3p	Apalm027789.1	0	1	21	1991	2011	Cleavage	2
miR168-3p	Apalm027970.1	5	1	24	511	534	Cleavage	2
miR396-3p	Apalm028071.1	3	1	21	207	227	Cleavage	4
miR396-5p	Apalm028094.1	2	1	21	953	973	Cleavage	4
miR-3p	Apalm028171.1	0	1	21	5986	6006	Cleavage	1
miR-3p	Apalm028171.1	2	1	21	5953	5973	Cleavage	1
miR-3p	Apalm028171.1	5	1	21	4671	4691	Translation	1
miR-3p	Apalm028171.1	5	1	21	4768	4788	Translation	1
miR159-3p	Apalm028192.1	2	1	21	9076	9096	Cleavage	1
miR3190009145-3p	Apalm028192.1	3.5	1	20	9077	9096	Cleavage	1
miR319-3p	Apalm028192.1	2.5	1	20	9076	9095	Cleavage	1
miR160-3p	Apalm028206.1	4.5	1	21	82	102	Cleavage	1
miR396-3p	Apalm028222.1	3.5	1	21	1571	1591	Cleavage	1
miR319-3p	Apalm028239.1	3.5	1	20	356	375	Cleavage	1
miR171-3p	Apalm028336.1	3	1	21	116	136	Cleavage	4
miR-5p	Apalm028342.1	1	1	22	3687	3708	Cleavage	1
miR-5p	Apalm028342.1	1.5	1	22	3709	3730	Cleavage	2
miR160-3p	Apalm028344.1	4	1	21	3032	3052	Cleavage	1
miR396-3p	Apalm028399.1	3	1	21	4511	4531	Cleavage	1
miR160-5p	Apalm028671.1	4	1	21	24	44	Cleavage	1
miR-5p	Apalm028703.1	0.5	1	22	7817	7838	Cleavage	1
miR-5p	Apalm028703.1	1	1	22	7725	7746	Cleavage	1
miR-5p	Apalm028703.1	1	1	22	7795	7816	Cleavage	1
miR-5p	Apalm028703.1	5	1	22	7142	7163	Translation	2
miR160-3p	Apalm028780.1	4.5	1	21	3367	3388	Translation	1
miR159-3p	Apalm028807.1	2	1	21	1493	1513	Cleavage	1
miR396-3p	Apalm028837.1	3.5	1	21	715	735	Cleavage	1
miR396-3p	Apalm028837.1	4.5	1	21	1786	1806	Cleavage	1

## Sheet: A. cruentus
Supplementary Table 11. Predicted miRNAs location, and their target genes in the A. cruentus genome.
miRNA_Acc.	Target_Acc.	Expectation	miRNA_start	miRNA_end	Target_start	Target_end	Inhibition	Multiplicity
miR1320-3p	Acrue000139.1	0.5	1	21	328	348	Cleavage	2
miR535-5p	Acrue000201.1	3	1	21	1636	1656	Cleavage	1
miR168-3p	Acrue000489.1	4.5	1	21	7222	7242	Cleavage	1
miR168-5p	Acrue000638.1	4.5	1	21	1980	2000	Cleavage	1
miR156-5p	Acrue000726.1	2.5	1	20	4275	4294	Cleavage	3
miR535-5p	Acrue000777.1	3.5	1	21	4744	4764	Cleavage	1
miR167-5p	Acrue000805.1	3	1	21	5233	5253	Cleavage	1
miR399-3p	Acrue000826.1	3.5	1	21	423	443	Cleavage	3
miR168-3p	Acrue000916.1	4	1	21	4605	4625	Translation	1
miR1320-3p	Acrue000954.1	0.5	1	21	5581	5601	Cleavage	2
miR167-5p	Acrue001020.1	3	1	21	5771	5791	Cleavage	1
miR-3p	Acrue001020.1	0	1	21	3974	3994	Cleavage	1
miR396-5p	Acrue001049.1	2	1	21	3100	3120	Cleavage	1
miR156-5p	Acrue001173.1	3	1	20	1735	1754	Cleavage	2
miR156-5p	Acrue001173.1	5	1	20	9484	9503	Cleavage	1
miR408-3p	Acrue001260.1	3.5	1	21	4472	4492	Cleavage	1
miR397-5p	Acrue001632.1	5	1	21	909	929	Cleavage	2
miR-5p	Acrue001743.1	2	1	22	917	938	Cleavage	1
miR-5p	Acrue001743.1	3.5	1	22	835	856	Cleavage	1
miR-5p	Acrue001743.1	3.5	1	22	857	878	Cleavage	1
miR-5p	Acrue001743.1	4	1	22	1000	1021	Cleavage	1
miR-5p	Acrue001743.1	4	1	22	1022	1043	Cleavage	1
miR-5p	Acrue001743.1	4	1	22	1050	1071	Cleavage	1
miR-5p	Acrue001743.1	4	1	22	1119	1140	Cleavage	1
miR-5p	Acrue001743.1	4	1	22	1141	1162	Cleavage	1
miR-5p	Acrue001743.1	4.5	1	22	1165	1186	Cleavage	1
miR-5p	Acrue001743.1	4.5	1	22	2712	2733	Cleavage	2
miR-5p	Acrue001743.1	4.5	1	22	1072	1093	Cleavage	1
miR-5p	Acrue001743.1	4.5	1	22	1094	1115	Cleavage	1
miR-5p	Acrue001743.1	4.5	1	22	2778	2799	Cleavage	1
miR-5p	Acrue001743.1	4.5	1	22	2800	2821	Cleavage	1
miR-5p	Acrue001743.1	4.5	1	22	8063	8084	Cleavage	1
miR-5p	Acrue001743.1	4.5	1	22	8085	8106	Cleavage	1
miR-5p	Acrue001743.1	4.5	1	22	879	900	Cleavage	1
miR-5p	Acrue001743.1	4.5	1	22	813	834	Cleavage	1
miR159-3p	Acrue001781.1	2	1	21	6393	6413	Cleavage	1
miR157-3p	Acrue001925.1	3.5	1	21	3728	3748	Cleavage	2
miR159-3p	Acrue001933.1	2	1	21	8279	8299	Cleavage	1
miR172-3p	Acrue001958.1	3	1	20	1032	1051	Cleavage	1
miR399-3p	Acrue002021.1	3.5	1	21	7975	7995	Cleavage	1
miR159-3p	Acrue002036.1	1	1	21	5	25	Cleavage	1
miR164-5p	Acrue002073.1	3.5	1	21	5798	5818	Cleavage	1
miR166-5p	Acrue002197.1	2	1	21	1849	1869	Cleavage	1
miR167-5p	Acrue002243.1	3.5	1	21	16280	16300	Cleavage	1
miR397-5p	Acrue002410.1	5	1	21	2113	2133	Cleavage	1
miR169-5p	Acrue002429.1	4	1	21	1837	1857	Cleavage	1
miR-3p	Acrue002520.1	0	1	21	2132	2152	Cleavage	1
miR-3p	Acrue002520.1	2.5	1	21	12145	12165	Cleavage	5
miR-3p	Acrue002520.1	4	1	21	1853	1873	Translation	5
miR-5p	Acrue002520.1	2	1	22	3952	3973	Cleavage	1
miR-5p	Acrue002520.1	2.5	1	22	1807	1828	Cleavage	1
miR-5p	Acrue002520.1	2.5	1	22	7375	7396	Cleavage	1
miR-5p	Acrue002520.1	3	1	22	4163	4184	Cleavage	5
miR-5p	Acrue002520.1	3	1	22	9479	9500	Cleavage	4
miR-5p	Acrue002520.1	3.5	1	22	8919	8940	Cleavage	3
miR-5p	Acrue002520.1	3.5	1	22	3053	3074	Cleavage	1
miR-5p	Acrue002520.1	3.5	1	22	1941	1962	Cleavage	1
miR-5p	Acrue002520.1	3.5	1	22	9444	9465	Cleavage	1
miR-5p	Acrue002520.1	3.5	1	22	11216	11237	Cleavage	2
miR-5p	Acrue002520.1	3.5	1	22	11398	11419	Cleavage	1
miR-5p	Acrue002520.1	3.5	1	22	13109	13130	Cleavage	1
miR-5p	Acrue002520.1	3.5	1	22	6365	6386	Cleavage	1
miR-5p	Acrue002520.1	3.5	1	22	4141	4162	Cleavage	1
miR-5p	Acrue002520.1	3.5	1	22	7429	7450	Cleavage	1
miR-5p	Acrue002520.1	4	1	22	2443	2464	Cleavage	1
miR-5p	Acrue002520.1	4	1	22	5543	5564	Cleavage	1
miR-5p	Acrue002520.1	4	1	22	4749	4770	Cleavage	1
miR-5p	Acrue002520.1	4	1	22	5114	5135	Cleavage	1
miR-5p	Acrue002520.1	4	1	22	12569	12590	Cleavage	1
miR-5p	Acrue002520.1	4	1	22	11374	11395	Cleavage	2
miR-5p	Acrue002520.1	4	1	22	7532	7553	Cleavage	4
miR-5p	Acrue002520.1	4	1	22	5085	5106	Cleavage	4
miR-5p	Acrue002520.1	4.5	1	22	1333	1354	Cleavage	2
miR-5p	Acrue002520.1	4.5	1	22	7555	7576	Cleavage	1
miR-5p	Acrue002520.1	4.5	1	22	11711	11732	Cleavage	1
miR-5p	Acrue002520.1	5	1	22	8330	8351	Cleavage	1
miR-5p	Acrue002520.1	5	1	22	12141	12162	Cleavage	1
miR-5p	Acrue002520.1	5	1	22	12067	12088	Cleavage	1
miR-5p	Acrue002520.1	5	1	22	2136	2157	Cleavage	1
miR-5p	Acrue002520.1	5	1	22	1892	1913	Translation	1
miR-5p	Acrue002520.1	5	1	22	3488	3509	Cleavage	1
miR-5p	Acrue002520.1	5	1	22	5008	5029	Cleavage	1
miR-5p	Acrue002520.1	5	1	22	5912	5933	Cleavage	1
miR166-3p	Acrue002561.1	4	1	20	1808	1827	Cleavage	1
miR160-3p	Acrue002762.1	4	1	21	555	575	Cleavage	1
miR160-3p	Acrue002792.1	3.5	1	21	1433	1454	Cleavage	1
miR160-3p	Acrue002905.1	4.5	1	21	17241	17261	Cleavage	2
miR396-5p	Acrue003227.1	2	1	21	1058	1079	Cleavage	1
miR166-5p	Acrue003443.1	1	1	21	43	63	Cleavage	1
miR535-5p	Acrue003457.1	2.5	1	21	3834	3854	Cleavage	1
miR156-5p	Acrue003471.1	1.5	1	20	2622	2641	Cleavage	1
miR156-5p	Acrue003471.1	2	1	20	1968	1987	Cleavage	1
miR157-5p	Acrue003471.1	2.5	1	21	1968	1988	Cleavage	5
miR-3p	Acrue003500.1	0	1	21	2669	2689	Cleavage	1
miR-3p	Acrue003500.1	3	1	21	2595	2615	Cleavage	5
miR168-5p	Acrue003618.1	4	1	21	19	39	Translation	1
miR167-5p	Acrue003656.1	3	1	21	11196	11216	Cleavage	1
miR168-5p	Acrue003678.1	3.5	1	21	2845	2865	Translation	1
miR169-5p	Acrue003772.1	3.5	1	21	3696	3716	Cleavage	1
miR399-3p	Acrue003897.1	2.5	1	21	3844	3864	Cleavage	2
miR160-5p	Acrue004175.1	4.5	1	21	6783	6803	Translation	1
miR408-3p	Acrue004256.1	4	1	21	488	508	Cleavage	1
miR1320-3p	Acrue004325.1	0	1	21	2702	2722	Cleavage	1
miR396-5p	Acrue004332.1	2.5	1	21	38	58	Cleavage	1
miR166-5p	Acrue004476.1	2	1	21	741	761	Translation	1
miR159-3p	Acrue004589.1	1.5	1	21	409	429	Cleavage	1
miR168-3p	Acrue004634.1	3.5	1	21	5037	5057	Translation	1
miR535-5p	Acrue004720.1	3.5	1	21	5196	5216	Cleavage	2
miR168-3p	Acrue004985.1	4.5	1	21	3020	3040	Cleavage	1
miR172-5p	Acrue004996.1	3.5	1	20	2952	2971	Cleavage	2
miR164-5p	Acrue005078.1	3	1	21	799	819	Cleavage	1
miR159-3p	Acrue005110.1	2	1	21	4541	4561	Cleavage	1
miR166-3p	Acrue005370.1	3.5	1	20	3939	3958	Cleavage	1
miR164-5p	Acrue005420.1	3.5	1	21	3419	3439	Cleavage	1
miR166-3p	Acrue005437.1	3.5	1	20	8386	8405	Cleavage	1
miR167-5p	Acrue005585.1	3.5	1	21	1700	1720	Cleavage	1
miR157-5p	Acrue005908.1	2	1	21	2732	2752	Cleavage	1
miR399-3p	Acrue005977.1	4.5	1	21	4137	4157	Cleavage	1
miR160-3p	Acrue006100.1	4	1	21	1822	1842	Cleavage	1
miR156-5p	Acrue006177.1	1	1	20	4179	4198	Cleavage	1
miR157-5p	Acrue006177.1	2.5	1	21	4179	4199	Cleavage	1
miR1320-3p	Acrue006258.1	0	1	21	543	563	Cleavage	1
miR172-5p	Acrue006360.1	2.5	1	20	1172	1191	Cleavage	1
miR168-3p	Acrue006508.1	4	1	21	10029	10049	Translation	1
miR1320-3p	Acrue006614.1	0.5	1	21	7068	7088	Cleavage	3
miR166-3p	Acrue006710.1	4	1	20	5685	5704	Cleavage	1
miR164-5p	Acrue006855.1	4	1	21	2248	2268	Cleavage	1
miR157-3p	Acrue007363.1	3.5	1	21	278	298	Cleavage	1
miR159-3p	Acrue007371.1	2.5	1	21	3365	3385	Cleavage	1
miR399-3p	Acrue007465.1	2.5	1	21	1492	1512	Cleavage	2
miR156-5p	Acrue007716.1	1	1	20	2903	2922	Cleavage	1
miR157-5p	Acrue007716.1	2.5	1	21	2903	2923	Cleavage	1
miR156-5p	Acrue007994.1	2	1	20	2524	2543	Cleavage	1
miR396-5p	Acrue008129.1	2.5	1	21	1958	1978	Cleavage	1
miR396-5p	Acrue008129.1	4.5	1	21	2266	2285	Translation	2
miR166-3p	Acrue008549.1	4.5	1	20	2112	2131	Cleavage	1
miR397-5p	Acrue008634.1	5	1	21	1351	1371	Cleavage	2
miR166-3p	Acrue008828.1	4	1	20	5910	5929	Cleavage	1
miR-5p	Acrue008869.1	2	1	22	3441	3462	Cleavage	2
miR-5p	Acrue008869.1	3.5	1	22	3471	3492	Cleavage	1
miR-5p	Acrue008869.1	4	1	22	3585	3606	Cleavage	1
miR-5p	Acrue008869.1	4.5	1	22	3493	3514	Cleavage	1
miR-5p	Acrue008869.1	4.5	1	22	3860	3881	Cleavage	1
miR-5p	Acrue008869.1	4.5	1	22	4314	4335	Cleavage	1
miR-5p	Acrue008869.1	4.5	1	22	4349	4370	Cleavage	1
miR-5p	Acrue008869.1	4.5	1	22	4625	4646	Cleavage	2
miR-5p	Acrue008869.1	4.5	1	22	4647	4668	Cleavage	1
miR-5p	Acrue008869.1	4.5	1	22	269	290	Cleavage	2
miR-5p	Acrue008869.1	4.5	1	22	705	726	Cleavage	4
miR-5p	Acrue008869.1	4.5	1	22	742	763	Cleavage	1
miR-5p	Acrue008869.1	4.5	1	22	1543	1564	Cleavage	1
miR-5p	Acrue008869.1	4.5	1	22	1565	1586	Cleavage	1
miR-5p	Acrue008869.1	4.5	1	22	1667	1688	Cleavage	1
miR-5p	Acrue008869.1	4.5	1	22	1689	1710	Cleavage	1
miR-5p	Acrue008869.1	4.5	1	22	1761	1782	Cleavage	1
miR-5p	Acrue008869.1	4.5	1	22	1799	1820	Cleavage	1
miR-5p	Acrue008869.1	4.5	1	22	1821	1842	Cleavage	1
miR-5p	Acrue008869.1	4.5	1	22	2816	2837	Cleavage	2
miR-5p	Acrue008869.1	4.5	1	22	3161	3182	Cleavage	1
miR-5p	Acrue008869.1	4.5	1	22	3407	3428	Cleavage	1
miR-5p	Acrue008869.1	4.5	1	22	3882	3903	Cleavage	1
miR-5p	Acrue008869.1	5	1	22	2089	2110	Cleavage	1
miR-5p	Acrue008869.1	5	1	22	1852	1873	Cleavage	1
miR159-3p	Acrue009145.1	1	1	21	671	691	Cleavage	1
miR-3p	Acrue009242.1	0	1	21	2639	2659	Cleavage	1
miR-3p	Acrue009242.1	1.5	1	21	2681	2701	Translation	3
miR-3p	Acrue009242.1	2.5	1	21	2609	2629	Cleavage	5
miR172-3p	Acrue009412.1	3	1	20	5800	5819	Cleavage	1
miR-3p	Acrue009537.1	0	1	21	5312	5332	Cleavage	3
miR535-5p	Acrue010001.1	3	1	21	406	426	Translation	1
miR535-5p	Acrue010002.1	3	1	21	423	443	Translation	1
miR396-5p	Acrue010102.1	3	1	21	3154	3175	Cleavage	1
miR156-5p	Acrue010381.1	1	1	20	4722	4741	Cleavage	1
miR157-5p	Acrue010381.1	2.5	1	21	4722	4742	Cleavage	1
miR169-5p	Acrue010448.1	3.5	1	21	1913	1933	Cleavage	1
miR168-3p	Acrue010556.1	5	1	21	8486	8506	Cleavage	1
miR156-5p	Acrue010590.1	3.5	1	20	6868	6887	Cleavage	2
miR-5p	Acrue010645.1	2	1	22	1441	1462	Cleavage	1
miR172-5p	Acrue010649.1	1.5	1	20	1315	1334	Cleavage	1
miR169-5p	Acrue011058.1	3.5	1	21	1796	1816	Cleavage	1
miR172-3p	Acrue011457.1	2	1	20	8161	8180	Cleavage	1
miR156-5p	Acrue011472.1	1	1	20	5252	5271	Cleavage	1
miR167-5p	Acrue011647.1	3.5	1	21	2084	2104	Cleavage	1
miR-5p	Acrue011651.1	1.5	1	22	13205	13226	Cleavage	1
miR-5p	Acrue011651.1	2	1	22	13273	13294	Cleavage	1
miR169-5p	Acrue011775.1	3	1	21	6434	6455	Cleavage	1
miR169-5p	Acrue011775.1	5	1	21	6362	6381	Cleavage	1
miR168-5p	Acrue011909.1	4.5	1	21	1200	1220	Cleavage	1
miR172-5p	Acrue012209.1	2	1	20	1617	1636	Cleavage	1
miR166-3p	Acrue012403.1	4	1	20	4236	4255	Cleavage	1
miR1320-3p	Acrue012563.1	0	1	21	4270	4290	Cleavage	2
miR166-3p	Acrue012611.1	3.5	1	20	2222	2241	Cleavage	1
miR164-5p	Acrue012875.1	3.5	1	21	7413	7433	Cleavage	1
miR168-5p	Acrue013044.1	5	1	21	2106	2126	Cleavage	5
miR172-3p	Acrue013249.1	1.5	1	20	281	300	Cleavage	1
miR535-5p	Acrue013306.1	3.5	1	21	4401	4421	Cleavage	1
miR535-5p	Acrue013306.1	4.5	1	21	1784	1804	Cleavage	1
miR157-3p	Acrue013435.1	5	1	21	4295	4314	Cleavage	1
miR166-5p	Acrue013435.1	1.5	1	21	3965	3985	Cleavage	1
miR160-3p	Acrue013532.1	4.5	1	21	681	701	Cleavage	1
miR156-5p	Acrue014006.1	1	1	20	1358	1377	Cleavage	1
miR157-5p	Acrue014006.1	2.5	1	21	1358	1378	Cleavage	1
miR157-3p	Acrue014076.1	4	1	21	4828	4848	Cleavage	1
miR168-5p	Acrue014281.1	4.5	1	21	6893	6915	Cleavage	1
miR399-3p	Acrue014520.1	3.5	1	21	6475	6495	Cleavage	1
miR408-3p	Acrue014614.1	2.5	1	21	97	117	Cleavage	2
miR160-5p	Acrue014728.1	4.5	1	21	1109	1129	Translation	2
miR172-3p	Acrue014735.1	3	1	20	3157	3176	Cleavage	1
miR408-3p	Acrue014882.1	2.5	1	21	74	94	Cleavage	1
miR169-5p	Acrue015076.1	4.5	1	21	944	964	Cleavage	1
miR168-3p	Acrue015149.1	2.5	1	21	395	415	Cleavage	1
miR396-5p	Acrue015157.1	3.5	1	21	4549	4569	Cleavage	2
miR159-3p	Acrue015231.1	2	1	21	4606	4626	Cleavage	1
miR168-5p	Acrue015340.1	4.5	1	21	1214	1234	Cleavage	1
miR169-5p	Acrue015369.1	4	1	21	966	986	Cleavage	1
miR167-5p	Acrue015926.1	4.5	1	21	3380	3400	Cleavage	1
miR172-3p	Acrue015945.1	3.5	1	20	5821	5840	Cleavage	1
miR172-5p	Acrue016006.1	2.5	1	20	555	574	Cleavage	1
miR172-5p	Acrue016112.1	3	1	20	2842	2861	Cleavage	1
miR1320-3p	Acrue016437.1	0	1	21	1356	1376	Cleavage	1
miR160-3p	Acrue016670.1	3.5	1	21	2403	2423	Cleavage	1
miR168-5p	Acrue016762.1	4.5	1	21	4092	4112	Cleavage	1
miR166-3p	Acrue016846.1	3	1	20	3941	3960	Cleavage	1
miR168-3p	Acrue017152.1	3	1	21	4806	4826	Cleavage	1
miR157-3p	Acrue017420.1	5	1	21	1276	1296	Cleavage	1
miR1320-3p	Acrue017510.1	0	1	21	2405	2425	Cleavage	5
miR169-5p	Acrue017763.1	3.5	1	21	4624	4644	Cleavage	1
miR-3p	Acrue018099.1	0	1	21	4878	4898	Cleavage	1
miR-3p	Acrue018135.1	0	1	21	4892	4912	Cleavage	1
miR-3p	Acrue018304.1	0	1	21	5584	5604	Cleavage	1
miR-5p	Acrue018304.1	2	1	22	4653	4674	Cleavage	1
miR-5p	Acrue018304.1	2.5	1	22	4034	4055	Cleavage	1
miR-5p	Acrue018304.1	3.5	1	22	4749	4770	Cleavage	1
miR-5p	Acrue018304.1	3.5	1	22	5206	5227	Cleavage	1
miR-5p	Acrue018304.1	4	1	22	5156	5177	Cleavage	1
miR-5p	Acrue018304.1	4	1	22	4058	4079	Cleavage	1
miR-5p	Acrue018304.1	4.5	1	22	5117	5138	Cleavage	2
miR-5p	Acrue018304.1	4.5	1	22	5178	5199	Cleavage	1
miR-5p	Acrue018304.1	4.5	1	22	5600	5621	Cleavage	1
miR-5p	Acrue018304.1	4.5	1	22	5622	5643	Cleavage	2
miR-5p	Acrue018304.1	4.5	1	22	5644	5665	Cleavage	2
miR-5p	Acrue018304.1	4.5	1	22	5966	5987	Cleavage	2
miR-5p	Acrue018304.1	4.5	1	22	4693	4714	Cleavage	1
miR-5p	Acrue018304.1	4.5	1	22	4715	4736	Cleavage	1
miR-5p	Acrue018304.1	4.5	1	22	2363	2384	Cleavage	1
miR-5p	Acrue018304.1	4.5	1	22	2385	2406	Cleavage	1
miR-5p	Acrue018304.1	4.5	1	22	3746	3767	Cleavage	1
miR-5p	Acrue018304.1	4.5	1	22	3787	3808	Cleavage	1
miR-5p	Acrue018304.1	4.5	1	22	3809	3830	Cleavage	1
miR-5p	Acrue018304.1	4.5	1	22	3832	3853	Cleavage	1
miR-5p	Acrue018304.1	4.5	1	22	3967	3988	Cleavage	1
miR-5p	Acrue018304.1	4.5	1	22	4004	4025	Cleavage	1
miR-5p	Acrue018304.1	4.5	1	22	4190	4211	Cleavage	1
miR-5p	Acrue018304.1	4.5	1	22	4235	4256	Cleavage	1
miR-5p	Acrue018304.1	4.5	1	22	4261	4282	Cleavage	1
miR-5p	Acrue018304.1	4.5	1	22	4297	4318	Cleavage	1
miR-5p	Acrue018304.1	4.5	1	22	4343	4364	Cleavage	1
miR-5p	Acrue018304.1	4.5	1	22	4541	4562	Cleavage	2
miR-5p	Acrue018304.1	4.5	1	22	4583	4604	Cleavage	1
miR-5p	Acrue018304.1	4.5	1	22	4611	4632	Cleavage	1
miR-5p	Acrue018304.1	5	1	22	3943	3964	Cleavage	1
miR-5p	Acrue018428.1	2	1	22	1139	1160	Cleavage	1
miR-5p	Acrue018428.1	4	1	22	1179	1200	Cleavage	2
miR-5p	Acrue018428.1	4	1	22	1402	1423	Cleavage	1
miR-5p	Acrue018428.1	4	1	22	4564	4585	Cleavage	1
miR-5p	Acrue018428.1	4.5	1	22	1201	1222	Cleavage	1
miR-5p	Acrue018428.1	4.5	1	22	1300	1321	Cleavage	1
miR-5p	Acrue018428.1	4.5	1	22	1352	1373	Cleavage	1
miR-5p	Acrue018428.1	4.5	1	22	1374	1395	Cleavage	1
miR-5p	Acrue018484.1	2	1	22	2153	2174	Cleavage	1
miR-5p	Acrue018484.1	4	1	22	1968	1989	Cleavage	1
miR-5p	Acrue018484.1	4	1	22	2227	2248	Cleavage	1
miR-5p	Acrue018484.1	4	1	22	1937	1958	Cleavage	1
miR-5p	Acrue018484.1	4.5	1	22	1874	1895	Cleavage	1
miR-5p	Acrue018484.1	4.5	1	22	1896	1917	Cleavage	1
miR-5p	Acrue018484.1	4.5	1	22	2071	2092	Cleavage	1
miR-5p	Acrue018484.1	4.5	1	22	2107	2128	Cleavage	1
miR157-5p	Acrue018531.1	2.5	1	21	1567	1587	Cleavage	2
miR159-3p	Acrue018547.1	1.5	1	21	4602	4622	Cleavage	1
miR-5p	Acrue018582.1	2	1	22	12560	12581	Cleavage	1
miR-5p	Acrue018582.1	4.5	1	22	11987	12008	Cleavage	1
miR-5p	Acrue018582.1	4.5	1	22	12009	12030	Cleavage	1
miR-5p	Acrue018582.1	4.5	1	22	12031	12052	Cleavage	1
miR-5p	Acrue018582.1	4.5	1	22	12409	12430	Cleavage	1
miR-5p	Acrue018582.1	4.5	1	22	12431	12452	Cleavage	1
miR-5p	Acrue018582.1	4.5	1	22	12464	12485	Cleavage	1
miR-5p	Acrue018582.1	4.5	1	22	12486	12507	Cleavage	1
miR-5p	Acrue018582.1	4.5	1	22	12508	12529	Cleavage	2
miR-5p	Acrue018582.1	4.5	1	22	12530	12551	Cleavage	1
miR-5p	Acrue018582.1	5	1	22	12686	12707	Cleavage	1
miR396-3p	Acrue018831.1	4	1	20	196	215	Cleavage	2
miR396-3p	Acrue018831.1	5	1	20	1421	1440	Cleavage	1
miR167-5p	Acrue019025.1	3.5	1	21	8252	8272	Cleavage	1
miR159-3p	Acrue019608.1	2	1	21	1691	1711	Cleavage	1
miR166-5p	Acrue019645.1	2.5	1	21	1357	1377	Cleavage	1
miR157-5p	Acrue019660.1	2.5	1	21	411	431	Cleavage	3
miR535-5p	Acrue019818.1	2	1	21	393	413	Cleavage	2
miR535-5p	Acrue019818.1	4.5	1	21	259	279	Cleavage	1
miR396-5p	Acrue019825.1	3	1	21	2018	2038	Cleavage	1
miR396-5p	Acrue020007.1	3	1	21	3467	3487	Cleavage	1
miR396-5p	Acrue020007.1	5	1	21	3776	3795	Translation	1
miR396-3p	Acrue020208.1	4	1	20	993	1012	Cleavage	2
miR172-3p	Acrue020289.1	2.5	1	20	4926	4945	Cleavage	1
miR399-3p	Acrue020511.1	4	1	21	4457	4477	Cleavage	3
miR1320-3p	Acrue020559.1	0	1	21	4148	4168	Cleavage	2
miR1320-3p	Acrue020559.1	4.5	1	21	4941	4961	Cleavage	1
miR164-5p	Acrue020560.1	3.5	1	21	963	983	Cleavage	1
miR172-5p	Acrue020651.1	2	1	20	1629	1648	Cleavage	1
miR172-3p	Acrue020744.1	3	1	20	12726	12745	Cleavage	1
miR396-5p	Acrue020794.1	2.5	1	21	5499	5519	Cleavage	1
miR160-3p	Acrue021000.1	4	1	21	4875	4895	Cleavage	1
miR-3p	Acrue021002.1	0	1	21	2395	2415	Cleavage	1
miR-5p	Acrue021003.1	2	1	22	1636	1657	Cleavage	1
miR-5p	Acrue021003.1	3.5	1	22	1612	1633	Cleavage	1
miR-5p	Acrue021003.1	4	1	22	1391	1412	Cleavage	1
miR-5p	Acrue021003.1	4.5	1	22	638	659	Cleavage	1
miR-5p	Acrue021003.1	4.5	1	22	660	681	Cleavage	1
miR-5p	Acrue021003.1	4.5	1	22	682	703	Cleavage	1
miR-5p	Acrue021003.1	4.5	1	22	805	826	Cleavage	1
miR-5p	Acrue021003.1	4.5	1	22	827	848	Cleavage	1
miR-5p	Acrue021003.1	4.5	1	22	849	870	Cleavage	1
miR-5p	Acrue021003.1	4.5	1	22	871	892	Cleavage	1
miR-5p	Acrue021003.1	4.5	1	22	893	914	Cleavage	1
miR-5p	Acrue021003.1	4.5	1	22	1205	1226	Cleavage	2
miR-5p	Acrue021003.1	4.5	1	22	1227	1248	Cleavage	2
miR-5p	Acrue021003.1	4.5	1	22	1562	1583	Cleavage	3
miR172-3p	Acrue021080.1	3	1	20	2738	2757	Cleavage	1
miR172-5p	Acrue021142.1	2	1	20	1622	1641	Cleavage	1
miR164-5p	Acrue021169.1	3.5	1	21	1895	1915	Cleavage	1
miR408-3p	Acrue021210.1	3.5	1	21	1688	1708	Cleavage	1
miR167-5p	Acrue021244.1	3	1	21	2381	2401	Translation	1
miR535-5p	Acrue021261.1	2.5	1	21	666	686	Cleavage	3
miR396-5p	Acrue021322.1	3	1	21	7520	7540	Cleavage	2
miR166-3p	Acrue021472.1	4	1	20	1050	1069	Translation	1
miR172-3p	Acrue021511.1	3.5	1	20	537	556	Cleavage	1
miR169-5p	Acrue021544.1	5	1	21	2545	2565	Cleavage	2
miR399-3p	Acrue021582.1	2.5	1	21	4239	4259	Cleavage	2
miR535-5p	Acrue021661.1	3	1	21	3579	3599	Cleavage	1
miR169-5p	Acrue021675.1	3	1	21	3618	3638	Cleavage	1
miR168-3p	Acrue021836.1	3.5	1	21	11248	11268	Cleavage	1
miR160-3p	Acrue021837.1	4	1	21	3946	3966	Cleavage	1
miR172-5p	Acrue021922.1	3	1	20	119	138	Cleavage	1
miR172-5p	Acrue022214.1	2	1	20	2054	2073	Cleavage	1
miR164-5p	Acrue022378.1	3.5	1	21	5697	5717	Cleavage	2
miR160-5p	Acrue022481.1	5	1	21	569	589	Translation	1
miR160-5p	Acrue022482.1	5	1	21	2353	2373	Translation	2
miR399-3p	Acrue022578.1	3	1	21	2100	2120	Cleavage	2
miR164-5p	Acrue022667.1	3.5	1	21	7455	7475	Cleavage	1
miR-3p	Acrue022667.1	0	1	21	1135	1155	Cleavage	2
miR408-3p	Acrue022751.1	3.5	1	21	7649	7669	Cleavage	1
miR164-5p	Acrue022893.1	3.5	1	21	1475	1495	Cleavage	1
miR157-3p	Acrue023094.1	3.5	1	21	630	650	Cleavage	1
miR-5p	Acrue023179.1	2.5	1	22	5726	5747	Cleavage	1
miR-5p	Acrue023179.1	2.5	1	22	1925	1946	Cleavage	1
miR-5p	Acrue023179.1	3	1	22	766	787	Cleavage	1
miR-5p	Acrue023179.1	3	1	22	2458	2479	Cleavage	1
miR-5p	Acrue023179.1	3	1	22	3286	3307	Cleavage	1
miR-5p	Acrue023179.1	3	1	22	5671	5692	Cleavage	1
miR-5p	Acrue023179.1	5	1	22	2214	2235	Cleavage	2
miR-5p	Acrue023179.1	5	1	22	1401	1422	Cleavage	2
miR-5p	Acrue023179.1	5	1	22	5556	5577	Cleavage	1
miR-5p	Acrue023179.1	5	1	22	4876	4897	Cleavage	1
miR-5p	Acrue023179.1	5	1	22	2643	2664	Cleavage	2
miR168-5p	Acrue023329.1	5	1	21	402	422	Cleavage	1
miR-3p	Acrue023370.1	0	1	21	344	364	Cleavage	1
miR397-5p	Acrue023376.1	1.5	1	21	2131	2151	Cleavage	1
miR164-5p	Acrue023379.1	3	1	21	2225	2245	Cleavage	1
miR168-5p	Acrue023473.1	4	1	21	2311	2331	Cleavage	2
miR172-3p	Acrue023539.1	2	1	20	5548	5567	Cleavage	1
miR172-3p	Acrue023618.1	2.5	1	20	4355	4374	Cleavage	1
miR396-5p	Acrue023772.1	3	1	21	841	861	Translation	2
miR169-5p	Acrue023922.1	2	1	21	7083	7103	Cleavage	1
miR167-5p	Acrue023971.1	4.5	1	21	2532	2552	Cleavage	1
miR166-3p	Acrue024101.1	3.5	1	20	6207	6226	Cleavage	1
miR156-5p	Acrue024140.1	3	1	20	476	495	Cleavage	1
miR164-5p	Acrue024226.1	3	1	21	2551	2571	Cleavage	1
miR159-3p	Acrue024246.1	2	1	21	12614	12634	Cleavage	1
miR157-5p	Acrue024306.1	4.5	1	21	1362	1382	Cleavage	2
miR1320-3p	Acrue024366.1	0	1	21	566	586	Cleavage	1
miR396-3p	Acrue024382.1	3	1	20	3541	3560	Cleavage	1
miR157-5p	Acrue024557.1	4	1	21	5467	5487	Translation	2
miR396-5p	Acrue024719.1	3	1	21	1722	1743	Cleavage	2
miR-5p	Acrue024720.1	2.5	1	22	683	704	Cleavage	1
miR-5p	Acrue024720.1	3	1	22	22199	22220	Cleavage	2
miR172-3p	Acrue024818.1	2.5	1	20	2245	2264	Cleavage	1
miR399-3p	Acrue024840.1	1.5	1	21	1	21	Cleavage	5
miR399-3p	Acrue024840.1	1.5	1	21	287	307	Cleavage	5
miR399-3p	Acrue024840.1	1.5	1	21	196	216	Cleavage	5
miR399-3p	Acrue024840.1	4	1	21	234	254	Cleavage	3
miR168-3p	Acrue024952.1	3.5	1	21	2322	2342	Cleavage	1
miR172-5p	Acrue025196.1	1	1	20	4162	4181	Cleavage	1
miR397-5p	Acrue025275.1	3	1	21	2674	2694	Cleavage	2
miR160-5p	Acrue025432.1	3.5	1	21	6832	6852	Cleavage	1
miR157-5p	Acrue025539.1	3	1	21	648	668	Cleavage	1
miR396-5p	Acrue025558.1	3	1	21	1045	1066	Cleavage	5
miR168-5p	Acrue025593.1	3.5	1	21	2076	2096	Cleavage	1
miR167-5p	Acrue025640.1	5	1	21	4339	4360	Cleavage	1
miR172-5p	Acrue025683.1	1.5	1	20	2609	2628	Cleavage	1
miR1320-3p	Acrue025699.1	0	1	21	9390	9410	Cleavage	1
miR169-5p	Acrue025761.1	3.5	1	21	782	802	Cleavage	5
miR397-5p	Acrue025984.1	3	1	21	2694	2714	Cleavage	1
miR157-5p	Acrue026099.1	3	1	21	10065	10085	Cleavage	1
miR156-5p	Acrue026208.1	3.5	1	20	1133	1152	Cleavage	1
miR164-5p	Acrue026313.1	3.5	1	21	4744	4764	Cleavage	1
miR-3p	Acrue026357.1	0	1	21	1130	1150	Cleavage	1
miR-3p	Acrue026357.1	1	1	21	1062	1082	Cleavage	4
miR-3p	Acrue026357.1	2	1	21	1158	1178	Cleavage	1
miR-3p	Acrue026357.1	2	1	21	1094	1114	Cleavage	1
miR-3p	Acrue026357.1	3	1	21	1177	1198	Cleavage	1
miR156-5p	Acrue026414.1	2.5	1	20	2850	2869	Cleavage	1
miR160-5p	Acrue026752.1	3.5	1	21	18	38	Cleavage	1
miR168-5p	Acrue026848.1	3	1	21	661	681	Cleavage	5
miR396-3p	Acrue027160.1	2	1	20	128	147	Cleavage	1
miR396-5p	Acrue027160.1	0.5	1	21	191	211	Cleavage	1
miR172-3p	Acrue027175.1	2.5	1	20	387	406	Translation	1
miR-5p	Acrue027238.1	2.5	1	22	9771	9792	Cleavage	1
miR-5p	Acrue027238.1	4.5	1	22	9910	9931	Cleavage	3
miR-5p	Acrue027238.1	4.5	1	22	9148	9169	Cleavage	1
miR159-3p	Acrue027365.1	2	1	21	10857	10877	Cleavage	1
miR-5p	Acrue027793.1	2	1	22	3062	3083	Cleavage	1
miR-5p	Acrue027793.1	3	1	22	2655	2676	Cleavage	1
miR-5p	Acrue027793.1	3	1	22	5047	5068	Cleavage	1
miR-5p	Acrue027793.1	3.5	1	22	1826	1847	Cleavage	1
miR-5p	Acrue027793.1	4.5	1	22	3861	3882	Cleavage	4
miR-5p	Acrue027793.1	4.5	1	22	3883	3904	Cleavage	4
miR-5p	Acrue027793.1	4.5	1	22	4185	4206	Cleavage	3
miR-3p	Acrue028171.1	0	1	21	3623	3643	Cleavage	2
miR-3p	Acrue028171.1	0	1	21	3643	3663	Cleavage	1
miR-3p	Acrue028171.1	1	1	21	3589	3609	Cleavage	4
miR159-3p	Acrue028393.1	2	1	21	4847	4867	Cleavage	2
miR172-5p	Acrue028840.1	2.5	1	20	4652	4671	Cleavage	2
miR399-3p	Acrue028854.1	4.75	1	21	2574	2596	Cleavage	1
miR156-5p	Acrue028973.1	2.5	1	20	4030	4049	Cleavage	1
miR157-3p	Acrue029031.1	4.5	1	21	3909	3929	Cleavage	1
miR157-3p	Acrue029031.1	5	1	21	3090	3110	Cleavage	1
miR160-5p	Acrue029109.1	1	1	21	4504	4524	Cleavage	1
miR1320-3p	Acrue029122.1	0	1	21	6140	6160	Cleavage	1
miR156-5p	Acrue029306.1	0	1	20	4792	4811	Cleavage	1
miR157-5p	Acrue029306.1	2.5	1	21	4792	4812	Cleavage	1
miR167-5p	Acrue029330.1	4	1	21	375	395	Translation	1
miR160-5p	Acrue029611.1	3.5	1	21	1	21	Cleavage	1
miR408-3p	Acrue029633.1	3.5	1	21	1073	1093	Cleavage	3
miR172-3p	Acrue029663.1	2.5	1	20	6623	6642	Cleavage	1
miR1320-3p	Acrue029889.1	1	1	21	2524	2544	Cleavage	1
miR1320-3p	Acrue029889.1	2	1	21	1368	1388	Cleavage	1
miR396-5p	Acrue029951.1	3	1	21	6300	6320	Cleavage	1
miR535-5p	Acrue030017.1	2	1	21	12965	12985	Translation	1
miR172-3p	Acrue030192.1	3	1	20	7705	7724	Cleavage	1
miR157-5p	Acrue030555.1	4.5	1	21	681	702	Cleavage	1
miR396-3p	Acrue030689.1	2.5	1	20	481	500	Cleavage	1
miR397-5p	Acrue030785.1	2	1	21	1727	1747	Cleavage	2
miR157-3p	Acrue030803.1	4.5	1	21	3011	3030	Cleavage	1
miR167-5p	Acrue030940.1	3.5	1	21	1890	1910	Cleavage	1
miR167-5p	Acrue030940.1	5	1	21	3048	3068	Translation	1
miR160-5p	Acrue031800.1	5	1	21	4481	4501	Cleavage	1
miR1320-3p	Acrue031850.1	0	1	21	2247	2267	Cleavage	1
miR166-3p	Acrue031915.1	4	1	20	351	370	Cleavage	2
miR1320-3p	Acrue032044.1	0	1	21	6554	6574	Cleavage	2
miR396-3p	Acrue032327.1	1.5	1	20	136	155	Cleavage	1
miR167-5p	Acrue032438.1	4	1	21	5803	5823	Cleavage	1
miR535-5p	Acrue032556.1	2.5	1	21	661	681	Cleavage	1
miR167-5p	Acrue032568.1	4	1	21	3595	3615	Translation	1
miR168-3p	Acrue032605.1	4.5	1	21	565	585	Cleavage	1
miR168-3p	Acrue032670.1	4	1	21	524	544	Cleavage	1
miR168-5p	Acrue032682.1	3.5	1	21	6604	6624	Cleavage	1
miR168-5p	Acrue032691.1	4.5	1	21	14117	14137	Cleavage	1
miR167-5p	Acrue032734.1	4.5	1	21	4942	4962	Cleavage	1
miR397-5p	Acrue032783.1	3	1	21	3594	3614	Cleavage	1
miR164-5p	Acrue032807.1	3.5	1	21	4645	4665	Cleavage	1
miR535-5p	Acrue032810.1	4	1	21	8754	8774	Cleavage	1
miR396-3p	Acrue032928.1	1.5	1	20	661	680	Cleavage	1
miR157-3p	Acrue032941.1	3.5	1	21	18850	18870	Translation	1
miR157-3p	Acrue032941.1	3.5	1	21	19073	19093	Translation	1
miR168-3p	Acrue033314.1	0	1	21	8797	8817	Cleavage	1
miR168-5p	Acrue033314.1	0	1	21	8912	8932	Cleavage	5
miR535-5p	Acrue033502.1	3.5	1	21	9750	9770	Cleavage	1
miR168-5p	Acrue033562.1	3	1	21	10157	10177	Cleavage	5
miR156-5p	Acrue033572.1	2	1	20	6247	6266	Cleavage	1
miR157-3p	Acrue033609.1	3	1	21	758	778	Cleavage	1
miR164-5p	Acrue033646.1	3.5	1	21	2318	2338	Cleavage	1
miR159-3p	Acrue033853.1	2	1	21	3528	3548	Cleavage	1
miR172-3p	Acrue033905.1	2.5	1	20	598	617	Cleavage	1
miR396-3p	Acrue034027.1	5	1	20	1696	1715	Cleavage	1
miR160-5p	Acrue034061.1	4	1	21	3062	3082	Cleavage	1
miR159-3p	Acrue034215.1	2	1	21	4525	4545	Cleavage	1
miR164-5p	Acrue034316.1	3.5	1	21	3924	3944	Cleavage	1
miR160-5p	Acrue034559.1	4	1	21	29	49	Cleavage	1
miR159-3p	Acrue034990.1	2	1	21	11297	11317	Cleavage	1
miR1320-3p	Acrue035078.1	0	1	21	285	305	Cleavage	1
miR1320-3p	Acrue035078.1	5	1	21	1591	1611	Cleavage	1
miR172-3p	Acrue035102.1	3.5	1	20	2096	2115	Cleavage	1
miR172-3p	Acrue035102.1	5	1	20	8731	8750	Translation	1
miR535-5p	Acrue035169.1	4	1	21	3280	3300	Cleavage	1
miR171-3p	Acrue035499.1	3.5	1	21	3123	3143	Cleavage	1
miR157-5p	Acrue035605.1	3.5	1	21	54	74	Cleavage	1
miR157-5p	Acrue035681.1	3	1	21	8319	8339	Translation	1
miR166-3p	Acrue035693.1	4	1	20	3005	3024	Translation	1
miR166-3p	Acrue035894.1	5	1	20	7047	7066	Translation	2
miR535-5p	Acrue036090.1	2.5	1	21	1313	1333	Cleavage	1
miR-3p	Acrue036191.1	1	1	21	5601	5621	Cleavage	1
miR-3p	Acrue036191.1	1	1	21	5623	5643	Cleavage	1
miR-3p	Acrue036191.1	1	1	21	5645	5665	Cleavage	1
miR-3p	Acrue036191.1	1	1	21	5667	5687	Cleavage	1
miR-3p	Acrue036191.1	1	1	21	5689	5709	Cleavage	4
miR-3p	Acrue036191.1	4	1	21	5711	5730	Cleavage	1
miR-3p	Acrue036191.1	4	1	21	5754	5774	Translation	1
miR-3p	Acrue036191.1	4	1	21	5778	5798	Translation	1
miR157-5p	Acrue036195.1	3.5	1	21	2582	2602	Cleavage	1
miR157-5p	Acrue036195.1	4.5	1	21	267	287	Cleavage	1
miR164-5p	Acrue036259.1	3	1	21	1184	1204	Cleavage	1
miR-3p	Acrue036371.1	0	1	21	31	51	Cleavage	1
miR-5p	Acrue036460.1	2.5	1	22	3498	3519	Cleavage	2
miR-5p	Acrue036460.1	2.5	1	22	5342	5363	Cleavage	1
miR-5p	Acrue036460.1	3	1	22	6343	6364	Cleavage	1
miR-5p	Acrue036460.1	3	1	22	5871	5892	Cleavage	1
miR-5p	Acrue036460.1	4.5	1	22	3551	3572	Cleavage	2
miR-5p	Acrue036460.1	4.5	1	22	3573	3594	Cleavage	1
miR-5p	Acrue036460.1	4.5	1	22	3676	3697	Cleavage	2
miR-5p	Acrue036460.1	4.5	1	22	3698	3719	Cleavage	1
miR-5p	Acrue036460.1	4.5	1	22	3720	3741	Cleavage	1
miR-5p	Acrue036460.1	4.5	1	22	3742	3763	Cleavage	1
miR-5p	Acrue036460.1	4.5	1	22	4064	4085	Cleavage	1
miR-5p	Acrue036460.1	4.5	1	22	4086	4107	Cleavage	1
miR-5p	Acrue036460.1	4.5	1	22	4301	4322	Cleavage	1
miR-5p	Acrue036460.1	4.5	1	22	4323	4344	Cleavage	1
miR-5p	Acrue036460.1	4.5	1	22	4345	4366	Cleavage	1
miR-5p	Acrue036460.1	4.5	1	22	4668	4689	Cleavage	1
miR-5p	Acrue036460.1	4.5	1	22	4690	4711	Cleavage	1
miR-5p	Acrue036460.1	4.5	1	22	4712	4733	Cleavage	2
miR-5p	Acrue036460.1	4.5	1	22	4734	4755	Cleavage	1
miR-5p	Acrue036460.1	4.5	1	22	4782	4803	Cleavage	1
miR-5p	Acrue036460.1	4.5	1	22	5106	5127	Cleavage	1
miR-5p	Acrue036460.1	4.5	1	22	5198	5219	Cleavage	1
miR-5p	Acrue036460.1	4.5	1	22	5243	5264	Cleavage	1
miR-5p	Acrue036460.1	4.5	1	22	5280	5301	Cleavage	1
miR-5p	Acrue036460.1	4.5	1	22	6060	6081	Cleavage	3
miR-5p	Acrue036460.1	4.5	1	22	6082	6103	Cleavage	2
miR-5p	Acrue036460.1	4.5	1	22	6279	6300	Cleavage	2
miR-5p	Acrue036460.1	4.5	1	22	6301	6322	Cleavage	1
miR-5p	Acrue036460.1	4.5	1	22	6662	6683	Cleavage	1
miR-5p	Acrue036460.1	4.5	1	22	6693	6714	Cleavage	1
miR-5p	Acrue036460.1	4.5	1	22	6718	6739	Cleavage	2
miR-5p	Acrue036460.1	4.5	1	22	6740	6761	Cleavage	1
miR-5p	Acrue036460.1	4.5	1	22	7101	7122	Cleavage	2
miR-5p	Acrue036460.1	4.5	1	22	7132	7153	Cleavage	1
miR-5p	Acrue036460.1	4.5	1	22	7154	7175	Cleavage	2
miR-5p	Acrue036460.1	4.5	1	22	7198	7219	Cleavage	1
miR-5p	Acrue036460.1	4.5	1	22	7220	7241	Cleavage	1
miR-5p	Acrue036460.1	4.5	1	22	3342	3363	Cleavage	2
miR-5p	Acrue036460.1	4.5	1	22	3364	3385	Cleavage	2
miR-5p	Acrue036460.1	4.5	1	22	3417	3438	Cleavage	1
miR-5p	Acrue036460.1	4.5	1	22	3439	3460	Cleavage	4
miR-5p	Acrue036460.1	4.5	1	22	3245	3266	Cleavage	1
miR-5p	Acrue036460.1	5	1	22	5175	5196	Cleavage	1
miR156-5p	Acrue036524.1	3	1	20	1256	1275	Cleavage	2
miR169-5p	Acrue036720.1	3.5	1	21	2409	2429	Translation	2
miR164-5p	Acrue036957.1	3.5	1	21	4326	4346	Cleavage	1
miR535-5p	Acrue036991.1	4	1	21	3607	3627	Cleavage	1
miR171-3p	Acrue037127.1	4	1	21	2973	2993	Translation	1
miR157-3p	Acrue037130.1	4	1	21	3053	3073	Translation	1
miR159-3p	Acrue037176.1	2	1	21	4423	4443	Cleavage	1
miR-5p	Acrue037396.1	2.5	1	22	10039	10060	Cleavage	1
miR-5p	Acrue037396.1	2.5	1	22	10013	10034	Cleavage	1
miR-5p	Acrue037396.1	3	1	22	4794	4815	Cleavage	1
miR-5p	Acrue037396.1	3	1	22	9155	9176	Cleavage	4
miR-5p	Acrue037396.1	3	1	22	9857	9878	Cleavage	1
miR-5p	Acrue037396.1	3	1	22	9881	9902	Cleavage	1
miR-5p	Acrue037396.1	3	1	22	9905	9926	Cleavage	1
miR-5p	Acrue037396.1	5	1	22	9977	9998	Cleavage	2
miR171-3p	Acrue037523.1	4	1	21	7	28	Cleavage	1
miR-3p	Acrue037617.1	0	1	21	3868	3888	Cleavage	1
miR171-3p	Acrue037697.1	4	1	21	2950	2970	Translation	1
miR-5p	Acrue037716.1	2	1	22	3049	3070	Cleavage	1
miR399-3p	Acrue037721.1	3.5	1	21	5485	5505	Cleavage	1
miR-5p	Acrue037748.1	2	1	22	1546	1567	Cleavage	1
miR-5p	Acrue037748.1	5	1	22	1412	1433	Cleavage	1
miR535-5p	Acrue037859.1	4	1	21	1179	1199	Translation	1
miR1320-3p	Acrue037890.1	0	1	21	2805	2825	Cleavage	1
miR172-3p	Acrue037898.1	4	1	20	633	652	Cleavage	1
miR399-3p	Acrue037951.1	3.5	1	21	2906	2926	Cleavage	1
miR396-5p	Acrue038116.1	3	1	21	2431	2451	Cleavage	5
miR166-3p	Acrue038174.1	4	1	20	6447	6466	Cleavage	1
miR160-5p	Acrue038320.1	3.5	1	21	2702	2722	Cleavage	1
miR396-3p	Acrue038409.1	3	1	20	4518	4537	Cleavage	1
miR159-3p	Acrue038470.1	2	1	21	544	564	Cleavage	5
miR166-3p	Acrue038505.1	3	1	20	2911	2930	Cleavage	2
miR-3p	Acrue038707.1	0	1	21	6438	6458	Cleavage	1
miR-3p	Acrue038707.1	0	1	21	6550	6570	Cleavage	2
miR-3p	Acrue038707.1	1	1	21	6650	6670	Cleavage	2
miR-3p	Acrue038707.1	1	1	21	6670	6690	Cleavage	1
miR397-5p	Acrue038887.1	3	1	21	2746	2766	Cleavage	1
miR397-5p	Acrue038887.1	5	1	21	906	926	Cleavage	2
miR-5p	Acrue039168.1	2	1	22	3653	3674	Cleavage	2
miR166-3p	Acrue039286.1	4.5	1	20	2798	2817	Translation	2
miR1320-3p	Acrue039511.1	0.5	1	21	3675	3695	Cleavage	1
miR168-5p	Acrue039692.1	4	1	21	8434	8454	Translation	1
miR396-5p	Acrue039698.1	3	1	21	2419	2439	Cleavage	2
miR396-3p	Acrue040016.1	2.5	1	20	758	777	Cleavage	1
miR397-5p	Acrue040140.1	1.5	1	21	1395	1415	Cleavage	1
miR-3p	Acrue040211.1	0	1	21	5157	5177	Cleavage	1
miR-3p	Acrue040211.1	0	1	21	5558	5578	Cleavage	1
miR-3p	Acrue040211.1	1	1	21	5526	5546	Cleavage	1
miR-3p	Acrue040211.1	1	1	21	5057	5077	Cleavage	1
miR-3p	Acrue040211.1	2	1	21	5133	5153	Cleavage	1
miR-3p	Acrue040211.1	2.5	1	21	5111	5131	Translation	1
miR-3p	Acrue040211.1	5	1	21	5079	5099	Cleavage	1
miR535-5p	Acrue040522.1	3.5	1	21	1604	1624	Cleavage	1
miR535-5p	Acrue040522.1	3.5	1	21	3740	3760	Cleavage	1
miR396-3p	Acrue040541.1	2.5	1	20	5438	5457	Cleavage	1
miR397-5p	Acrue040550.1	1.5	1	21	1575	1595	Cleavage	1
miR397-5p	Acrue040552.1	1.5	1	21	2480	2500	Cleavage	1
miR160-5p	Acrue040614.1	4	1	21	2204	2224	Cleavage	1
miR159-3p	Acrue040657.1	2	1	21	4630	4650	Cleavage	1
miR157-5p	Acrue040684.1	3	1	21	2845	2865	Cleavage	1
miR157-3p	Acrue040936.1	3	1	21	468	488	Cleavage	1
miR157-3p	Acrue040936.1	5	1	21	7243	7263	Cleavage	1
miR160-5p	Acrue040974.1	4	1	21	2962	2982	Cleavage	1
miR-5p	Acrue040981.1	2.5	1	22	2224	2245	Cleavage	1
miR172-5p	Acrue041237.1	2.5	1	20	773	792	Cleavage	1
miR1320-3p	Acrue041332.1	0	1	21	2970	2990	Cleavage	1
miR167-5p	Acrue041360.1	4.5	1	21	235	258	Cleavage	1
miR157-3p	Acrue041586.1	4	1	21	5244	5264	Translation	1
miR156-5p	Acrue041681.1	2.5	1	20	2767	2786	Cleavage	1
miR408-3p	Acrue041809.1	3	1	21	749	769	Cleavage	4
miR164-5p	Acrue041860.1	3.5	1	21	6441	6461	Cleavage	1
miR164-5p	Acrue041887.1	3.5	1	21	5234	5254	Cleavage	1
miR168-3p	Acrue041941.1	5	1	21	837	857	Cleavage	1
miR-3p	Acrue042071.1	0	1	21	1946	1966	Cleavage	1
miR-3p	Acrue042071.1	0	1	21	3744	3764	Cleavage	1
miR-3p	Acrue042071.1	1	1	21	1857	1877	Cleavage	5
miR-3p	Acrue042071.1	1	1	21	1879	1899	Cleavage	5
miR397-5p	Acrue042221.1	3	1	21	3384	3404	Cleavage	1
miR397-5p	Acrue042221.1	5	1	21	1581	1601	Cleavage	2
miR157-3p	Acrue042316.1	2.5	1	21	3428	3448	Cleavage	1
miR157-3p	Acrue042346.1	4	1	21	3390	3410	Cleavage	1
miR535-5p	Acrue042376.1	3.5	1	21	398	418	Translation	1
miR399-3p	Acrue042538.1	3.5	1	21	257	277	Cleavage	2
miR172-3p	Acrue042682.1	1.5	1	20	6695	6714	Cleavage	1
miR172-3p	Acrue042682.1	5	1	20	3617	3635	Cleavage	1
miR396-3p	Acrue042812.1	3.5	1	20	823	842	Translation	1
miR166-3p	Acrue043145.1	3.5	1	20	2294	2313	Cleavage	1
miR166-3p	Acrue043145.1	5	1	20	1177	1196	Cleavage	1
miR167-5p	Acrue043354.1	3.5	1	21	1569	1589	Cleavage	1
miR159-3p	Acrue043368.1	2	1	21	4583	4603	Cleavage	1
