# Supplementary material for: Genome-Wide Comparative Analysis of Five Amaranthaceae Species Reveals a Large Amount of Repeat Content
Source: Plants (Basel). 2024 Mar 13;13(6):824. doi: 10.3390/plants13060824 (PMC10975975; doi:10.3390/plants13060824)
Supplement: Supplementary file 1 [file plants-13-00824-s001.zip › Table S12.xlsx]

## Sheet: A. hypochondriacus
Supplementary Table 12. Functional Annotation of miRNA targeted genes predicted in A. hypochondriacus genome.
Biological process
GO ID	Type	Description	Bit-Score	eValue
GO:0006289	BP	nucleotide-excision repair	285.419	1.79207e-78
GO:0015074	BP	DNA integration	163.696	3.89689e-37
GO:0015074	BP	DNA integration	162.155	8.57616e-37
GO:0015074	BP	DNA integration	159.073	1.11741e-35
GO:0015074	BP	DNA integration	152.525	2.51894e-35
GO:0006508	BP	proteolysis	141.739	1.04415e-30
GO:0009738	BP	abscisic acid-activated signaling pathway	148.673	1.10771e-36
GO:0009734	BP	auxin-activated signaling pathway	148.673	1.10771e-36
GO:0006470	BP	protein dephosphorylation	148.673	1.10771e-36
GO:0016311	BP	dephosphorylation	148.673	1.10771e-36
GO:0043407	BP	negative regulation of MAP kinase activity	148.673	1.10771e-36
GO:0006470	BP	protein dephosphorylation	144.821	1.29993e-36
GO:0009734	BP	auxin-activated signaling pathway	144.821	1.29993e-36
GO:0016311	BP	dephosphorylation	144.821	1.29993e-36
GO:0043407	BP	negative regulation of MAP kinase activity	144.821	1.29993e-36
GO:0009738	BP	abscisic acid-activated signaling pathway	144.821	1.29993e-36
GO:0043407	BP	negative regulation of MAP kinase activity	144.436	7.7164e-36
GO:0009738	BP	abscisic acid-activated signaling pathway	144.436	7.7164e-36
GO:0016311	BP	dephosphorylation	144.436	7.7164e-36
GO:0009734	BP	auxin-activated signaling pathway	144.436	7.7164e-36
GO:0006470	BP	protein dephosphorylation	144.436	7.7164e-36
GO:0009738	BP	abscisic acid-activated signaling pathway	143.665	1.95598e-35
GO:0043407	BP	negative regulation of MAP kinase activity	143.665	1.95598e-35
GO:0016311	BP	dephosphorylation	143.665	1.95598e-35
GO:0006470	BP	protein dephosphorylation	143.665	1.95598e-35
GO:0009734	BP	auxin-activated signaling pathway	143.665	1.95598e-35
GO:0009738	BP	abscisic acid-activated signaling pathway	142.124	4.28865e-35
GO:0009734	BP	auxin-activated signaling pathway	142.124	4.28865e-35
GO:0006470	BP	protein dephosphorylation	142.124	4.28865e-35
GO:0016311	BP	dephosphorylation	142.124	4.28865e-35
GO:0043407	BP	negative regulation of MAP kinase activity	142.124	4.28865e-35
GO:0009738	BP	abscisic acid-activated signaling pathway	139.043	5.88721e-34
GO:0006470	BP	protein dephosphorylation	139.043	5.88721e-34
GO:0009734	BP	auxin-activated signaling pathway	139.043	5.88721e-34
GO:0016311	BP	dephosphorylation	139.043	5.88721e-34
GO:0043407	BP	negative regulation of MAP kinase activity	139.043	5.88721e-34
GO:0009738	BP	abscisic acid-activated signaling pathway	135.961	1.08299e-32
GO:0016311	BP	dephosphorylation	135.961	1.08299e-32
GO:0009734	BP	auxin-activated signaling pathway	135.961	1.08299e-32
GO:0006470	BP	protein dephosphorylation	135.961	1.08299e-32
GO:0043407	BP	negative regulation of MAP kinase activity	135.961	1.08299e-32
GO:0009738	BP	abscisic acid-activated signaling pathway	128.642	1.86218e-30
GO:0043407	BP	negative regulation of MAP kinase activity	128.642	1.86218e-30
GO:0016311	BP	dephosphorylation	128.642	1.86218e-30
GO:0006470	BP	protein dephosphorylation	128.642	1.86218e-30
GO:0009734	BP	auxin-activated signaling pathway	128.642	1.86218e-30
GO:0016311	BP	dephosphorylation	95.5153	2.97914e-20
GO:0009738	BP	abscisic acid-activated signaling pathway	95.5153	2.97914e-20
GO:0009734	BP	auxin-activated signaling pathway	95.5153	2.97914e-20
GO:0006470	BP	protein dephosphorylation	95.5153	2.97914e-20
GO:0043407	BP	negative regulation of MAP kinase activity	95.5153	2.97914e-20
GO:0006508	BP	proteolysis	671.003	0
GO:0016925	BP	protein sumoylation	79.337	1.62337e-11
GO:0016925	BP	protein sumoylation	77.7962	4.96855e-11
GO:0016925	BP	protein sumoylation	76.6406	1.09925e-10
GO:0016925	BP	protein sumoylation	75.8702	2.02167e-10
GO:0016925	BP	protein sumoylation	74.7146	3.67413e-10
GO:0016925	BP	protein sumoylation	69.707	1.33885e-08
GO:0016925	BP	protein sumoylation	59.6918	1.26771e-06
GO:0016925	BP	protein sumoylation	62.003	2.76235e-06
GO:0006506	BP	GPI anchor biosynthetic process	77.0258	1.07153e-12
GO:0006506	BP	GPI anchor biosynthetic process	75.8702	2.78237e-12
GO:0006506	BP	GPI anchor biosynthetic process	67.0106	2.35319e-09
GO:0006506	BP	GPI anchor biosynthetic process	66.6254	4.00124e-09
GO:0006506	BP	GPI anchor biosynthetic process	64.6994	2.56004e-08
GO:0006506	BP	GPI anchor biosynthetic process	60.077	7.24432e-07
GO:0015074	BP	DNA integration	554.673	0
GO:0006508	BP	proteolysis	545.428	0
GO:0098869	BP	cellular oxidant detoxification	481.871	0
GO:0015074	BP	DNA integration	481.871	0
GO:0015074	BP	DNA integration	462.611	0
GO:0015074	BP	DNA integration	438.728	0
GO:0015074	BP	DNA integration	398.282	0
GO:0006278	BP	RNA-templated DNA biosynthetic process	398.282	0
GO:0015074	BP	DNA integration	398.282	0
GO:0006508	BP	proteolysis	398.282	0
GO:0015074	BP	DNA integration	392.504	0
GO:0015074	BP	DNA integration	331.257	0
GO:0015074	BP	DNA integration	399.053	1.4585e-179
GO:0006355	BP	regulation of transcription, DNA-templated	399.053	1.4585e-179
GO:0015074	BP	DNA integration	392.504	1.71204e-179
GO:0015074	BP	DNA integration	381.333	4.66037e-178
GO:0015074	BP	DNA integration	451.44	3.13293e-172
GO:0015074	BP	DNA integration	562.762	2.81544e-164
GO:0006508	BP	proteolysis	525.013	8.31351e-159
GO:0015074	BP	DNA integration	321.242	5.69017e-158
GO:0006955	BP	immune response	474.937	8.12676e-166
GO:0098542	BP	defense response to other organism	474.937	8.12676e-166
GO:0006351	BP	transcription, DNA-templated	155.992	3.85428e-51
GO:0006351	BP	transcription, DNA-templated	153.68	3.81434e-49
GO:0006351	BP	transcription, DNA-templated	141.354	3.82025e-46
GO:0006351	BP	transcription, DNA-templated	138.658	1.75714e-39
GO:0006351	BP	transcription, DNA-templated	137.117	1.01254e-36
GO:0006351	BP	transcription, DNA-templated	137.117	1.2452e-36
GO:0016180	BP	snRNA processing	613.994	0
GO:0006397	BP	mRNA processing	613.994	0
GO:0006397	BP	mRNA processing	608.216	0
GO:0006397	BP	mRNA processing	598.201	0
GO:0006397	BP	mRNA processing	596.275	0
GO:0006398	BP	mRNA 3'-end processing by stem-loop binding and cleavage	570.466	0
GO:0006378	BP	mRNA polyadenylation	570.466	0
GO:0090502	BP	RNA phosphodiester bond hydrolysis, endonucleolytic	570.466	0
GO:0090305	BP	nucleic acid phosphodiester bond hydrolysis	570.466	0
GO:0006397	BP	mRNA processing	570.466	0
GO:0006397	BP	mRNA processing	476.863	5.46442e-152
GO:0031123	BP	RNA 3'-end processing	471.47	2.35279e-150
GO:0006397	BP	mRNA processing	471.47	2.35279e-150
GO:0006397	BP	mRNA processing	459.529	1.00501e-145
GO:0006397	BP	mRNA processing	459.529	1.19019e-145
GO:0006397	BP	mRNA processing	459.144	1.2952e-145
GO:0006397	BP	mRNA processing	459.144	1.2952e-145
GO:0006397	BP	mRNA processing	459.144	1.2952e-145
GO:0006397	BP	mRNA processing	459.144	1.2952e-145
GO:0006397	BP	mRNA processing	459.144	1.2952e-145
GO:0006397	BP	mRNA processing	459.144	1.2952e-145
GO:0006397	BP	mRNA processing	459.144	1.2952e-145
GO:0006397	BP	mRNA processing	459.144	1.2952e-145
GO:0006397	BP	mRNA processing	459.144	1.2952e-145
GO:0006355	BP	regulation of transcription, DNA-templated	107.071	9.92123e-23
GO:0006355	BP	regulation of transcription, DNA-templated	92.8189	5.13442e-18
GO:0006355	BP	regulation of transcription, DNA-templated	90.5077	3.05886e-17
GO:0006355	BP	regulation of transcription, DNA-templated	88.9669	1.5416e-16
GO:0006355	BP	regulation of transcription, DNA-templated	84.7297	6.17462e-15
GO:0006355	BP	regulation of transcription, DNA-templated	83.5741	1.11481e-14
GO:0006355	BP	regulation of transcription, DNA-templated	78.1814	9.53524e-14
GO:0006355	BP	regulation of transcription, DNA-templated	79.337	1.22695e-13
GO:0050896	BP	response to stimulus	82.8037	1.8703e-13
GO:0006355	BP	regulation of transcription, DNA-templated	82.8037	1.8703e-13
GO:0006355	BP	regulation of transcription, DNA-templated	81.6481	2.88428e-13
GO:0006355	BP	regulation of transcription, DNA-templated	78.9518	4.30731e-13
GO:0050896	BP	response to stimulus	78.5666	5.66227e-13
GO:0006355	BP	regulation of transcription, DNA-templated	78.5666	5.66227e-13
GO:0006355	BP	regulation of transcription, DNA-templated	79.337	6.09025e-13
GO:0006355	BP	regulation of transcription, DNA-templated	79.337	1.04976e-12
GO:0006520	BP	cellular amino acid metabolic process	126.716	2.65471e-82
GO:0009058	BP	biosynthetic process	126.716	2.65471e-82
GO:0009058	BP	biosynthetic process	123.635	1.88237e-81
GO:0006520	BP	cellular amino acid metabolic process	123.635	1.88237e-81
GO:0009058	BP	biosynthetic process	115.161	2.01653e-79
GO:0006520	BP	cellular amino acid metabolic process	115.161	2.01653e-79
GO:0009058	BP	biosynthetic process	117.472	1.68422e-78
GO:0006520	BP	cellular amino acid metabolic process	117.472	1.68422e-78
GO:0009058	BP	biosynthetic process	98.2117	5.12608e-64
GO:0006520	BP	cellular amino acid metabolic process	98.2117	5.12608e-64
GO:0006520	BP	cellular amino acid metabolic process	141.354	4.72792e-61
GO:0009058	BP	biosynthetic process	141.354	4.72792e-61
GO:0006520	BP	cellular amino acid metabolic process	76.6406	1.02949e-40
GO:0009058	BP	biosynthetic process	76.6406	1.02949e-40
GO:0009058	BP	biosynthetic process	76.6406	1.02949e-40
GO:0006103	BP	2-oxoglutarate metabolic process	76.6406	1.02949e-40
GO:0006807	BP	nitrogen compound metabolic process	76.6406	1.02949e-40
GO:0006520	BP	cellular amino acid metabolic process	76.6406	1.02949e-40
GO:0006099	BP	tricarboxylic acid cycle	76.6406	1.02949e-40
GO:0006536	BP	glutamate metabolic process	76.6406	1.02949e-40
GO:0006520	BP	cellular amino acid metabolic process	76.6406	1.02949e-40
GO:0006531	BP	aspartate metabolic process	76.6406	1.02949e-40
GO:0006522	BP	alanine metabolic process	76.6406	1.02949e-40
GO:0009058	BP	biosynthetic process	76.6406	1.02949e-40
GO:0009058	BP	biosynthetic process	78.5666	1.45826e-40
GO:0006520	BP	cellular amino acid metabolic process	78.5666	1.45826e-40
GO:0006520	BP	cellular amino acid metabolic process	88.5817	1.46311e-40
GO:0009058	BP	biosynthetic process	88.5817	1.46311e-40
GO:0006520	BP	cellular amino acid metabolic process	75.485	7.99598e-40
GO:0009058	BP	biosynthetic process	75.485	7.99598e-40
GO:0009058	BP	biosynthetic process	75.0998	1.18852e-39
GO:0006520	BP	cellular amino acid metabolic process	75.0998	1.18852e-39
GO:0006520	BP	cellular amino acid metabolic process	70.4774	5.56856e-38
GO:0009058	BP	biosynthetic process	70.4774	5.56856e-38
GO:0006520	BP	cellular amino acid metabolic process	73.9442	5.56275e-37
GO:0009058	BP	biosynthetic process	73.9442	5.56275e-37
GO:1901566	BP	organonitrogen compound biosynthetic process	73.9442	5.56275e-37
GO:0043631	BP	RNA polyadenylation	213.001	3.49903e-56
GO:0006397	BP	mRNA processing	213.001	3.49903e-56
GO:0031123	BP	RNA 3'-end processing	213.001	3.49903e-56
GO:0031123	BP	RNA 3'-end processing	214.157	1.73058e-55
GO:0006397	BP	mRNA processing	214.157	1.73058e-55
GO:0043631	BP	RNA polyadenylation	214.157	1.73058e-55
GO:0043631	BP	RNA polyadenylation	212.231	9.7382e-55
GO:0006397	BP	mRNA processing	212.231	9.7382e-55
GO:0031123	BP	RNA 3'-end processing	212.231	9.7382e-55
GO:0006378	BP	mRNA polyadenylation	212.231	9.7382e-55
GO:0031123	BP	RNA 3'-end processing	213.772	3.04464e-54
GO:0043631	BP	RNA polyadenylation	213.772	3.04464e-54
GO:0006397	BP	mRNA processing	213.772	3.04464e-54
GO:0031123	BP	RNA 3'-end processing	212.231	8.01287e-54
GO:0043631	BP	RNA polyadenylation	212.231	8.01287e-54
GO:0006397	BP	mRNA processing	212.231	8.01287e-54
GO:0043631	BP	RNA polyadenylation	203.756	1.75707e-52
GO:0031123	BP	RNA 3'-end processing	203.756	1.75707e-52
GO:0006397	BP	mRNA processing	203.756	1.75707e-52
GO:0043631	BP	RNA polyadenylation	200.675	3.64165e-52
GO:0031123	BP	RNA 3'-end processing	200.675	3.64165e-52
GO:0006397	BP	mRNA processing	200.675	3.64165e-52
GO:0031123	BP	RNA 3'-end processing	208.764	1.13929e-51
GO:0016310	BP	phosphorylation	208.764	1.13929e-51
GO:0043631	BP	RNA polyadenylation	208.764	1.13929e-51
GO:0005975	BP	carbohydrate metabolic process	208.764	1.13929e-51
GO:0019318	BP	hexose metabolic process	208.764	1.13929e-51
GO:0001678	BP	cellular glucose homeostasis	208.764	1.13929e-51
GO:0006397	BP	mRNA processing	208.764	1.13929e-51
GO:0006096	BP	glycolytic process	208.764	1.13929e-51
GO:0046835	BP	carbohydrate phosphorylation	208.764	1.13929e-51
GO:0043631	BP	RNA polyadenylation	202.216	2.90186e-51
GO:0031123	BP	RNA 3'-end processing	202.216	2.90186e-51
GO:0006397	BP	mRNA processing	202.216	2.90186e-51
GO:0043631	BP	RNA polyadenylation	201.83	2.98515e-51
GO:0031123	BP	RNA 3'-end processing	201.83	2.98515e-51
GO:0006397	BP	mRNA processing	201.83	2.98515e-51
GO:0006629	BP	lipid metabolic process	65.4698	1.12014e-09
GO:0006629	BP	lipid metabolic process	60.8474	4.53741e-08
GO:0015074	BP	DNA integration	758.059	0
GO:0006508	BP	proteolysis	742.265	0
GO:0015074	BP	DNA integration	703.745	0
GO:0098869	BP	cellular oxidant detoxification	699.893	0
GO:0015074	BP	DNA integration	699.893	0
GO:0098869	BP	cellular oxidant detoxification	662.914	0
GO:0015074	BP	DNA integration	662.914	0
GO:0015074	BP	DNA integration	646.736	0
GO:0006508	BP	proteolysis	629.402	0
GO:0015074	BP	DNA integration	622.854	0
GO:0015074	BP	DNA integration	621.313	0
GO:0015074	BP	DNA integration	618.616	0
GO:0015074	BP	DNA integration	614.764	0
GO:0015074	BP	DNA integration	600.512	0
GO:0006278	BP	RNA-templated DNA biosynthetic process	556.214	0
GO:0015074	BP	DNA integration	556.214	0
GO:0006508	BP	proteolysis	556.214	0
GO:0015074	BP	DNA integration	517.694	0
GO:0006405	BP	RNA export from nucleus	126.716	5.82373e-33
GO:0000972	BP	transcription-dependent tethering of RNA polymerase II gene DNA at nuclear periphery	126.716	5.82373e-33
GO:0000972	BP	transcription-dependent tethering of RNA polymerase II gene DNA at nuclear periphery	120.168	2.76189e-26
GO:0006405	BP	RNA export from nucleus	120.168	2.76189e-26
GO:0006406	BP	mRNA export from nucleus	78.9518	7.57306e-17
GO:0006406	BP	mRNA export from nucleus	77.7962	4.8201e-16
GO:0006406	BP	mRNA export from nucleus	77.0258	1.88882e-12
GO:0006338	BP	chromatin remodeling	190.66	7.58417e-64
GO:0006338	BP	chromatin remodeling	171.014	1.32974e-57
GO:0006338	BP	chromatin remodeling	156.762	3.34984e-54
GO:0006338	BP	chromatin remodeling	144.821	3.59083e-32
GO:0006338	BP	chromatin remodeling	109.383	1.2798e-20
GO:0006281	BP	DNA repair	109.383	1.2798e-20
GO:0032508	BP	DNA duplex unwinding	109.383	1.2798e-20
GO:0032508	BP	DNA duplex unwinding	105.916	7.45194e-20
GO:0006281	BP	DNA repair	105.916	7.45194e-20
GO:0006338	BP	chromatin remodeling	105.916	7.45194e-20
GO:0032508	BP	DNA duplex unwinding	105.531	1.46195e-19
GO:0006338	BP	chromatin remodeling	105.531	1.46195e-19
GO:0006281	BP	DNA repair	105.531	1.46195e-19
GO:0032508	BP	DNA duplex unwinding	105.531	1.47836e-19
GO:0006281	BP	DNA repair	105.531	1.47836e-19
GO:0006338	BP	chromatin remodeling	105.531	1.47836e-19
GO:0006281	BP	DNA repair	105.531	1.82846e-19
GO:0006974	BP	cellular response to DNA damage stimulus	105.531	1.82846e-19
GO:0006338	BP	chromatin remodeling	105.531	1.82846e-19
GO:0006974	BP	cellular response to DNA damage stimulus	105.531	1.82846e-19
GO:0006338	BP	chromatin remodeling	105.531	1.82846e-19
GO:0032508	BP	DNA duplex unwinding	105.531	1.82846e-19
GO:0006281	BP	DNA repair	105.531	1.82846e-19
GO:0006974	BP	cellular response to DNA damage stimulus	105.531	1.82846e-19
GO:0006338	BP	chromatin remodeling	105.531	1.82846e-19
GO:0032259	BP	methylation	160.614	1.0493e-89
GO:0032259	BP	methylation	158.688	1.66787e-89
GO:0032259	BP	methylation	153.68	2.82684e-86
GO:0032259	BP	methylation	145.976	9.73356e-84
GO:0048573	BP	photoperiodism, flowering	126.716	8.68167e-47
GO:0032259	BP	methylation	126.716	8.68167e-47
GO:0070475	BP	rRNA base methylation	126.716	8.68167e-47
GO:0009648	BP	photoperiodism	126.716	8.68167e-47
GO:0032259	BP	methylation	126.716	8.68167e-47
GO:0007623	BP	circadian rhythm	126.716	8.68167e-47
GO:0032259	BP	methylation	122.865	2.40108e-44
GO:0032259	BP	methylation	116.701	2.20057e-43
GO:0032259	BP	methylation	104.76	2.1323e-29
GO:0032259	BP	methylation	68.1662	1.23635e-22
GO:0032259	BP	methylation	65.0846	7.11065e-20
GO:0046166	BP	glyceraldehyde-3-phosphate biosynthetic process	119.783	7.72434e-52
GO:0006096	BP	glycolytic process	119.783	7.72434e-52
GO:0006094	BP	gluconeogenesis	119.783	7.72434e-52
GO:0006096	BP	glycolytic process	119.783	7.72434e-52
GO:0019563	BP	glycerol catabolic process	119.783	7.72434e-52
GO:0006096	BP	glycolytic process	99.7525	3.03547e-47
GO:0006096	BP	glycolytic process	95.5153	1.97202e-35
GO:0006096	BP	glycolytic process	100.523	2.36084e-35
GO:0046166	BP	glyceraldehyde-3-phosphate biosynthetic process	100.523	2.36084e-35
GO:0006094	BP	gluconeogenesis	100.523	2.36084e-35
GO:0019563	BP	glycerol catabolic process	100.523	2.36084e-35
GO:0006096	BP	glycolytic process	100.523	2.36084e-35
GO:0006096	BP	glycolytic process	91.6633	2.2819e-34
GO:0006094	BP	gluconeogenesis	91.6633	2.2819e-34
GO:0006094	BP	gluconeogenesis	91.6633	2.2819e-34
GO:0006096	BP	glycolytic process	91.6633	2.2819e-34
GO:0006096	BP	glycolytic process	91.6633	2.2819e-34
GO:0006094	BP	gluconeogenesis	91.6633	2.2819e-34
GO:0006094	BP	gluconeogenesis	91.6633	2.2819e-34
GO:0006096	BP	glycolytic process	91.6633	2.2819e-34
GO:0006094	BP	gluconeogenesis	91.6633	2.2819e-34
GO:0006094	BP	gluconeogenesis	91.6633	2.2819e-34
GO:0006096	BP	glycolytic process	91.6633	2.2819e-34
GO:0006096	BP	glycolytic process	91.6633	2.2819e-34
GO:0006094	BP	gluconeogenesis	91.6633	2.2819e-34
GO:0006096	BP	glycolytic process	91.6633	2.2819e-34
GO:0006096	BP	glycolytic process	91.6633	2.2819e-34
GO:0006096	BP	glycolytic process	91.6633	2.2819e-34
GO:0006094	BP	gluconeogenesis	91.6633	2.2819e-34
GO:0006096	BP	glycolytic process	91.6633	2.2819e-34
GO:0006094	BP	gluconeogenesis	91.6633	2.2819e-34
GO:0006094	BP	gluconeogenesis	91.6633	2.2819e-34
GO:0006096	BP	glycolytic process	93.2041	6.62509e-34
GO:0006096	BP	glycolytic process	92.0485	7.36883e-34
GO:0006096	BP	glycolytic process	90.1225	1.14772e-33
GO:0006094	BP	gluconeogenesis	90.1225	1.14772e-33
GO:0006094	BP	gluconeogenesis	88.1965	1.49254e-33
GO:0006096	BP	glycolytic process	88.1965	1.49254e-33
GO:0006094	BP	gluconeogenesis	84.7297	1.65801e-33
GO:0006096	BP	glycolytic process	84.7297	1.65801e-33
GO:0019242	BP	methylglyoxal biosynthetic process	88.5817	1.87491e-33
GO:0019563	BP	glycerol catabolic process	88.5817	1.87491e-33
GO:0006096	BP	glycolytic process	88.5817	1.87491e-33
GO:0006094	BP	gluconeogenesis	88.5817	1.87491e-33
GO:0006096	BP	glycolytic process	88.5817	1.87491e-33
GO:0006094	BP	gluconeogenesis	88.5817	1.87491e-33
GO:0046166	BP	glyceraldehyde-3-phosphate biosynthetic process	88.5817	1.87491e-33
GO:0046166	BP	glyceraldehyde-3-phosphate biosynthetic process	88.5817	1.87491e-33
GO:0006094	BP	gluconeogenesis	88.5817	1.87491e-33
GO:0006096	BP	glycolytic process	88.5817	1.87491e-33
GO:0009740	BP	gibberellic acid mediated signaling pathway	82.8037	1.14549e-16
GO:0009740	BP	gibberellic acid mediated signaling pathway	83.1889	2.65214e-16
GO:0009740	BP	gibberellic acid mediated signaling pathway	79.337	2.46348e-15
GO:0009740	BP	gibberellic acid mediated signaling pathway	77.0258	1.49605e-14
GO:0055085	BP	transmembrane transport	283.878	1.97053e-80
GO:0055085	BP	transmembrane transport	276.559	2.42898e-78
GO:0055085	BP	transmembrane transport	280.026	4.2828e-77
GO:0055085	BP	transmembrane transport	276.559	1.16238e-75
GO:0055085	BP	transmembrane transport	270.011	2.16233e-74
GO:0055085	BP	transmembrane transport	270.011	2.16233e-74
GO:0055085	BP	transmembrane transport	254.218	8.33182e-73
GO:0055085	BP	transmembrane transport	262.307	1.3042e-72
GO:2000028	BP	regulation of photoperiodism, flowering	66.6254	1.95979e-15
GO:0050896	BP	response to stimulus	360.918	1.0567e-117
GO:0006817	BP	phosphate ion transport	360.918	1.0567e-117
GO:0072657	BP	protein localization to membrane	343.584	5.8765e-109
GO:0016310	BP	phosphorylation	274.633	6.43158e-71
GO:0006468	BP	protein phosphorylation	274.633	6.43158e-71
GO:0016310	BP	phosphorylation	274.248	8.16005e-71
GO:0006468	BP	protein phosphorylation	274.248	8.16005e-71
GO:0016310	BP	phosphorylation	273.092	1.78351e-70
GO:0006468	BP	protein phosphorylation	273.092	1.78351e-70
GO:0016310	BP	phosphorylation	256.529	1.44191e-68
GO:0051301	BP	cell division	135.576	2.71307e-28
GO:0006468	BP	protein phosphorylation	135.576	2.71307e-28
GO:0031272	BP	regulation of pseudopodium assembly	135.576	2.71307e-28
GO:0030587	BP	sorocarp development	135.576	2.71307e-28
GO:0016310	BP	phosphorylation	135.576	2.71307e-28
GO:0007049	BP	cell cycle	135.576	2.71307e-28
GO:0000281	BP	mitotic cytokinesis	135.576	2.71307e-28
GO:0006468	BP	protein phosphorylation	135.576	2.71307e-28
GO:0036089	BP	cleavage furrow formation	135.576	2.71307e-28
GO:0016310	BP	phosphorylation	120.553	9.00076e-24
GO:0006468	BP	protein phosphorylation	120.553	9.00076e-24
GO:0006468	BP	protein phosphorylation	119.013	2.93691e-23
GO:0006468	BP	protein phosphorylation	115.546	3.15711e-22
GO:0009734	BP	auxin-activated signaling pathway	251.136	4.28833e-66
GO:0006355	BP	regulation of transcription, DNA-templated	251.136	4.28833e-66
GO:0009725	BP	response to hormone	251.136	4.28833e-66
GO:0009725	BP	response to hormone	237.269	1.57176e-64
GO:0006355	BP	regulation of transcription, DNA-templated	237.269	1.57176e-64
GO:0009734	BP	auxin-activated signaling pathway	175.637	1.626e-56
GO:0006355	BP	regulation of transcription, DNA-templated	175.637	1.626e-56
GO:0009725	BP	response to hormone	175.637	1.626e-56
GO:0009734	BP	auxin-activated signaling pathway	173.711	1.58839e-55
GO:0006355	BP	regulation of transcription, DNA-templated	173.711	1.58839e-55
GO:0009725	BP	response to hormone	173.711	1.58839e-55
GO:0009734	BP	auxin-activated signaling pathway	169.088	3.82249e-55
GO:0009725	BP	response to hormone	169.088	3.82249e-55
GO:0006355	BP	regulation of transcription, DNA-templated	169.088	3.82249e-55
GO:0006355	BP	regulation of transcription, DNA-templated	170.244	2.72418e-54
GO:0009734	BP	auxin-activated signaling pathway	170.244	2.72418e-54
GO:0009725	BP	response to hormone	170.244	2.72418e-54
GO:0009725	BP	response to hormone	176.792	7.75302e-54
GO:0009734	BP	auxin-activated signaling pathway	176.792	7.75302e-54
GO:0006355	BP	regulation of transcription, DNA-templated	176.792	7.75302e-54
GO:0006355	BP	regulation of transcription, DNA-templated	168.703	2.12816e-53
GO:0009734	BP	auxin-activated signaling pathway	168.703	2.12816e-53
GO:0009725	BP	response to hormone	168.703	2.12816e-53
GO:0010154	BP	fruit development	165.236	2.47043e-53
GO:0006355	BP	regulation of transcription, DNA-templated	165.236	2.47043e-53
GO:0009908	BP	flower development	165.236	2.47043e-53
GO:0009734	BP	auxin-activated signaling pathway	165.236	2.47043e-53
GO:0009733	BP	response to auxin	165.236	2.47043e-53
GO:0009725	BP	response to hormone	165.236	2.47043e-53
GO:0009725	BP	response to hormone	166.392	3.01582e-53
GO:0009734	BP	auxin-activated signaling pathway	166.392	3.01582e-53
GO:0006355	BP	regulation of transcription, DNA-templated	166.392	3.01582e-53
GO:0006355	BP	regulation of transcription, DNA-templated	163.31	3.58879e-53
GO:0009734	BP	auxin-activated signaling pathway	163.31	3.58879e-53
GO:0009725	BP	response to hormone	163.31	3.58879e-53
GO:0006355	BP	regulation of transcription, DNA-templated	211.46	4.71368e-53
GO:0009734	BP	auxin-activated signaling pathway	211.46	4.71368e-53
GO:0009725	BP	response to hormone	211.46	4.71368e-53
GO:0009725	BP	response to hormone	172.17	7.41246e-53
GO:0006355	BP	regulation of transcription, DNA-templated	172.17	7.41246e-53
GO:0006508	BP	proteolysis	355.91	1.18947e-114
GO:0006508	BP	proteolysis	347.821	1.63411e-111
GO:0006508	BP	proteolysis	349.362	9.34194e-111
GO:0006508	BP	proteolysis	342.813	1.49272e-109
GO:0006508	BP	proteolysis	326.635	1.51073e-102
GO:0006508	BP	proteolysis	320.857	4.82187e-101
GO:0006508	BP	proteolysis	257.684	2.47696e-77
GO:0006508	BP	proteolysis	132.88	3.276e-31
GO:0006508	BP	proteolysis	132.88	3.276e-31
GO:0006508	BP	proteolysis	129.413	4.1452e-30
GO:0006508	BP	proteolysis	129.413	5.33831e-30
GO:0006508	BP	proteolysis	127.102	3.74598e-29
GO:0006508	BP	proteolysis	125.176	1.73323e-28
GO:0016310	BP	phosphorylation	202.216	1.32612e-53
GO:0030154	BP	cell differentiation	156.762	1.39666e-80
GO:0006355	BP	regulation of transcription, DNA-templated	156.762	1.39666e-80
GO:0006355	BP	regulation of transcription, DNA-templated	135.576	2.02673e-70
GO:0030154	BP	cell differentiation	135.576	2.02673e-70
GO:0006355	BP	regulation of transcription, DNA-templated	129.413	3.99551e-65
GO:0006355	BP	regulation of transcription, DNA-templated	133.65	6.95737e-63
GO:0030154	BP	cell differentiation	133.65	6.95737e-63
GO:0006355	BP	regulation of transcription, DNA-templated	106.686	6.58783e-61
GO:0030154	BP	cell differentiation	106.686	6.58783e-61
GO:0006355	BP	regulation of transcription, DNA-templated	128.642	1.80598e-60
GO:0030154	BP	cell differentiation	110.153	2.0251e-60
GO:0006355	BP	regulation of transcription, DNA-templated	110.153	2.0251e-60
GO:0030154	BP	cell differentiation	109.768	3.19137e-59
GO:0006355	BP	regulation of transcription, DNA-templated	109.768	3.19137e-59
GO:0030154	BP	cell differentiation	104.375	5.27696e-58
GO:0006355	BP	regulation of transcription, DNA-templated	104.375	5.27696e-58
GO:0030154	BP	cell differentiation	104.76	3.27986e-57
GO:0006355	BP	regulation of transcription, DNA-templated	104.76	3.27986e-57
GO:0006355	BP	regulation of transcription, DNA-templated	98.9821	1.1837e-55
GO:0030154	BP	cell differentiation	98.9821	1.1837e-55
GO:0006355	BP	regulation of transcription, DNA-templated	103.99	7.08066e-52
GO:0006355	BP	regulation of transcription, DNA-templated	119.013	7.19653e-52
GO:0030154	BP	cell differentiation	119.013	7.19653e-52
GO:0006355	BP	regulation of transcription, DNA-templated	102.449	3.45851e-51
GO:0006355	BP	regulation of transcription, DNA-templated	105.916	2.21086e-50
GO:0006310	BP	DNA recombination	122.865	1.33613e-24
GO:0006974	BP	cellular response to DNA damage stimulus	122.865	1.33613e-24
GO:0006281	BP	DNA repair	122.865	1.33613e-24
GO:0000723	BP	telomere maintenance	122.865	1.33613e-24
GO:0032508	BP	DNA duplex unwinding	122.865	1.33613e-24
GO:0032508	BP	DNA duplex unwinding	117.857	1.33006e-23
GO:0006974	BP	cellular response to DNA damage stimulus	117.857	1.33006e-23
GO:0006281	BP	DNA repair	117.857	1.33006e-23
GO:0006310	BP	DNA recombination	117.857	1.33006e-23
GO:0000723	BP	telomere maintenance	117.857	1.33006e-23
GO:0006974	BP	cellular response to DNA damage stimulus	114.39	9.42648e-23
GO:0006310	BP	DNA recombination	114.39	9.42648e-23
GO:0000723	BP	telomere maintenance	114.39	9.42648e-23
GO:0006281	BP	DNA repair	114.39	9.42648e-23
GO:0032508	BP	DNA duplex unwinding	114.39	9.42648e-23
GO:0006974	BP	cellular response to DNA damage stimulus	107.457	5.84189e-21
GO:0006310	BP	DNA recombination	107.457	5.84189e-21
GO:0000723	BP	telomere maintenance	107.457	5.84189e-21
GO:0006281	BP	DNA repair	107.457	5.84189e-21
GO:0032508	BP	DNA duplex unwinding	107.457	5.84189e-21
GO:0006310	BP	DNA recombination	110.538	8.59209e-21
GO:0006281	BP	DNA repair	110.538	8.59209e-21
GO:0006974	BP	cellular response to DNA damage stimulus	110.538	8.59209e-21
GO:0032508	BP	DNA duplex unwinding	110.538	8.59209e-21
GO:0000723	BP	telomere maintenance	110.538	8.59209e-21
GO:0006281	BP	DNA repair	110.923	8.74042e-21
GO:0006310	BP	DNA recombination	110.923	8.74042e-21
GO:0006974	BP	cellular response to DNA damage stimulus	110.923	8.74042e-21
GO:0000723	BP	telomere maintenance	110.923	8.74042e-21
GO:0032508	BP	DNA duplex unwinding	110.923	8.74042e-21
GO:0006508	BP	proteolysis	300.827	9.63257e-148
GO:0016310	BP	phosphorylation	139.043	1.17781e-29
GO:0006468	BP	protein phosphorylation	139.043	1.17781e-29
GO:0016310	BP	phosphorylation	136.732	7.82737e-29
GO:0006468	BP	protein phosphorylation	136.732	7.82737e-29
GO:0016310	BP	phosphorylation	134.035	5.46924e-28
GO:0006468	BP	protein phosphorylation	134.035	5.46924e-28
GO:0016310	BP	phosphorylation	131.724	2.25287e-27
GO:0006468	BP	protein phosphorylation	131.724	2.25287e-27
GO:0016310	BP	phosphorylation	130.183	7.61849e-27
GO:0006468	BP	protein phosphorylation	130.183	7.61849e-27
GO:0016310	BP	phosphorylation	130.183	7.71174e-27
GO:0006468	BP	protein phosphorylation	130.183	7.71174e-27
GO:0006468	BP	protein phosphorylation	129.798	7.76996e-27
GO:0006468	BP	protein phosphorylation	130.568	1.01899e-26
GO:0016310	BP	phosphorylation	130.568	1.01899e-26
GO:0006468	BP	protein phosphorylation	127.872	3.42668e-26
GO:0016310	BP	phosphorylation	127.872	3.42668e-26
GO:0006468	BP	protein phosphorylation	85.5001	5.25375e-32
GO:0016310	BP	phosphorylation	85.5001	5.25375e-32
GO:0006468	BP	protein phosphorylation	132.88	6.81045e-28
GO:0050896	BP	response to stimulus	132.88	6.81045e-28
GO:0009785	BP	blue light signaling pathway	132.88	6.81045e-28
GO:0016310	BP	phosphorylation	132.88	6.81045e-28
GO:0018298	BP	obsolete protein-chromophore linkage	132.88	6.81045e-28
GO:0009785	BP	blue light signaling pathway	76.6406	2.10558e-27
GO:0050896	BP	response to stimulus	76.6406	2.10558e-27
GO:0018298	BP	obsolete protein-chromophore linkage	76.6406	2.10558e-27
GO:0006468	BP	protein phosphorylation	76.6406	2.10558e-27
GO:0016310	BP	phosphorylation	76.6406	2.10558e-27
GO:0016310	BP	phosphorylation	77.7962	2.2453e-27
GO:0009785	BP	blue light signaling pathway	77.7962	2.2453e-27
GO:0050896	BP	response to stimulus	77.7962	2.2453e-27
GO:0018298	BP	obsolete protein-chromophore linkage	77.7962	2.2453e-27
GO:0006468	BP	protein phosphorylation	77.7962	2.2453e-27
GO:0018298	BP	obsolete protein-chromophore linkage	129.413	6.53569e-27
GO:0006468	BP	protein phosphorylation	129.413	6.53569e-27
GO:0016310	BP	phosphorylation	129.413	6.53569e-27
GO:0009785	BP	blue light signaling pathway	129.413	6.53569e-27
GO:0050896	BP	response to stimulus	129.413	6.53569e-27
GO:0050896	BP	response to stimulus	78.9518	7.01721e-26
GO:0018298	BP	obsolete protein-chromophore linkage	78.9518	7.01721e-26
GO:0009785	BP	blue light signaling pathway	78.9518	7.01721e-26
GO:0016310	BP	phosphorylation	78.9518	7.01721e-26
GO:0006468	BP	protein phosphorylation	78.9518	7.01721e-26
GO:0016310	BP	phosphorylation	76.2554	7.33921e-26
GO:0006468	BP	protein phosphorylation	76.2554	7.33921e-26
GO:0018298	BP	obsolete protein-chromophore linkage	76.2554	7.33921e-26
GO:0009785	BP	blue light signaling pathway	76.2554	7.33921e-26
GO:0050896	BP	response to stimulus	76.2554	7.33921e-26
GO:0018298	BP	obsolete protein-chromophore linkage	73.9442	1.33968e-25
GO:0016310	BP	phosphorylation	73.9442	1.33968e-25
GO:0006468	BP	protein phosphorylation	73.9442	1.33968e-25
GO:0050896	BP	response to stimulus	73.9442	1.33968e-25
GO:0009785	BP	blue light signaling pathway	73.9442	1.33968e-25
GO:0009785	BP	blue light signaling pathway	78.9518	3.29184e-24
GO:0006468	BP	protein phosphorylation	78.9518	3.29184e-24
GO:0050896	BP	response to stimulus	78.9518	3.29184e-24
GO:0016310	BP	phosphorylation	78.9518	3.29184e-24
GO:0018298	BP	obsolete protein-chromophore linkage	78.9518	3.29184e-24
GO:0018298	BP	obsolete protein-chromophore linkage	73.559	3.33301e-24
GO:0006468	BP	protein phosphorylation	73.559	3.33301e-24
GO:0050896	BP	response to stimulus	73.559	3.33301e-24
GO:0016310	BP	phosphorylation	73.559	3.33301e-24
GO:0009785	BP	blue light signaling pathway	73.559	3.33301e-24
GO:0009785	BP	blue light signaling pathway	71.633	1.65497e-23
GO:0006468	BP	protein phosphorylation	71.633	1.65497e-23
GO:0050896	BP	response to stimulus	71.633	1.65497e-23
GO:0018298	BP	obsolete protein-chromophore linkage	71.633	1.65497e-23
GO:0016310	BP	phosphorylation	71.633	1.65497e-23
GO:0018298	BP	obsolete protein-chromophore linkage	118.242	2.06595e-23
GO:0006468	BP	protein phosphorylation	118.242	2.06595e-23
GO:0016310	BP	phosphorylation	118.242	2.06595e-23
GO:0050896	BP	response to stimulus	118.242	2.06595e-23
GO:0009785	BP	blue light signaling pathway	118.242	2.06595e-23
GO:0050896	BP	response to stimulus	117.857	2.27059e-23
GO:0016310	BP	phosphorylation	117.857	2.27059e-23
GO:0018298	BP	obsolete protein-chromophore linkage	117.857	2.27059e-23
GO:0006468	BP	protein phosphorylation	117.857	2.27059e-23
GO:0009637	BP	response to blue light	110.538	2.60062e-23
GO:0018298	BP	obsolete protein-chromophore linkage	110.538	2.60062e-23
GO:0050896	BP	response to stimulus	110.538	2.60062e-23
GO:0006468	BP	protein phosphorylation	115.931	1.06168e-22
GO:0016310	BP	phosphorylation	115.931	1.06168e-22
GO:0018298	BP	obsolete protein-chromophore linkage	115.931	1.06168e-22
GO:0050896	BP	response to stimulus	115.931	1.06168e-22
GO:0050896	BP	response to stimulus	115.161	1.73451e-22
GO:0006468	BP	protein phosphorylation	115.161	1.73451e-22
GO:0016310	BP	phosphorylation	115.161	1.73451e-22
GO:0018298	BP	obsolete protein-chromophore linkage	115.161	1.73451e-22
GO:0006351	BP	transcription, DNA-templated	252.677	1.72756e-72
GO:0006351	BP	transcription, DNA-templated	176.792	7.22611e-49
GO:0006351	BP	transcription, DNA-templated	149.443	1.88381e-39
GO:0006351	BP	transcription, DNA-templated	150.599	2.17929e-39
GO:0006351	BP	transcription, DNA-templated	149.828	9.29372e-37
GO:0006351	BP	transcription, DNA-templated	139.813	3.96924e-33
GO:0006351	BP	transcription, DNA-templated	136.346	1.03347e-32
GO:0006351	BP	transcription, DNA-templated	134.806	1.58463e-32
GO:0006369	BP	termination of RNA polymerase II transcription	134.42	8.23986e-32
GO:0006368	BP	transcription elongation from RNA polymerase II promoter	134.42	8.23986e-32
GO:0006367	BP	transcription initiation from RNA polymerase II promoter	134.42	8.23986e-32
GO:0006366	BP	transcription by RNA polymerase II	134.42	8.23986e-32
GO:0001172	BP	transcription, RNA-templated	134.42	8.23986e-32
GO:0006351	BP	transcription, DNA-templated	134.42	8.23986e-32
GO:0006351	BP	transcription, DNA-templated	132.109	5.78333e-31
GO:0006351	BP	transcription, DNA-templated	130.954	6.90541e-31
GO:0006351	BP	transcription, DNA-templated	130.954	6.90541e-31
GO:0006351	BP	transcription, DNA-templated	130.954	6.90541e-31
GO:0006351	BP	transcription, DNA-templated	129.798	1.78514e-30
GO:0015074	BP	DNA integration	94.7449	7.46199e-30
GO:0006351	BP	transcription, DNA-templated	129.798	7.5735e-30
GO:0006351	BP	transcription, DNA-templated	127.102	1.04654e-29
GO:0006351	BP	transcription, DNA-templated	127.102	1.52716e-29
GO:0006351	BP	transcription, DNA-templated	127.102	1.52716e-29
GO:0034605	BP	cellular response to heat	127.102	1.52716e-29
GO:0015074	BP	DNA integration	88.5817	2.37107e-38
GO:0006511	BP	ubiquitin-dependent protein catabolic process	93.5893	4.3645e-37
GO:0016579	BP	protein deubiquitination	93.5893	4.3645e-37
GO:0006508	BP	proteolysis	93.5893	4.3645e-37
GO:0015074	BP	DNA integration	82.0333	1.48821e-35
GO:0015074	BP	DNA integration	79.7221	3.06736e-35
GO:0015074	BP	DNA integration	92.8189	2.61084e-31
GO:0015074	BP	DNA integration	77.411	4.84919e-30
GO:0000398	BP	mRNA splicing, via spliceosome	1791.16	0
GO:0006397	BP	mRNA processing	1786.16	0
GO:0006508	BP	proteolysis	1786.16	0
GO:0008380	BP	RNA splicing	1786.16	0
GO:0000398	BP	mRNA splicing, via spliceosome	1786.16	0
GO:0000398	BP	mRNA splicing, via spliceosome	1783.46	0
GO:0008380	BP	RNA splicing	1783.46	0
GO:0006508	BP	proteolysis	1783.46	0
GO:0006397	BP	mRNA processing	1783.46	0
GO:0000398	BP	mRNA splicing, via spliceosome	1779.61	0
GO:0006508	BP	proteolysis	1779.61	0
GO:0006397	BP	mRNA processing	1779.61	0
GO:0008380	BP	RNA splicing	1779.61	0
GO:0006397	BP	mRNA processing	1700.64	0
GO:0006397	BP	mRNA processing	1700.64	0
GO:0008380	BP	RNA splicing	1700.64	0
GO:0000398	BP	mRNA splicing, via spliceosome	1700.64	0
GO:0000398	BP	mRNA splicing, via spliceosome	1700.64	0
GO:0006508	BP	proteolysis	1700.64	0
GO:0006508	BP	proteolysis	1700.64	0
GO:0008380	BP	RNA splicing	1700.64	0
GO:0006508	BP	proteolysis	1600.1	0
GO:0000398	BP	mRNA splicing, via spliceosome	1600.1	0
GO:0006397	BP	mRNA processing	1600.1	0
GO:0008380	BP	RNA splicing	1600.1	0
GO:0008380	BP	RNA splicing	1592.4	0
GO:0000398	BP	mRNA splicing, via spliceosome	1592.4	0
GO:0006397	BP	mRNA processing	1592.4	0
GO:0006508	BP	proteolysis	1592.4	0
GO:0006508	BP	proteolysis	1590.86	0
GO:0000398	BP	mRNA splicing, via spliceosome	1590.86	0
GO:0006397	BP	mRNA processing	1590.86	0
GO:0008380	BP	RNA splicing	1590.86	0
GO:0000398	BP	mRNA splicing, via spliceosome	1590.86	0
GO:0006508	BP	proteolysis	1590.86	0
GO:0006397	BP	mRNA processing	1590.86	0
GO:0008380	BP	RNA splicing	1590.86	0
GO:0006508	BP	proteolysis	1590.86	0
GO:0006397	BP	mRNA processing	1590.86	0
GO:0000398	BP	mRNA splicing, via spliceosome	1590.86	0
GO:0008380	BP	RNA splicing	1590.86	0
GO:0000398	BP	mRNA splicing, via spliceosome	1578.92	0
GO:0006508	BP	proteolysis	1578.92	0
GO:0006397	BP	mRNA processing	1578.92	0
GO:0008380	BP	RNA splicing	1578.92	0
GO:0032508	BP	DNA duplex unwinding	112.849	3.85036e-56
GO:0006281	BP	DNA repair	112.849	3.85036e-56
GO:0006310	BP	DNA recombination	112.849	3.85036e-56
GO:0006260	BP	DNA replication	112.849	3.85036e-56
GO:0006260	BP	DNA replication	102.449	6.5834e-51
GO:0006310	BP	DNA recombination	102.449	6.5834e-51
GO:0006281	BP	DNA repair	102.449	6.5834e-51
GO:0032508	BP	DNA duplex unwinding	102.449	6.5834e-51
GO:0032508	BP	DNA duplex unwinding	129.798	1.50647e-45
GO:0006281	BP	DNA repair	129.798	1.50647e-45
GO:0006310	BP	DNA recombination	129.798	1.50647e-45
GO:0006260	BP	DNA replication	129.798	1.50647e-45
GO:0006260	BP	DNA replication	116.701	4.79911e-36
GO:0006310	BP	DNA recombination	116.701	4.79911e-36
GO:0006281	BP	DNA repair	116.701	4.79911e-36
GO:0032508	BP	DNA duplex unwinding	116.701	4.79911e-36
GO:0006310	BP	DNA recombination	64.3142	4.98291e-20
GO:0006260	BP	DNA replication	64.3142	4.98291e-20
GO:0006281	BP	DNA repair	64.3142	4.98291e-20
GO:0032508	BP	DNA duplex unwinding	64.3142	4.98291e-20
GO:0006281	BP	DNA repair	63.5438	1.02996e-17
GO:0006310	BP	DNA recombination	63.5438	1.02996e-17
GO:0032508	BP	DNA duplex unwinding	63.5438	1.02996e-17
GO:0006260	BP	DNA replication	63.5438	1.02996e-17
GO:0006310	BP	DNA recombination	62.3882	4.64142e-16
GO:0006281	BP	DNA repair	62.3882	4.64142e-16
GO:0006260	BP	DNA replication	62.3882	4.64142e-16
GO:0032508	BP	DNA duplex unwinding	62.3882	4.64142e-16
GO:0006310	BP	DNA recombination	60.8474	1.03946e-15
GO:0006281	BP	DNA repair	60.8474	1.03946e-15
GO:0006260	BP	DNA replication	60.8474	1.03946e-15
GO:0032508	BP	DNA duplex unwinding	60.8474	1.03946e-15
GO:0006260	BP	DNA replication	66.2402	1.00367e-13
GO:0032392	BP	DNA geometric change	66.2402	1.00367e-13
GO:0006310	BP	DNA recombination	66.2402	1.00367e-13
GO:0032508	BP	DNA duplex unwinding	66.2402	1.00367e-13
GO:0032508	BP	DNA duplex unwinding	78.9518	7.85239e-13
GO:0006281	BP	DNA repair	78.9518	7.85239e-13
GO:0006260	BP	DNA replication	78.9518	7.85239e-13
GO:0006265	BP	DNA topological change	82.4185	1.41499e-12
GO:0051276	BP	chromosome organization	82.4185	1.41499e-12
GO:0031860	BP	telomeric 3' overhang formation	82.4185	1.41499e-12
GO:0032508	BP	DNA duplex unwinding	82.4185	1.41499e-12
GO:0006268	BP	DNA unwinding involved in DNA replication	82.4185	1.41499e-12
GO:0010947	BP	negative regulation of meiotic joint molecule formation	82.4185	1.41499e-12
GO:0000729	BP	DNA double-strand break processing	82.4185	1.41499e-12
GO:0006310	BP	DNA recombination	82.4185	1.41499e-12
GO:0000724	BP	double-strand break repair via homologous recombination	82.4185	1.41499e-12
GO:0000723	BP	telomere maintenance	82.4185	1.41499e-12
GO:0000722	BP	telomere maintenance via recombination	82.4185	1.41499e-12
GO:0000070	BP	mitotic sister chromatid segregation	82.4185	1.41499e-12
GO:0006260	BP	DNA replication	82.4185	1.41499e-12
GO:0000706	BP	meiotic DNA double-strand break processing	82.4185	1.41499e-12
GO:0071840	BP	cellular component organization or biogenesis	82.4185	1.41499e-12
GO:0044818	BP	mitotic G2/M transition checkpoint	82.4185	1.41499e-12
GO:0031573	BP	mitotic intra-S DNA damage checkpoint signaling	82.4185	1.41499e-12
GO:0007534	BP	gene conversion at mating-type locus	82.4185	1.41499e-12
GO:0045132	BP	meiotic chromosome segregation	82.4185	1.41499e-12
GO:0006281	BP	DNA repair	82.4185	1.41499e-12
GO:0090304	BP	nucleic acid metabolic process	82.4185	1.41499e-12
GO:0010520	BP	regulation of reciprocal meiotic recombination	82.4185	1.41499e-12
GO:0032508	BP	DNA duplex unwinding	81.2629	2.78761e-12
GO:0090304	BP	nucleic acid metabolic process	81.2629	2.78761e-12
GO:0006260	BP	DNA replication	81.2629	2.78761e-12
GO:0006310	BP	DNA recombination	81.2629	2.78761e-12
GO:0006281	BP	DNA repair	81.2629	2.78761e-12
GO:0071840	BP	cellular component organization or biogenesis	81.2629	2.78761e-12
GO:0006310	BP	DNA recombination	80.1073	3.75885e-12
GO:0006281	BP	DNA repair	80.1073	3.75885e-12
GO:0009432	BP	SOS response	80.1073	3.75885e-12
GO:0032508	BP	DNA duplex unwinding	80.1073	3.75885e-12
GO:0006260	BP	DNA replication	80.1073	3.75885e-12
GO:0032259	BP	methylation	500.36	1.26151e-143
GO:0090116	BP	C-5 methylation of cytosine	500.36	1.26151e-143
GO:0032259	BP	methylation	433.721	8.61644e-122
GO:0090116	BP	C-5 methylation of cytosine	433.721	8.61644e-122
GO:0032259	BP	methylation	378.637	2.26172e-103
GO:0090116	BP	C-5 methylation of cytosine	378.637	2.26172e-103
GO:0032259	BP	methylation	317.39	5.48577e-84
GO:0090116	BP	C-5 methylation of cytosine	317.39	5.48577e-84
GO:0090116	BP	C-5 methylation of cytosine	227.254	1.92228e-62
GO:0032259	BP	methylation	227.254	1.92228e-62
GO:0006346	BP	DNA methylation-dependent heterochromatin assembly	213.386	1.16907e-57
GO:0090116	BP	C-5 methylation of cytosine	213.386	1.16907e-57
GO:0010424	BP	DNA methylation on cytosine within a CG sequence	213.386	1.16907e-57
GO:0010216	BP	maintenance of DNA methylation	213.386	1.16907e-57
GO:0032259	BP	methylation	213.386	1.16907e-57
GO:0032259	BP	methylation	185.652	1.65013e-49
GO:0090116	BP	C-5 methylation of cytosine	125.561	1.67499e-25
GO:0032776	BP	DNA methylation on cytosine	125.561	1.67499e-25
GO:0032259	BP	methylation	125.561	1.67499e-25
GO:0032259	BP	methylation	124.405	3.84032e-25
GO:0090116	BP	C-5 methylation of cytosine	124.405	3.84032e-25
GO:0032776	BP	DNA methylation on cytosine	124.405	3.84032e-25
GO:0006952	BP	defense response	334.724	3.16799e-95
GO:0006952	BP	defense response	333.183	7.06645e-94
GO:0006952	BP	defense response	327.02	2.02745e-92
GO:0006952	BP	defense response	323.939	7.58656e-91
GO:0006952	BP	defense response	321.242	1.01222e-90
GO:0006952	BP	defense response	321.627	4.99504e-90
GO:0006952	BP	defense response	314.309	1.65839e-87
GO:0006952	BP	defense response	311.227	2.79086e-86
GO:0006952	BP	defense response	306.22	1.55358e-84
GO:0006952	BP	defense response	309.686	1.90562e-84
GO:0006629	BP	lipid metabolic process	309.686	1.90562e-84
GO:0006631	BP	fatty acid metabolic process	309.686	1.90562e-84
GO:0006633	BP	fatty acid biosynthetic process	309.686	1.90562e-84
GO:0006952	BP	defense response	291.582	1.35906e-80
GO:0006952	BP	defense response	292.352	4.4998e-80
GO:0006811	BP	ion transport	196.438	7.82554e-54
GO:1903830	BP	magnesium ion transmembrane transport	196.438	7.82554e-54
GO:0006811	BP	ion transport	201.06	2.90278e-53
GO:0055085	BP	transmembrane transport	201.06	2.90278e-53
GO:1903830	BP	magnesium ion transmembrane transport	201.06	2.90278e-53
GO:0030001	BP	metal ion transport	201.06	2.90278e-53
GO:0006811	BP	ion transport	201.06	3.64499e-53
GO:0030001	BP	metal ion transport	201.06	3.64499e-53
GO:1903830	BP	magnesium ion transmembrane transport	201.06	3.64499e-53
GO:0055085	BP	transmembrane transport	201.06	3.64499e-53
GO:0030001	BP	metal ion transport	165.236	3.44118e-41
GO:1903830	BP	magnesium ion transmembrane transport	165.236	3.44118e-41
GO:0006811	BP	ion transport	165.236	3.44118e-41
GO:0055085	BP	transmembrane transport	165.236	3.44118e-41
GO:0055085	BP	transmembrane transport	160.229	1.09783e-39
GO:0006811	BP	ion transport	160.229	1.09783e-39
GO:0030001	BP	metal ion transport	160.229	1.09783e-39
GO:1903830	BP	magnesium ion transmembrane transport	154.836	8.22798e-38
GO:0030001	BP	metal ion transport	154.836	8.22798e-38
GO:0055085	BP	transmembrane transport	154.836	8.22798e-38
GO:0006811	BP	ion transport	154.836	8.22798e-38
GO:0006811	BP	ion transport	131.724	3.072e-30
GO:0055085	BP	transmembrane transport	131.724	3.072e-30
GO:1903830	BP	magnesium ion transmembrane transport	131.724	3.072e-30
GO:0030001	BP	metal ion transport	131.724	3.072e-30
GO:0015693	BP	magnesium ion transport	130.183	9.72492e-30
GO:0055085	BP	transmembrane transport	130.183	9.72492e-30
GO:0006811	BP	ion transport	130.183	9.72492e-30
GO:1903830	BP	magnesium ion transmembrane transport	130.183	9.72492e-30
GO:0030001	BP	metal ion transport	130.183	9.72492e-30
GO:0030001	BP	metal ion transport	129.028	4.35504e-29
GO:0055085	BP	transmembrane transport	129.028	4.35504e-29
GO:1903830	BP	magnesium ion transmembrane transport	129.028	4.35504e-29
GO:0006811	BP	ion transport	129.028	4.35504e-29
GO:0055085	BP	transmembrane transport	127.487	9.98777e-29
GO:0030001	BP	metal ion transport	127.487	9.98777e-29
GO:1903830	BP	magnesium ion transmembrane transport	127.487	9.98777e-29
GO:0006811	BP	ion transport	127.487	9.98777e-29
GO:0006811	BP	ion transport	125.946	1.03166e-28
GO:1903830	BP	magnesium ion transmembrane transport	125.946	1.03166e-28
GO:0006811	BP	ion transport	124.79	6.65507e-28
GO:0030001	BP	metal ion transport	124.79	6.65507e-28
GO:0055085	BP	transmembrane transport	124.79	6.65507e-28
GO:1903830	BP	magnesium ion transmembrane transport	124.79	6.65507e-28
GO:0006811	BP	ion transport	123.25	6.8249e-28
GO:1903830	BP	magnesium ion transmembrane transport	123.25	6.8249e-28
GO:0055085	BP	transmembrane transport	123.635	1.8256e-27
GO:0006811	BP	ion transport	123.635	1.8256e-27
GO:1903830	BP	magnesium ion transmembrane transport	123.635	1.8256e-27
GO:0030001	BP	metal ion transport	123.635	1.8256e-27
GO:0048263	BP	determination of dorsal identity	177.178	4.39271e-74
GO:0009965	BP	leaf morphogenesis	177.178	4.39271e-74
GO:0010075	BP	regulation of meristem growth	177.178	4.39271e-74
GO:0080060	BP	integument development	177.178	4.39271e-74
GO:1905392	BP	plant organ morphogenesis	177.178	4.39271e-74
GO:0030154	BP	cell differentiation	177.178	4.39271e-74
GO:0010087	BP	phloem or xylem histogenesis	177.178	4.39271e-74
GO:0006355	BP	regulation of transcription, DNA-templated	177.178	4.39271e-74
GO:0010014	BP	meristem initiation	177.178	4.39271e-74
GO:0009855	BP	determination of bilateral symmetry	177.178	4.39271e-74
GO:0006355	BP	regulation of transcription, DNA-templated	184.882	7.45193e-74
GO:0030154	BP	cell differentiation	184.882	7.45193e-74
GO:0030154	BP	cell differentiation	179.104	1.5804e-73
GO:0006355	BP	regulation of transcription, DNA-templated	179.104	1.5804e-73
GO:0006355	BP	regulation of transcription, DNA-templated	181.03	1.87346e-73
GO:0030154	BP	cell differentiation	181.03	1.87346e-73
GO:0030154	BP	cell differentiation	178.333	7.7766e-73
GO:0006355	BP	regulation of transcription, DNA-templated	178.333	7.7766e-73
GO:0006355	BP	regulation of transcription, DNA-templated	181.03	2.20126e-72
GO:0030154	BP	cell differentiation	181.03	2.20126e-72
GO:0006355	BP	regulation of transcription, DNA-templated	172.555	7.53334e-72
GO:0030154	BP	cell differentiation	172.555	7.53334e-72
GO:0030154	BP	cell differentiation	181.415	1.34353e-71
GO:0006355	BP	regulation of transcription, DNA-templated	181.415	1.34353e-71
GO:0030154	BP	cell differentiation	170.244	4.67513e-68
GO:0006355	BP	regulation of transcription, DNA-templated	170.244	4.67513e-68
GO:0030154	BP	cell differentiation	167.548	1.34888e-67
GO:0006355	BP	regulation of transcription, DNA-templated	167.548	1.34888e-67
GO:0006355	BP	regulation of transcription, DNA-templated	162.155	1.36677e-67
GO:0030154	BP	cell differentiation	162.155	1.36677e-67
GO:0006355	BP	regulation of transcription, DNA-templated	153.295	1.54459e-65
GO:0030154	BP	cell differentiation	153.295	1.54459e-65
GO:0006626	BP	protein targeting to mitochondrion	107.457	1.09955e-20
GO:0030150	BP	protein import into mitochondrial matrix	107.457	1.09955e-20
GO:0006468	BP	protein phosphorylation	436.802	9.28384e-135
GO:0016310	BP	phosphorylation	436.802	9.28384e-135
GO:0016310	BP	phosphorylation	426.402	3.1414e-129
GO:0006468	BP	protein phosphorylation	426.402	3.1414e-129
GO:0006468	BP	protein phosphorylation	415.616	2.40861e-128
GO:0016310	BP	phosphorylation	408.683	4.66298e-121
GO:0006468	BP	protein phosphorylation	408.683	4.66298e-121
GO:0016310	BP	phosphorylation	394.815	8.53197e-119
GO:0006468	BP	protein phosphorylation	394.815	8.53197e-119
GO:0016310	BP	phosphorylation	389.037	4.36132e-117
GO:0006468	BP	protein phosphorylation	389.037	4.36132e-117
GO:0006468	BP	protein phosphorylation	393.66	1.10684e-116
GO:0016310	BP	phosphorylation	393.66	1.10684e-116
GO:0006468	BP	protein phosphorylation	393.66	1.34018e-116
GO:0016310	BP	phosphorylation	393.66	1.34018e-116
GO:0016310	BP	phosphorylation	381.719	1.58209e-116
GO:0006468	BP	protein phosphorylation	381.719	1.58209e-116
GO:0048364	BP	root development	127.487	4.68807e-30
GO:0048367	BP	shoot system development	127.487	4.68807e-30
GO:0048367	BP	shoot system development	119.013	3.71405e-27
GO:0048364	BP	root development	119.013	3.71405e-27
GO:0048367	BP	shoot system development	116.316	2.06163e-26
GO:0048364	BP	root development	116.316	2.06163e-26
GO:0048364	BP	root development	103.99	5.55257e-22
GO:0048367	BP	shoot system development	103.99	5.55257e-22
GO:0006413	BP	translational initiation	103.99	5.55257e-22
GO:0048364	BP	root development	98.2117	3.15383e-20
GO:0048367	BP	shoot system development	98.2117	3.15383e-20
GO:0048364	BP	root development	94.7449	9.12259e-19
GO:0048367	BP	shoot system development	94.7449	9.12259e-19
GO:0048364	BP	root development	92.8189	6.34762e-18
GO:0048367	BP	shoot system development	92.8189	6.34762e-18
GO:0048364	BP	root development	90.8929	7.62141e-18
GO:0048367	BP	shoot system development	90.8929	7.62141e-18
GO:0048367	BP	shoot system development	85.5001	8.91239e-16
GO:0048364	BP	root development	85.5001	8.91239e-16
GO:0048367	BP	shoot system development	84.7297	1.87489e-15
GO:0048364	BP	root development	84.7297	1.87489e-15
GO:0048367	BP	shoot system development	82.0333	1.11631e-14
GO:0048364	BP	root development	82.0333	1.11631e-14
GO:0048364	BP	root development	71.633	4.33099e-11
GO:0048367	BP	shoot system development	71.633	4.33099e-11
GO:0048364	BP	root development	71.2478	5.73534e-11
GO:0048367	BP	shoot system development	71.2478	5.73534e-11
GO:0048367	BP	shoot system development	62.7734	2.38054e-09
GO:0048364	BP	root development	62.7734	2.38054e-09
GO:0048364	BP	root development	65.855	3.55395e-09
GO:0048367	BP	shoot system development	65.855	3.55395e-09
GO:0006355	BP	regulation of transcription, DNA-templated	304.679	1.46861e-83
GO:0006355	BP	regulation of transcription, DNA-templated	287.73	3.94878e-78
GO:0006355	BP	regulation of transcription, DNA-templated	287.73	3.94878e-78
GO:0006355	BP	regulation of transcription, DNA-templated	287.73	3.94878e-78
GO:0006355	BP	regulation of transcription, DNA-templated	287.73	3.94878e-78
GO:0006355	BP	regulation of transcription, DNA-templated	283.108	1.61137e-76
GO:0006355	BP	regulation of transcription, DNA-templated	255.758	1.65871e-67
GO:0006355	BP	regulation of transcription, DNA-templated	236.113	6.05987e-63
GO:0006355	BP	regulation of transcription, DNA-templated	241.506	9.79658e-63
GO:0006355	BP	regulation of transcription, DNA-templated	237.269	2.67026e-61
GO:0006355	BP	regulation of transcription, DNA-templated	231.106	1.27114e-59
GO:0006355	BP	regulation of transcription, DNA-templated	221.09	2.75296e-56
GO:0006355	BP	regulation of transcription, DNA-templated	216.083	1.34818e-54
GO:0006355	BP	regulation of transcription, DNA-templated	205.682	2.98548e-51
GO:0006355	BP	regulation of transcription, DNA-templated	198.749	6.20749e-51
GO:0006355	BP	regulation of transcription, DNA-templated	202.216	3.92163e-50
GO:0006869	BP	lipid transport	88.1965	2.27516e-34
GO:0006869	BP	lipid transport	124.02	1.41758e-32
GO:0006869	BP	lipid transport	120.168	1.92418e-32
GO:0090153	BP	regulation of sphingolipid biosynthetic process	120.168	1.92418e-32
GO:0009555	BP	pollen development	120.168	1.92418e-32
GO:0006869	BP	lipid transport	88.5817	8.49459e-32
GO:0006869	BP	lipid transport	114.005	5.01305e-31
GO:0006869	BP	lipid transport	114.005	5.35486e-31
GO:0006869	BP	lipid transport	114.005	5.35486e-31
GO:0006869	BP	lipid transport	118.627	7.32058e-31
GO:0006869	BP	lipid transport	111.309	1.67551e-27
GO:0015074	BP	DNA integration	1218.37	0
GO:0098869	BP	cellular oxidant detoxification	1152.5	0
GO:0015074	BP	DNA integration	1152.5	0
GO:0098869	BP	cellular oxidant detoxification	1151.73	0
GO:0015074	BP	DNA integration	1151.73	0
GO:0015074	BP	DNA integration	1121.69	0
GO:0015074	BP	DNA integration	1100.5	0
GO:0015074	BP	DNA integration	1025.77	0
GO:0015074	BP	DNA integration	988.023	0
GO:0015074	BP	DNA integration	985.712	0
GO:0015074	BP	DNA integration	966.837	0
GO:0015074	BP	DNA integration	965.296	0
GO:0015074	BP	DNA integration	951.429	0
GO:0006278	BP	RNA-templated DNA biosynthetic process	934.865	0
GO:0015074	BP	DNA integration	934.865	0
GO:0006508	BP	proteolysis	934.865	0
GO:0015074	BP	DNA integration	898.271	0
GO:0015074	BP	DNA integration	875.544	0
GO:0015074	BP	DNA integration	849.351	0
GO:0015074	BP	DNA integration	845.884	0
GO:0006355	BP	regulation of transcription, DNA-templated	845.884	0
GO:0015074	BP	DNA integration	827.009	0
GO:0006508	BP	proteolysis	745.347	0
GO:0000162	BP	tryptophan biosynthetic process	95.5153	4.64615e-49
GO:0000162	BP	tryptophan biosynthetic process	97.4413	1.01674e-48
GO:0000162	BP	tryptophan biosynthetic process	97.4413	1.01674e-48
GO:0000162	BP	tryptophan biosynthetic process	100.908	1.83118e-47
GO:0000162	BP	tryptophan biosynthetic process	90.1225	1.30492e-46
GO:0000162	BP	tryptophan biosynthetic process	90.1225	1.30492e-46
GO:0000162	BP	tryptophan biosynthetic process	97.8265	2.37823e-46
GO:0000162	BP	tryptophan biosynthetic process	97.8265	2.37823e-46
GO:0000162	BP	tryptophan biosynthetic process	95.9005	1.23125e-45
GO:0000162	BP	tryptophan biosynthetic process	97.0561	5.24558e-43
GO:0000162	BP	tryptophan biosynthetic process	100.523	6.312e-29
GO:0009073	BP	aromatic amino acid family biosynthetic process	64.6994	9.98272e-13
GO:0008652	BP	cellular amino acid biosynthetic process	64.6994	9.98272e-13
GO:0000162	BP	tryptophan biosynthetic process	64.6994	9.98272e-13
GO:0044210	BP	'de novo' CTP biosynthetic process	171.014	3.66935e-63
GO:0006541	BP	glutamine metabolic process	171.014	3.66935e-63
GO:0006221	BP	pyrimidine nucleotide biosynthetic process	171.014	3.66935e-63
GO:0006241	BP	CTP biosynthetic process	171.014	3.66935e-63
GO:0006541	BP	glutamine metabolic process	170.244	3.91159e-63
GO:0044210	BP	'de novo' CTP biosynthetic process	170.244	3.91159e-63
GO:0006221	BP	pyrimidine nucleotide biosynthetic process	170.244	3.91159e-63
GO:0006241	BP	CTP biosynthetic process	170.244	3.91159e-63
GO:0006241	BP	CTP biosynthetic process	171.785	4.95364e-62
GO:0006221	BP	pyrimidine nucleotide biosynthetic process	171.785	4.95364e-62
GO:0044210	BP	'de novo' CTP biosynthetic process	171.785	4.95364e-62
GO:0006541	BP	glutamine metabolic process	171.785	4.95364e-62
GO:0006541	BP	glutamine metabolic process	159.073	3.59763e-59
GO:0006221	BP	pyrimidine nucleotide biosynthetic process	159.073	3.59763e-59
GO:0044210	BP	'de novo' CTP biosynthetic process	159.073	3.59763e-59
GO:0006241	BP	CTP biosynthetic process	159.073	3.59763e-59
GO:0044210	BP	'de novo' CTP biosynthetic process	163.31	1.66023e-58
GO:0006541	BP	glutamine metabolic process	163.31	1.66023e-58
GO:0006241	BP	CTP biosynthetic process	163.31	1.66023e-58
GO:0006221	BP	pyrimidine nucleotide biosynthetic process	163.31	1.66023e-58
GO:0006221	BP	pyrimidine nucleotide biosynthetic process	159.844	2.39084e-57
GO:0006541	BP	glutamine metabolic process	159.844	2.39084e-57
GO:0006241	BP	CTP biosynthetic process	159.844	2.39084e-57
GO:0044210	BP	'de novo' CTP biosynthetic process	159.844	2.39084e-57
GO:0006221	BP	pyrimidine nucleotide biosynthetic process	166.392	5.06804e-57
GO:0006541	BP	glutamine metabolic process	166.392	5.06804e-57
GO:0006241	BP	CTP biosynthetic process	166.392	5.06804e-57
GO:0044210	BP	'de novo' CTP biosynthetic process	166.392	5.06804e-57
GO:0006241	BP	CTP biosynthetic process	148.288	1.66929e-54
GO:0006541	BP	glutamine metabolic process	148.288	1.66929e-54
GO:0006221	BP	pyrimidine nucleotide biosynthetic process	148.288	1.66929e-54
GO:0044210	BP	'de novo' CTP biosynthetic process	148.288	1.66929e-54
GO:0044210	BP	'de novo' CTP biosynthetic process	151.754	6.14183e-54
GO:0006241	BP	CTP biosynthetic process	151.754	6.14183e-54
GO:0006221	BP	pyrimidine nucleotide biosynthetic process	151.754	6.14183e-54
GO:0006541	BP	glutamine metabolic process	151.754	6.14183e-54
GO:0006541	BP	glutamine metabolic process	143.665	1.39628e-52
GO:0006221	BP	pyrimidine nucleotide biosynthetic process	143.665	1.39628e-52
GO:0044210	BP	'de novo' CTP biosynthetic process	143.665	1.39628e-52
GO:0006241	BP	CTP biosynthetic process	143.665	1.39628e-52
GO:0006355	BP	regulation of transcription, DNA-templated	259.225	3.25536e-72
GO:0006486	BP	protein glycosylation	136.732	1.06271e-48
GO:0009740	BP	gibberellic acid mediated signaling pathway	136.732	1.06271e-48
GO:0009740	BP	gibberellic acid mediated signaling pathway	122.865	1.12224e-48
GO:0006486	BP	protein glycosylation	123.25	1.60672e-48
GO:0006486	BP	protein glycosylation	134.035	3.62009e-48
GO:0009740	BP	gibberellic acid mediated signaling pathway	134.035	3.62009e-48
GO:0009740	BP	gibberellic acid mediated signaling pathway	124.405	4.41467e-48
GO:0006486	BP	protein glycosylation	124.405	4.41467e-48
GO:0006486	BP	protein glycosylation	119.398	6.40987e-48
GO:0009740	BP	gibberellic acid mediated signaling pathway	119.398	6.40987e-48
GO:0006486	BP	protein glycosylation	126.716	4.33428e-44
GO:0006486	BP	protein glycosylation	116.316	1.14514e-40
GO:0009740	BP	gibberellic acid mediated signaling pathway	116.316	1.14514e-40
GO:0006508	BP	proteolysis	616.305	0
GO:0006355	BP	regulation of transcription, DNA-templated	178.333	1.29871e-49
GO:0006355	BP	regulation of transcription, DNA-templated	180.259	1.57878e-47
GO:0006355	BP	regulation of transcription, DNA-templated	177.178	2.40824e-47
GO:0006355	BP	regulation of transcription, DNA-templated	175.252	3.60395e-46
GO:0006355	BP	regulation of transcription, DNA-templated	172.555	9.37854e-46
GO:0006355	BP	regulation of transcription, DNA-templated	172.555	9.37854e-46
GO:0006355	BP	regulation of transcription, DNA-templated	174.096	1.38111e-45
GO:0006355	BP	regulation of transcription, DNA-templated	174.096	1.38111e-45
GO:0006355	BP	regulation of transcription, DNA-templated	172.94	1.45158e-45
GO:0006355	BP	regulation of transcription, DNA-templated	172.94	1.45158e-45
GO:0006355	BP	regulation of transcription, DNA-templated	172.555	2.36495e-45
GO:0006355	BP	regulation of transcription, DNA-templated	172.555	2.74946e-45
GO:0006355	BP	regulation of transcription, DNA-templated	172.555	7.94444e-45
GO:0006355	BP	regulation of transcription, DNA-templated	170.629	1.60696e-44
GO:0006355	BP	regulation of transcription, DNA-templated	170.629	1.60696e-44
GO:0006355	BP	regulation of transcription, DNA-templated	170.244	3.23942e-44
GO:0006355	BP	regulation of transcription, DNA-templated	167.548	1.38097e-43
GO:0006355	BP	regulation of transcription, DNA-templated	164.081	2.78772e-42
GO:0006355	BP	regulation of transcription, DNA-templated	164.851	3.58712e-42
GO:0006355	BP	regulation of transcription, DNA-templated	164.081	4.63888e-42
GO:0006355	BP	regulation of transcription, DNA-templated	162.155	2.44171e-41
GO:0006355	BP	regulation of transcription, DNA-templated	159.458	3.18027e-41
GO:0006754	BP	ATP biosynthetic process	135.576	2.69247e-32
GO:0015986	BP	proton motive force-driven ATP synthesis	135.576	2.69247e-32
GO:0006811	BP	ion transport	135.576	2.69247e-32
GO:0006811	BP	ion transport	135.576	1.14991e-31
GO:0015986	BP	proton motive force-driven ATP synthesis	135.576	1.14991e-31
GO:0006754	BP	ATP biosynthetic process	135.576	1.14991e-31
GO:0006811	BP	ion transport	131.724	9.46066e-31
GO:0015986	BP	proton motive force-driven ATP synthesis	131.724	9.46066e-31
GO:0006754	BP	ATP biosynthetic process	131.724	9.46066e-31
GO:0015986	BP	proton motive force-driven ATP synthesis	131.339	1.34335e-30
GO:0006811	BP	ion transport	131.339	1.34335e-30
GO:0006754	BP	ATP biosynthetic process	131.339	1.34335e-30
GO:0015986	BP	proton motive force-driven ATP synthesis	99.3673	1.44517e-20
GO:0006811	BP	ion transport	99.3673	1.44517e-20
GO:0006754	BP	ATP biosynthetic process	99.3673	1.44517e-20
GO:0015986	BP	proton motive force-driven ATP synthesis	83.1889	2.49587e-14
GO:0006811	BP	ion transport	83.1889	2.49587e-14
GO:0006754	BP	ATP biosynthetic process	83.1889	2.49587e-14
GO:0006811	BP	ion transport	69.3218	8.3731e-10
GO:0042777	BP	proton motive force-driven plasma membrane ATP synthesis	69.3218	8.3731e-10
GO:0015986	BP	proton motive force-driven ATP synthesis	69.3218	8.3731e-10
GO:0006754	BP	ATP biosynthetic process	69.3218	8.3731e-10
GO:0015986	BP	proton motive force-driven ATP synthesis	68.5514	1.46881e-09
GO:0006754	BP	ATP biosynthetic process	68.5514	1.46881e-09
GO:0042777	BP	proton motive force-driven plasma membrane ATP synthesis	68.5514	1.46881e-09
GO:0006811	BP	ion transport	68.5514	1.46881e-09
GO:0006754	BP	ATP biosynthetic process	68.5514	1.46881e-09
GO:0006811	BP	ion transport	68.5514	1.46881e-09
GO:0015986	BP	proton motive force-driven ATP synthesis	68.5514	1.46881e-09
GO:0042777	BP	proton motive force-driven plasma membrane ATP synthesis	68.5514	1.46881e-09
GO:0006811	BP	ion transport	68.1662	1.5877e-09
GO:0015986	BP	proton motive force-driven ATP synthesis	68.1662	1.5877e-09
GO:0006754	BP	ATP biosynthetic process	68.1662	1.5877e-09
GO:0006811	BP	ion transport	68.1662	1.69899e-09
GO:0015986	BP	proton motive force-driven ATP synthesis	68.1662	1.69899e-09
GO:0006811	BP	ion transport	68.1662	1.69899e-09
GO:0042777	BP	proton motive force-driven plasma membrane ATP synthesis	68.1662	1.69899e-09
GO:0006754	BP	ATP biosynthetic process	68.1662	1.69899e-09
GO:0015986	BP	proton motive force-driven ATP synthesis	68.1662	1.69899e-09
GO:0006754	BP	ATP biosynthetic process	68.1662	1.69899e-09
GO:0042777	BP	proton motive force-driven plasma membrane ATP synthesis	68.1662	1.69899e-09
GO:0042777	BP	proton motive force-driven plasma membrane ATP synthesis	67.3958	3.75853e-09
GO:0006754	BP	ATP biosynthetic process	67.3958	3.75853e-09
GO:0006811	BP	ion transport	67.3958	3.75853e-09
GO:0015986	BP	proton motive force-driven ATP synthesis	67.3958	3.75853e-09
GO:0006887	BP	exocytosis	129.798	1.27666e-36
GO:0006887	BP	exocytosis	108.997	4.32746e-34
GO:0006887	BP	exocytosis	102.449	3.03441e-32
GO:0006887	BP	exocytosis	104.375	2.16353e-31
GO:0006887	BP	exocytosis	105.145	4.18623e-31
GO:0006887	BP	exocytosis	95.9005	1.64856e-28
GO:0006887	BP	exocytosis	91.6633	4.29278e-28
GO:0006887	BP	exocytosis	96.6709	6.04096e-28
GO:0006887	BP	exocytosis	122.479	1.13693e-24
GO:0006887	BP	exocytosis	110.923	1.54507e-24
GO:0006887	BP	exocytosis	110.923	1.54507e-24
GO:0006893	BP	Golgi to plasma membrane transport	110.923	1.54507e-24
GO:0051085	BP	chaperone cofactor-dependent protein refolding	56.225	7.71667e-23
GO:0051085	BP	chaperone cofactor-dependent protein refolding	93.9745	3.4341e-17
GO:0051085	BP	chaperone cofactor-dependent protein refolding	78.9518	3.36658e-12
GO:0090502	BP	RNA phosphodiester bond hydrolysis, endonucleolytic	624.78	0
GO:0090502	BP	RNA phosphodiester bond hydrolysis, endonucleolytic	562.377	1.01663e-168
GO:0019287	BP	isopentenyl diphosphate biosynthetic process, mevalonate pathway	106.301	3.43816e-36
GO:0008202	BP	steroid metabolic process	106.301	3.43816e-36
GO:0006694	BP	steroid biosynthetic process	106.301	3.43816e-36
GO:0008299	BP	isoprenoid biosynthetic process	106.301	3.43816e-36
GO:0006629	BP	lipid metabolic process	106.301	3.43816e-36
GO:0016126	BP	sterol biosynthetic process	106.301	3.43816e-36
GO:0008299	BP	isoprenoid biosynthetic process	100.908	6.01145e-33
GO:0008202	BP	steroid metabolic process	100.908	6.01145e-33
GO:0019287	BP	isopentenyl diphosphate biosynthetic process, mevalonate pathway	100.908	6.01145e-33
GO:0006629	BP	lipid metabolic process	100.908	6.01145e-33
GO:0006694	BP	steroid biosynthetic process	100.908	6.01145e-33
GO:0019287	BP	isopentenyl diphosphate biosynthetic process, mevalonate pathway	100.908	6.01145e-33
GO:0016126	BP	sterol biosynthetic process	100.908	6.01145e-33
GO:0008202	BP	steroid metabolic process	98.2117	1.52818e-32
GO:0016126	BP	sterol biosynthetic process	98.2117	1.52818e-32
GO:0008299	BP	isoprenoid biosynthetic process	98.2117	1.52818e-32
GO:0006694	BP	steroid biosynthetic process	98.2117	1.52818e-32
GO:0006629	BP	lipid metabolic process	98.2117	1.52818e-32
GO:0019287	BP	isopentenyl diphosphate biosynthetic process, mevalonate pathway	98.2117	1.52818e-32
GO:0006694	BP	steroid biosynthetic process	95.5153	9.0912e-32
GO:0006629	BP	lipid metabolic process	95.5153	9.0912e-32
GO:0016126	BP	sterol biosynthetic process	95.5153	9.0912e-32
GO:0008299	BP	isoprenoid biosynthetic process	95.5153	9.0912e-32
GO:0019287	BP	isopentenyl diphosphate biosynthetic process, mevalonate pathway	95.5153	9.0912e-32
GO:0008202	BP	steroid metabolic process	95.5153	9.0912e-32
GO:0019287	BP	isopentenyl diphosphate biosynthetic process, mevalonate pathway	103.99	1.0161e-31
GO:0008299	BP	isoprenoid biosynthetic process	103.99	1.0161e-31
GO:0006629	BP	lipid metabolic process	103.99	1.0161e-31
GO:0006694	BP	steroid biosynthetic process	103.99	1.0161e-31
GO:0016126	BP	sterol biosynthetic process	103.99	1.0161e-31
GO:0008299	BP	isoprenoid biosynthetic process	96.2857	1.38521e-31
GO:0006629	BP	lipid metabolic process	96.2857	1.38521e-31
GO:0019287	BP	isopentenyl diphosphate biosynthetic process, mevalonate pathway	96.2857	1.38521e-31
GO:0008202	BP	steroid metabolic process	96.2857	1.38521e-31
GO:0006694	BP	steroid biosynthetic process	96.2857	1.38521e-31
GO:0016126	BP	sterol biosynthetic process	96.2857	1.38521e-31
GO:0006694	BP	steroid biosynthetic process	119.398	1.52703e-26
GO:0016310	BP	phosphorylation	119.398	1.52703e-26
GO:0006629	BP	lipid metabolic process	119.398	1.52703e-26
GO:0008299	BP	isoprenoid biosynthetic process	119.398	1.52703e-26
GO:0016126	BP	sterol biosynthetic process	119.398	1.52703e-26
GO:0019287	BP	isopentenyl diphosphate biosynthetic process, mevalonate pathway	119.398	1.52703e-26
GO:0019287	BP	isopentenyl diphosphate biosynthetic process, mevalonate pathway	81.6481	2.46186e-26
GO:0006694	BP	steroid biosynthetic process	120.553	4.98258e-26
GO:0006629	BP	lipid metabolic process	120.553	4.98258e-26
GO:0019287	BP	isopentenyl diphosphate biosynthetic process, mevalonate pathway	120.553	4.98258e-26
GO:0008299	BP	isoprenoid biosynthetic process	120.553	4.98258e-26
GO:0016126	BP	sterol biosynthetic process	120.553	4.98258e-26
GO:0008202	BP	steroid metabolic process	120.553	4.98258e-26
GO:0019287	BP	isopentenyl diphosphate biosynthetic process, mevalonate pathway	120.553	4.98258e-26
GO:0019287	BP	isopentenyl diphosphate biosynthetic process, mevalonate pathway	120.553	4.98258e-26
GO:0019287	BP	isopentenyl diphosphate biosynthetic process, mevalonate pathway	120.553	4.98258e-26
GO:0008299	BP	isoprenoid biosynthetic process	118.242	3.11514e-25
GO:0008202	BP	steroid metabolic process	118.242	3.11514e-25
GO:0008299	BP	isoprenoid biosynthetic process	118.242	3.11514e-25
GO:0016126	BP	sterol biosynthetic process	118.242	3.11514e-25
GO:0008202	BP	steroid metabolic process	118.242	3.11514e-25
GO:0016126	BP	sterol biosynthetic process	118.242	3.11514e-25
GO:0019287	BP	isopentenyl diphosphate biosynthetic process, mevalonate pathway	118.242	3.11514e-25
GO:0019287	BP	isopentenyl diphosphate biosynthetic process, mevalonate pathway	118.242	3.11514e-25
GO:0006694	BP	steroid biosynthetic process	118.242	3.11514e-25
GO:0006629	BP	lipid metabolic process	118.242	3.11514e-25
GO:0006694	BP	steroid biosynthetic process	118.242	3.11514e-25
GO:0006629	BP	lipid metabolic process	118.242	3.11514e-25
GO:0008202	BP	steroid metabolic process	113.235	1.41485e-23
GO:0016126	BP	sterol biosynthetic process	113.235	1.41485e-23
GO:0006694	BP	steroid biosynthetic process	113.235	1.41485e-23
GO:0019287	BP	isopentenyl diphosphate biosynthetic process, mevalonate pathway	113.235	1.41485e-23
GO:0006629	BP	lipid metabolic process	113.235	1.41485e-23
GO:0008299	BP	isoprenoid biosynthetic process	113.235	1.41485e-23
GO:0006629	BP	lipid metabolic process	92.4337	6.69715e-17
GO:0006695	BP	cholesterol biosynthetic process	92.4337	6.69715e-17
GO:0006694	BP	steroid biosynthetic process	92.4337	6.69715e-17
GO:0008203	BP	cholesterol metabolic process	92.4337	6.69715e-17
GO:0008202	BP	steroid metabolic process	92.4337	6.69715e-17
GO:0008299	BP	isoprenoid biosynthetic process	92.4337	6.69715e-17
GO:0016126	BP	sterol biosynthetic process	92.4337	6.69715e-17
GO:0019287	BP	isopentenyl diphosphate biosynthetic process, mevalonate pathway	92.4337	6.69715e-17
GO:0008203	BP	cholesterol metabolic process	90.5077	1.97201e-16
GO:0008202	BP	steroid metabolic process	90.5077	1.97201e-16
GO:0008299	BP	isoprenoid biosynthetic process	90.5077	1.97201e-16
GO:0006695	BP	cholesterol biosynthetic process	90.5077	1.97201e-16
GO:0006694	BP	steroid biosynthetic process	90.5077	1.97201e-16
GO:0006629	BP	lipid metabolic process	90.5077	1.97201e-16
GO:0019287	BP	isopentenyl diphosphate biosynthetic process, mevalonate pathway	90.5077	1.97201e-16
GO:0016126	BP	sterol biosynthetic process	90.5077	1.97201e-16
GO:0006694	BP	steroid biosynthetic process	91.2781	2.24006e-16
GO:0006629	BP	lipid metabolic process	91.2781	2.24006e-16
GO:0006695	BP	cholesterol biosynthetic process	91.2781	2.24006e-16
GO:0008202	BP	steroid metabolic process	91.2781	2.24006e-16
GO:0008299	BP	isoprenoid biosynthetic process	91.2781	2.24006e-16
GO:0008203	BP	cholesterol metabolic process	91.2781	2.24006e-16
GO:0016126	BP	sterol biosynthetic process	91.2781	2.24006e-16
GO:0019287	BP	isopentenyl diphosphate biosynthetic process, mevalonate pathway	91.2781	2.24006e-16
GO:0009820	BP	alkaloid metabolic process	349.362	2.11515e-117
GO:0006364	BP	rRNA processing	248.44	6.5477e-79
GO:0000373	BP	Group II intron splicing	248.44	6.5477e-79
GO:0000373	BP	Group II intron splicing	203.371	4.86311e-61
GO:0006364	BP	rRNA processing	203.371	4.86311e-61
GO:0006629	BP	lipid metabolic process	59.3066	9.43494e-09
GO:0016042	BP	lipid catabolic process	59.6918	1.25154e-08
GO:0006629	BP	lipid metabolic process	59.6918	1.25154e-08
GO:0016042	BP	lipid catabolic process	54.299	8.52313e-07
GO:0006629	BP	lipid metabolic process	54.299	8.52313e-07
GO:0016042	BP	lipid catabolic process	53.9138	8.95079e-07
GO:0006629	BP	lipid metabolic process	53.9138	8.95079e-07
GO:0016042	BP	lipid catabolic process	53.5286	1.57897e-06
GO:0006629	BP	lipid metabolic process	53.5286	1.57897e-06
GO:0016042	BP	lipid catabolic process	52.373	3.65081e-06
GO:0006629	BP	lipid metabolic process	52.373	3.65081e-06
GO:0008152	BP	metabolic process	218.009	1.212e-117
GO:0006260	BP	DNA replication	218.009	1.212e-117
GO:0006260	BP	DNA replication	211.846	1.2787e-107
GO:0008152	BP	metabolic process	211.846	1.2787e-107
GO:0008152	BP	metabolic process	205.682	2.29871e-102
GO:0006260	BP	DNA replication	205.682	2.29871e-102
GO:0009263	BP	deoxyribonucleotide biosynthetic process	200.675	1.13515e-100
GO:0008152	BP	metabolic process	200.675	1.13515e-100
GO:0006260	BP	DNA replication	200.675	1.13515e-100
GO:0008152	BP	metabolic process	171.785	2.68075e-95
GO:0006260	BP	DNA replication	171.785	2.68075e-95
GO:0008152	BP	metabolic process	153.68	2.1732e-91
GO:0006260	BP	DNA replication	153.68	2.1732e-91
GO:0006260	BP	DNA replication	170.244	3.35851e-91
GO:0008152	BP	metabolic process	170.244	3.35851e-91
GO:0006260	BP	DNA replication	174.866	9.39098e-89
GO:0008152	BP	metabolic process	200.29	3.60487e-87
GO:0006260	BP	DNA replication	200.29	3.60487e-87
GO:0006260	BP	DNA replication	161.77	3.48899e-85
GO:0008152	BP	metabolic process	161.77	3.48899e-85
GO:0008152	BP	metabolic process	161.384	4.40336e-85
GO:0006260	BP	DNA replication	161.384	4.40336e-85
GO:0006260	BP	DNA replication	166.392	4.47656e-85
GO:0008152	BP	metabolic process	166.392	4.47656e-85
GO:0045944	BP	positive regulation of transcription by RNA polymerase II	117.472	3.69812e-26
GO:0006355	BP	regulation of transcription, DNA-templated	115.931	1.04416e-24
GO:0045944	BP	positive regulation of transcription by RNA polymerase II	115.931	1.04416e-24
GO:0045944	BP	positive regulation of transcription by RNA polymerase II	115.931	1.68159e-24
GO:0045944	BP	positive regulation of transcription by RNA polymerase II	114.775	4.24624e-24
GO:0045944	BP	positive regulation of transcription by RNA polymerase II	110.923	4.66334e-23
GO:0006357	BP	regulation of transcription by RNA polymerase II	110.923	4.66334e-23
GO:0045944	BP	positive regulation of transcription by RNA polymerase II	109.383	1.2025e-22
GO:0045944	BP	positive regulation of transcription by RNA polymerase II	100.138	1.98851e-22
GO:0045944	BP	positive regulation of transcription by RNA polymerase II	108.227	5.2514e-22
GO:0045944	BP	positive regulation of transcription by RNA polymerase II	103.99	2.72074e-21
GO:0032103	BP	positive regulation of response to external stimulus	153.295	1.21705e-34
GO:0090305	BP	nucleic acid phosphodiester bond hydrolysis	153.295	1.21705e-34
GO:0002833	BP	positive regulation of response to biotic stimulus	153.295	1.21705e-34
GO:0031349	BP	positive regulation of defense response	153.295	1.21705e-34
GO:0050778	BP	positive regulation of immune response	153.295	1.21705e-34
GO:0031349	BP	positive regulation of defense response	149.443	1.91866e-33
GO:0090305	BP	nucleic acid phosphodiester bond hydrolysis	149.443	1.91866e-33
GO:0002833	BP	positive regulation of response to biotic stimulus	149.443	1.91866e-33
GO:0032103	BP	positive regulation of response to external stimulus	149.443	1.91866e-33
GO:0050778	BP	positive regulation of immune response	149.443	1.91866e-33
GO:0006508	BP	proteolysis	189.504	1.47645e-69
GO:0006508	BP	proteolysis	185.267	3.832e-62
GO:0006508	BP	proteolysis	150.984	4.65885e-41
GO:0006508	BP	proteolysis	158.303	7.03685e-41
GO:0006508	BP	proteolysis	158.303	2.39996e-38
GO:0006508	BP	proteolysis	141.739	1.3608e-37
GO:0006508	BP	proteolysis	146.747	2.32056e-35
GO:0006508	BP	proteolysis	146.747	2.93989e-34
GO:0006508	BP	proteolysis	145.976	4.40391e-34
GO:0006508	BP	proteolysis	142.895	5.88334e-33
GO:0006508	BP	proteolysis	140.969	2.46818e-32
GO:0006508	BP	proteolysis	130.568	5.48683e-30
GO:0006508	BP	proteolysis	132.88	1.83703e-29
GO:0016311	BP	dephosphorylation	112.079	1.69717e-40
GO:0016311	BP	dephosphorylation	93.9745	2.28695e-38
GO:0016311	BP	dephosphorylation	74.7146	3.28631e-28
GO:0006351	BP	transcription, DNA-templated	221.476	9.95234e-59
GO:0006355	BP	regulation of transcription, DNA-templated	221.476	9.95234e-59
GO:0032502	BP	developmental process	221.476	9.95234e-59
GO:0006351	BP	transcription, DNA-templated	213.772	3.11676e-56
GO:0006355	BP	regulation of transcription, DNA-templated	213.772	3.11676e-56
GO:0032502	BP	developmental process	213.772	3.11676e-56
GO:0099402	BP	plant organ development	213.772	3.11676e-56
GO:0032502	BP	developmental process	211.846	1.8512e-55
GO:0006355	BP	regulation of transcription, DNA-templated	211.846	1.8512e-55
GO:0006351	BP	transcription, DNA-templated	211.846	1.8512e-55
GO:0032502	BP	developmental process	190.274	3.29407e-50
GO:0006351	BP	transcription, DNA-templated	190.274	3.29407e-50
GO:0006351	BP	transcription, DNA-templated	190.274	3.29407e-50
GO:0032502	BP	developmental process	190.274	3.29407e-50
GO:0006355	BP	regulation of transcription, DNA-templated	188.348	1.45319e-47
GO:0032502	BP	developmental process	188.348	1.45319e-47
GO:0099402	BP	plant organ development	188.348	1.45319e-47
GO:0006351	BP	transcription, DNA-templated	188.348	1.45319e-47
GO:0006351	BP	transcription, DNA-templated	181.03	3.23256e-46
GO:0099402	BP	plant organ development	181.03	3.23256e-46
GO:0006355	BP	regulation of transcription, DNA-templated	181.03	3.23256e-46
GO:0032502	BP	developmental process	181.03	3.23256e-46
GO:0006351	BP	transcription, DNA-templated	154.836	2.3062e-38
GO:0099402	BP	plant organ development	154.836	2.3062e-38
GO:0006355	BP	regulation of transcription, DNA-templated	154.836	2.3062e-38
GO:0032502	BP	developmental process	154.836	2.3062e-38
GO:0099402	BP	plant organ development	155.606	4.73802e-37
GO:0032502	BP	developmental process	155.606	4.73802e-37
GO:0006355	BP	regulation of transcription, DNA-templated	155.606	4.73802e-37
GO:0006351	BP	transcription, DNA-templated	155.606	4.73802e-37
GO:0006355	BP	regulation of transcription, DNA-templated	154.066	2.75841e-36
GO:0032502	BP	developmental process	154.066	2.75841e-36
GO:0006351	BP	transcription, DNA-templated	154.066	2.75841e-36
GO:0006351	BP	transcription, DNA-templated	148.673	2.4399e-34
GO:0032502	BP	developmental process	148.673	2.4399e-34
GO:0099402	BP	plant organ development	148.673	2.4399e-34
GO:0006355	BP	regulation of transcription, DNA-templated	148.673	2.4399e-34
GO:0032502	BP	developmental process	137.502	7.42163e-31
GO:0006355	BP	regulation of transcription, DNA-templated	137.502	7.42163e-31
GO:0006351	BP	transcription, DNA-templated	137.502	7.42163e-31
GO:0006355	BP	regulation of transcription, DNA-templated	125.176	2.04452e-27
GO:0099402	BP	plant organ development	125.176	2.04452e-27
GO:0006351	BP	transcription, DNA-templated	125.176	2.04452e-27
GO:0032502	BP	developmental process	125.176	2.04452e-27
GO:0006351	BP	transcription, DNA-templated	116.701	1.87703e-24
GO:0006355	BP	regulation of transcription, DNA-templated	116.701	1.87703e-24
GO:0032502	BP	developmental process	116.701	1.87703e-24
GO:0015031	BP	protein transport	84.7297	1.41775e-31
GO:0015031	BP	protein transport	85.8853	2.50327e-28
GO:0015031	BP	protein transport	85.8853	2.50327e-28
GO:0008088	BP	axo-dendritic transport	85.8853	2.50327e-28
GO:1903742	BP	regulation of anterograde synaptic vesicle transport	85.8853	2.50327e-28
GO:0008333	BP	endosome to lysosome transport	85.8853	2.50327e-28
GO:0015031	BP	protein transport	85.8853	2.50327e-28
GO:1903742	BP	regulation of anterograde synaptic vesicle transport	85.8853	2.50327e-28
GO:0008333	BP	endosome to lysosome transport	85.8853	2.50327e-28
GO:0008089	BP	anterograde axonal transport	85.8853	2.50327e-28
GO:0015031	BP	protein transport	85.8853	2.50327e-28
GO:0008088	BP	axo-dendritic transport	85.8853	2.50327e-28
GO:0015031	BP	protein transport	88.1965	5.16806e-28
GO:0015031	BP	protein transport	86.6557	8.88879e-28
GO:0015031	BP	protein transport	85.5001	1.47386e-27
GO:0015031	BP	protein transport	85.5001	1.47386e-27
GO:0016192	BP	vesicle-mediated transport	85.5001	1.47386e-27
GO:0051649	BP	establishment of localization in cell	85.5001	1.47386e-27
GO:0051649	BP	establishment of localization in cell	85.5001	1.47386e-27
GO:0051649	BP	establishment of localization in cell	85.5001	1.47386e-27
GO:0015031	BP	protein transport	85.5001	1.47386e-27
GO:0015031	BP	protein transport	85.5001	1.47386e-27
GO:0016192	BP	vesicle-mediated transport	85.5001	1.47386e-27
GO:0016192	BP	vesicle-mediated transport	85.5001	1.47386e-27
GO:0015031	BP	protein transport	85.5001	1.47386e-27
GO:0015031	BP	protein transport	85.5001	1.47386e-27
GO:0016192	BP	vesicle-mediated transport	85.5001	1.47386e-27
GO:0015031	BP	protein transport	85.5001	1.47386e-27
GO:0051649	BP	establishment of localization in cell	85.5001	1.47386e-27
GO:0015031	BP	protein transport	85.5001	1.47386e-27
GO:0015031	BP	protein transport	85.5001	1.47386e-27
GO:0016192	BP	vesicle-mediated transport	85.5001	1.47386e-27
GO:0015031	BP	protein transport	85.5001	1.47386e-27
GO:0051649	BP	establishment of localization in cell	85.5001	1.47386e-27
GO:0016192	BP	vesicle-mediated transport	85.5001	1.47386e-27
GO:0051649	BP	establishment of localization in cell	85.5001	1.47386e-27
GO:0015031	BP	protein transport	85.5001	1.47386e-27
GO:0051649	BP	establishment of localization in cell	85.5001	1.47386e-27
GO:0016192	BP	vesicle-mediated transport	85.5001	1.47386e-27
GO:0015074	BP	DNA integration	148.288	3.11499e-40
GO:0015074	BP	DNA integration	139.428	2.67058e-33
GO:0015074	BP	DNA integration	137.887	5.11952e-32
GO:0015074	BP	DNA integration	134.806	2.43739e-30
GO:0015074	BP	DNA integration	130.954	2.48637e-30
GO:0015074	BP	DNA integration	122.479	1.96229e-28
GO:0015074	BP	DNA integration	118.242	4.93821e-27
GO:0015074	BP	DNA integration	115.161	2.81923e-26
GO:0006952	BP	defense response	115.161	2.81923e-26
GO:0015074	BP	DNA integration	114.005	4.01382e-25
GO:0009791	BP	post-embryonic development	193.741	3.45102e-48
GO:0006412	BP	translation	88.5817	7.12816e-15
GO:0006412	BP	translation	78.1814	1.33303e-14
GO:0006412	BP	translation	81.2629	3.71837e-13
GO:0006412	BP	translation	81.2629	4.20659e-13
GO:0006412	BP	translation	81.2629	4.34921e-13
GO:0018230	BP	peptidyl-L-cysteine S-palmitoylation	41.9726	6.21308e-13
GO:0006612	BP	protein targeting to membrane	41.9726	6.21308e-13
GO:0010951	BP	negative regulation of endopeptidase activity	156.762	1.04019e-45
GO:0010951	BP	negative regulation of endopeptidase activity	155.606	3.02016e-45
GO:0010951	BP	negative regulation of endopeptidase activity	155.221	3.21077e-45
GO:0010951	BP	negative regulation of endopeptidase activity	140.584	1.95885e-39
GO:0010951	BP	negative regulation of endopeptidase activity	135.961	1.03467e-37
GO:0010466	BP	negative regulation of peptidase activity	135.961	1.03467e-37
GO:0010951	BP	negative regulation of endopeptidase activity	135.961	1.03467e-37
GO:0010466	BP	negative regulation of peptidase activity	135.961	1.03467e-37
GO:0010951	BP	negative regulation of endopeptidase activity	133.65	9.75003e-37
GO:0010951	BP	negative regulation of endopeptidase activity	128.642	6.53946e-35
GO:0010951	BP	negative regulation of endopeptidase activity	120.553	1.50499e-31
GO:0010951	BP	negative regulation of endopeptidase activity	107.842	1.07059e-26
GO:0010951	BP	negative regulation of endopeptidase activity	100.908	2.41607e-23
GO:0010951	BP	negative regulation of endopeptidase activity	99.3673	4.47818e-23
GO:0016310	BP	phosphorylation	99.3673	6.29723e-36
GO:0016310	BP	phosphorylation	98.5969	3.7511e-35
GO:0016310	BP	phosphorylation	144.05	2.30672e-34
GO:0016310	BP	phosphorylation	143.665	1.03586e-33
GO:0080005	BP	photosystem stoichiometry adjustment	62.7734	2.64526e-19
GO:0018106	BP	peptidyl-histidine phosphorylation	62.7734	2.64526e-19
GO:0046777	BP	protein autophosphorylation	62.7734	2.64526e-19
GO:0051776	BP	detection of redox state	62.7734	2.64526e-19
GO:0010109	BP	regulation of photosynthesis	62.7734	2.64526e-19
GO:0016310	BP	phosphorylation	62.7734	2.64526e-19
GO:0010468	BP	regulation of gene expression	62.7734	2.64526e-19
GO:0006004	BP	fucose metabolic process	243.047	7.35264e-70
GO:0006004	BP	fucose metabolic process	246.899	1.06793e-66
GO:0006004	BP	fucose metabolic process	236.498	1.20512e-64
GO:0006470	BP	protein dephosphorylation	246.899	5.60522e-64
GO:0016311	BP	dephosphorylation	246.899	5.60522e-64
GO:0006004	BP	fucose metabolic process	246.899	5.60522e-64
GO:0006004	BP	fucose metabolic process	236.113	1.22648e-63
GO:0006004	BP	fucose metabolic process	221.09	2.55642e-61
GO:0006004	BP	fucose metabolic process	223.016	5.90092e-59
GO:0006004	BP	fucose metabolic process	85.8853	2.49622e-48
GO:0006004	BP	fucose metabolic process	69.3218	1.18538e-21
GO:0006004	BP	fucose metabolic process	96.6709	6.1184e-19
GO:0007165	BP	signal transduction	642.884	0
GO:0050790	BP	regulation of catalytic activity	642.884	0
GO:0050790	BP	regulation of catalytic activity	642.114	0
GO:0007165	BP	signal transduction	642.114	0
GO:0050790	BP	regulation of catalytic activity	639.802	0
GO:0007165	BP	signal transduction	639.802	0
GO:0050790	BP	regulation of catalytic activity	636.336	0
GO:0007165	BP	signal transduction	636.336	0
GO:0050790	BP	regulation of catalytic activity	629.017	0
GO:0007165	BP	signal transduction	629.017	0
GO:0050790	BP	regulation of catalytic activity	628.246	0
GO:0007165	BP	signal transduction	628.246	0
GO:0007165	BP	signal transduction	623.624	0
GO:0050790	BP	regulation of catalytic activity	623.624	0
GO:0050790	BP	regulation of catalytic activity	614.379	0
GO:0007165	BP	signal transduction	614.379	0
GO:0007165	BP	signal transduction	605.52	0
GO:0050790	BP	regulation of catalytic activity	605.52	0
GO:0007165	BP	signal transduction	602.053	0
GO:0050790	BP	regulation of catalytic activity	602.053	0
GO:0007165	BP	signal transduction	581.637	0
GO:0050790	BP	regulation of catalytic activity	581.637	0
GO:0007165	BP	signal transduction	577.015	0
GO:0050790	BP	regulation of catalytic activity	577.015	0
GO:0055085	BP	transmembrane transport	365.155	1.04724e-173
GO:0055085	BP	transmembrane transport	288.5	1.81566e-127
GO:0055085	BP	transmembrane transport	440.654	1.82922e-125
GO:0055085	BP	transmembrane transport	439.113	5.83728e-125
GO:0006355	BP	regulation of transcription, DNA-templated	264.618	4.52298e-120
GO:0055085	BP	transmembrane transport	264.618	4.52298e-120
GO:0055085	BP	transmembrane transport	266.159	1.05854e-119
GO:0055085	BP	transmembrane transport	266.159	5.63765e-116
GO:0055085	BP	transmembrane transport	274.248	1.20314e-115
GO:0055085	BP	transmembrane transport	255.373	1.34146e-111
GO:0055085	BP	transmembrane transport	251.521	1.88592e-110
GO:0055085	BP	transmembrane transport	280.411	4.87799e-110
GO:0055085	BP	transmembrane transport	382.104	1.73553e-108
GO:0051321	BP	meiotic cell cycle	234.572	2.90262e-60
GO:0051321	BP	meiotic cell cycle	220.705	6.76857e-56
GO:0051321	BP	meiotic cell cycle	220.705	7.06839e-56
GO:0051321	BP	meiotic cell cycle	213.001	1.7261e-53
GO:0051321	BP	meiotic cell cycle	203.371	1.72694e-50
GO:0051321	BP	meiotic cell cycle	203.371	1.72694e-50
GO:0051321	BP	meiotic cell cycle	202.986	2.5134e-50
GO:0051321	BP	meiotic cell cycle	202.986	2.5134e-50
GO:0051321	BP	meiotic cell cycle	200.675	2.30669e-49
GO:0051321	BP	meiotic cell cycle	194.897	1.64047e-47
GO:0051321	BP	meiotic cell cycle	194.512	2.05996e-47
GO:0051321	BP	meiotic cell cycle	191.815	1.47827e-46
GO:0051321	BP	meiotic cell cycle	185.652	5.65757e-45
GO:0051321	BP	meiotic cell cycle	184.882	1.64833e-44
GO:0006338	BP	chromatin remodeling	213.386	2.08512e-52
GO:0006508	BP	proteolysis	88.9669	6.03429e-24
GO:0071897	BP	DNA biosynthetic process	81.6481	6.747e-18
GO:0045892	BP	negative regulation of transcription, DNA-templated	234.572	2.73434e-101
GO:0006355	BP	regulation of transcription, DNA-templated	234.572	2.73434e-101
GO:0006355	BP	regulation of transcription, DNA-templated	159.844	7.74186e-94
GO:0045892	BP	negative regulation of transcription, DNA-templated	159.844	7.74186e-94
GO:0045892	BP	negative regulation of transcription, DNA-templated	164.081	1.03856e-91
GO:0006355	BP	regulation of transcription, DNA-templated	164.081	1.03856e-91
GO:0045892	BP	negative regulation of transcription, DNA-templated	158.688	1.04693e-75
GO:0006355	BP	regulation of transcription, DNA-templated	157.918	4.76401e-75
GO:0045892	BP	negative regulation of transcription, DNA-templated	157.918	4.76401e-75
GO:0006355	BP	regulation of transcription, DNA-templated	149.058	2.07739e-72
GO:0045892	BP	negative regulation of transcription, DNA-templated	149.058	2.07739e-72
GO:0045892	BP	negative regulation of transcription, DNA-templated	91.6633	7.61783e-71
GO:0006355	BP	regulation of transcription, DNA-templated	133.265	1.63721e-66
GO:0045892	BP	negative regulation of transcription, DNA-templated	133.265	1.63721e-66
GO:0006355	BP	regulation of transcription, DNA-templated	157.918	2.38879e-65
GO:0045892	BP	negative regulation of transcription, DNA-templated	157.918	2.38879e-65
GO:0006355	BP	regulation of transcription, DNA-templated	116.316	1.63346e-58
GO:0045892	BP	negative regulation of transcription, DNA-templated	116.316	1.63346e-58
GO:0016310	BP	phosphorylation	261.536	2.64825e-114
GO:0006468	BP	protein phosphorylation	261.536	2.64825e-114
GO:0016310	BP	phosphorylation	260.381	3.60781e-109
GO:0006468	BP	protein phosphorylation	260.381	3.60781e-109
GO:0006468	BP	protein phosphorylation	255.758	1.23467e-108
GO:0016310	BP	phosphorylation	255.758	1.23467e-108
GO:0016310	BP	phosphorylation	252.677	5.70359e-108
GO:0006468	BP	protein phosphorylation	252.677	5.70359e-108
GO:0098542	BP	defense response to other organism	239.965	2.06123e-98
GO:0006955	BP	immune response	239.965	2.06123e-98
GO:0016310	BP	phosphorylation	239.965	2.06123e-98
GO:0006468	BP	protein phosphorylation	239.965	2.06123e-98
GO:0006468	BP	protein phosphorylation	238.424	6.70774e-98
GO:0016310	BP	phosphorylation	238.424	6.70774e-98
GO:0006468	BP	protein phosphorylation	231.106	1.75572e-95
GO:0016310	BP	phosphorylation	231.106	1.75572e-95
GO:0016310	BP	phosphorylation	236.498	3.58753e-95
GO:0006468	BP	protein phosphorylation	236.498	3.58753e-95
GO:0006468	BP	protein phosphorylation	234.187	1.73934e-94
GO:0016310	BP	phosphorylation	234.187	1.73934e-94
GO:0006468	BP	protein phosphorylation	241.506	9.87884e-94
GO:0016310	BP	phosphorylation	241.506	9.87884e-94
GO:0006468	BP	protein phosphorylation	234.958	4.62466e-92
GO:0016310	BP	phosphorylation	234.958	4.62466e-92
GO:0008152	BP	metabolic process	133.65	2.13063e-30
GO:0005975	BP	carbohydrate metabolic process	133.65	2.13063e-30
GO:0008152	BP	metabolic process	127.487	2.42055e-28
GO:0005975	BP	carbohydrate metabolic process	127.487	2.42055e-28
GO:0008152	BP	metabolic process	123.635	1.95863e-26
GO:0005975	BP	carbohydrate metabolic process	123.635	1.95863e-26
GO:0008152	BP	metabolic process	121.324	6.12818e-26
GO:0005975	BP	carbohydrate metabolic process	121.324	6.12818e-26
GO:0005975	BP	carbohydrate metabolic process	119.783	1.36137e-25
GO:0008152	BP	metabolic process	119.783	1.36137e-25
GO:0008152	BP	metabolic process	116.316	3.47345e-25
GO:0005975	BP	carbohydrate metabolic process	116.316	3.47345e-25
GO:0008152	BP	metabolic process	117.087	1.2042e-24
GO:0005975	BP	carbohydrate metabolic process	117.087	1.2042e-24
GO:0005975	BP	carbohydrate metabolic process	118.242	1.42327e-24
GO:0008152	BP	metabolic process	118.242	1.42327e-24
GO:0005975	BP	carbohydrate metabolic process	117.087	1.96605e-24
GO:0008152	BP	metabolic process	117.087	1.96605e-24
GO:0005975	BP	carbohydrate metabolic process	117.087	2.34085e-24
GO:0008152	BP	metabolic process	117.087	2.34085e-24
GO:0008152	BP	metabolic process	110.538	3.9956e-22
GO:0005975	BP	carbohydrate metabolic process	110.538	3.9956e-22
GO:0016310	BP	phosphorylation	194.897	4.1303e-52
GO:0006414	BP	translational elongation	194.897	4.1303e-52
GO:0090150	BP	establishment of protein localization to membrane	103.605	6.99123e-38
GO:0090150	BP	establishment of protein localization to membrane	102.449	1.28375e-37
GO:0051205	BP	protein insertion into membrane	110.153	2.14566e-37
GO:0072598	BP	protein localization to chloroplast	110.153	2.14566e-37
GO:0010027	BP	thylakoid membrane organization	110.153	2.14566e-37
GO:0090150	BP	establishment of protein localization to membrane	109.768	2.48157e-36
GO:0090150	BP	establishment of protein localization to membrane	103.99	3.31242e-36
GO:0090150	BP	establishment of protein localization to membrane	108.612	4.95754e-31
GO:0090150	BP	establishment of protein localization to membrane	88.1965	1.47427e-26
GO:0090150	BP	establishment of protein localization to membrane	89.7373	3.40232e-17
GO:0090150	BP	establishment of protein localization to membrane	55.4546	9.95979e-13
GO:0090150	BP	establishment of protein localization to membrane	38.5058	2.77817e-05
GO:0050790	BP	regulation of catalytic activity	624.009	0
GO:0007165	BP	signal transduction	624.009	0
GO:0007165	BP	signal transduction	622.083	0
GO:0050790	BP	regulation of catalytic activity	622.083	0
GO:0050790	BP	regulation of catalytic activity	619.772	0
GO:0007165	BP	signal transduction	619.772	0
GO:0050790	BP	regulation of catalytic activity	616.69	0
GO:0007165	BP	signal transduction	616.69	0
GO:0050790	BP	regulation of catalytic activity	610.912	0
GO:0007165	BP	signal transduction	610.912	0
GO:0050790	BP	regulation of catalytic activity	609.757	0
GO:0007165	BP	signal transduction	609.757	0
GO:0007165	BP	signal transduction	605.134	0
GO:0050790	BP	regulation of catalytic activity	605.134	0
GO:0007165	BP	signal transduction	591.267	0
GO:0050790	BP	regulation of catalytic activity	591.267	0
GO:0050790	BP	regulation of catalytic activity	587.03	0
GO:0007165	BP	signal transduction	587.03	0
GO:0007165	BP	signal transduction	586.26	0
GO:0050790	BP	regulation of catalytic activity	586.26	0
GO:0007165	BP	signal transduction	561.992	1.33292e-180
GO:0050790	BP	regulation of catalytic activity	561.992	1.33292e-180
GO:0006310	BP	DNA recombination	189.889	4.44135e-46
GO:0006310	BP	DNA recombination	189.889	4.44135e-46
GO:0006310	BP	DNA recombination	186.037	7.11666e-45
GO:0042631	BP	cellular response to water deprivation	151.369	4.33127e-34
GO:0006310	BP	DNA recombination	151.369	4.33127e-34
GO:0006310	BP	DNA recombination	95.5153	6.05291e-18
GO:0006281	BP	DNA repair	95.9005	2.97158e-17
GO:0006310	BP	DNA recombination	95.9005	2.97158e-17
GO:0009432	BP	SOS response	95.9005	2.97158e-17
GO:0032508	BP	DNA duplex unwinding	95.9005	2.97158e-17
GO:0006260	BP	DNA replication	95.9005	2.97158e-17
GO:0015074	BP	DNA integration	573.163	0
GO:0015074	BP	DNA integration	561.222	0
GO:0098869	BP	cellular oxidant detoxification	551.592	0
GO:0015074	BP	DNA integration	551.592	0
GO:0015074	BP	DNA integration	548.895	0
GO:0015074	BP	DNA integration	546.584	0
GO:0098869	BP	cellular oxidant detoxification	520.005	0
GO:0015074	BP	DNA integration	520.005	0
GO:0015074	BP	DNA integration	506.908	0
GO:0015074	BP	DNA integration	476.863	0
GO:0015074	BP	DNA integration	453.751	0
GO:0015074	BP	DNA integration	453.366	0
GO:0006355	BP	regulation of transcription, DNA-templated	453.366	0
GO:0015074	BP	DNA integration	449.129	0
GO:0015074	BP	DNA integration	444.121	0
GO:0015074	BP	DNA integration	442.58	0
GO:0015074	BP	DNA integration	342.813	0
GO:0015074	BP	DNA integration	342.428	0
GO:0006508	BP	proteolysis	534.643	1.81193e-178
GO:0015074	BP	DNA integration	368.622	1.1128e-174
GO:0006508	BP	proteolysis	368.622	1.1128e-174
GO:0006278	BP	RNA-templated DNA biosynthetic process	368.622	1.1128e-174
GO:0034968	BP	histone lysine methylation	113.235	6.41981e-36
GO:0016571	BP	histone methylation	102.064	5.177e-34
GO:0032259	BP	methylation	102.064	5.177e-34
GO:0034968	BP	histone lysine methylation	102.064	5.177e-34
GO:0016571	BP	histone methylation	108.997	5.53151e-34
GO:0034968	BP	histone lysine methylation	108.997	5.53151e-34
GO:0034968	BP	histone lysine methylation	104.375	3.09698e-32
GO:0016571	BP	histone methylation	104.375	3.09698e-32
GO:0034968	BP	histone lysine methylation	104.375	2.51028e-31
GO:0034968	BP	histone lysine methylation	100.523	3.79164e-31
GO:0016571	BP	histone methylation	100.523	3.79164e-31
GO:0032259	BP	methylation	95.1301	2.0649e-30
GO:0016571	BP	histone methylation	95.1301	2.0649e-30
GO:0034968	BP	histone lysine methylation	95.1301	2.0649e-30
GO:0034968	BP	histone lysine methylation	128.257	2.35605e-30
GO:0032259	BP	methylation	128.257	2.35605e-30
GO:0034968	BP	histone lysine methylation	98.9821	2.93425e-30
GO:0016571	BP	histone methylation	98.9821	2.93425e-30
GO:0032259	BP	methylation	98.9821	2.93425e-30
GO:0016571	BP	histone methylation	97.8265	4.43097e-29
GO:0032259	BP	methylation	97.8265	4.43097e-29
GO:0034968	BP	histone lysine methylation	97.8265	4.43097e-29
GO:0034968	BP	histone lysine methylation	97.8265	4.43097e-29
GO:0034968	BP	histone lysine methylation	95.1301	1.97148e-28
GO:0016571	BP	histone methylation	97.8265	2.40694e-28
GO:0034968	BP	histone lysine methylation	97.8265	2.40694e-28
GO:0031146	BP	SCF-dependent proteasomal ubiquitin-dependent protein catabolic process	152.14	4.69123e-37
GO:0016567	BP	protein ubiquitination	152.14	4.69123e-37
GO:0016567	BP	protein ubiquitination	131.724	4.27931e-30
GO:0031146	BP	SCF-dependent proteasomal ubiquitin-dependent protein catabolic process	131.724	4.27931e-30
GO:0015031	BP	protein transport	67.0106	2.03759e-11
GO:0015031	BP	protein transport	67.0106	2.03759e-11
GO:0015031	BP	protein transport	67.0106	2.03759e-11
GO:0006486	BP	protein glycosylation	67.0106	2.03759e-11
GO:0030968	BP	endoplasmic reticulum unfolded protein response	67.0106	2.03759e-11
GO:0015031	BP	protein transport	66.2402	3.19234e-11
GO:0006486	BP	protein glycosylation	66.2402	3.19234e-11
GO:0030968	BP	endoplasmic reticulum unfolded protein response	66.2402	3.19234e-11
GO:0030968	BP	endoplasmic reticulum unfolded protein response	64.3142	1.67834e-10
GO:0015031	BP	protein transport	64.3142	1.67834e-10
GO:0006486	BP	protein glycosylation	64.3142	1.67834e-10
GO:0006468	BP	protein phosphorylation	192.586	1.26963e-46
GO:0016310	BP	phosphorylation	186.422	1.61803e-44
GO:0016310	BP	phosphorylation	184.111	8.1047e-44
GO:0006468	BP	protein phosphorylation	184.111	8.1047e-44
GO:0006468	BP	protein phosphorylation	179.104	3.22146e-42
GO:0016310	BP	phosphorylation	179.104	3.22146e-42
GO:0006468	BP	protein phosphorylation	170.244	2.13242e-39
GO:0016310	BP	phosphorylation	170.244	2.13242e-39
GO:0006468	BP	protein phosphorylation	169.088	5.43198e-39
GO:0016310	BP	phosphorylation	169.088	5.43198e-39
GO:0006468	BP	protein phosphorylation	163.31	3.32835e-37
GO:0016310	BP	phosphorylation	163.31	3.32835e-37
GO:0006468	BP	protein phosphorylation	160.999	1.08648e-36
GO:0016310	BP	phosphorylation	160.999	1.08648e-36
GO:0006468	BP	protein phosphorylation	135.961	9.64317e-34
GO:0016310	BP	phosphorylation	135.961	9.64317e-34
GO:0006468	BP	protein phosphorylation	148.673	1.04017e-32
GO:0016310	BP	phosphorylation	148.673	1.04017e-32
GO:0016310	BP	phosphorylation	148.673	1.2751e-32
GO:0006468	BP	protein phosphorylation	148.673	1.2751e-32
GO:0006508	BP	proteolysis	163.696	8.87259e-52
GO:0006508	BP	proteolysis	152.91	4.96632e-50
GO:0006508	BP	proteolysis	154.451	2.40417e-48
GO:0006508	BP	proteolysis	157.918	1.40278e-40
GO:0006508	BP	proteolysis	157.147	3.56555e-40
GO:0006508	BP	proteolysis	151.754	1.77387e-39
GO:0006508	BP	proteolysis	146.362	5.54066e-36
GO:0006508	BP	proteolysis	123.25	2.91669e-28
GO:0006508	BP	proteolysis	112.464	1.18542e-24
GO:0006865	BP	amino acid transport	137.887	1.57681e-31
GO:0006865	BP	amino acid transport	132.109	1.23965e-28
GO:0006865	BP	amino acid transport	130.568	2.07138e-28
GO:0055085	BP	transmembrane transport	130.183	5.24835e-28
GO:0006865	BP	amino acid transport	130.183	5.24835e-28
GO:0009734	BP	auxin-activated signaling pathway	130.183	5.24835e-28
GO:0006865	BP	amino acid transport	128.257	6.06806e-28
GO:0006865	BP	amino acid transport	129.413	6.87194e-28
GO:0006865	BP	amino acid transport	129.413	7.75339e-28
GO:0055085	BP	transmembrane transport	126.716	5.02764e-27
GO:0006865	BP	amino acid transport	126.716	5.02764e-27
GO:0009734	BP	auxin-activated signaling pathway	126.716	5.02764e-27
GO:0006865	BP	amino acid transport	122.094	8.47796e-26
GO:0055085	BP	transmembrane transport	122.094	8.47796e-26
GO:0009734	BP	auxin-activated signaling pathway	122.094	8.47796e-26
GO:0055085	BP	transmembrane transport	120.939	5.83161e-25
GO:0009734	BP	auxin-activated signaling pathway	120.939	5.83161e-25
GO:0006865	BP	amino acid transport	120.939	5.83161e-25
GO:0016311	BP	dephosphorylation	186.422	8.43401e-50
GO:0016311	BP	dephosphorylation	178.718	8.91963e-47
GO:0016311	BP	dephosphorylation	178.718	8.91963e-47
GO:0016311	BP	dephosphorylation	174.866	4.13284e-43
GO:0016311	BP	dephosphorylation	158.303	6.84633e-40
GO:0006470	BP	protein dephosphorylation	160.999	1.96565e-39
GO:0016311	BP	dephosphorylation	160.999	1.96565e-39
GO:0016311	BP	dephosphorylation	159.073	9.16372e-39
GO:0016311	BP	dephosphorylation	149.443	1.50074e-35
GO:0016311	BP	dephosphorylation	147.902	2.26274e-35
GO:0006470	BP	protein dephosphorylation	147.902	2.26274e-35
GO:0010468	BP	regulation of gene expression	90.5077	5.1586e-16
GO:0042742	BP	defense response to bacterium	90.5077	5.1586e-16
GO:0009416	BP	response to light stimulus	338.961	6.40703e-102
GO:0009451	BP	RNA modification	338.961	6.40703e-102
GO:0009658	BP	chloroplast organization	338.961	6.40703e-102
GO:0009451	BP	RNA modification	340.117	6.42893e-101
GO:0009451	BP	RNA modification	333.954	1.73936e-100
GO:0045488	BP	pectin metabolic process	228.409	6.93307e-65
GO:0045488	BP	pectin metabolic process	226.868	1.21578e-64
GO:0045488	BP	pectin metabolic process	226.868	2.14393e-64
GO:0045488	BP	pectin metabolic process	221.861	1.33216e-62
GO:0045488	BP	pectin metabolic process	221.861	1.33216e-62
GO:0045488	BP	pectin metabolic process	218.779	1.22321e-61
GO:0045488	BP	pectin metabolic process	218.009	2.48765e-61
GO:0045488	BP	pectin metabolic process	217.624	4.15928e-61
GO:0045488	BP	pectin metabolic process	216.853	5.9272e-61
GO:0045488	BP	pectin metabolic process	216.853	5.9272e-61
GO:0045488	BP	pectin metabolic process	216.853	5.9272e-61
GO:0045488	BP	pectin metabolic process	216.853	5.9272e-61
GO:0045488	BP	pectin metabolic process	216.853	7.28867e-61
GO:0045488	BP	pectin metabolic process	210.69	2.6601e-58
GO:0045488	BP	pectin metabolic process	204.527	1.53203e-56
GO:0045488	BP	pectin metabolic process	200.675	3.10589e-55
GO:0045488	BP	pectin metabolic process	198.749	3.54217e-55
GO:0046274	BP	lignin catabolic process	530.02	3.53854e-176
GO:0046274	BP	lignin catabolic process	529.635	3.95451e-176
GO:0046274	BP	lignin catabolic process	529.635	3.95451e-176
GO:0046274	BP	lignin catabolic process	523.857	3.38161e-175
GO:0046274	BP	lignin catabolic process	525.398	1.72362e-174
GO:0046274	BP	lignin catabolic process	514.998	2.76074e-173
GO:0046274	BP	lignin catabolic process	519.62	3.66963e-172
GO:0046274	BP	lignin catabolic process	511.146	6.29293e-169
GO:0046274	BP	lignin catabolic process	430.254	1.05771e-137
GO:0046274	BP	lignin catabolic process	410.994	2.28536e-130
GO:0046274	BP	lignin catabolic process	402.134	5.16681e-127
GO:0046274	BP	lignin catabolic process	399.053	8.95693e-127
GO:0046274	BP	lignin catabolic process	396.741	7.18379e-125
GO:0007018	BP	microtubule-based movement	78.9518	7.1925e-44
GO:0007018	BP	microtubule-based movement	78.5666	1.36493e-42
GO:0007018	BP	microtubule-based movement	77.7962	5.53335e-42
GO:0007018	BP	microtubule-based movement	78.1814	7.38594e-42
GO:0007018	BP	microtubule-based movement	78.5666	1.79409e-41
GO:0007018	BP	microtubule-based movement	73.9442	1.10072e-40
GO:0007018	BP	microtubule-based movement	171.014	3.25317e-40
GO:0007018	BP	microtubule-based movement	73.9442	3.33457e-40
GO:0007018	BP	microtubule-based movement	170.244	6.87025e-40
GO:0015074	BP	DNA integration	236.498	3.19441e-112
GO:0015074	BP	DNA integration	222.631	1.87731e-109
GO:0015074	BP	DNA integration	207.608	5.66048e-102
GO:0006278	BP	RNA-templated DNA biosynthetic process	199.134	1.64853e-98
GO:0015074	BP	DNA integration	199.134	1.64853e-98
GO:0006508	BP	proteolysis	199.134	1.64853e-98
GO:0015074	BP	DNA integration	188.348	3.22592e-94
GO:0015074	BP	DNA integration	197.593	1.11428e-91
GO:0006278	BP	RNA-templated DNA biosynthetic process	197.593	1.11428e-91
GO:0015074	BP	DNA integration	198.364	8.67362e-84
GO:0015074	BP	DNA integration	167.548	3.11454e-77
GO:0098869	BP	cellular oxidant detoxification	239.58	4.75104e-74
GO:0015074	BP	DNA integration	239.58	4.75104e-74
GO:0006952	BP	defense response	70.0922	1.98073e-11
GO:2000031	BP	regulation of salicylic acid mediated signaling pathway	70.0922	1.98073e-11
GO:0012501	BP	programmed cell death	70.0922	1.98073e-11
GO:0012501	BP	programmed cell death	70.0922	5.79132e-11
GO:0006952	BP	defense response	70.0922	5.79132e-11
GO:2000031	BP	regulation of salicylic acid mediated signaling pathway	70.0922	5.79132e-11
GO:0006952	BP	defense response	67.781	3.17653e-10
GO:0012501	BP	programmed cell death	67.781	3.17653e-10
GO:2000031	BP	regulation of salicylic acid mediated signaling pathway	67.781	3.17653e-10
GO:0012501	BP	programmed cell death	65.0846	2.41222e-09
GO:2000031	BP	regulation of salicylic acid mediated signaling pathway	65.0846	2.41222e-09
GO:0006952	BP	defense response	65.0846	2.41222e-09
GO:0012501	BP	programmed cell death	65.0846	2.41222e-09
GO:2000031	BP	regulation of salicylic acid mediated signaling pathway	65.0846	2.41222e-09
GO:2000031	BP	regulation of salicylic acid mediated signaling pathway	65.0846	2.41222e-09
GO:0006952	BP	defense response	65.0846	2.41222e-09
GO:0012501	BP	programmed cell death	65.0846	2.41222e-09
GO:0006952	BP	defense response	65.0846	2.41222e-09
GO:0009626	BP	plant-type hypersensitive response	65.0846	2.41222e-09
GO:0012501	BP	programmed cell death	64.3142	4.27734e-09
GO:0006952	BP	defense response	64.3142	4.27734e-09
GO:2000031	BP	regulation of salicylic acid mediated signaling pathway	64.3142	4.27734e-09
GO:0012501	BP	programmed cell death	58.9214	2.62322e-07
GO:0009626	BP	plant-type hypersensitive response	58.9214	2.62322e-07
GO:0006952	BP	defense response	58.9214	2.62322e-07
GO:2000031	BP	regulation of salicylic acid mediated signaling pathway	58.9214	2.62322e-07
GO:2000031	BP	regulation of salicylic acid mediated signaling pathway	54.299	7.44709e-06
GO:0012501	BP	programmed cell death	54.299	7.44709e-06
GO:0006952	BP	defense response	54.299	7.44709e-06
GO:0012501	BP	programmed cell death	53.9138	1.10561e-05
GO:0006952	BP	defense response	53.9138	1.10561e-05
GO:2000031	BP	regulation of salicylic acid mediated signaling pathway	53.9138	1.10561e-05
GO:0015074	BP	DNA integration	828.55	0
GO:0015074	BP	DNA integration	753.821	0
GO:0015074	BP	DNA integration	743.036	0
GO:0015074	BP	DNA integration	661.759	0
GO:0015074	BP	DNA integration	513.842	5.33226e-179
GO:0015074	BP	DNA integration	491.5	5.80834e-149
GO:0015074	BP	DNA integration	494.967	2.05489e-142
GO:0016310	BP	phosphorylation	494.967	2.05489e-142
GO:0015074	BP	DNA integration	489.574	5.63261e-141
GO:0015074	BP	DNA integration	454.907	1.65189e-131
GO:0009909	BP	regulation of flower development	110.923	1.04838e-22
GO:0060860	BP	regulation of floral organ abscission	110.923	1.04838e-22
GO:0097548	BP	seed abscission	110.923	1.04838e-22
GO:0009409	BP	response to cold	110.923	1.04838e-22
GO:0006355	BP	regulation of transcription, DNA-templated	110.923	1.04838e-22
GO:0080050	BP	regulation of seed development	110.923	1.04838e-22
GO:0006355	BP	regulation of transcription, DNA-templated	110.923	1.04838e-22
GO:0009409	BP	response to cold	110.923	1.07719e-22
GO:0097548	BP	seed abscission	110.923	1.07719e-22
GO:0006355	BP	regulation of transcription, DNA-templated	110.923	1.07719e-22
GO:0080050	BP	regulation of seed development	110.923	1.07719e-22
GO:0060860	BP	regulation of floral organ abscission	110.923	1.07719e-22
GO:0009909	BP	regulation of flower development	110.923	1.07719e-22
GO:0006355	BP	regulation of transcription, DNA-templated	107.842	2.45785e-22
GO:0006355	BP	regulation of transcription, DNA-templated	108.227	5.21528e-22
GO:0006952	BP	defense response	108.227	5.21528e-22
GO:0006355	BP	regulation of transcription, DNA-templated	107.842	6.77788e-22
GO:0006355	BP	regulation of transcription, DNA-templated	107.842	7.09898e-22
GO:0048481	BP	plant ovule development	107.457	7.72938e-22
GO:0010073	BP	meristem maintenance	107.457	7.72938e-22
GO:0010093	BP	specification of floral organ identity	107.457	7.72938e-22
GO:0048316	BP	seed development	107.457	7.72938e-22
GO:0006355	BP	regulation of transcription, DNA-templated	107.457	7.72938e-22
GO:0006355	BP	regulation of transcription, DNA-templated	107.457	9.28259e-22
GO:0006355	BP	regulation of transcription, DNA-templated	107.457	9.28259e-22
GO:0006355	BP	regulation of transcription, DNA-templated	107.842	1.16434e-21
GO:0006355	BP	regulation of transcription, DNA-templated	107.457	1.20991e-21
GO:0080050	BP	regulation of seed development	107.457	1.20991e-21
GO:0009909	BP	regulation of flower development	107.457	1.20991e-21
GO:0097548	BP	seed abscission	107.457	1.20991e-21
GO:0009409	BP	response to cold	107.457	1.20991e-21
GO:0060860	BP	regulation of floral organ abscission	107.457	1.20991e-21
GO:0006355	BP	regulation of transcription, DNA-templated	107.842	1.52404e-21
GO:0006623	BP	protein targeting to vacuole	227.639	5.82213e-129
GO:0045053	BP	protein retention in Golgi apparatus	227.639	5.82213e-129
GO:0015074	BP	DNA integration	201.445	1.4218e-59
GO:0015074	BP	DNA integration	181.03	3.41534e-58
GO:0015074	BP	DNA integration	89.7373	1.29246e-52
GO:0015074	BP	DNA integration	166.777	9.15158e-52
GO:0015074	BP	DNA integration	158.688	1.21596e-50
GO:0015074	BP	DNA integration	157.918	3.49469e-50
GO:0015074	BP	DNA integration	140.584	8.07455e-48
GO:0050790	BP	regulation of catalytic activity	51.6026	7.47702e-08
GO:0009058	BP	biosynthetic process	51.6026	7.47702e-08
GO:0006413	BP	translational initiation	51.6026	7.47702e-08
GO:0006412	BP	translation	51.6026	7.47702e-08
GO:0006950	BP	response to stress	60.077	2.3866e-07
GO:0006950	BP	response to stress	56.9954	1.25093e-06
GO:0006950	BP	response to stress	56.6102	2.64269e-06
GO:0006413	BP	translational initiation	54.6842	2.12372e-05
GO:0006950	BP	response to stress	53.1434	3.03186e-05
GO:0006950	BP	response to stress	53.1434	3.66315e-05
GO:0006950	BP	response to stress	52.7582	3.69618e-05
GO:0006950	BP	response to stress	52.373	5.63438e-05
GO:0006950	BP	response to stress	51.9878	7.05118e-05
GO:0006325	BP	chromatin organization	201.445	3.1396e-53
GO:0016575	BP	histone deacetylation	201.445	3.1396e-53
GO:0006325	BP	chromatin organization	192.971	5.29055e-50
GO:0016575	BP	histone deacetylation	192.971	5.29055e-50
GO:0006325	BP	chromatin organization	191.43	5.04185e-49
GO:0016575	BP	histone deacetylation	191.43	5.04185e-49
GO:0006325	BP	chromatin organization	187.578	3.93657e-48
GO:0016575	BP	histone deacetylation	187.578	3.93657e-48
GO:0006357	BP	regulation of transcription by RNA polymerase II	187.578	3.93657e-48
GO:0016575	BP	histone deacetylation	156.377	1.11133e-39
GO:0006325	BP	chromatin organization	156.377	1.11133e-39
GO:0006325	BP	chromatin organization	157.147	2.13476e-39
GO:0016575	BP	histone deacetylation	157.147	2.13476e-39
GO:2000112	BP	regulation of cellular macromolecule biosynthetic process	166.777	2.49507e-39
GO:2000112	BP	regulation of cellular macromolecule biosynthetic process	166.777	2.49507e-39
GO:0006355	BP	regulation of transcription, DNA-templated	166.777	2.49507e-39
GO:0006325	BP	chromatin organization	166.777	2.49507e-39
GO:0006325	BP	chromatin organization	166.777	2.49507e-39
GO:0016575	BP	histone deacetylation	166.777	2.49507e-39
GO:0006325	BP	chromatin organization	166.777	2.49507e-39
GO:0016575	BP	histone deacetylation	166.777	2.49507e-39
GO:0006355	BP	regulation of transcription, DNA-templated	166.777	2.49507e-39
GO:2000112	BP	regulation of cellular macromolecule biosynthetic process	166.777	2.49507e-39
GO:2000112	BP	regulation of cellular macromolecule biosynthetic process	166.777	2.49507e-39
GO:0016575	BP	histone deacetylation	166.777	2.49507e-39
GO:0006325	BP	chromatin organization	166.777	2.49507e-39
GO:0006355	BP	regulation of transcription, DNA-templated	166.777	2.49507e-39
GO:0016575	BP	histone deacetylation	166.777	2.49507e-39
GO:0006355	BP	regulation of transcription, DNA-templated	166.777	2.49507e-39
GO:0006355	BP	regulation of transcription, DNA-templated	165.622	5.13108e-39
GO:0006325	BP	chromatin organization	165.622	5.13108e-39
GO:0016575	BP	histone deacetylation	165.622	5.13108e-39
GO:2000112	BP	regulation of cellular macromolecule biosynthetic process	165.622	5.13108e-39
GO:2000112	BP	regulation of cellular macromolecule biosynthetic process	165.236	5.92703e-39
GO:0006325	BP	chromatin organization	165.236	5.92703e-39
GO:0006355	BP	regulation of transcription, DNA-templated	165.236	5.92703e-39
GO:0016575	BP	histone deacetylation	165.236	5.92703e-39
GO:0006325	BP	chromatin organization	161.77	6.17982e-39
GO:0016575	BP	histone deacetylation	161.77	6.17982e-39
GO:0016575	BP	histone deacetylation	157.532	6.3941e-39
GO:0006325	BP	chromatin organization	157.532	6.3941e-39
GO:0006355	BP	regulation of transcription, DNA-templated	165.622	6.99725e-39
GO:0006325	BP	chromatin organization	165.622	6.99725e-39
GO:2000112	BP	regulation of cellular macromolecule biosynthetic process	165.622	6.99725e-39
GO:0016575	BP	histone deacetylation	165.622	6.99725e-39
GO:0016575	BP	histone deacetylation	162.155	8.53885e-39
GO:0006325	BP	chromatin organization	162.155	8.53885e-39
GO:0098869	BP	cellular oxidant detoxification	429.869	2.13139e-150
GO:0015074	BP	DNA integration	429.869	2.13139e-150
GO:0098869	BP	cellular oxidant detoxification	396.741	1.77492e-140
GO:0015074	BP	DNA integration	396.741	1.77492e-140
GO:0015074	BP	DNA integration	383.259	3.70615e-137
GO:0015074	BP	DNA integration	451.825	7.04382e-134
GO:0015074	BP	DNA integration	461.84	8.94184e-132
GO:0015074	BP	DNA integration	375.17	8.92596e-130
GO:0015074	BP	DNA integration	367.851	7.47558e-125
GO:0015074	BP	DNA integration	338.191	3.48579e-121
GO:0015074	BP	DNA integration	390.963	4.09439e-112
GO:0015074	BP	DNA integration	329.331	3.96875e-110
GO:0006355	BP	regulation of transcription, DNA-templated	329.331	3.96875e-110
GO:0015074	BP	DNA integration	277.715	2.62465e-105
GO:0015074	BP	DNA integration	347.821	8.40217e-103
GO:0098869	BP	cellular oxidant detoxification	346.665	7.37652e-102
GO:0015074	BP	DNA integration	346.665	7.37652e-102
GO:0015074	BP	DNA integration	362.844	2.01377e-100
GO:0015074	BP	DNA integration	314.694	6.18976e-93
GO:0006278	BP	RNA-templated DNA biosynthetic process	338.576	2.0171e-90
GO:0015074	BP	DNA integration	338.576	2.0171e-90
GO:0006508	BP	proteolysis	338.576	2.0171e-90
GO:0006508	BP	proteolysis	271.937	3.3776e-90
GO:0015074	BP	DNA integration	271.937	3.3776e-90
GO:0006278	BP	RNA-templated DNA biosynthetic process	271.937	3.3776e-90
GO:0015074	BP	DNA integration	317.775	4.60719e-89
GO:0009083	BP	branched-chain amino acid catabolic process	141.739	5.29712e-40
GO:0009083	BP	branched-chain amino acid catabolic process	139.428	7.43714e-40
GO:0009083	BP	branched-chain amino acid catabolic process	137.502	3.69862e-39
GO:0009083	BP	branched-chain amino acid catabolic process	119.398	2.57433e-28
GO:0055076	BP	transition metal ion homeostasis	90.8929	2.63201e-37
GO:0009658	BP	chloroplast organization	90.8929	2.63201e-37
GO:0055085	BP	transmembrane transport	90.8929	2.63201e-37
GO:0055085	BP	transmembrane transport	97.4413	2.86866e-25
GO:0055085	BP	transmembrane transport	93.2041	1.13007e-17
GO:0055076	BP	transition metal ion homeostasis	93.2041	1.13007e-17
GO:0009658	BP	chloroplast organization	93.2041	1.13007e-17
GO:0055085	BP	transmembrane transport	60.4622	6.83611e-07
GO:0055085	BP	transmembrane transport	38.891	0.000216735
GO:0055085	BP	transmembrane transport	38.891	0.000229333
GO:0006952	BP	defense response	97.4413	2.75684e-20
GO:0006952	BP	defense response	96.2857	6.57175e-20
GO:0006952	BP	defense response	92.8189	1.00027e-18
GO:0006952	BP	defense response	89.7373	9.72973e-18
GO:0006952	BP	defense response	86.2705	1.52965e-16
GO:0006952	BP	defense response	86.2705	1.52965e-16
GO:0006952	BP	defense response	83.9593	2.53893e-16
GO:0006952	BP	defense response	83.9593	8.36569e-16
GO:0006952	BP	defense response	83.9593	9.3431e-16
GO:0006952	BP	defense response	83.1889	1.58588e-15
GO:0006952	BP	defense response	83.1889	1.58588e-15
GO:0006508	BP	proteolysis	549.28	1.32271e-161
GO:0071260	BP	cellular response to mechanical stimulus	90.8929	7.27916e-16
GO:0009903	BP	chloroplast avoidance movement	90.8929	7.27916e-16
GO:0009904	BP	chloroplast accumulation movement	90.8929	7.27916e-16
GO:0006355	BP	regulation of transcription, DNA-templated	630.558	0
GO:0006355	BP	regulation of transcription, DNA-templated	599.356	0
GO:0006364	BP	rRNA processing	235.343	2.65809e-58
GO:0007010	BP	cytoskeleton organization	181.8	1.4112e-88
GO:2000012	BP	regulation of auxin polar transport	181.8	1.4112e-88
GO:0009630	BP	gravitropism	181.8	1.4112e-88
GO:0001558	BP	regulation of cell growth	181.8	1.4112e-88
GO:0007015	BP	actin filament organization	181.8	1.4112e-88
GO:0051014	BP	actin filament severing	181.8	1.4112e-88
GO:0051693	BP	actin filament capping	181.8	1.4112e-88
GO:0009630	BP	gravitropism	173.711	4.66027e-88
GO:0001558	BP	regulation of cell growth	173.711	4.66027e-88
GO:0007015	BP	actin filament organization	173.711	4.66027e-88
GO:2000012	BP	regulation of auxin polar transport	173.711	4.66027e-88
GO:0051014	BP	actin filament severing	173.711	4.66027e-88
GO:0051693	BP	actin filament capping	173.711	4.66027e-88
GO:0007015	BP	actin filament organization	165.622	1.39048e-84
GO:0051693	BP	actin filament capping	165.622	1.39048e-84
GO:0007010	BP	cytoskeleton organization	165.622	1.39048e-84
GO:0051017	BP	actin filament bundle assembly	165.622	1.39048e-84
GO:0007010	BP	cytoskeleton organization	167.548	1.28531e-83
GO:0007015	BP	actin filament organization	167.548	1.28531e-83
GO:0051693	BP	actin filament capping	167.548	1.28531e-83
GO:0007010	BP	cytoskeleton organization	164.081	1.31748e-83
GO:0051014	BP	actin filament severing	164.081	1.31748e-83
GO:2000012	BP	regulation of auxin polar transport	164.081	1.31748e-83
GO:0009630	BP	gravitropism	164.081	1.31748e-83
GO:0001558	BP	regulation of cell growth	164.081	1.31748e-83
GO:0051693	BP	actin filament capping	164.081	1.31748e-83
GO:0007015	BP	actin filament organization	164.081	1.31748e-83
GO:0051017	BP	actin filament bundle assembly	162.155	4.99263e-83
GO:0051017	BP	actin filament bundle assembly	161.77	5.64385e-83
GO:0007015	BP	actin filament organization	161.77	5.64385e-83
GO:0051693	BP	actin filament capping	161.77	5.64385e-83
GO:0007010	BP	cytoskeleton organization	161.77	5.64385e-83
GO:0051017	BP	actin filament bundle assembly	161.77	9.52431e-83
GO:0051693	BP	actin filament capping	170.629	2.71573e-82
GO:0007015	BP	actin filament organization	170.629	2.71573e-82
GO:0051014	BP	actin filament severing	170.629	2.71573e-82
GO:0007010	BP	cytoskeleton organization	170.629	2.71573e-82
GO:0051693	BP	actin filament capping	172.17	6.65342e-81
GO:0007010	BP	cytoskeleton organization	172.17	6.65342e-81
GO:0007015	BP	actin filament organization	172.17	6.65342e-81
GO:2000012	BP	regulation of auxin polar transport	156.762	1.7217e-80
GO:0007010	BP	cytoskeleton organization	156.762	1.7217e-80
GO:0051693	BP	actin filament capping	156.762	1.7217e-80
GO:0051693	BP	actin filament capping	156.762	1.7217e-80
GO:2000012	BP	regulation of auxin polar transport	156.762	1.7217e-80
GO:0007010	BP	cytoskeleton organization	156.762	1.7217e-80
GO:0007015	BP	actin filament organization	156.762	1.7217e-80
GO:0007015	BP	actin filament organization	156.762	1.7217e-80
GO:0051017	BP	actin filament bundle assembly	156.762	1.7217e-80
GO:0051014	BP	actin filament severing	156.762	1.7217e-80
GO:0051017	BP	actin filament bundle assembly	156.762	1.7217e-80
GO:0051014	BP	actin filament severing	156.762	1.7217e-80
GO:0009630	BP	gravitropism	156.762	1.7217e-80
GO:0051014	BP	actin filament severing	156.762	1.7217e-80
GO:0009630	BP	gravitropism	156.762	1.7217e-80
GO:0001558	BP	regulation of cell growth	156.762	1.7217e-80
[truncated: 23,492 more rows]

## Sheet: A. tuberculatus
Supplementary Table 12. Functional Annotation of miRNA targeted genes predicted in A. tuberculatus genome.
Biological process
GO ID	Type	Description	Bit-Score	eValue
GO:0016567	BP	protein ubiquitination	317.775	1.28133e-94
GO:0090502	BP	RNA phosphodiester bond hydrolysis, endonucleolytic	317.775	1.28133e-94
GO:0016567	BP	protein ubiquitination	317.005	5.5741e-91
GO:0090502	BP	RNA phosphodiester bond hydrolysis, endonucleolytic	317.005	5.5741e-91
GO:0016567	BP	protein ubiquitination	268.855	1.83268e-74
GO:0090502	BP	RNA phosphodiester bond hydrolysis, endonucleolytic	268.855	1.83268e-74
GO:0090502	BP	RNA phosphodiester bond hydrolysis, endonucleolytic	264.233	4.55466e-74
GO:0016567	BP	protein ubiquitination	264.233	4.55466e-74
GO:0090502	BP	RNA phosphodiester bond hydrolysis, endonucleolytic	265.003	1.90512e-73
GO:0016567	BP	protein ubiquitination	265.003	1.90512e-73
GO:0032436	BP	positive regulation of proteasomal ubiquitin-dependent protein catabolic process	260.381	6.12717e-73
GO:0090502	BP	RNA phosphodiester bond hydrolysis, endonucleolytic	260.381	6.12717e-73
GO:0000209	BP	protein polyubiquitination	260.381	6.12717e-73
GO:0016567	BP	protein ubiquitination	260.381	6.12717e-73
GO:0006511	BP	ubiquitin-dependent protein catabolic process	260.381	6.12717e-73
GO:0016567	BP	protein ubiquitination	206.068	1.91752e-54
GO:0090502	BP	RNA phosphodiester bond hydrolysis, endonucleolytic	206.068	1.91752e-54
GO:0016567	BP	protein ubiquitination	213.386	6.04594e-53
GO:0090502	BP	RNA phosphodiester bond hydrolysis, endonucleolytic	197.978	1.30233e-52
GO:0016567	BP	protein ubiquitination	197.978	1.30233e-52
GO:0007034	BP	vacuolar transport	102.834	5.42468e-29
GO:0009451	BP	RNA modification	725.702	0
GO:0009451	BP	RNA modification	714.916	0
GO:0009451	BP	RNA modification	713.761	0
GO:0009451	BP	RNA modification	709.523	0
GO:0009451	BP	RNA modification	669.848	0
GO:0009451	BP	RNA modification	659.448	0
GO:0009451	BP	RNA modification	468.389	3.36178e-139
GO:0009451	BP	RNA modification	464.922	7.94152e-138
GO:0009451	BP	RNA modification	454.136	5.88635e-134
GO:0009451	BP	RNA modification	454.136	5.88635e-134
GO:0009451	BP	RNA modification	444.891	1.34121e-132
GO:0009451	BP	RNA modification	444.506	5.49123e-132
GO:0006355	BP	regulation of transcription, DNA-templated	174.096	3.06813e-45
GO:0006355	BP	regulation of transcription, DNA-templated	169.859	9.36505e-44
GO:0006355	BP	regulation of transcription, DNA-templated	169.859	9.69031e-44
GO:0006355	BP	regulation of transcription, DNA-templated	169.474	9.71336e-44
GO:0006355	BP	regulation of transcription, DNA-templated	169.088	1.36297e-43
GO:0006355	BP	regulation of transcription, DNA-templated	169.088	5.17308e-43
GO:2000032	BP	regulation of secondary shoot formation	164.851	3.70602e-41
GO:0006355	BP	regulation of transcription, DNA-templated	164.851	3.70602e-41
GO:0006355	BP	regulation of transcription, DNA-templated	163.31	2.45774e-40
GO:0006355	BP	regulation of transcription, DNA-templated	158.303	1.33502e-38
GO:0006355	BP	regulation of transcription, DNA-templated	157.918	1.41572e-38
GO:0006355	BP	regulation of transcription, DNA-templated	152.91	9.29108e-38
GO:0006355	BP	regulation of transcription, DNA-templated	151.369	2.41206e-37
GO:0000027	BP	ribosomal large subunit assembly	80.1073	1.072e-11
GO:0042254	BP	ribosome biogenesis	80.1073	1.072e-11
GO:0006955	BP	immune response	169.474	4.51912e-77
GO:0031047	BP	gene silencing by RNA	169.474	4.51912e-77
GO:0051607	BP	defense response to virus	169.474	4.51912e-77
GO:0051607	BP	defense response to virus	159.073	4.98547e-70
GO:0006955	BP	immune response	159.073	4.98547e-70
GO:0031047	BP	gene silencing by RNA	159.073	4.98547e-70
GO:0051607	BP	defense response to virus	148.288	1.29733e-64
GO:0006955	BP	immune response	148.288	1.29733e-64
GO:0031047	BP	gene silencing by RNA	148.288	1.29733e-64
GO:0051607	BP	defense response to virus	117.472	8.93724e-48
GO:0031047	BP	gene silencing by RNA	117.472	8.93724e-48
GO:0006955	BP	immune response	117.472	8.93724e-48
GO:0031047	BP	gene silencing by RNA	178.718	1.89298e-42
GO:0006955	BP	immune response	178.718	1.89298e-42
GO:0051607	BP	defense response to virus	178.718	1.89298e-42
GO:0006955	BP	immune response	178.333	2.47668e-42
GO:0031047	BP	gene silencing by RNA	178.333	2.47668e-42
GO:0051607	BP	defense response to virus	178.333	2.47668e-42
GO:0035194	BP	post-transcriptional gene silencing by RNA	178.333	2.47668e-42
GO:0051607	BP	defense response to virus	70.8626	4.21335e-42
GO:0006955	BP	immune response	70.8626	4.21335e-42
GO:0031047	BP	gene silencing by RNA	70.8626	4.21335e-42
GO:0031047	BP	gene silencing by RNA	68.1662	6.76478e-42
GO:0006955	BP	immune response	68.1662	6.76478e-42
GO:0051607	BP	defense response to virus	68.1662	6.76478e-42
GO:0006955	BP	immune response	174.866	3.01352e-41
GO:0031047	BP	gene silencing by RNA	174.866	3.01352e-41
GO:0051607	BP	defense response to virus	174.866	3.01352e-41
GO:0006955	BP	immune response	71.633	9.93145e-41
GO:0051607	BP	defense response to virus	71.633	9.93145e-41
GO:0031047	BP	gene silencing by RNA	71.633	9.93145e-41
GO:0031047	BP	gene silencing by RNA	69.3218	2.57199e-40
GO:0051607	BP	defense response to virus	69.3218	2.57199e-40
GO:0006955	BP	immune response	69.3218	2.57199e-40
GO:0051607	BP	defense response to virus	170.244	3.34276e-40
GO:0006955	BP	immune response	170.244	3.34276e-40
GO:0031047	BP	gene silencing by RNA	170.244	3.34276e-40
GO:0006955	BP	immune response	479.945	6.30205e-168
GO:0098542	BP	defense response to other organism	479.945	6.30205e-168
GO:0006351	BP	transcription, DNA-templated	126.331	4.87969e-53
GO:0006351	BP	transcription, DNA-templated	118.627	1.33085e-48
GO:0006351	BP	transcription, DNA-templated	141.354	9.02526e-46
GO:0006351	BP	transcription, DNA-templated	116.316	1.01509e-40
GO:0006351	BP	transcription, DNA-templated	114.39	1.82316e-37
GO:0006116	BP	NADH oxidation	120.939	3.42103e-40
GO:0006116	BP	NADH oxidation	112.464	2.32791e-37
GO:0006116	BP	NADH oxidation	110.153	1.4262e-35
GO:0006116	BP	NADH oxidation	119.398	2.17437e-35
GO:0006116	BP	NADH oxidation	107.842	3.12616e-35
GO:0006116	BP	NADH oxidation	107.071	8.4251e-35
GO:0006116	BP	NADH oxidation	109.768	2.14251e-34
GO:0006116	BP	NADH oxidation	108.227	6.69349e-34
GO:0006116	BP	NADH oxidation	100.138	7.27283e-34
GO:0006116	BP	NADH oxidation	106.686	1.27678e-32
GO:0006116	BP	NADH oxidation	104.375	6.12833e-32
GO:0006116	BP	NADH oxidation	105.145	1.74819e-31
GO:0006116	BP	NADH oxidation	130.183	1.20803e-27
GO:0006116	BP	NADH oxidation	110.923	4.07021e-22
GO:0043631	BP	RNA polyadenylation	270.781	6.6694e-76
GO:0006397	BP	mRNA processing	270.781	6.6694e-76
GO:0031123	BP	RNA 3'-end processing	270.781	6.6694e-76
GO:0031123	BP	RNA 3'-end processing	271.937	5.6039e-75
GO:0006397	BP	mRNA processing	271.937	5.6039e-75
GO:0043631	BP	RNA polyadenylation	271.937	5.6039e-75
GO:0043631	BP	RNA polyadenylation	271.166	1.60769e-74
GO:0006397	BP	mRNA processing	271.166	1.60769e-74
GO:0031123	BP	RNA 3'-end processing	271.166	1.60769e-74
GO:0006378	BP	mRNA polyadenylation	271.166	1.60769e-74
GO:0031123	BP	RNA 3'-end processing	275.018	1.95162e-74
GO:0043631	BP	RNA polyadenylation	275.018	1.95162e-74
GO:0006397	BP	mRNA processing	275.018	1.95162e-74
GO:0031123	BP	RNA 3'-end processing	273.863	4.37232e-74
GO:0043631	BP	RNA polyadenylation	273.863	4.37232e-74
GO:0006397	BP	mRNA processing	273.863	4.37232e-74
GO:0043631	BP	RNA polyadenylation	262.692	1.60465e-72
GO:0031123	BP	RNA 3'-end processing	262.692	1.60465e-72
GO:0006397	BP	mRNA processing	262.692	1.60465e-72
GO:0043631	BP	RNA polyadenylation	259.61	2.772e-72
GO:0031123	BP	RNA 3'-end processing	259.61	2.772e-72
GO:0006397	BP	mRNA processing	259.61	2.772e-72
GO:0031123	BP	RNA 3'-end processing	272.322	8.48683e-72
GO:0016310	BP	phosphorylation	272.322	8.48683e-72
GO:0043631	BP	RNA polyadenylation	272.322	8.48683e-72
GO:0005975	BP	carbohydrate metabolic process	272.322	8.48683e-72
GO:0019318	BP	hexose metabolic process	272.322	8.48683e-72
GO:0001678	BP	cellular glucose homeostasis	272.322	8.48683e-72
GO:0006397	BP	mRNA processing	272.322	8.48683e-72
GO:0006096	BP	glycolytic process	272.322	8.48683e-72
GO:0046835	BP	carbohydrate phosphorylation	272.322	8.48683e-72
GO:0043631	BP	RNA polyadenylation	262.307	2.03232e-71
GO:0031123	BP	RNA 3'-end processing	262.307	2.03232e-71
GO:0006397	BP	mRNA processing	262.307	2.03232e-71
GO:0015074	BP	DNA integration	1281.16	0
GO:0015074	BP	DNA integration	1209.51	0
GO:0098869	BP	cellular oxidant detoxification	1176	0
GO:0015074	BP	DNA integration	1176	0
GO:0098869	BP	cellular oxidant detoxification	1164.44	0
GO:0015074	BP	DNA integration	1164.44	0
GO:0015074	BP	DNA integration	1132.47	0
GO:0015074	BP	DNA integration	1047.34	0
GO:0015074	BP	DNA integration	992.645	0
GO:0015074	BP	DNA integration	992.26	0
GO:0015074	BP	DNA integration	961.444	0
GO:0015074	BP	DNA integration	959.518	0
GO:0015074	BP	DNA integration	959.133	0
GO:0006278	BP	RNA-templated DNA biosynthetic process	926.391	0
GO:0015074	BP	DNA integration	926.391	0
GO:0006508	BP	proteolysis	926.391	0
GO:0015074	BP	DNA integration	910.983	0
GO:0015074	BP	DNA integration	890.952	0
GO:0015074	BP	DNA integration	860.907	0
GO:0015074	BP	DNA integration	853.203	0
GO:0006355	BP	regulation of transcription, DNA-templated	853.203	0
GO:0015074	BP	DNA integration	839.721	0
GO:0015074	BP	DNA integration	752.281	0
GO:0006508	BP	proteolysis	752.281	0
GO:0006278	BP	RNA-templated DNA biosynthetic process	752.281	0
GO:0006468	BP	protein phosphorylation	66.2402	1.78623e-07
GO:0000160	BP	phosphorelay signal transduction system	66.2402	1.78623e-07
GO:0016310	BP	phosphorylation	66.2402	1.78623e-07
GO:0007165	BP	signal transduction	66.2402	1.78623e-07
GO:0015074	BP	DNA integration	1202.19	0
GO:0015074	BP	DNA integration	1156.74	0
GO:0098869	BP	cellular oxidant detoxification	1117.84	0
GO:0015074	BP	DNA integration	1117.84	0
GO:0098869	BP	cellular oxidant detoxification	1103.2	0
GO:0015074	BP	DNA integration	1103.2	0
GO:0015074	BP	DNA integration	1072.38	0
GO:0015074	BP	DNA integration	997.268	0
GO:0015074	BP	DNA integration	993.03	0
GO:0015074	BP	DNA integration	984.941	0
GO:0015074	BP	DNA integration	966.452	0
GO:0015074	BP	DNA integration	934.48	0
GO:0006278	BP	RNA-templated DNA biosynthetic process	914.835	0
GO:0015074	BP	DNA integration	914.835	0
GO:0006508	BP	proteolysis	914.835	0
GO:0015074	BP	DNA integration	912.138	0
GO:0015074	BP	DNA integration	861.292	0
GO:0015074	BP	DNA integration	835.869	0
GO:0015074	BP	DNA integration	819.691	0
GO:0006355	BP	regulation of transcription, DNA-templated	819.691	0
GO:0015074	BP	DNA integration	813.913	0
GO:0015074	BP	DNA integration	806.209	0
GO:0015074	BP	DNA integration	723.391	0
GO:0035825	BP	homologous recombination	136.346	6.77498e-39
GO:0051301	BP	cell division	136.346	6.77498e-39
GO:0006281	BP	DNA repair	136.346	6.77498e-39
GO:0006310	BP	DNA recombination	136.346	6.77498e-39
GO:0009556	BP	microsporogenesis	136.346	6.77498e-39
GO:0007049	BP	cell cycle	136.346	6.77498e-39
GO:0007064	BP	mitotic sister chromatid cohesion	136.346	6.77498e-39
GO:0007049	BP	cell cycle	151.369	2.67433e-37
GO:0007064	BP	mitotic sister chromatid cohesion	151.369	2.67433e-37
GO:0051301	BP	cell division	151.369	2.67433e-37
GO:0007064	BP	mitotic sister chromatid cohesion	145.206	3.77791e-32
GO:0007049	BP	cell cycle	145.206	3.77791e-32
GO:0051301	BP	cell division	145.206	3.77791e-32
GO:0007064	BP	mitotic sister chromatid cohesion	139.813	4.10454e-30
GO:0051301	BP	cell division	139.813	4.10454e-30
GO:0007049	BP	cell cycle	139.813	4.10454e-30
GO:0007049	BP	cell cycle	139.043	5.64485e-30
GO:0007064	BP	mitotic sister chromatid cohesion	139.043	5.64485e-30
GO:0006281	BP	DNA repair	139.043	5.64485e-30
GO:0007064	BP	mitotic sister chromatid cohesion	139.043	5.64485e-30
GO:0051301	BP	cell division	139.043	5.64485e-30
GO:0007064	BP	mitotic sister chromatid cohesion	137.502	1.14421e-29
GO:0007049	BP	cell cycle	137.502	1.14421e-29
GO:0051301	BP	cell division	137.502	1.14421e-29
GO:0007064	BP	mitotic sister chromatid cohesion	137.502	1.23235e-29
GO:0051301	BP	cell division	130.568	3.09543e-27
GO:0007049	BP	cell cycle	130.568	3.09543e-27
GO:0007064	BP	mitotic sister chromatid cohesion	130.568	3.09543e-27
GO:0051301	BP	cell division	129.028	7.03087e-27
GO:0007049	BP	cell cycle	129.028	7.03087e-27
GO:0007064	BP	mitotic sister chromatid cohesion	129.028	7.03087e-27
GO:0007049	BP	cell cycle	126.331	2.79255e-26
GO:0007064	BP	mitotic sister chromatid cohesion	126.331	2.79255e-26
GO:0051301	BP	cell division	126.331	2.79255e-26
GO:0007049	BP	cell cycle	164.466	6.51453e-38
GO:0016559	BP	peroxisome fission	164.466	6.51453e-38
GO:0051301	BP	cell division	164.466	6.51453e-38
GO:0007031	BP	peroxisome organization	164.466	6.51453e-38
GO:0000266	BP	mitochondrial fission	164.466	6.51453e-38
GO:0048366	BP	leaf development	347.821	3.28115e-100
GO:0009956	BP	radial pattern formation	347.821	3.28115e-100
GO:0051457	BP	maintenance of protein location in nucleus	347.821	3.28115e-100
GO:0009630	BP	gravitropism	347.821	3.28115e-100
GO:0008356	BP	asymmetric cell division	347.821	3.28115e-100
GO:0090610	BP	bundle sheath cell fate specification	347.821	3.28115e-100
GO:0006355	BP	regulation of transcription, DNA-templated	347.821	3.28115e-100
GO:0001714	BP	endodermal cell fate specification	226.098	7.90833e-62
GO:0048366	BP	leaf development	226.098	7.90833e-62
GO:0090610	BP	bundle sheath cell fate specification	226.098	7.90833e-62
GO:0006099	BP	tricarboxylic acid cycle	253.832	4.76636e-72
GO:0006099	BP	tricarboxylic acid cycle	252.292	1.25243e-71
GO:0006099	BP	tricarboxylic acid cycle	251.906	1.92429e-71
GO:0006099	BP	tricarboxylic acid cycle	244.973	4.32091e-69
GO:0006099	BP	tricarboxylic acid cycle	244.202	3.26056e-68
GO:0006099	BP	tricarboxylic acid cycle	242.662	3.32215e-68
GO:0006099	BP	tricarboxylic acid cycle	231.876	1.31434e-64
GO:0006099	BP	tricarboxylic acid cycle	142.124	1.21066e-33
GO:0006099	BP	tricarboxylic acid cycle	141.739	1.87687e-33
GO:0006099	BP	tricarboxylic acid cycle	140.584	3.25188e-33
GO:0006397	BP	mRNA processing	245.743	2.10321e-69
GO:0008380	BP	RNA splicing	245.743	2.10321e-69
GO:0008380	BP	RNA splicing	247.669	1.63004e-67
GO:0006397	BP	mRNA processing	247.669	1.63004e-67
GO:0008380	BP	RNA splicing	245.743	1.19696e-66
GO:0006397	BP	mRNA processing	245.743	1.19696e-66
GO:0006397	BP	mRNA processing	244.202	5.12683e-66
GO:0008380	BP	RNA splicing	244.202	5.12683e-66
GO:0006397	BP	mRNA processing	235.728	2.49739e-63
GO:0008380	BP	RNA splicing	235.728	2.49739e-63
GO:0008380	BP	RNA splicing	228.794	6.65479e-63
GO:0006397	BP	mRNA processing	228.794	6.65479e-63
GO:0015074	BP	DNA integration	187.578	1.90079e-47
GO:0071897	BP	DNA biosynthetic process	154.451	2.75397e-37
GO:0006629	BP	lipid metabolic process	522.316	5.04751e-166
GO:0006629	BP	lipid metabolic process	517.309	3.01065e-164
GO:0006629	BP	lipid metabolic process	474.167	5.28862e-149
GO:0006629	BP	lipid metabolic process	474.167	5.28862e-149
GO:0006629	BP	lipid metabolic process	425.631	2.06516e-133
GO:0006629	BP	lipid metabolic process	425.631	2.06516e-133
GO:0006629	BP	lipid metabolic process	425.631	8.05315e-132
GO:0046166	BP	glyceraldehyde-3-phosphate biosynthetic process	179.489	5.95153e-47
GO:0006096	BP	glycolytic process	179.489	5.95153e-47
GO:0006094	BP	gluconeogenesis	179.489	5.95153e-47
GO:0006096	BP	glycolytic process	179.489	5.95153e-47
GO:0019563	BP	glycerol catabolic process	179.489	5.95153e-47
GO:0006096	BP	glycolytic process	153.295	4.6497e-38
GO:0006096	BP	glycolytic process	129.028	1.81341e-32
GO:0019242	BP	methylglyoxal biosynthetic process	112.464	7.3586e-32
GO:0019563	BP	glycerol catabolic process	112.464	7.3586e-32
GO:0006096	BP	glycolytic process	112.464	7.3586e-32
GO:0006094	BP	gluconeogenesis	112.464	7.3586e-32
GO:0006096	BP	glycolytic process	112.464	7.3586e-32
GO:0006094	BP	gluconeogenesis	112.464	7.3586e-32
GO:0046166	BP	glyceraldehyde-3-phosphate biosynthetic process	112.464	7.3586e-32
GO:0046166	BP	glyceraldehyde-3-phosphate biosynthetic process	112.464	7.3586e-32
GO:0006094	BP	gluconeogenesis	112.464	7.3586e-32
GO:0006096	BP	glycolytic process	112.464	7.3586e-32
GO:0006094	BP	gluconeogenesis	118.627	1.21731e-31
GO:0006096	BP	glycolytic process	118.627	1.21731e-31
GO:0006096	BP	glycolytic process	114.39	1.57285e-31
GO:0006094	BP	gluconeogenesis	114.39	1.57285e-31
GO:0006096	BP	glycolytic process	114.005	1.70819e-31
GO:0006094	BP	gluconeogenesis	114.005	1.70819e-31
GO:0006094	BP	gluconeogenesis	114.005	1.70819e-31
GO:0006096	BP	glycolytic process	114.005	1.70819e-31
GO:0006094	BP	gluconeogenesis	113.62	2.06534e-31
GO:0006096	BP	glycolytic process	113.62	2.06534e-31
GO:0006096	BP	glycolytic process	122.865	4.37439e-31
GO:0006094	BP	gluconeogenesis	112.464	4.95426e-31
GO:0006096	BP	glycolytic process	112.464	4.95426e-31
GO:0046166	BP	glyceraldehyde-3-phosphate biosynthetic process	116.316	2.03272e-49
GO:0006096	BP	glycolytic process	116.316	2.03272e-49
GO:0006094	BP	gluconeogenesis	116.316	2.03272e-49
GO:0006096	BP	glycolytic process	116.316	2.03272e-49
GO:0019563	BP	glycerol catabolic process	116.316	2.03272e-49
GO:0006096	BP	glycolytic process	116.701	1.83739e-46
GO:0006096	BP	glycolytic process	100.138	1.17275e-33
GO:0046166	BP	glyceraldehyde-3-phosphate biosynthetic process	100.138	1.17275e-33
GO:0006094	BP	gluconeogenesis	100.138	1.17275e-33
GO:0019563	BP	glycerol catabolic process	100.138	1.17275e-33
GO:0006096	BP	glycolytic process	100.138	1.17275e-33
GO:0006096	BP	glycolytic process	93.9745	1.54737e-33
GO:0006096	BP	glycolytic process	92.4337	3.16275e-33
GO:0006094	BP	gluconeogenesis	92.4337	3.16275e-33
GO:0006096	BP	glycolytic process	92.4337	3.16275e-33
GO:0006094	BP	gluconeogenesis	92.4337	3.16275e-33
GO:0006096	BP	glycolytic process	92.4337	3.16275e-33
GO:0046166	BP	glyceraldehyde-3-phosphate biosynthetic process	92.4337	3.16275e-33
GO:0044262	BP	cellular carbohydrate metabolic process	92.4337	3.16275e-33
GO:0010043	BP	response to zinc ion	92.4337	3.16275e-33
GO:0019563	BP	glycerol catabolic process	92.4337	3.16275e-33
GO:0006096	BP	glycolytic process	91.6633	4.29436e-33
GO:0006096	BP	glycolytic process	90.8929	7.91207e-33
GO:0006096	BP	glycolytic process	91.6633	1.21554e-32
GO:0006096	BP	glycolytic process	93.5893	3.35646e-32
GO:0006096	BP	glycolytic process	95.1301	4.19463e-32
GO:0006096	BP	glycolytic process	89.7373	6.68348e-32
GO:0006094	BP	gluconeogenesis	89.7373	6.68348e-32
GO:0006094	BP	gluconeogenesis	89.7373	6.68348e-32
GO:0006096	BP	glycolytic process	89.7373	6.68348e-32
GO:0006096	BP	glycolytic process	89.7373	6.68348e-32
GO:0006094	BP	gluconeogenesis	89.7373	6.68348e-32
GO:0006094	BP	gluconeogenesis	89.7373	6.68348e-32
GO:0006096	BP	glycolytic process	89.7373	6.68348e-32
GO:0006094	BP	gluconeogenesis	89.7373	6.68348e-32
GO:0006094	BP	gluconeogenesis	89.7373	6.68348e-32
GO:0006096	BP	glycolytic process	89.7373	6.68348e-32
GO:0006096	BP	glycolytic process	89.7373	6.68348e-32
GO:0006094	BP	gluconeogenesis	89.7373	6.68348e-32
GO:0006096	BP	glycolytic process	89.7373	6.68348e-32
GO:0006096	BP	glycolytic process	89.7373	6.68348e-32
GO:0006096	BP	glycolytic process	89.7373	6.68348e-32
GO:0006094	BP	gluconeogenesis	89.7373	6.68348e-32
GO:0006096	BP	glycolytic process	89.7373	6.68348e-32
GO:0006094	BP	gluconeogenesis	89.7373	6.68348e-32
GO:0006094	BP	gluconeogenesis	89.7373	6.68348e-32
GO:0006094	BP	gluconeogenesis	87.4261	7.76384e-32
GO:0006096	BP	glycolytic process	87.4261	7.76384e-32
GO:0006355	BP	regulation of transcription, DNA-templated	127.487	3.10739e-28
GO:0006355	BP	regulation of transcription, DNA-templated	121.324	3.97609e-28
GO:0006355	BP	regulation of transcription, DNA-templated	115.161	1.27648e-24
GO:0006355	BP	regulation of transcription, DNA-templated	112.464	1.74669e-23
GO:0009740	BP	gibberellic acid mediated signaling pathway	84.3445	3.02433e-17
GO:0009740	BP	gibberellic acid mediated signaling pathway	84.3445	7.68913e-17
GO:0009740	BP	gibberellic acid mediated signaling pathway	80.4925	7.37569e-16
GO:0009740	BP	gibberellic acid mediated signaling pathway	78.5666	3.58265e-15
GO:0009058	BP	biosynthetic process	101.679	2.93143e-33
GO:0055085	BP	transmembrane transport	143.28	2.87093e-31
GO:0006857	BP	oligopeptide transport	143.28	2.87093e-31
GO:0009058	BP	biosynthetic process	106.686	5.5284e-29
GO:0009058	BP	biosynthetic process	98.2117	8.82397e-29
GO:0009058	BP	biosynthetic process	100.908	6.4156e-26
GO:0090502	BP	RNA phosphodiester bond hydrolysis, endonucleolytic	122.865	3.20427e-25
GO:0090502	BP	RNA phosphodiester bond hydrolysis, endonucleolytic	114.39	1.53177e-22
GO:0090502	BP	RNA phosphodiester bond hydrolysis, endonucleolytic	100.908	1.12043e-18
GO:0009718	BP	anthocyanin-containing compound biosynthetic process	533.872	1.28014e-167
GO:0009636	BP	response to toxic substance	429.098	1.41621e-131
GO:0051707	BP	response to other organism	429.098	1.41621e-131
GO:0032957	BP	inositol trisphosphate metabolic process	64.3142	1.27286e-07
GO:0016310	BP	phosphorylation	64.3142	1.27286e-07
GO:0032957	BP	inositol trisphosphate metabolic process	58.5362	1.30517e-07
GO:0016310	BP	phosphorylation	58.5362	1.30517e-07
GO:0032957	BP	inositol trisphosphate metabolic process	59.6918	3.85287e-06
GO:0009611	BP	response to wounding	59.6918	3.85287e-06
GO:0016310	BP	phosphorylation	59.6918	3.85287e-06
GO:0052746	BP	inositol phosphorylation	59.6918	3.85287e-06
GO:0015074	BP	DNA integration	383.645	0
GO:0098869	BP	cellular oxidant detoxification	375.555	0
GO:0015074	BP	DNA integration	375.555	0
GO:0015074	BP	DNA integration	370.163	0
GO:0015074	BP	DNA integration	325.865	0
GO:0015074	BP	DNA integration	526.939	2.71851e-160
GO:0015074	BP	DNA integration	522.316	2.79863e-151
GO:0098869	BP	cellular oxidant detoxification	320.857	2.20212e-144
GO:0015074	BP	DNA integration	320.857	2.20212e-144
GO:0006508	BP	proteolysis	298.516	1.17856e-141
GO:0015074	BP	DNA integration	227.254	3.0396e-141
GO:0090502	BP	RNA phosphodiester bond hydrolysis, endonucleolytic	227.254	3.0396e-141
GO:0015074	BP	DNA integration	307.375	8.40702e-141
GO:0006508	BP	proteolysis	316.62	1.35611e-131
GO:0015074	BP	DNA integration	392.504	1.82802e-131
GO:0015074	BP	DNA integration	424.476	3.38379e-124
GO:0006278	BP	RNA-templated DNA biosynthetic process	424.476	3.38379e-124
GO:0006508	BP	proteolysis	424.476	3.38379e-124
GO:0015074	BP	DNA integration	422.935	9.48439e-124
GO:0006508	BP	proteolysis	422.935	9.48439e-124
GO:0006278	BP	RNA-templated DNA biosynthetic process	422.935	9.48439e-124
GO:0015074	BP	DNA integration	386.726	1.83019e-123
GO:0000381	BP	regulation of alternative mRNA splicing, via spliceosome	57.3806	5.58923e-08
GO:0000381	BP	regulation of alternative mRNA splicing, via spliceosome	54.299	9.43999e-06
GO:0000398	BP	mRNA splicing, via spliceosome	54.299	9.43999e-06
GO:0000398	BP	mRNA splicing, via spliceosome	53.9138	1.50347e-05
GO:0042147	BP	retrograde transport, endosome to Golgi	75.0998	1.25844e-24
GO:0032784	BP	regulation of DNA-templated transcription, elongation	81.2629	2.44871e-36
GO:0009742	BP	brassinosteroid mediated signaling pathway	81.2629	2.44871e-36
GO:0009742	BP	brassinosteroid mediated signaling pathway	79.7221	1.94472e-32
GO:0032784	BP	regulation of DNA-templated transcription, elongation	79.7221	1.94472e-32
GO:0032784	BP	regulation of DNA-templated transcription, elongation	84.7297	1.71302e-31
GO:0009742	BP	brassinosteroid mediated signaling pathway	84.7297	1.71302e-31
GO:0009742	BP	brassinosteroid mediated signaling pathway	84.7297	2.03721e-31
GO:0032784	BP	regulation of DNA-templated transcription, elongation	84.7297	2.03721e-31
GO:0009742	BP	brassinosteroid mediated signaling pathway	85.1149	4.92601e-31
GO:0032784	BP	regulation of DNA-templated transcription, elongation	85.1149	4.92601e-31
GO:0032784	BP	regulation of DNA-templated transcription, elongation	79.7221	1.39672e-26
GO:0009742	BP	brassinosteroid mediated signaling pathway	79.7221	1.39672e-26
GO:0009742	BP	brassinosteroid mediated signaling pathway	83.9593	4.9155e-16
GO:0032784	BP	regulation of DNA-templated transcription, elongation	83.9593	4.9155e-16
GO:0009742	BP	brassinosteroid mediated signaling pathway	72.0182	6.49525e-11
GO:0032784	BP	regulation of DNA-templated transcription, elongation	72.0182	6.49525e-11
GO:0009734	BP	auxin-activated signaling pathway	334.339	8.29319e-94
GO:0006355	BP	regulation of transcription, DNA-templated	334.339	8.29319e-94
GO:0009725	BP	response to hormone	334.339	8.29319e-94
GO:0006355	BP	regulation of transcription, DNA-templated	288.115	3.09218e-78
GO:0009734	BP	auxin-activated signaling pathway	288.115	3.09218e-78
GO:0009725	BP	response to hormone	288.115	3.09218e-78
GO:0009725	BP	response to hormone	262.307	3.93601e-73
GO:0006355	BP	regulation of transcription, DNA-templated	262.307	3.93601e-73
GO:0009734	BP	auxin-activated signaling pathway	104.375	8.45344e-56
GO:0006355	BP	regulation of transcription, DNA-templated	104.375	8.45344e-56
GO:0009725	BP	response to hormone	104.375	8.45344e-56
GO:0009734	BP	auxin-activated signaling pathway	105.145	7.57858e-55
GO:0006355	BP	regulation of transcription, DNA-templated	105.145	7.57858e-55
GO:0009725	BP	response to hormone	105.145	7.57858e-55
GO:0006355	BP	regulation of transcription, DNA-templated	100.908	1.3653e-54
GO:0009734	BP	auxin-activated signaling pathway	100.908	1.3653e-54
GO:0009725	BP	response to hormone	100.908	1.3653e-54
GO:0009734	BP	auxin-activated signaling pathway	93.2041	1.76795e-53
GO:0009725	BP	response to hormone	93.2041	1.76795e-53
GO:0006355	BP	regulation of transcription, DNA-templated	93.2041	1.76795e-53
GO:0009734	BP	auxin-activated signaling pathway	98.5969	7.18171e-53
GO:0006355	BP	regulation of transcription, DNA-templated	98.5969	7.18171e-53
GO:0009725	BP	response to hormone	98.5969	7.18171e-53
GO:0006355	BP	regulation of transcription, DNA-templated	94.7449	1.06441e-52
GO:0009734	BP	auxin-activated signaling pathway	94.7449	1.06441e-52
GO:0009725	BP	response to hormone	94.7449	1.06441e-52
GO:0006355	BP	regulation of transcription, DNA-templated	92.4337	2.81212e-52
GO:0009734	BP	auxin-activated signaling pathway	92.4337	2.81212e-52
GO:0009725	BP	response to hormone	92.4337	2.81212e-52
GO:0009725	BP	response to hormone	94.7449	3.72019e-52
GO:0009734	BP	auxin-activated signaling pathway	94.7449	3.72019e-52
GO:0006355	BP	regulation of transcription, DNA-templated	94.7449	3.72019e-52
GO:0009725	BP	response to hormone	110.153	8.93491e-52
GO:0009734	BP	auxin-activated signaling pathway	110.153	8.93491e-52
GO:0006355	BP	regulation of transcription, DNA-templated	110.153	8.93491e-52
GO:0009725	BP	response to hormone	108.997	1.30349e-51
GO:0006355	BP	regulation of transcription, DNA-templated	108.997	1.30349e-51
GO:0006289	BP	nucleotide-excision repair	63.929	1.97993e-21
GO:0006351	BP	transcription, DNA-templated	63.929	1.97993e-21
GO:0006351	BP	transcription, DNA-templated	66.6254	1.06937e-20
GO:0006289	BP	nucleotide-excision repair	66.6254	1.06937e-20
GO:0006289	BP	nucleotide-excision repair	59.6918	1.25146e-20
GO:0006351	BP	transcription, DNA-templated	59.6918	1.25146e-20
GO:0006351	BP	transcription, DNA-templated	76.2554	6.9564e-20
GO:0006289	BP	nucleotide-excision repair	76.2554	6.9564e-20
GO:0006289	BP	nucleotide-excision repair	60.077	2.17894e-19
GO:0006351	BP	transcription, DNA-templated	60.077	2.17894e-19
GO:0006351	BP	transcription, DNA-templated	73.9442	5.57797e-19
GO:0006289	BP	nucleotide-excision repair	73.9442	5.57797e-19
GO:0016310	BP	phosphorylation	239.58	1.25371e-66
GO:0006468	BP	protein phosphorylation	239.58	1.25371e-66
GO:0016310	BP	phosphorylation	233.417	1.46049e-64
GO:0006468	BP	protein phosphorylation	233.417	1.46049e-64
GO:0006468	BP	protein phosphorylation	228.794	1.28391e-62
GO:0016310	BP	phosphorylation	228.794	1.28391e-62
GO:0016310	BP	phosphorylation	213.001	2.52336e-57
GO:0006468	BP	protein phosphorylation	213.001	2.52336e-57
GO:0016310	BP	phosphorylation	180.644	6.685e-49
GO:0006468	BP	protein phosphorylation	180.644	6.685e-49
GO:0006468	BP	protein phosphorylation	177.948	6.63933e-47
GO:0016310	BP	phosphorylation	177.948	6.63933e-47
GO:0006468	BP	protein phosphorylation	181.8	8.37217e-46
GO:0016310	BP	phosphorylation	181.8	8.37217e-46
GO:0006468	BP	protein phosphorylation	180.644	3.38291e-45
GO:0016310	BP	phosphorylation	180.644	3.38291e-45
GO:0006574	BP	valine catabolic process	78.5666	5.21647e-22
GO:0006574	BP	valine catabolic process	75.485	1.0916e-21
GO:0006574	BP	valine catabolic process	58.9214	3.34429e-06
GO:0006574	BP	valine catabolic process	44.2838	3.41896e-06
GO:0009083	BP	branched-chain amino acid catabolic process	44.2838	3.41896e-06
GO:0098869	BP	cellular oxidant detoxification	399.438	0
GO:0015074	BP	DNA integration	399.438	0
GO:0098869	BP	cellular oxidant detoxification	395.201	0
GO:0015074	BP	DNA integration	395.201	0
GO:0015074	BP	DNA integration	394.43	0
GO:0015074	BP	DNA integration	393.275	0
GO:0015074	BP	DNA integration	350.132	0
GO:0015074	BP	DNA integration	344.739	0
GO:0015074	BP	DNA integration	321.242	0
GO:0015074	BP	DNA integration	310.457	0
GO:0015074	BP	DNA integration	403.29	1.15432e-179
GO:0015074	BP	DNA integration	337.035	9.9644e-170
GO:0015074	BP	DNA integration	339.347	2.53586e-159
GO:0015074	BP	DNA integration	410.994	5.3627e-159
GO:0015074	BP	DNA integration	264.233	1.71835e-156
GO:0006355	BP	regulation of transcription, DNA-templated	264.233	1.71835e-156
GO:0015074	BP	DNA integration	216.853	1.33071e-126
GO:0015074	BP	DNA integration	246.899	1.70351e-124
GO:0006508	BP	proteolysis	228.024	3.67213e-124
GO:0006278	BP	RNA-templated DNA biosynthetic process	228.024	3.67213e-124
GO:0015074	BP	DNA integration	228.024	3.67213e-124
GO:0015074	BP	DNA integration	219.935	4.7538e-121
GO:0006355	BP	regulation of transcription, DNA-templated	120.939	4.80964e-27
GO:0006355	BP	regulation of transcription, DNA-templated	115.161	9.02162e-27
GO:0006355	BP	regulation of transcription, DNA-templated	115.161	1.92467e-25
GO:0006355	BP	regulation of transcription, DNA-templated	108.997	3.29532e-23
GO:0006635	BP	fatty acid beta-oxidation	137.887	1.9e-42
GO:0006749	BP	glutathione metabolic process	81.6481	3.45752e-15
GO:0009791	BP	post-embryonic development	414.461	3.19739e-135
GO:0009791	BP	post-embryonic development	350.517	2.18127e-110
GO:0009791	BP	post-embryonic development	234.187	9.228e-66
GO:0009791	BP	post-embryonic development	231.491	1.96068e-65
GO:0016567	BP	protein ubiquitination	215.698	7.64278e-54
GO:0016567	BP	protein ubiquitination	213.772	2.99253e-53
GO:0016567	BP	protein ubiquitination	209.534	8.25387e-52
GO:0016567	BP	protein ubiquitination	175.252	4.42568e-47
GO:0016567	BP	protein ubiquitination	143.665	3.4561e-45
GO:0016567	BP	protein ubiquitination	169.859	1.82012e-39
GO:0016567	BP	protein ubiquitination	119.013	2.56001e-35
GO:0016567	BP	protein ubiquitination	149.058	5.73796e-33
GO:0016567	BP	protein ubiquitination	105.916	1.2908e-29
GO:0090502	BP	RNA phosphodiester bond hydrolysis, endonucleolytic	669.463	0
GO:0006278	BP	RNA-templated DNA biosynthetic process	634.795	0
GO:0016311	BP	dephosphorylation	325.865	6.68035e-101
GO:0006470	BP	protein dephosphorylation	324.324	6.40399e-100
GO:0016311	BP	dephosphorylation	319.316	7.44725e-98
GO:0006470	BP	protein dephosphorylation	322.398	1.9208e-97
GO:0006869	BP	lipid transport	322.398	1.9208e-97
GO:0006470	BP	protein dephosphorylation	300.442	2.27164e-85
GO:0006470	BP	protein dephosphorylation	270.781	3.87979e-80
GO:0006470	BP	protein dephosphorylation	268.085	5.10296e-79
GO:0006470	BP	protein dephosphorylation	265.774	2.26961e-78
GO:0006470	BP	protein dephosphorylation	265.774	2.26961e-78
GO:0006470	BP	protein dephosphorylation	265.774	2.46512e-78
GO:0006470	BP	protein dephosphorylation	262.307	4.96238e-77
GO:0048544	BP	recognition of pollen	876.7	0
GO:0016310	BP	phosphorylation	876.7	0
GO:0006468	BP	protein phosphorylation	876.7	0
GO:0006468	BP	protein phosphorylation	863.603	0
GO:0016310	BP	phosphorylation	863.603	0
GO:0048544	BP	recognition of pollen	863.603	0
GO:0006468	BP	protein phosphorylation	838.18	0
GO:0048544	BP	recognition of pollen	838.18	0
GO:0016310	BP	phosphorylation	838.18	0
GO:0048544	BP	recognition of pollen	827.395	0
GO:0016310	BP	phosphorylation	827.395	0
GO:0006468	BP	protein phosphorylation	827.395	0
GO:0048544	BP	recognition of pollen	820.076	0
GO:0016310	BP	phosphorylation	820.076	0
GO:0006468	BP	protein phosphorylation	820.076	0
GO:0048544	BP	recognition of pollen	815.068	0
GO:0006468	BP	protein phosphorylation	815.068	0
GO:0016310	BP	phosphorylation	815.068	0
GO:0006468	BP	protein phosphorylation	790.801	0
GO:0016310	BP	phosphorylation	790.801	0
GO:0048544	BP	recognition of pollen	790.801	0
GO:0006468	BP	protein phosphorylation	782.711	0
GO:0016310	BP	phosphorylation	782.711	0
GO:0048544	BP	recognition of pollen	782.711	0
GO:0048544	BP	recognition of pollen	728.398	0
GO:0016310	BP	phosphorylation	728.398	0
GO:0006468	BP	protein phosphorylation	728.398	0
GO:0019438	BP	aromatic compound biosynthetic process	282.722	6.05058e-85
GO:1901362	BP	organic cyclic compound biosynthetic process	282.722	6.05058e-85
GO:0006355	BP	regulation of transcription, DNA-templated	175.637	2.50286e-50
GO:0006355	BP	regulation of transcription, DNA-templated	172.94	8.4489e-50
GO:0006355	BP	regulation of transcription, DNA-templated	172.555	1.13726e-49
GO:0006355	BP	regulation of transcription, DNA-templated	171.785	2.93375e-49
GO:0006355	BP	regulation of transcription, DNA-templated	171.785	3.49169e-49
GO:0006355	BP	regulation of transcription, DNA-templated	171.4	3.61183e-49
GO:0006355	BP	regulation of transcription, DNA-templated	170.244	7.46098e-49
GO:2000032	BP	regulation of secondary shoot formation	165.622	5.40022e-46
GO:0006355	BP	regulation of transcription, DNA-templated	165.622	5.40022e-46
GO:0006355	BP	regulation of transcription, DNA-templated	163.696	2.20379e-45
GO:0006355	BP	regulation of transcription, DNA-templated	159.458	2.4634e-44
GO:0006355	BP	regulation of transcription, DNA-templated	158.303	5.17302e-43
GO:0006355	BP	regulation of transcription, DNA-templated	157.918	6.96784e-43
GO:0006355	BP	regulation of transcription, DNA-templated	156.377	3.22523e-42
GO:0006508	BP	proteolysis	128.257	5.53906e-28
GO:0006508	BP	proteolysis	118.242	9.55132e-25
GO:0006508	BP	proteolysis	112.464	7.8965e-23
GO:0006508	BP	proteolysis	112.464	1.03842e-22
GO:0006508	BP	proteolysis	107.071	5.15083e-21
GO:0006508	BP	proteolysis	97.4413	8.29877e-18
GO:0009820	BP	alkaloid metabolic process	95.1301	7.97383e-17
GO:0006508	BP	proteolysis	95.1301	7.97383e-17
GO:0006508	BP	proteolysis	82.4185	4.69998e-13
GO:0006508	BP	proteolysis	79.7221	6.31033e-13
GO:0005975	BP	carbohydrate metabolic process	191.43	2.92275e-46
GO:0072583	BP	clathrin-dependent endocytosis	126.331	2.49802e-47
GO:0006886	BP	intracellular protein transport	126.331	2.49802e-47
GO:0016192	BP	vesicle-mediated transport	126.331	2.49802e-47
GO:0006897	BP	endocytosis	126.331	2.49802e-47
GO:0015031	BP	protein transport	126.331	2.49802e-47
GO:0072583	BP	clathrin-dependent endocytosis	119.398	9.13776e-45
GO:0006886	BP	intracellular protein transport	119.398	9.13776e-45
GO:0016192	BP	vesicle-mediated transport	119.398	9.13776e-45
GO:0015031	BP	protein transport	119.398	9.13776e-45
GO:0006897	BP	endocytosis	119.398	9.13776e-45
GO:0016192	BP	vesicle-mediated transport	117.857	9.42666e-44
GO:0006886	BP	intracellular protein transport	117.857	9.42666e-44
GO:0006897	BP	endocytosis	117.857	9.42666e-44
GO:0015031	BP	protein transport	117.857	9.42666e-44
GO:0072583	BP	clathrin-dependent endocytosis	117.857	9.42666e-44
GO:0006886	BP	intracellular protein transport	119.013	3.4948e-41
GO:0016192	BP	vesicle-mediated transport	119.013	3.4948e-41
GO:0006897	BP	endocytosis	119.013	3.4948e-41
GO:0072583	BP	clathrin-dependent endocytosis	119.013	3.4948e-41
GO:0015031	BP	protein transport	119.013	3.4948e-41
GO:0015031	BP	protein transport	118.627	2.12924e-40
GO:0006886	BP	intracellular protein transport	118.627	2.12924e-40
GO:0016192	BP	vesicle-mediated transport	118.627	2.12924e-40
GO:0015031	BP	protein transport	101.679	8.98244e-37
GO:0016192	BP	vesicle-mediated transport	101.679	8.98244e-37
GO:0006886	BP	intracellular protein transport	101.679	8.98244e-37
GO:0006886	BP	intracellular protein transport	101.293	9.28431e-37
GO:0016192	BP	vesicle-mediated transport	101.293	9.28431e-37
GO:0015031	BP	protein transport	101.293	9.28431e-37
GO:0006898	BP	receptor-mediated endocytosis	117.472	1.1993e-35
GO:0072583	BP	clathrin-dependent endocytosis	117.472	1.1993e-35
GO:0015031	BP	protein transport	117.472	1.1993e-35
GO:0006897	BP	endocytosis	117.472	1.1993e-35
GO:0016192	BP	vesicle-mediated transport	117.472	1.1993e-35
GO:0072583	BP	clathrin-dependent endocytosis	117.472	1.1993e-35
GO:0006886	BP	intracellular protein transport	117.472	1.1993e-35
GO:0016192	BP	vesicle-mediated transport	116.701	2.05858e-33
GO:0015031	BP	protein transport	116.701	2.05858e-33
GO:0006897	BP	endocytosis	116.701	2.05858e-33
GO:0072583	BP	clathrin-dependent endocytosis	116.701	2.05858e-33
GO:0006886	BP	intracellular protein transport	116.701	2.05858e-33
GO:0006897	BP	endocytosis	93.2041	3.76001e-33
GO:0015031	BP	protein transport	93.2041	3.76001e-33
GO:0072583	BP	clathrin-dependent endocytosis	93.2041	3.76001e-33
GO:0016192	BP	vesicle-mediated transport	93.2041	3.76001e-33
GO:0006886	BP	intracellular protein transport	93.2041	3.76001e-33
GO:0015031	BP	protein transport	87.4261	7.97958e-14
GO:0072583	BP	clathrin-dependent endocytosis	87.4261	7.97958e-14
GO:0006897	BP	endocytosis	87.4261	7.97958e-14
GO:0016192	BP	vesicle-mediated transport	87.4261	7.97958e-14
GO:0006886	BP	intracellular protein transport	87.4261	7.97958e-14
GO:0042273	BP	ribosomal large subunit biogenesis	87.4261	9.90011e-30
GO:0042273	BP	ribosomal large subunit biogenesis	85.8853	2.6363e-24
GO:0009073	BP	aromatic amino acid family biosynthetic process	190.274	2.24394e-50
GO:0009423	BP	chorismate biosynthetic process	190.274	2.24394e-50
GO:0008652	BP	cellular amino acid biosynthetic process	190.274	2.24394e-50
GO:0009073	BP	aromatic amino acid family biosynthetic process	192.586	3.92348e-49
GO:0009423	BP	chorismate biosynthetic process	192.586	3.92348e-49
GO:0008652	BP	cellular amino acid biosynthetic process	192.586	3.92348e-49
GO:0008652	BP	cellular amino acid biosynthetic process	190.274	1.50783e-48
GO:0009423	BP	chorismate biosynthetic process	190.274	1.50783e-48
GO:0009073	BP	aromatic amino acid family biosynthetic process	190.274	1.50783e-48
GO:0008652	BP	cellular amino acid biosynthetic process	178.333	1.58164e-48
GO:0009073	BP	aromatic amino acid family biosynthetic process	178.333	1.58164e-48
GO:0009423	BP	chorismate biosynthetic process	178.333	1.58164e-48
GO:0009423	BP	chorismate biosynthetic process	185.652	2.60506e-47
GO:0009073	BP	aromatic amino acid family biosynthetic process	185.652	2.60506e-47
GO:0008652	BP	cellular amino acid biosynthetic process	185.652	2.60506e-47
GO:0009073	BP	aromatic amino acid family biosynthetic process	185.267	4.92372e-47
GO:0009423	BP	chorismate biosynthetic process	185.267	4.92372e-47
GO:0008652	BP	cellular amino acid biosynthetic process	185.267	4.92372e-47
GO:0009073	BP	aromatic amino acid family biosynthetic process	183.726	5.21028e-47
GO:0009423	BP	chorismate biosynthetic process	183.726	5.21028e-47
GO:0008652	BP	cellular amino acid biosynthetic process	183.726	5.21028e-47
GO:0009423	BP	chorismate biosynthetic process	184.882	8.62713e-47
GO:0009073	BP	aromatic amino acid family biosynthetic process	184.882	8.62713e-47
GO:0008652	BP	cellular amino acid biosynthetic process	184.882	8.62713e-47
GO:0008652	BP	cellular amino acid biosynthetic process	184.496	9.47214e-47
GO:0009423	BP	chorismate biosynthetic process	184.496	9.47214e-47
GO:0009073	BP	aromatic amino acid family biosynthetic process	184.496	9.47214e-47
GO:0008652	BP	cellular amino acid biosynthetic process	181.415	2.08754e-46
GO:0009073	BP	aromatic amino acid family biosynthetic process	181.415	2.08754e-46
GO:0009423	BP	chorismate biosynthetic process	181.415	2.08754e-46
GO:0009073	BP	aromatic amino acid family biosynthetic process	183.341	2.85275e-46
GO:0009423	BP	chorismate biosynthetic process	183.341	2.85275e-46
GO:0008652	BP	cellular amino acid biosynthetic process	183.341	2.85275e-46
GO:0009231	BP	riboflavin biosynthetic process	217.624	4.80341e-131
GO:0009231	BP	riboflavin biosynthetic process	222.246	3.00191e-130
GO:0009231	BP	riboflavin biosynthetic process	218.394	3.75541e-130
GO:0009231	BP	riboflavin biosynthetic process	218.394	3.75541e-130
GO:0009231	BP	riboflavin biosynthetic process	223.016	1.15071e-129
GO:0009231	BP	riboflavin biosynthetic process	219.935	1.62947e-129
GO:0009231	BP	riboflavin biosynthetic process	209.534	1.46773e-128
GO:0009231	BP	riboflavin biosynthetic process	190.66	2.88418e-118
GO:0009231	BP	riboflavin biosynthetic process	186.422	7.18925e-117
GO:0009231	BP	riboflavin biosynthetic process	168.318	1.84536e-107
GO:0009231	BP	riboflavin biosynthetic process	169.474	1.22001e-103
GO:0009231	BP	riboflavin biosynthetic process	155.221	3.95501e-84
GO:0008152	BP	metabolic process	155.221	3.95501e-84
GO:0006468	BP	protein phosphorylation	400.593	1.80737e-120
GO:0016310	BP	phosphorylation	400.593	1.80737e-120
GO:0016310	BP	phosphorylation	390.193	8.65253e-117
GO:0006468	BP	protein phosphorylation	390.193	8.65253e-117
GO:0016310	BP	phosphorylation	389.037	2.87925e-116
GO:0006468	BP	protein phosphorylation	389.037	2.87925e-116
GO:0006468	BP	protein phosphorylation	364.77	2.2426e-108
GO:0016310	BP	phosphorylation	364.77	2.2426e-108
GO:0016310	BP	phosphorylation	340.502	4.81519e-100
GO:0006468	BP	protein phosphorylation	340.502	4.81519e-100
GO:0006468	BP	protein phosphorylation	340.502	1.52133e-99
GO:0016310	BP	phosphorylation	340.502	1.52133e-99
GO:0016310	BP	phosphorylation	312.383	1.6319e-91
GO:0006468	BP	protein phosphorylation	312.383	1.6319e-91
GO:0006468	BP	protein phosphorylation	311.997	6.87279e-90
GO:0016310	BP	phosphorylation	311.997	6.87279e-90
GO:0035556	BP	intracellular signal transduction	301.982	6.18834e-87
GO:1901002	BP	positive regulation of response to salt stress	301.982	6.18834e-87
GO:0009414	BP	response to water deprivation	301.982	6.18834e-87
GO:0018105	BP	peptidyl-serine phosphorylation	301.982	6.18834e-87
GO:0009409	BP	response to cold	301.982	6.18834e-87
GO:0046777	BP	protein autophosphorylation	301.982	6.18834e-87
GO:0006468	BP	protein phosphorylation	301.982	6.18834e-87
GO:0016310	BP	phosphorylation	301.982	6.18834e-87
GO:0006468	BP	protein phosphorylation	280.026	1.4305e-78
GO:0016310	BP	phosphorylation	280.026	1.4305e-78
GO:0006468	BP	protein phosphorylation	275.404	5.49302e-78
GO:0016310	BP	phosphorylation	275.404	5.49302e-78
GO:0005975	BP	carbohydrate metabolic process	190.66	6.34184e-46
GO:0016102	BP	diterpenoid biosynthetic process	113.235	1.8441e-34
GO:0009686	BP	gibberellin biosynthetic process	121.709	1.68821e-27
GO:0016102	BP	diterpenoid biosynthetic process	121.709	1.68821e-27
GO:0016102	BP	diterpenoid biosynthetic process	90.5077	1.74448e-23
GO:0006351	BP	transcription, DNA-templated	254.218	9.99665e-73
GO:0006351	BP	transcription, DNA-templated	176.792	1.13769e-48
GO:0015074	BP	DNA integration	166.392	1.00069e-41
GO:0015074	BP	DNA integration	164.081	1.81001e-41
GO:0015074	BP	DNA integration	163.696	2.45827e-41
GO:0006278	BP	RNA-templated DNA biosynthetic process	155.992	1.59792e-40
GO:0071897	BP	DNA biosynthetic process	161.77	3.25726e-40
GO:0015074	BP	DNA integration	161.77	3.25726e-40
GO:0015074	BP	DNA integration	158.303	2.19897e-39
GO:0006351	BP	transcription, DNA-templated	150.599	4.15546e-39
GO:0006351	BP	transcription, DNA-templated	148.673	5.04674e-39
GO:0015074	BP	DNA integration	155.992	1.1453e-38
GO:0015074	BP	DNA integration	157.918	1.28821e-38
GO:0015031	BP	protein transport	1165.6	0
GO:0006890	BP	retrograde vesicle-mediated transport, Golgi to endoplasmic reticulum	1165.6	0
GO:0015031	BP	protein transport	823.157	0
GO:0032527	BP	protein exit from endoplasmic reticulum	823.157	0
GO:0006888	BP	endoplasmic reticulum to Golgi vesicle-mediated transport	823.157	0
GO:0006890	BP	retrograde vesicle-mediated transport, Golgi to endoplasmic reticulum	823.157	0
GO:0015031	BP	protein transport	642.499	0
GO:0006890	BP	retrograde vesicle-mediated transport, Golgi to endoplasmic reticulum	642.499	0
GO:0006890	BP	retrograde vesicle-mediated transport, Golgi to endoplasmic reticulum	511.146	1.15731e-145
GO:0015031	BP	protein transport	511.146	1.15731e-145
GO:0006890	BP	retrograde vesicle-mediated transport, Golgi to endoplasmic reticulum	98.2117	3.63591e-17
GO:0015031	BP	protein transport	98.2117	3.63591e-17
GO:0015031	BP	protein transport	97.4413	5.13254e-17
GO:0006890	BP	retrograde vesicle-mediated transport, Golgi to endoplasmic reticulum	97.4413	5.13254e-17
GO:0006890	BP	retrograde vesicle-mediated transport, Golgi to endoplasmic reticulum	93.5893	8.27801e-16
GO:2000623	BP	negative regulation of nuclear-transcribed mRNA catabolic process, nonsense-mediated decay	93.5893	8.27801e-16
GO:0015031	BP	protein transport	93.5893	8.27801e-16
GO:0000956	BP	nuclear-transcribed mRNA catabolic process	93.5893	8.27801e-16
GO:0045333	BP	cellular respiration	116.316	1.46436e-26
GO:0006744	BP	ubiquinone biosynthetic process	116.316	1.46436e-26
GO:0045333	BP	cellular respiration	115.931	8.43331e-26
GO:0006744	BP	ubiquinone biosynthetic process	115.931	8.43331e-26
GO:0045333	BP	cellular respiration	115.161	1.06709e-25
GO:0045333	BP	cellular respiration	115.161	1.06709e-25
GO:0045333	BP	cellular respiration	115.161	1.06709e-25
GO:0006744	BP	ubiquinone biosynthetic process	115.161	1.06709e-25
GO:0006744	BP	ubiquinone biosynthetic process	115.161	1.06709e-25
GO:0006744	BP	ubiquinone biosynthetic process	115.161	1.06709e-25
GO:0006744	BP	ubiquinone biosynthetic process	110.923	2.75614e-24
GO:0045333	BP	cellular respiration	110.923	2.75614e-24
GO:0006744	BP	ubiquinone biosynthetic process	109.383	1.02381e-23
GO:0045333	BP	cellular respiration	109.383	1.02381e-23
GO:0006744	BP	ubiquinone biosynthetic process	96.6709	1.92203e-19
GO:0045333	BP	cellular respiration	96.6709	1.92203e-19
GO:0006744	BP	ubiquinone biosynthetic process	68.9366	5.40134e-10
GO:0045333	BP	cellular respiration	68.9366	5.40134e-10
GO:0045333	BP	cellular respiration	65.4698	4.65352e-09
GO:0006744	BP	ubiquinone biosynthetic process	65.4698	4.65352e-09
GO:0006744	BP	ubiquinone biosynthetic process	59.6918	3.56779e-07
GO:0045333	BP	cellular respiration	59.6918	3.56779e-07
GO:0006817	BP	phosphate ion transport	348.977	4.00279e-103
GO:0055085	BP	transmembrane transport	307.76	2.18115e-88
GO:0055085	BP	transmembrane transport	306.22	8.49724e-88
GO:0006952	BP	defense response	528.48	3.38812e-162
GO:0006952	BP	defense response	515.768	1.06167e-156
GO:0006952	BP	defense response	515.768	1.06167e-156
GO:0006952	BP	defense response	513.072	1.21172e-155
GO:0006952	BP	defense response	490.345	4.63852e-147
GO:0006952	BP	defense response	486.878	8.12596e-146
GO:0006952	BP	defense response	476.863	9.83188e-143
GO:0006952	BP	defense response	469.544	8.32697e-141
GO:0006952	BP	defense response	459.529	2.23699e-140
GO:0006952	BP	defense response	462.996	1.85844e-138
GO:0006952	BP	defense response	456.833	1.66838e-137
GO:0006952	BP	defense response	457.218	5.85393e-135
GO:0006952	BP	defense response	452.981	6.32332e-135
GO:0090502	BP	RNA phosphodiester bond hydrolysis, endonucleolytic	650.588	0
GO:0090502	BP	RNA phosphodiester bond hydrolysis, endonucleolytic	614.764	0
GO:0006278	BP	RNA-templated DNA biosynthetic process	603.979	0
GO:0008152	BP	metabolic process	142.124	2.49824e-33
GO:0006284	BP	base-excision repair	142.124	2.49824e-33
GO:0006281	BP	DNA repair	142.124	2.49824e-33
GO:0006974	BP	cellular response to DNA damage stimulus	142.124	2.49824e-33
GO:0008152	BP	metabolic process	141.739	4.15689e-33
GO:0006284	BP	base-excision repair	141.739	4.15689e-33
GO:0006281	BP	DNA repair	141.739	4.15689e-33
GO:0006974	BP	cellular response to DNA damage stimulus	141.739	4.15689e-33
GO:0006284	BP	base-excision repair	139.043	2.81149e-32
GO:0006281	BP	DNA repair	139.043	2.81149e-32
GO:0008152	BP	metabolic process	139.043	2.81149e-32
GO:0006974	BP	cellular response to DNA damage stimulus	139.043	2.81149e-32
GO:0008152	BP	metabolic process	139.043	2.81149e-32
GO:0006974	BP	cellular response to DNA damage stimulus	139.043	2.81149e-32
GO:0006284	BP	base-excision repair	139.043	2.81149e-32
GO:0006281	BP	DNA repair	139.043	2.81149e-32
GO:0006281	BP	DNA repair	135.961	3.314e-30
GO:0006284	BP	base-excision repair	135.961	3.314e-30
GO:0006974	BP	cellular response to DNA damage stimulus	135.961	3.314e-30
GO:0008152	BP	metabolic process	135.961	3.314e-30
GO:0006284	BP	base-excision repair	132.88	1.11388e-29
GO:0006281	BP	DNA repair	132.88	1.11388e-29
GO:0008152	BP	metabolic process	132.88	1.11388e-29
GO:0006974	BP	cellular response to DNA damage stimulus	132.88	1.11388e-29
GO:0008152	BP	metabolic process	129.798	6.58544e-29
GO:0006281	BP	DNA repair	129.798	6.58544e-29
GO:0006284	BP	base-excision repair	129.798	6.58544e-29
GO:0006974	BP	cellular response to DNA damage stimulus	129.798	6.58544e-29
GO:0008152	BP	metabolic process	125.176	1.7717e-27
GO:0006974	BP	cellular response to DNA damage stimulus	125.176	1.7717e-27
GO:0006281	BP	DNA repair	125.176	1.7717e-27
GO:0006284	BP	base-excision repair	125.176	1.7717e-27
GO:0006974	BP	cellular response to DNA damage stimulus	119.783	1.03894e-25
GO:0006281	BP	DNA repair	119.783	1.03894e-25
GO:0006284	BP	base-excision repair	119.783	1.03894e-25
GO:0008152	BP	metabolic process	119.783	1.03894e-25
GO:0006284	BP	base-excision repair	117.472	1.06209e-24
GO:0006281	BP	DNA repair	117.472	1.06209e-24
GO:0006974	BP	cellular response to DNA damage stimulus	117.472	1.06209e-24
GO:0008152	BP	metabolic process	117.472	1.06209e-24
GO:0008152	BP	metabolic process	84.7297	4.46973e-14
GO:0006974	BP	cellular response to DNA damage stimulus	84.7297	4.46973e-14
GO:0006284	BP	base-excision repair	84.7297	4.46973e-14
GO:0006281	BP	DNA repair	84.7297	4.46973e-14
GO:0006284	BP	base-excision repair	60.8474	1.27729e-12
GO:0006281	BP	DNA repair	60.8474	1.27729e-12
GO:0006397	BP	mRNA processing	2633.6	0
GO:0006508	BP	proteolysis	2633.6	0
GO:0008380	BP	RNA splicing	2633.6	0
GO:0000398	BP	mRNA splicing, via spliceosome	2633.6	0
GO:0000398	BP	mRNA splicing, via spliceosome	2632.44	0
GO:0000398	BP	mRNA splicing, via spliceosome	2626.28	0
GO:0008380	BP	RNA splicing	2626.28	0
GO:0006508	BP	proteolysis	2626.28	0
GO:0006397	BP	mRNA processing	2626.28	0
GO:0000398	BP	mRNA splicing, via spliceosome	2623.58	0
GO:0006508	BP	proteolysis	2623.58	0
GO:0006397	BP	mRNA processing	2623.58	0
GO:0008380	BP	RNA splicing	2623.58	0
GO:0006397	BP	mRNA processing	2508.41	0
GO:0006397	BP	mRNA processing	2508.41	0
GO:0008380	BP	RNA splicing	2508.41	0
GO:0000398	BP	mRNA splicing, via spliceosome	2508.41	0
GO:0000398	BP	mRNA splicing, via spliceosome	2508.41	0
GO:0006508	BP	proteolysis	2508.41	0
GO:0006508	BP	proteolysis	2508.41	0
GO:0008380	BP	RNA splicing	2508.41	0
GO:0006508	BP	proteolysis	2451.01	0
GO:0000398	BP	mRNA splicing, via spliceosome	2451.01	0
GO:0006397	BP	mRNA processing	2451.01	0
GO:0008380	BP	RNA splicing	2451.01	0
GO:0006508	BP	proteolysis	2414.42	0
GO:0000398	BP	mRNA splicing, via spliceosome	2414.42	0
GO:0006397	BP	mRNA processing	2414.42	0
GO:0008380	BP	RNA splicing	2414.42	0
GO:0006508	BP	proteolysis	2414.03	0
GO:0006397	BP	mRNA processing	2414.03	0
GO:0000398	BP	mRNA splicing, via spliceosome	2414.03	0
GO:0008380	BP	RNA splicing	2414.03	0
GO:0000398	BP	mRNA splicing, via spliceosome	2413.26	0
GO:0006508	BP	proteolysis	2413.26	0
GO:0006397	BP	mRNA processing	2413.26	0
GO:0008380	BP	RNA splicing	2413.26	0
GO:0008380	BP	RNA splicing	2412.49	0
GO:0000398	BP	mRNA splicing, via spliceosome	2412.49	0
GO:0006397	BP	mRNA processing	2412.49	0
GO:0006508	BP	proteolysis	2412.49	0
GO:0000398	BP	mRNA splicing, via spliceosome	2402.09	0
GO:0006508	BP	proteolysis	2402.09	0
GO:0006397	BP	mRNA processing	2402.09	0
GO:0008380	BP	RNA splicing	2402.09	0
GO:0032508	BP	DNA duplex unwinding	122.094	2.2703e-57
GO:0006281	BP	DNA repair	122.094	2.2703e-57
GO:0006310	BP	DNA recombination	122.094	2.2703e-57
GO:0006260	BP	DNA replication	122.094	2.2703e-57
GO:0006260	BP	DNA replication	113.62	1.54954e-52
GO:0006310	BP	DNA recombination	113.62	1.54954e-52
GO:0006281	BP	DNA repair	113.62	1.54954e-52
GO:0032508	BP	DNA duplex unwinding	113.62	1.54954e-52
GO:0032508	BP	DNA duplex unwinding	88.1965	6.95103e-45
GO:0006281	BP	DNA repair	88.1965	6.95103e-45
GO:0006310	BP	DNA recombination	88.1965	6.95103e-45
GO:0006260	BP	DNA replication	88.1965	6.95103e-45
GO:0006260	BP	DNA replication	101.293	2.0547e-36
GO:0006310	BP	DNA recombination	101.293	2.0547e-36
GO:0006281	BP	DNA repair	101.293	2.0547e-36
GO:0032508	BP	DNA duplex unwinding	101.293	2.0547e-36
GO:0006310	BP	DNA recombination	63.929	7.15043e-22
GO:0006260	BP	DNA replication	63.929	7.15043e-22
GO:0006281	BP	DNA repair	63.929	7.15043e-22
GO:0032508	BP	DNA duplex unwinding	63.929	7.15043e-22
GO:0006281	BP	DNA repair	63.5438	4.06375e-19
GO:0006310	BP	DNA recombination	63.5438	4.06375e-19
GO:0032508	BP	DNA duplex unwinding	63.5438	4.06375e-19
GO:0006260	BP	DNA replication	63.5438	4.06375e-19
GO:0006310	BP	DNA recombination	62.3882	8.88366e-18
GO:0006281	BP	DNA repair	62.3882	8.88366e-18
GO:0006260	BP	DNA replication	62.3882	8.88366e-18
GO:0032508	BP	DNA duplex unwinding	62.3882	8.88366e-18
GO:0006260	BP	DNA replication	57.3806	3.74025e-17
GO:0006310	BP	DNA recombination	57.3806	3.74025e-17
GO:0006281	BP	DNA repair	57.3806	3.74025e-17
GO:0032508	BP	DNA duplex unwinding	57.3806	3.74025e-17
GO:0032508	BP	DNA duplex unwinding	64.6994	7.55888e-17
GO:0006260	BP	DNA replication	64.6994	7.55888e-17
GO:0006281	BP	DNA repair	64.6994	7.55888e-17
GO:0006310	BP	DNA recombination	64.6994	7.55888e-17
GO:0006281	BP	DNA repair	63.5438	1.38289e-12
GO:0032508	BP	DNA duplex unwinding	63.5438	1.38289e-12
GO:0006260	BP	DNA replication	63.5438	1.38289e-12
GO:0006310	BP	DNA recombination	63.5438	1.38289e-12
GO:0032508	BP	DNA duplex unwinding	82.4185	1.49317e-12
GO:0006281	BP	DNA repair	82.4185	1.49317e-12
GO:0006310	BP	DNA recombination	82.4185	1.49317e-12
GO:0006260	BP	DNA replication	82.4185	1.49317e-12
GO:0032508	BP	DNA duplex unwinding	77.7962	2.51487e-12
GO:0006281	BP	DNA repair	77.7962	2.51487e-12
GO:0006260	BP	DNA replication	77.7962	2.51487e-12
GO:0006260	BP	DNA replication	64.3142	3.06447e-12
GO:0032392	BP	DNA geometric change	64.3142	3.06447e-12
GO:0006310	BP	DNA recombination	64.3142	3.06447e-12
GO:0032508	BP	DNA duplex unwinding	64.3142	3.06447e-12
GO:0006629	BP	lipid metabolic process	139.813	1.95467e-32
GO:0006633	BP	fatty acid biosynthetic process	139.813	1.95467e-32
GO:0006629	BP	lipid metabolic process	139.813	1.95467e-32
GO:0006633	BP	fatty acid biosynthetic process	139.813	1.95467e-32
GO:0006629	BP	lipid metabolic process	126.716	3.39024e-29
GO:0006636	BP	unsaturated fatty acid biosynthetic process	129.413	5.40364e-29
GO:0006629	BP	lipid metabolic process	129.413	5.40364e-29
GO:0006633	BP	fatty acid biosynthetic process	129.413	5.40364e-29
GO:0006636	BP	unsaturated fatty acid biosynthetic process	129.413	5.40364e-29
GO:0006633	BP	fatty acid biosynthetic process	129.413	5.40364e-29
GO:0006629	BP	lipid metabolic process	129.413	5.40364e-29
GO:0006633	BP	fatty acid biosynthetic process	117.857	1.40665e-25
GO:0006629	BP	lipid metabolic process	117.857	1.40665e-25
GO:0006633	BP	fatty acid biosynthetic process	117.087	4.99181e-25
GO:0006629	BP	lipid metabolic process	106.301	7.29122e-22
GO:0006633	BP	fatty acid biosynthetic process	106.301	7.29122e-22
GO:0006629	BP	lipid metabolic process	100.908	3.34502e-20
GO:0006629	BP	lipid metabolic process	100.908	3.34502e-20
GO:0006636	BP	unsaturated fatty acid biosynthetic process	99.7525	7.5424e-20
GO:0006629	BP	lipid metabolic process	98.2117	2.10573e-19
GO:0032259	BP	methylation	254.988	4.40416e-66
GO:0090116	BP	C-5 methylation of cytosine	254.988	4.40416e-66
GO:0090116	BP	C-5 methylation of cytosine	225.328	2.7564e-62
GO:0032259	BP	methylation	225.328	2.7564e-62
GO:0006346	BP	DNA methylation-dependent heterochromatin assembly	216.853	1.56097e-59
GO:0090116	BP	C-5 methylation of cytosine	216.853	1.56097e-59
GO:0010424	BP	DNA methylation on cytosine within a CG sequence	216.853	1.56097e-59
GO:0010216	BP	maintenance of DNA methylation	216.853	1.56097e-59
GO:0032259	BP	methylation	216.853	1.56097e-59
GO:0032259	BP	methylation	227.639	1.47644e-57
GO:0090116	BP	C-5 methylation of cytosine	227.639	1.47644e-57
GO:0032259	BP	methylation	219.55	5.63781e-55
GO:0090116	BP	C-5 methylation of cytosine	219.55	5.63781e-55
GO:0032259	BP	methylation	189.889	7.37234e-46
GO:0090116	BP	C-5 methylation of cytosine	189.889	7.37234e-46
GO:0032259	BP	methylation	185.267	1.81146e-44
GO:0090116	BP	C-5 methylation of cytosine	185.267	1.81146e-44
GO:0032776	BP	DNA methylation on cytosine	185.267	1.81146e-44
GO:0090116	BP	C-5 methylation of cytosine	185.267	1.85406e-44
GO:0032776	BP	DNA methylation on cytosine	185.267	1.85406e-44
GO:0032259	BP	methylation	185.267	1.85406e-44
GO:0090116	BP	C-5 methylation of cytosine	183.726	4.21694e-44
GO:0032259	BP	methylation	183.726	4.21694e-44
GO:0032776	BP	DNA methylation on cytosine	183.726	4.21694e-44
GO:0032259	BP	methylation	184.111	4.29854e-44
GO:0090116	BP	C-5 methylation of cytosine	184.111	4.29854e-44
GO:0032776	BP	DNA methylation on cytosine	184.111	4.29854e-44
GO:0010268	BP	brassinosteroid homeostasis	208.379	4.88622e-55
GO:1901576	BP	organic substance biosynthetic process	208.379	4.88622e-55
GO:0016131	BP	brassinosteroid metabolic process	208.379	4.88622e-55
GO:0009741	BP	response to brassinosteroid	208.379	4.88622e-55
GO:0010268	BP	brassinosteroid homeostasis	195.282	1.17693e-51
GO:0016131	BP	brassinosteroid metabolic process	195.282	1.17693e-51
GO:0015074	BP	DNA integration	342.813	4.4062e-95
GO:0015074	BP	DNA integration	335.495	4.55843e-92
GO:0015074	BP	DNA integration	324.709	5.32886e-89
GO:0015074	BP	DNA integration	324.324	1.92842e-87
GO:0015074	BP	DNA integration	286.574	1.65488e-76
GO:0006952	BP	defense response	286.574	1.65488e-76
GO:0015074	BP	DNA integration	263.077	3.58308e-68
GO:0015074	BP	DNA integration	251.136	2.4201e-64
GO:0015074	BP	DNA integration	200.29	2.65836e-62
GO:0015074	BP	DNA integration	197.593	2.36229e-61
GO:0015074	BP	DNA integration	228.794	1.08098e-58
GO:0015074	BP	DNA integration	507.294	0
GO:0015074	BP	DNA integration	493.812	0
GO:0015074	BP	DNA integration	493.041	0
GO:0015074	BP	DNA integration	487.263	0
GO:0098869	BP	cellular oxidant detoxification	484.567	0
GO:0015074	BP	DNA integration	484.567	0
GO:0098869	BP	cellular oxidant detoxification	481.1	0
GO:0015074	BP	DNA integration	481.1	0
GO:0015074	BP	DNA integration	476.863	0
GO:0015074	BP	DNA integration	417.542	0
GO:0015074	BP	DNA integration	417.157	0
GO:0015074	BP	DNA integration	398.282	0
GO:0015074	BP	DNA integration	384.8	0
GO:0015074	BP	DNA integration	377.096	0
GO:0006278	BP	RNA-templated DNA biosynthetic process	371.318	0
GO:0015074	BP	DNA integration	371.318	0
GO:0006508	BP	proteolysis	371.318	0
GO:0015074	BP	DNA integration	367.081	0
GO:0015074	BP	DNA integration	364.385	0
GO:0015074	BP	DNA integration	271.166	0
GO:0015074	BP	DNA integration	251.906	2.97433e-178
GO:0015074	BP	DNA integration	355.525	1.01503e-174
GO:0015074	BP	DNA integration	1460.28	0
GO:0015074	BP	DNA integration	906.36	0
GO:0015074	BP	DNA integration	819.691	0
GO:0015074	BP	DNA integration	761.911	0
GO:0015074	BP	DNA integration	746.888	0
GO:0015074	BP	DNA integration	714.531	0
GO:0015074	BP	DNA integration	702.975	0
GO:0015074	BP	DNA integration	698.738	0
GO:0015074	BP	DNA integration	694.501	0
GO:0015074	BP	DNA integration	690.649	0
GO:0015074	BP	DNA integration	676.396	0
GO:0106046	BP	guanine deglycation, glyoxal removal	56.6102	6.86e-15
GO:0036529	BP	protein deglycation, glyoxal removal	56.6102	6.86e-15
GO:0006865	BP	amino acid transport	209.149	7.58429e-57
GO:0006865	BP	amino acid transport	210.305	2.09536e-55
GO:0006865	BP	amino acid transport	210.305	2.09536e-55
GO:0006865	BP	amino acid transport	196.823	1.46837e-50
GO:0006865	BP	amino acid transport	194.512	4.44358e-50
GO:0006351	BP	transcription, DNA-templated	139.428	1.64605e-33
GO:0006351	BP	transcription, DNA-templated	129.028	6.79994e-30
GO:0006351	BP	transcription, DNA-templated	129.028	6.79994e-30
GO:0006351	BP	transcription, DNA-templated	107.842	1.12899e-22
GO:0006355	BP	regulation of transcription, DNA-templated	303.908	1.72799e-83
GO:0006355	BP	regulation of transcription, DNA-templated	282.722	1.11674e-76
GO:0006355	BP	regulation of transcription, DNA-templated	282.722	1.11674e-76
GO:0006355	BP	regulation of transcription, DNA-templated	282.722	1.11674e-76
GO:0006355	BP	regulation of transcription, DNA-templated	282.722	1.11674e-76
GO:0006355	BP	regulation of transcription, DNA-templated	278.485	3.30694e-75
GO:0006355	BP	regulation of transcription, DNA-templated	253.832	4.42658e-67
GO:0006355	BP	regulation of transcription, DNA-templated	243.432	1.77411e-63
GO:0006355	BP	regulation of transcription, DNA-templated	234.572	1.12822e-60
GO:0006355	BP	regulation of transcription, DNA-templated	228.024	2.68369e-60
GO:0006355	BP	regulation of transcription, DNA-templated	232.261	3.27048e-60
GO:0006355	BP	regulation of transcription, DNA-templated	216.853	4.11763e-55
GO:0006355	BP	regulation of transcription, DNA-templated	210.69	5.05485e-53
GO:0006355	BP	regulation of transcription, DNA-templated	204.912	3.13914e-51
GO:0006355	BP	regulation of transcription, DNA-templated	198.749	4.76161e-51
GO:0051017	BP	actin filament bundle assembly	278.87	3.26657e-77
GO:0051017	BP	actin filament bundle assembly	268.855	4.04592e-75
GO:0051017	BP	actin filament bundle assembly	222.246	7.83687e-58
GO:0051017	BP	actin filament bundle assembly	222.246	8.22144e-58
GO:0051017	BP	actin filament bundle assembly	218.394	1.50958e-56
GO:0051017	BP	actin filament bundle assembly	215.698	6.6284e-56
GO:0051017	BP	actin filament bundle assembly	216.468	5.2762e-55
GO:0051017	BP	actin filament bundle assembly	211.46	2.66443e-54
GO:0051017	BP	actin filament bundle assembly	209.149	2.76675e-53
GO:0051017	BP	actin filament bundle assembly	209.149	2.76675e-53
GO:0051017	BP	actin filament bundle assembly	203.371	2.98094e-52
GO:0051017	BP	actin filament bundle assembly	204.527	7.51777e-52
GO:0051017	BP	actin filament bundle assembly	205.682	8.18719e-52
GO:0006260	BP	DNA replication	93.2041	1.32422e-31
GO:0006260	BP	DNA replication	88.5817	1.59114e-16
GO:0006260	BP	DNA replication	88.5817	3.32794e-16
GO:0006260	BP	DNA replication	85.1149	6.02468e-16
GO:0006260	BP	DNA replication	56.9954	7.10439e-06
GO:0006260	BP	DNA replication	50.8322	5.12027e-05
GO:0015074	BP	DNA integration	258.07	2.19952e-82
GO:0015074	BP	DNA integration	247.284	4.6053e-79
GO:0015074	BP	DNA integration	226.868	1.98346e-78
GO:0015074	BP	DNA integration	223.402	4.81268e-74
GO:0006468	BP	protein phosphorylation	261.536	8.46524e-67
GO:0016310	BP	phosphorylation	261.536	8.46524e-67
GO:0015074	BP	DNA integration	197.593	1.51495e-61
GO:0006486	BP	protein glycosylation	139.428	2.97397e-49
GO:0009740	BP	gibberellic acid mediated signaling pathway	120.939	9.60472e-48
GO:0006486	BP	protein glycosylation	122.094	1.61054e-47
GO:0009740	BP	gibberellic acid mediated signaling pathway	122.094	1.61054e-47
GO:0009740	BP	gibberellic acid mediated signaling pathway	123.25	2.60248e-47
GO:0006486	BP	protein glycosylation	123.25	2.60248e-47
GO:0006486	BP	protein glycosylation	117.087	6.00705e-47
GO:0009740	BP	gibberellic acid mediated signaling pathway	117.087	6.00705e-47
GO:0006486	BP	protein glycosylation	118.242	1.41839e-45
GO:0009740	BP	gibberellic acid mediated signaling pathway	118.242	1.41839e-45
GO:0006486	BP	protein glycosylation	114.005	1.40611e-39
GO:0009740	BP	gibberellic acid mediated signaling pathway	114.005	1.40611e-39
GO:0006486	BP	protein glycosylation	109.768	4.84488e-31
GO:0008612	BP	peptidyl-lysine modification to peptidyl-hypusine	88.9669	4.75325e-52
GO:0008612	BP	peptidyl-lysine modification to peptidyl-hypusine	88.1965	7.36218e-52
GO:0008612	BP	peptidyl-lysine modification to peptidyl-hypusine	107.457	6.55957e-40
GO:0008612	BP	peptidyl-lysine modification to peptidyl-hypusine	107.457	6.55957e-40
GO:0008612	BP	peptidyl-lysine modification to peptidyl-hypusine	95.5153	2.83071e-37
GO:0008612	BP	peptidyl-lysine modification to peptidyl-hypusine	67.0106	4.96343e-29
GO:0008612	BP	peptidyl-lysine modification to peptidyl-hypusine	63.5438	3.63648e-28
GO:0008612	BP	peptidyl-lysine modification to peptidyl-hypusine	66.2402	8.29023e-28
GO:0008612	BP	peptidyl-lysine modification to peptidyl-hypusine	63.5438	1.29806e-27
GO:0008612	BP	peptidyl-lysine modification to peptidyl-hypusine	60.8474	4.5766e-26
GO:0008612	BP	peptidyl-lysine modification to peptidyl-hypusine	57.3806	6.39208e-26
GO:0008612	BP	peptidyl-lysine modification to peptidyl-hypusine	60.077	7.27892e-26
GO:0008612	BP	peptidyl-lysine modification to peptidyl-hypusine	57.7658	9.29306e-26
GO:0008612	BP	peptidyl-lysine modification to peptidyl-hypusine	56.6102	1.37485e-25
GO:0006471	BP	protein ADP-ribosylation	180.644	5.45084e-43
GO:0006471	BP	protein ADP-ribosylation	139.813	3.03936e-41
GO:0006471	BP	protein ADP-ribosylation	172.94	1.51515e-40
GO:0044260	BP	cellular macromolecule metabolic process	129.798	3.81284e-28
GO:0006807	BP	nitrogen compound metabolic process	129.798	3.81284e-28
GO:0044238	BP	primary metabolic process	129.798	3.81284e-28
GO:0006471	BP	protein ADP-ribosylation	81.2629	9.21364e-23
GO:0006471	BP	protein ADP-ribosylation	80.1073	1.01427e-21
GO:0006807	BP	nitrogen compound metabolic process	74.3294	3.90551e-21
GO:0044260	BP	cellular macromolecule metabolic process	74.3294	3.90551e-21
GO:0006471	BP	protein ADP-ribosylation	74.3294	3.90551e-21
GO:0044238	BP	primary metabolic process	74.3294	3.90551e-21
GO:0044238	BP	primary metabolic process	73.9442	6.12577e-21
GO:0006471	BP	protein ADP-ribosylation	73.9442	6.12577e-21
GO:0006807	BP	nitrogen compound metabolic process	73.9442	6.12577e-21
GO:0044260	BP	cellular macromolecule metabolic process	73.9442	6.12577e-21
GO:0006471	BP	protein ADP-ribosylation	72.7886	1.64126e-20
GO:0009058	BP	biosynthetic process	203.371	1.24415e-53
GO:1901566	BP	organonitrogen compound biosynthetic process	203.371	1.24415e-53
GO:0009058	BP	biosynthetic process	200.675	5.58271e-53
GO:0009058	BP	biosynthetic process	201.83	1.10176e-52
GO:0009058	BP	biosynthetic process	200.29	2.07311e-52
GO:0009058	BP	biosynthetic process	197.593	7.50831e-52
GO:0006457	BP	protein folding	196.438	1.00061e-50
GO:0009058	BP	biosynthetic process	196.438	1.00061e-50
GO:1901566	BP	organonitrogen compound biosynthetic process	196.438	1.00061e-50
GO:0006508	BP	proteolysis	196.438	1.00061e-50
GO:0009058	BP	biosynthetic process	173.711	4.17618e-43
GO:0009058	BP	biosynthetic process	171.014	8.3072e-43
GO:0009058	BP	biosynthetic process	152.91	5.78097e-37
GO:0009058	BP	biosynthetic process	161.77	7.66722e-37
GO:0055085	BP	transmembrane transport	120.168	5.51967e-26
GO:1990961	BP	xenobiotic detoxification by transmembrane export across the plasma membrane	120.168	5.51967e-26
GO:0055085	BP	transmembrane transport	116.316	5.73359e-25
GO:1990961	BP	xenobiotic detoxification by transmembrane export across the plasma membrane	116.316	5.73359e-25
GO:1990961	BP	xenobiotic detoxification by transmembrane export across the plasma membrane	113.235	9.95976e-24
GO:0055085	BP	transmembrane transport	113.235	9.95976e-24
GO:0055085	BP	transmembrane transport	112.464	1.93737e-23
GO:1990961	BP	xenobiotic detoxification by transmembrane export across the plasma membrane	112.464	1.93737e-23
GO:1990961	BP	xenobiotic detoxification by transmembrane export across the plasma membrane	112.079	2.77679e-23
GO:0055085	BP	transmembrane transport	112.079	2.77679e-23
GO:1990961	BP	xenobiotic detoxification by transmembrane export across the plasma membrane	110.923	7.23611e-23
GO:0055085	BP	transmembrane transport	110.923	7.23611e-23
GO:1990961	BP	xenobiotic detoxification by transmembrane export across the plasma membrane	109.383	1.18866e-22
GO:0055085	BP	transmembrane transport	109.383	1.18866e-22
GO:0055085	BP	transmembrane transport	103.99	3.17399e-21
GO:1990961	BP	xenobiotic detoxification by transmembrane export across the plasma membrane	103.99	3.17399e-21
GO:0055085	BP	transmembrane transport	103.605	1.42443e-20
GO:1990961	BP	xenobiotic detoxification by transmembrane export across the plasma membrane	103.605	1.42443e-20
GO:1990961	BP	xenobiotic detoxification by transmembrane export across the plasma membrane	103.605	1.42443e-20
GO:0055085	BP	transmembrane transport	103.605	1.42443e-20
GO:1990961	BP	xenobiotic detoxification by transmembrane export across the plasma membrane	102.064	1.94704e-20
GO:0055085	BP	transmembrane transport	102.064	1.94704e-20
GO:1990961	BP	xenobiotic detoxification by transmembrane export across the plasma membrane	101.293	2.33308e-20
GO:0055085	BP	transmembrane transport	101.293	2.33308e-20
GO:0006355	BP	regulation of transcription, DNA-templated	176.792	1.00871e-48
GO:0006355	BP	regulation of transcription, DNA-templated	179.489	6.73856e-47
GO:0006355	BP	regulation of transcription, DNA-templated	176.407	8.83155e-47
GO:0006355	BP	regulation of transcription, DNA-templated	174.481	1.49467e-45
GO:0006355	BP	regulation of transcription, DNA-templated	171.785	3.27651e-45
GO:0006355	BP	regulation of transcription, DNA-templated	171.785	3.27651e-45
GO:0006355	BP	regulation of transcription, DNA-templated	172.555	4.97732e-45
GO:0006355	BP	regulation of transcription, DNA-templated	172.555	4.97732e-45
GO:0006355	BP	regulation of transcription, DNA-templated	172.94	6.68026e-45
GO:0006355	BP	regulation of transcription, DNA-templated	172.94	6.68026e-45
GO:0006355	BP	regulation of transcription, DNA-templated	171.785	9.3096e-45
GO:0006355	BP	regulation of transcription, DNA-templated	171.785	9.79071e-45
GO:0006355	BP	regulation of transcription, DNA-templated	171.785	2.62777e-44
GO:0006355	BP	regulation of transcription, DNA-templated	169.859	5.32256e-44
GO:0006355	BP	regulation of transcription, DNA-templated	169.859	5.32256e-44
GO:0006355	BP	regulation of transcription, DNA-templated	169.474	1.26982e-43
GO:0006355	BP	regulation of transcription, DNA-templated	166.777	3.96529e-43
GO:0006355	BP	regulation of transcription, DNA-templated	162.925	1.22542e-41
GO:0006355	BP	regulation of transcription, DNA-templated	163.31	1.42637e-41
GO:0006355	BP	regulation of transcription, DNA-templated	163.696	1.54748e-41
GO:0006355	BP	regulation of transcription, DNA-templated	161.384	8.07097e-41
GO:0006355	BP	regulation of transcription, DNA-templated	158.688	9.36571e-41
GO:0015074	BP	DNA integration	957.207	0
GO:0015074	BP	DNA integration	956.822	0
GO:0015074	BP	DNA integration	776.933	0
GO:0015074	BP	DNA integration	710.294	0
GO:0015074	BP	DNA integration	697.582	0
GO:0015074	BP	DNA integration	678.707	0
GO:0006278	BP	RNA-templated DNA biosynthetic process	678.707	0
GO:0015074	BP	DNA integration	663.685	0
GO:0015074	BP	DNA integration	649.432	0
GO:0044260	BP	cellular macromolecule metabolic process	633.639	0
GO:0015074	BP	DNA integration	633.639	0
GO:0044260	BP	cellular macromolecule metabolic process	632.484	0
GO:0015074	BP	DNA integration	632.484	0
GO:0033356	BP	UDP-L-arabinose metabolic process	169.474	4.54353e-72
GO:0071669	BP	plant-type cell wall organization or biogenesis	169.474	4.54353e-72
GO:0009832	BP	plant-type cell wall biogenesis	169.474	4.54353e-72
GO:0071555	BP	cell wall organization	169.474	4.54353e-72
GO:0071555	BP	cell wall organization	172.17	6.76703e-72
GO:0033356	BP	UDP-L-arabinose metabolic process	172.17	6.76703e-72
GO:0009832	BP	plant-type cell wall biogenesis	172.17	6.76703e-72
GO:0071669	BP	plant-type cell wall organization or biogenesis	172.17	6.76703e-72
GO:0033356	BP	UDP-L-arabinose metabolic process	172.17	6.76703e-72
GO:0009832	BP	plant-type cell wall biogenesis	172.17	6.76703e-72
GO:0033356	BP	UDP-L-arabinose metabolic process	170.629	8.60687e-72
GO:0009832	BP	plant-type cell wall biogenesis	170.629	8.60687e-72
GO:0071669	BP	plant-type cell wall organization or biogenesis	170.629	8.60687e-72
GO:0071555	BP	cell wall organization	170.629	8.60687e-72
GO:0009832	BP	plant-type cell wall biogenesis	172.555	1.44002e-71
GO:0071555	BP	cell wall organization	172.555	1.44002e-71
GO:0071669	BP	plant-type cell wall organization or biogenesis	172.555	1.44002e-71
GO:0033356	BP	UDP-L-arabinose metabolic process	172.555	1.44002e-71
GO:0071555	BP	cell wall organization	171.785	2.9157e-71
GO:0009832	BP	plant-type cell wall biogenesis	171.785	2.9157e-71
GO:0033356	BP	UDP-L-arabinose metabolic process	171.785	2.9157e-71
GO:0071669	BP	plant-type cell wall organization or biogenesis	171.785	2.9157e-71
GO:0033356	BP	UDP-L-arabinose metabolic process	167.933	3.93459e-71
GO:0009832	BP	plant-type cell wall biogenesis	167.933	3.93459e-71
GO:0071669	BP	plant-type cell wall organization or biogenesis	167.933	3.93459e-71
GO:0071555	BP	cell wall organization	167.933	3.93459e-71
GO:0071555	BP	cell wall organization	167.548	1.09993e-70
GO:0009832	BP	plant-type cell wall biogenesis	167.548	1.09993e-70
GO:0071669	BP	plant-type cell wall organization or biogenesis	167.548	1.09993e-70
GO:0033356	BP	UDP-L-arabinose metabolic process	167.548	1.09993e-70
GO:0009832	BP	plant-type cell wall biogenesis	168.318	1.55866e-70
GO:0009832	BP	plant-type cell wall biogenesis	168.318	1.55866e-70
GO:0071555	BP	cell wall organization	168.318	1.55866e-70
GO:0033356	BP	UDP-L-arabinose metabolic process	168.318	1.55866e-70
GO:0033356	BP	UDP-L-arabinose metabolic process	168.318	1.55866e-70
GO:0071669	BP	plant-type cell wall organization or biogenesis	168.318	1.55866e-70
GO:0033356	BP	UDP-L-arabinose metabolic process	169.088	2.50396e-70
GO:0071669	BP	plant-type cell wall organization or biogenesis	169.088	2.50396e-70
GO:0009832	BP	plant-type cell wall biogenesis	169.088	2.50396e-70
GO:0033356	BP	UDP-L-arabinose metabolic process	169.088	6.07736e-70
GO:0009832	BP	plant-type cell wall biogenesis	169.088	6.07736e-70
GO:0071555	BP	cell wall organization	169.088	6.07736e-70
GO:0071669	BP	plant-type cell wall organization or biogenesis	169.088	6.07736e-70
GO:0071669	BP	plant-type cell wall organization or biogenesis	171.014	2.04095e-69
GO:0071555	BP	cell wall organization	171.014	2.04095e-69
GO:0045489	BP	pectin biosynthetic process	96.2857	1.48713e-18
GO:0071555	BP	cell wall organization	96.2857	1.48713e-18
GO:0009058	BP	biosynthetic process	160.999	5.42569e-77
GO:0006665	BP	sphingolipid metabolic process	160.999	5.42569e-77
GO:0006665	BP	sphingolipid metabolic process	167.548	8.13931e-69
GO:0009058	BP	biosynthetic process	167.548	8.13931e-69
GO:0046512	BP	sphingosine biosynthetic process	167.548	8.13931e-69
GO:0046513	BP	ceramide biosynthetic process	167.548	8.13931e-69
GO:0009058	BP	biosynthetic process	168.703	8.27884e-69
GO:0006665	BP	sphingolipid metabolic process	168.703	8.27884e-69
GO:0009058	BP	biosynthetic process	167.162	9.85068e-69
GO:0006665	BP	sphingolipid metabolic process	167.162	9.85068e-69
GO:0009058	BP	biosynthetic process	169.474	2.62217e-68
GO:1901566	BP	organonitrogen compound biosynthetic process	169.474	2.62217e-68
GO:0006665	BP	sphingolipid metabolic process	169.474	2.62217e-68
GO:0006665	BP	sphingolipid metabolic process	163.31	1.08299e-67
GO:0009058	BP	biosynthetic process	163.31	1.08299e-67
GO:0009058	BP	biosynthetic process	163.31	2.81295e-67
GO:0006665	BP	sphingolipid metabolic process	163.31	2.81295e-67
GO:0006665	BP	sphingolipid metabolic process	162.54	1.64657e-66
GO:0009058	BP	biosynthetic process	162.54	1.64657e-66
GO:0009058	BP	biosynthetic process	162.155	7.26886e-66
GO:0006665	BP	sphingolipid metabolic process	162.155	7.26886e-66
GO:1901566	BP	organonitrogen compound biosynthetic process	162.155	7.26886e-66
GO:0006665	BP	sphingolipid metabolic process	159.458	6.23033e-65
GO:0009058	BP	biosynthetic process	159.458	6.23033e-65
GO:0009058	BP	biosynthetic process	153.68	2.21083e-63
GO:0006665	BP	sphingolipid metabolic process	153.68	2.21083e-63
GO:0006665	BP	sphingolipid metabolic process	153.68	3.02169e-63
GO:0009058	BP	biosynthetic process	153.68	3.02169e-63
GO:0009058	BP	biosynthetic process	153.295	1.95834e-61
GO:0006665	BP	sphingolipid metabolic process	153.295	1.95834e-61
GO:0009058	BP	biosynthetic process	131.339	3.58106e-51
GO:0006665	BP	sphingolipid metabolic process	131.339	3.58106e-51
GO:0006665	BP	sphingolipid metabolic process	101.679	2.61627e-43
GO:0009058	BP	biosynthetic process	101.679	2.61627e-43
GO:0009058	BP	biosynthetic process	98.2117	1.89598e-41
GO:0008152	BP	metabolic process	235.343	1.44678e-65
GO:0005975	BP	carbohydrate metabolic process	235.343	1.44678e-65
GO:0005975	BP	carbohydrate metabolic process	228.409	1.32495e-60
GO:0008152	BP	metabolic process	228.409	1.32495e-60
GO:0005975	BP	carbohydrate metabolic process	229.95	1.70121e-60
GO:0008152	BP	metabolic process	229.95	1.70121e-60
GO:0008152	BP	metabolic process	219.935	5.69458e-60
GO:0005975	BP	carbohydrate metabolic process	219.935	5.69458e-60
GO:0005975	BP	carbohydrate metabolic process	226.868	9.48526e-60
GO:0008152	BP	metabolic process	226.868	9.48526e-60
GO:0005975	BP	carbohydrate metabolic process	225.328	3.10274e-59
GO:0008152	BP	metabolic process	225.328	3.10274e-59
GO:0008152	BP	metabolic process	207.223	3.14525e-58
GO:0005975	BP	carbohydrate metabolic process	207.223	3.14525e-58
GO:0008152	BP	metabolic process	218.779	2.77293e-57
GO:0005975	BP	carbohydrate metabolic process	218.779	2.77293e-57
GO:0005975	BP	carbohydrate metabolic process	221.09	3.20745e-57
GO:0008152	BP	metabolic process	221.09	3.20745e-57
GO:0046274	BP	lignin catabolic process	484.567	1.68675e-156
GO:0046274	BP	lignin catabolic process	471.085	2.31079e-151
GO:0046274	BP	lignin catabolic process	434.106	2.05824e-137
GO:0046274	BP	lignin catabolic process	303.138	1.77388e-89
GO:0046274	BP	lignin catabolic process	298.516	1.37074e-86
GO:0046274	BP	lignin catabolic process	296.59	7.14502e-86
GO:0046274	BP	lignin catabolic process	295.434	1.23632e-85
GO:0046274	BP	lignin catabolic process	290.041	1.26003e-83
GO:0046274	BP	lignin catabolic process	284.263	1.72144e-83
GO:0046274	BP	lignin catabolic process	288.5	5.75799e-83
GO:0046274	BP	lignin catabolic process	288.5	5.75799e-83
GO:0046274	BP	lignin catabolic process	285.034	6.59756e-83
GO:0046274	BP	lignin catabolic process	288.115	6.59814e-83
GO:0046274	BP	lignin catabolic process	288.115	6.59814e-83
GO:0055085	BP	transmembrane transport	84.7297	1.01768e-13
GO:0055085	BP	transmembrane transport	80.4925	2.10282e-12
GO:0006887	BP	exocytosis	112.849	1.40105e-29
GO:0006887	BP	exocytosis	100.908	2.3495e-29
GO:0006887	BP	exocytosis	97.8265	3.32318e-29
GO:0006887	BP	exocytosis	106.686	3.91184e-28
GO:0006887	BP	exocytosis	71.2478	1.02181e-27
GO:0006887	BP	exocytosis	128.642	1.59874e-26
GO:0006887	BP	exocytosis	98.2117	1.59489e-25
GO:0006887	BP	exocytosis	98.2117	2.18383e-25
GO:0006887	BP	exocytosis	122.094	1.46048e-24
GO:0006887	BP	exocytosis	100.523	4.94321e-21
GO:0046274	BP	lignin catabolic process	77.7962	1.21331e-31
GO:0015074	BP	DNA integration	109.768	2.15376e-27
GO:0015074	BP	DNA integration	97.8265	5.82136e-23
GO:0009308	BP	amine metabolic process	395.201	1.16734e-116
GO:0009308	BP	amine metabolic process	384.415	2.31586e-115
GO:0009308	BP	amine metabolic process	388.267	3.22448e-114
GO:0009308	BP	amine metabolic process	354.755	1.4095e-102
GO:0009308	BP	amine metabolic process	337.421	5.84471e-97
GO:0009308	BP	amine metabolic process	337.035	1.08864e-96
GO:0009308	BP	amine metabolic process	235.343	1.44325e-65
GO:0009308	BP	amine metabolic process	232.646	1.18704e-61
GO:0009308	BP	amine metabolic process	225.713	3.6334e-59
GO:0016310	BP	phosphorylation	105.916	1.21728e-41
GO:0007165	BP	signal transduction	45.0542	0.000121923
GO:0007165	BP	signal transduction	45.8246	0.000143379
GO:0007165	BP	signal transduction	45.0542	0.000203618
GO:0032508	BP	DNA duplex unwinding	133.265	1.78325e-49
GO:0006310	BP	DNA recombination	133.265	1.78325e-49
GO:0006310	BP	DNA recombination	130.183	1.54823e-48
GO:0032508	BP	DNA duplex unwinding	130.954	2.04763e-48
GO:0006310	BP	DNA recombination	130.954	2.04763e-48
GO:0006310	BP	DNA recombination	128.642	1.56705e-47
GO:0006281	BP	DNA repair	128.642	1.56705e-47
GO:0032508	BP	DNA duplex unwinding	128.642	1.56705e-47
GO:0006260	BP	DNA replication	128.642	1.56705e-47
GO:0006310	BP	DNA recombination	82.0333	1.88282e-42
GO:0000724	BP	double-strand break repair via homologous recombination	82.0333	1.88282e-42
GO:0006310	BP	DNA recombination	82.0333	1.88282e-42
GO:0006310	BP	DNA recombination	82.0333	1.88282e-42
GO:0006281	BP	DNA repair	82.0333	1.88282e-42
GO:0006281	BP	DNA repair	82.0333	1.88282e-42
GO:0006281	BP	DNA repair	82.0333	1.88282e-42
GO:0006268	BP	DNA unwinding involved in DNA replication	82.0333	1.88282e-42
GO:0006260	BP	DNA replication	82.0333	1.88282e-42
GO:0032508	BP	DNA duplex unwinding	82.0333	1.88282e-42
GO:0015031	BP	protein transport	89.7373	1.36296e-16
GO:0015031	BP	protein transport	88.1965	1.95708e-16
GO:0015031	BP	protein transport	87.4261	8.24678e-15
GO:0015031	BP	protein transport	84.3445	8.58673e-15
GO:0015031	BP	protein transport	84.3445	8.58673e-15
GO:0015031	BP	protein transport	85.1149	2.0916e-14
GO:0015031	BP	protein transport	85.1149	2.0916e-14
GO:0015031	BP	protein transport	85.1149	2.0916e-14
GO:0015031	BP	protein transport	82.8037	2.75613e-14
GO:0015031	BP	protein transport	73.1738	6.30876e-11
GO:0015031	BP	protein transport	72.4034	1.35575e-10
GO:0015031	BP	protein transport	71.2478	2.22762e-10
GO:0015031	BP	protein transport	71.633	3.06041e-10
GO:0015031	BP	protein transport	71.633	3.06041e-10
GO:0015074	BP	DNA integration	1269.99	0
GO:0015074	BP	DNA integration	1231.85	0
GO:0098869	BP	cellular oxidant detoxification	1197.96	0
GO:0015074	BP	DNA integration	1197.96	0
GO:0098869	BP	cellular oxidant detoxification	1162.52	0
GO:0015074	BP	DNA integration	1162.52	0
GO:0015074	BP	DNA integration	1136.32	0
GO:0015074	BP	DNA integration	1071.61	0
GO:0015074	BP	DNA integration	1049.65	0
GO:0006278	BP	RNA-templated DNA biosynthetic process	986.482	0
GO:0015074	BP	DNA integration	986.482	0
GO:0006508	BP	proteolysis	986.482	0
GO:0015074	BP	DNA integration	980.319	0
GO:0015074	BP	DNA integration	979.548	0
GO:0015074	BP	DNA integration	978.393	0
GO:0015074	BP	DNA integration	967.607	0
GO:0015074	BP	DNA integration	927.932	0
GO:0015074	BP	DNA integration	922.539	0
GO:0015074	BP	DNA integration	846.655	0
GO:0006355	BP	regulation of transcription, DNA-templated	846.655	0
GO:0015074	BP	DNA integration	825.469	0
GO:0015074	BP	DNA integration	811.987	0
GO:0006508	BP	proteolysis	778.859	0
GO:0015074	BP	DNA integration	663.3	0
GO:0098869	BP	cellular oxidant detoxification	649.818	0
GO:0015074	BP	DNA integration	649.818	0
GO:0015074	BP	DNA integration	645.966	0
GO:0015074	BP	DNA integration	634.41	0
GO:0098869	BP	cellular oxidant detoxification	632.869	0
GO:0015074	BP	DNA integration	632.869	0
GO:0015074	BP	DNA integration	590.112	0
GO:0015074	BP	DNA integration	576.63	0
GO:0015074	BP	DNA integration	553.132	0
GO:0015074	BP	DNA integration	544.273	0
GO:0015074	BP	DNA integration	541.576	0
GO:0006278	BP	RNA-templated DNA biosynthetic process	539.65	0
GO:0015074	BP	DNA integration	539.65	0
GO:0006508	BP	proteolysis	539.65	0
GO:0015074	BP	DNA integration	523.857	0
GO:0015074	BP	DNA integration	521.161	0
GO:0006355	BP	regulation of transcription, DNA-templated	521.161	0
GO:0015074	BP	DNA integration	503.827	0
GO:0015074	BP	DNA integration	468.389	0
GO:0015074	BP	DNA integration	389.808	0
GO:0015074	BP	DNA integration	367.081	9.34392e-178
GO:0015074	BP	DNA integration	432.95	5.08502e-175
GO:0006508	BP	proteolysis	432.95	5.08502e-175
GO:0006278	BP	RNA-templated DNA biosynthetic process	432.95	5.08502e-175
GO:0009820	BP	alkaloid metabolic process	354.369	2.52875e-119
GO:0006355	BP	regulation of transcription, DNA-templated	162.54	1.77557e-70
GO:0006355	BP	regulation of transcription, DNA-templated	159.458	4.22571e-69
GO:0006355	BP	regulation of transcription, DNA-templated	160.614	1.83151e-66
GO:0006355	BP	regulation of transcription, DNA-templated	154.451	5.1993e-65
GO:0033674	BP	positive regulation of kinase activity	169.088	1.22707e-81
GO:0006417	BP	regulation of translation	169.088	1.22707e-81
GO:0006417	BP	regulation of translation	165.622	3.06992e-76
GO:0033674	BP	positive regulation of kinase activity	165.622	3.06992e-76
GO:0033674	BP	positive regulation of kinase activity	192.971	9.49827e-70
GO:0006417	BP	regulation of translation	192.971	9.49827e-70
GO:0033674	BP	positive regulation of kinase activity	201.445	4.2803e-68
GO:0009627	BP	systemic acquired resistance	201.445	4.2803e-68
GO:0009682	BP	induced systemic resistance	201.445	4.2803e-68
GO:0006417	BP	regulation of translation	201.445	4.2803e-68
GO:0042742	BP	defense response to bacterium	201.445	4.2803e-68
GO:0045087	BP	innate immune response	201.445	4.2803e-68
GO:0006417	BP	regulation of translation	165.236	5.47982e-66
GO:0033674	BP	positive regulation of kinase activity	165.236	5.47982e-66
GO:0033674	BP	positive regulation of kinase activity	157.147	2.98105e-63
GO:0006417	BP	regulation of translation	157.147	2.98105e-63
GO:0033674	BP	positive regulation of kinase activity	141.354	6.2715e-46
GO:0006417	BP	regulation of translation	141.354	6.2715e-46
GO:0006417	BP	regulation of translation	141.354	6.83768e-46
GO:0016310	BP	phosphorylation	141.354	6.83768e-46
GO:0033674	BP	positive regulation of kinase activity	141.354	6.83768e-46
GO:0016310	BP	phosphorylation	141.354	7.42767e-46
GO:0006417	BP	regulation of translation	141.354	7.42767e-46
GO:0033674	BP	positive regulation of kinase activity	141.354	7.42767e-46
GO:0033674	BP	positive regulation of kinase activity	141.354	7.48945e-46
GO:0006417	BP	regulation of translation	141.354	7.48945e-46
GO:0016310	BP	phosphorylation	141.354	7.48945e-46
GO:0000381	BP	regulation of alternative mRNA splicing, via spliceosome	58.9214	1.17093e-07
GO:0000398	BP	mRNA splicing, via spliceosome	58.9214	1.17093e-07
GO:0000381	BP	regulation of alternative mRNA splicing, via spliceosome	58.5362	1.42505e-07
GO:0015031	BP	protein transport	58.9214	3.59584e-07
GO:0000381	BP	regulation of alternative mRNA splicing, via spliceosome	56.6102	7.11347e-07
GO:0000398	BP	mRNA splicing, via spliceosome	56.225	7.4051e-07
GO:0000381	BP	regulation of alternative mRNA splicing, via spliceosome	56.225	7.4051e-07
GO:0006364	BP	rRNA processing	248.054	1.49137e-74
GO:0000373	BP	Group II intron splicing	248.054	1.49137e-74
GO:0000373	BP	Group II intron splicing	203.371	1.07091e-58
GO:0006364	BP	rRNA processing	203.371	1.07091e-58
GO:0016567	BP	protein ubiquitination	125.946	1.44507e-26
GO:0072344	BP	rescue of stalled ribosome	125.946	1.44507e-26
GO:0016567	BP	protein ubiquitination	124.79	3.46795e-26
GO:0072344	BP	rescue of stalled ribosome	124.79	3.46795e-26
GO:0072344	BP	rescue of stalled ribosome	123.635	6.42419e-26
GO:0016567	BP	protein ubiquitination	123.635	6.42419e-26
GO:0016567	BP	protein ubiquitination	122.865	1.22101e-25
GO:0072344	BP	rescue of stalled ribosome	122.865	1.22101e-25
GO:0016567	BP	protein ubiquitination	121.709	2.3863e-25
GO:0072344	BP	rescue of stalled ribosome	121.709	2.3863e-25
GO:0016567	BP	protein ubiquitination	110.538	2.0293e-24
GO:0072344	BP	rescue of stalled ribosome	110.538	2.0293e-24
GO:0016567	BP	protein ubiquitination	106.301	1.23918e-20
GO:0072344	BP	rescue of stalled ribosome	106.301	1.23918e-20
GO:0072344	BP	rescue of stalled ribosome	102.449	1.521e-19
GO:0016567	BP	protein ubiquitination	102.449	1.521e-19
GO:0044260	BP	cellular macromolecule metabolic process	102.449	1.521e-19
GO:0044238	BP	primary metabolic process	102.449	1.521e-19
GO:0072344	BP	rescue of stalled ribosome	67.781	1.12475e-08
GO:0016567	BP	protein ubiquitination	67.781	1.12475e-08
GO:0072344	BP	rescue of stalled ribosome	67.781	1.12475e-08
GO:0071555	BP	cell wall organization	401.364	1.94025e-109
GO:0006075	BP	(1->3)-beta-D-glucan biosynthetic process	401.364	1.94025e-109
GO:0008360	BP	regulation of cell shape	401.364	1.94025e-109
GO:0009860	BP	pollen tube growth	379.022	2.04886e-108
GO:0071555	BP	cell wall organization	379.022	2.04886e-108
GO:0006075	BP	(1->3)-beta-D-glucan biosynthetic process	379.022	2.04886e-108
GO:0009846	BP	pollen germination	379.022	2.04886e-108
GO:0080092	BP	regulation of pollen tube growth	379.022	2.04886e-108
GO:0009556	BP	microsporogenesis	379.022	2.04886e-108
GO:0009555	BP	pollen development	379.022	2.04886e-108
GO:0008360	BP	regulation of cell shape	379.022	2.04886e-108
GO:0006075	BP	(1->3)-beta-D-glucan biosynthetic process	379.022	2.04886e-108
GO:0010208	BP	pollen wall assembly	379.022	2.04886e-108
GO:0008360	BP	regulation of cell shape	392.889	2.11293e-107
GO:0071555	BP	cell wall organization	392.889	2.11293e-107
GO:0006075	BP	(1->3)-beta-D-glucan biosynthetic process	392.889	2.11293e-107
GO:0006075	BP	(1->3)-beta-D-glucan biosynthetic process	379.793	1.22035e-102
GO:0008360	BP	regulation of cell shape	379.793	1.22035e-102
GO:0071555	BP	cell wall organization	379.793	1.22035e-102
GO:0008360	BP	regulation of cell shape	375.941	2.09228e-101
GO:0071555	BP	cell wall organization	375.941	2.09228e-101
GO:0006075	BP	(1->3)-beta-D-glucan biosynthetic process	375.941	2.09228e-101
GO:0006075	BP	(1->3)-beta-D-glucan biosynthetic process	340.887	1.16246e-99
GO:0009791	BP	post-embryonic development	346.28	1.62507e-99
GO:0006508	BP	proteolysis	142.124	8.87795e-31
GO:0071897	BP	DNA biosynthetic process	130.568	2.1927e-27
GO:0000381	BP	regulation of alternative mRNA splicing, via spliceosome	47.3654	0.000215839
GO:0031349	BP	positive regulation of defense response	186.037	1.11243e-44
GO:0090305	BP	nucleic acid phosphodiester bond hydrolysis	186.037	1.11243e-44
GO:0002833	BP	positive regulation of response to biotic stimulus	186.037	1.11243e-44
GO:0032103	BP	positive regulation of response to external stimulus	186.037	1.11243e-44
GO:0050778	BP	positive regulation of immune response	186.037	1.11243e-44
GO:0032103	BP	positive regulation of response to external stimulus	170.629	1.01212e-39
GO:0090305	BP	nucleic acid phosphodiester bond hydrolysis	170.629	1.01212e-39
GO:0002833	BP	positive regulation of response to biotic stimulus	170.629	1.01212e-39
GO:0031349	BP	positive regulation of defense response	170.629	1.01212e-39
GO:0050778	BP	positive regulation of immune response	170.629	1.01212e-39
GO:0006508	BP	proteolysis	147.517	8.09902e-37
GO:0006508	BP	proteolysis	139.428	5.46223e-34
GO:0006508	BP	proteolysis	130.568	7.86694e-31
GO:0006508	BP	proteolysis	122.479	2.86091e-25
GO:0006508	BP	proteolysis	109.383	1.55152e-23
GO:0006508	BP	proteolysis	110.538	4.94668e-22
GO:0006508	BP	proteolysis	96.6709	1.6449e-19
GO:0006508	BP	proteolysis	96.6709	1.6449e-19
GO:0016926	BP	protein desumoylation	96.6709	1.6449e-19
GO:0006508	BP	proteolysis	93.9745	1.02529e-18
GO:0006508	BP	proteolysis	93.2041	1.91055e-18
GO:0006508	BP	proteolysis	93.2041	1.91055e-18
GO:0006508	BP	proteolysis	93.2041	1.91055e-18
GO:0006508	BP	proteolysis	93.2041	1.91055e-18
GO:0006508	BP	proteolysis	93.2041	1.91055e-18
GO:0006508	BP	proteolysis	92.8189	2.38119e-18
GO:0006508	BP	proteolysis	91.6633	5.12124e-18
GO:0006508	BP	proteolysis	91.6633	5.98658e-18
GO:0006508	BP	proteolysis	91.2781	1.26594e-17
GO:0006508	BP	proteolysis	88.1965	8.60845e-17
GO:0098869	BP	cellular oxidant detoxification	655.21	0
GO:0015074	BP	DNA integration	655.21	0
GO:0015074	BP	DNA integration	640.188	0
GO:0015074	BP	DNA integration	624.394	0
GO:0006508	BP	proteolysis	600.512	0
GO:0098869	BP	cellular oxidant detoxification	592.808	1.11494e-179
GO:0015074	BP	DNA integration	592.808	1.11494e-179
GO:0006508	BP	proteolysis	514.998	6.59716e-169
GO:0015074	BP	DNA integration	557.37	3.17377e-167
GO:0015074	BP	DNA integration	557.37	2.06354e-164
GO:0015074	BP	DNA integration	534.258	1.23294e-158
GO:0015074	BP	DNA integration	543.117	1.56945e-158
GO:0015074	BP	DNA integration	526.939	8.90423e-157
GO:0006278	BP	RNA-templated DNA biosynthetic process	527.324	3.28391e-152
GO:0015074	BP	DNA integration	527.324	3.28391e-152
GO:0006508	BP	proteolysis	527.324	3.28391e-152
GO:0006508	BP	proteolysis	495.352	2.31274e-150
GO:0090305	BP	nucleic acid phosphodiester bond hydrolysis	118.627	5.08692e-49
GO:0006468	BP	protein phosphorylation	194.897	1.4458e-56
GO:0016310	BP	phosphorylation	194.897	1.4458e-56
GO:0006468	BP	protein phosphorylation	194.126	1.05655e-55
GO:0016310	BP	phosphorylation	194.126	1.05655e-55
GO:0016310	BP	phosphorylation	187.963	4.46987e-55
GO:0006468	BP	protein phosphorylation	187.963	4.46987e-55
GO:0006468	BP	protein phosphorylation	192.586	9.65734e-55
GO:0016310	BP	phosphorylation	192.586	9.65734e-55
GO:0016310	BP	phosphorylation	188.348	1.9404e-53
GO:0006468	BP	protein phosphorylation	188.348	1.9404e-53
GO:0016310	BP	phosphorylation	191.815	6.88905e-53
GO:0016310	BP	phosphorylation	191.815	6.88905e-53
GO:0006468	BP	protein phosphorylation	191.815	6.88905e-53
GO:0006468	BP	protein phosphorylation	191.815	6.88905e-53
GO:0016310	BP	phosphorylation	185.652	1.24051e-52
GO:0006468	BP	protein phosphorylation	185.652	1.24051e-52
GO:0006468	BP	protein phosphorylation	186.422	1.27231e-52
GO:0006468	BP	protein phosphorylation	186.808	1.71441e-52
GO:0016310	BP	phosphorylation	186.808	1.71441e-52
GO:0016310	BP	phosphorylation	182.57	1.87827e-52
GO:0006468	BP	protein phosphorylation	182.57	1.87827e-52
GO:0046777	BP	protein autophosphorylation	191.43	2.70307e-52
GO:0016310	BP	phosphorylation	191.43	2.70307e-52
GO:0035556	BP	intracellular signal transduction	191.43	2.70307e-52
GO:0006468	BP	protein phosphorylation	191.43	2.70307e-52
GO:0018105	BP	peptidyl-serine phosphorylation	191.43	2.70307e-52
GO:0006468	BP	protein phosphorylation	180.644	1.02355e-50
GO:0015074	BP	DNA integration	1298.49	0
GO:0015074	BP	DNA integration	1164.44	0
GO:0015074	BP	DNA integration	1043.49	0
GO:0015074	BP	DNA integration	1038.1	0
GO:0015074	BP	DNA integration	991.875	0
GO:0015074	BP	DNA integration	965.296	0
GO:0015074	BP	DNA integration	963.37	0
GO:0015074	BP	DNA integration	942.569	0
GO:0015074	BP	DNA integration	941.799	0
GO:0006278	BP	RNA-templated DNA biosynthetic process	941.799	0
GO:0006869	BP	lipid transport	788.104	0
GO:0015074	BP	DNA integration	788.104	0
GO:0015074	BP	DNA integration	744.577	0
GO:0015074	BP	DNA integration	741.495	0
GO:0015074	BP	DNA integration	728.013	0
GO:0015074	BP	DNA integration	718.768	0
GO:0015074	BP	DNA integration	709.523	0
GO:0015074	BP	DNA integration	692.575	0
GO:0015074	BP	DNA integration	690.649	0
GO:0015074	BP	DNA integration	90.1225	4.71772e-15
GO:0000398	BP	mRNA splicing, via spliceosome	50.447	0.000194121
GO:0015074	BP	DNA integration	99.7525	1.08306e-20
GO:0071897	BP	DNA biosynthetic process	60.4622	1.37213e-07
GO:0015074	BP	DNA integration	60.4622	1.37213e-07
GO:0070647	BP	protein modification by small protein conjugation or removal	47.7506	4.89828e-08
GO:0006351	BP	transcription, DNA-templated	233.032	4.38268e-62
GO:0006355	BP	regulation of transcription, DNA-templated	233.032	4.38268e-62
GO:0032502	BP	developmental process	233.032	4.38268e-62
GO:0006351	BP	transcription, DNA-templated	225.328	1.17534e-59
GO:0006355	BP	regulation of transcription, DNA-templated	225.328	1.17534e-59
GO:0032502	BP	developmental process	225.328	1.17534e-59
GO:0099402	BP	plant organ development	225.328	1.17534e-59
GO:0032502	BP	developmental process	221.476	3.09298e-58
GO:0006355	BP	regulation of transcription, DNA-templated	221.476	3.09298e-58
GO:0006351	BP	transcription, DNA-templated	221.476	3.09298e-58
GO:0032502	BP	developmental process	196.052	9.52248e-52
GO:0006351	BP	transcription, DNA-templated	196.052	9.52248e-52
GO:0006351	BP	transcription, DNA-templated	196.052	9.52248e-52
GO:0032502	BP	developmental process	196.052	9.52248e-52
GO:0006355	BP	regulation of transcription, DNA-templated	195.667	1.52632e-49
GO:0032502	BP	developmental process	195.667	1.52632e-49
GO:0099402	BP	plant organ development	195.667	1.52632e-49
GO:0006351	BP	transcription, DNA-templated	195.667	1.52632e-49
GO:0006351	BP	transcription, DNA-templated	181.03	8.95145e-46
GO:0099402	BP	plant organ development	181.03	8.95145e-46
GO:0006355	BP	regulation of transcription, DNA-templated	181.03	8.95145e-46
GO:0032502	BP	developmental process	181.03	8.95145e-46
GO:0006351	BP	transcription, DNA-templated	154.836	6.79377e-38
GO:0099402	BP	plant organ development	154.836	6.79377e-38
GO:0006355	BP	regulation of transcription, DNA-templated	154.836	6.79377e-38
GO:0032502	BP	developmental process	154.836	6.79377e-38
GO:0006355	BP	regulation of transcription, DNA-templated	159.073	1.68476e-37
GO:0032502	BP	developmental process	159.073	1.68476e-37
GO:0006351	BP	transcription, DNA-templated	159.073	1.68476e-37
GO:0099402	BP	plant organ development	153.68	4.69289e-36
GO:0032502	BP	developmental process	153.68	4.69289e-36
GO:0006355	BP	regulation of transcription, DNA-templated	153.68	4.69289e-36
GO:0006351	BP	transcription, DNA-templated	153.68	4.69289e-36
GO:0006351	BP	transcription, DNA-templated	150.599	1.64292e-34
GO:0032502	BP	developmental process	150.599	1.64292e-34
GO:0099402	BP	plant organ development	150.599	1.64292e-34
GO:0006355	BP	regulation of transcription, DNA-templated	150.599	1.64292e-34
GO:0032502	BP	developmental process	147.517	1.09414e-33
GO:0006355	BP	regulation of transcription, DNA-templated	147.517	1.09414e-33
GO:0006351	BP	transcription, DNA-templated	147.517	1.09414e-33
GO:0006355	BP	regulation of transcription, DNA-templated	125.176	5.13304e-27
GO:0099402	BP	plant organ development	125.176	5.13304e-27
GO:0006351	BP	transcription, DNA-templated	125.176	5.13304e-27
GO:0032502	BP	developmental process	125.176	5.13304e-27
GO:0006351	BP	transcription, DNA-templated	116.316	6.02178e-24
GO:0006355	BP	regulation of transcription, DNA-templated	116.316	6.02178e-24
GO:0032502	BP	developmental process	116.316	6.02178e-24
GO:0032502	BP	developmental process	104.76	7.53674e-21
GO:0006355	BP	regulation of transcription, DNA-templated	104.76	7.53674e-21
GO:0099402	BP	plant organ development	104.76	7.53674e-21
GO:0006351	BP	transcription, DNA-templated	104.76	7.53674e-21
GO:0099402	BP	plant organ development	105.145	8.56636e-21
GO:0032502	BP	developmental process	105.145	8.56636e-21
GO:0006355	BP	regulation of transcription, DNA-templated	105.145	8.56636e-21
GO:0006351	BP	transcription, DNA-templated	105.145	8.56636e-21
GO:0006351	BP	transcription, DNA-templated	181.03	2.87548e-46
GO:0099402	BP	plant organ development	181.03	2.87548e-46
GO:0006355	BP	regulation of transcription, DNA-templated	181.03	2.87548e-46
GO:0032502	BP	developmental process	181.03	2.87548e-46
GO:0006351	BP	transcription, DNA-templated	179.104	1.10565e-44
GO:0006355	BP	regulation of transcription, DNA-templated	179.104	1.10565e-44
GO:0032502	BP	developmental process	179.104	1.10565e-44
GO:0099402	BP	plant organ development	179.104	1.10565e-44
GO:0006351	BP	transcription, DNA-templated	171.014	6.79592e-42
GO:0006355	BP	regulation of transcription, DNA-templated	171.014	6.79592e-42
GO:0032502	BP	developmental process	171.014	6.79592e-42
GO:0032502	BP	developmental process	156.762	8.57378e-39
GO:0006351	BP	transcription, DNA-templated	156.762	8.57378e-39
GO:0006351	BP	transcription, DNA-templated	156.762	8.57378e-39
GO:0032502	BP	developmental process	156.762	8.57378e-39
GO:0006351	BP	transcription, DNA-templated	154.836	2.35136e-38
GO:0099402	BP	plant organ development	154.836	2.35136e-38
GO:0006355	BP	regulation of transcription, DNA-templated	154.836	2.35136e-38
GO:0032502	BP	developmental process	154.836	2.35136e-38
GO:0006355	BP	regulation of transcription, DNA-templated	156.377	5.31671e-37
GO:0032502	BP	developmental process	156.377	5.31671e-37
GO:0099402	BP	plant organ development	156.377	5.31671e-37
GO:0006351	BP	transcription, DNA-templated	156.377	5.31671e-37
GO:0099402	BP	plant organ development	153.68	1.45221e-36
GO:0032502	BP	developmental process	153.68	1.45221e-36
GO:0006355	BP	regulation of transcription, DNA-templated	153.68	1.45221e-36
GO:0006351	BP	transcription, DNA-templated	153.68	1.45221e-36
GO:0032502	BP	developmental process	154.451	2.24699e-36
GO:0006355	BP	regulation of transcription, DNA-templated	154.451	2.24699e-36
GO:0006351	BP	transcription, DNA-templated	154.451	2.24699e-36
GO:0006355	BP	regulation of transcription, DNA-templated	141.739	2.63367e-32
GO:0032502	BP	developmental process	141.739	2.63367e-32
GO:0006351	BP	transcription, DNA-templated	141.739	2.63367e-32
GO:0032502	BP	developmental process	135.576	2.39579e-30
GO:0006355	BP	regulation of transcription, DNA-templated	135.576	2.39579e-30
GO:0006351	BP	transcription, DNA-templated	135.576	2.39579e-30
GO:0006355	BP	regulation of transcription, DNA-templated	125.176	1.67997e-27
GO:0099402	BP	plant organ development	125.176	1.67997e-27
GO:0006351	BP	transcription, DNA-templated	125.176	1.67997e-27
GO:0032502	BP	developmental process	125.176	1.67997e-27
GO:0006351	BP	transcription, DNA-templated	122.094	8.3957e-26
GO:0032502	BP	developmental process	122.094	8.3957e-26
GO:0099402	BP	plant organ development	122.094	8.3957e-26
GO:0006355	BP	regulation of transcription, DNA-templated	122.094	8.3957e-26
GO:0006351	BP	transcription, DNA-templated	116.316	1.94934e-24
GO:0006355	BP	regulation of transcription, DNA-templated	116.316	1.94934e-24
GO:0032502	BP	developmental process	116.316	1.94934e-24
GO:0032502	BP	developmental process	104.76	2.61844e-21
GO:0006355	BP	regulation of transcription, DNA-templated	104.76	2.61844e-21
GO:0099402	BP	plant organ development	104.76	2.61844e-21
GO:0006351	BP	transcription, DNA-templated	104.76	2.61844e-21
GO:0099402	BP	plant organ development	105.145	2.92699e-21
GO:0032502	BP	developmental process	105.145	2.92699e-21
GO:0006355	BP	regulation of transcription, DNA-templated	105.145	2.92699e-21
GO:0006351	BP	transcription, DNA-templated	105.145	2.92699e-21
GO:0015074	BP	DNA integration	777.319	0
GO:0015074	BP	DNA integration	751.125	0
GO:0015074	BP	DNA integration	738.413	0
GO:0098869	BP	cellular oxidant detoxification	735.717	0
GO:0015074	BP	DNA integration	735.717	0
GO:0098869	BP	cellular oxidant detoxification	735.717	0
GO:0015074	BP	DNA integration	735.717	0
GO:0015074	BP	DNA integration	710.679	0
GO:0015074	BP	DNA integration	677.552	0
GO:0015074	BP	DNA integration	663.3	0
GO:0015074	BP	DNA integration	654.44	0
GO:0015074	BP	DNA integration	642.884	0
GO:0015074	BP	DNA integration	630.558	0
GO:0015074	BP	DNA integration	624.009	0
GO:0015074	BP	DNA integration	613.224	0
GO:0015074	BP	DNA integration	604.749	0
GO:0015074	BP	DNA integration	595.504	0
GO:0015074	BP	DNA integration	588.956	0
GO:0015074	BP	DNA integration	526.939	0
GO:0006355	BP	regulation of transcription, DNA-templated	526.939	0
GO:0015074	BP	DNA integration	498.049	0
GO:0006508	BP	proteolysis	498.049	0
GO:0006278	BP	RNA-templated DNA biosynthetic process	498.049	0
GO:0032259	BP	methylation	100.138	3.26966e-20
GO:0032259	BP	methylation	98.2117	1.08473e-19
GO:0032259	BP	methylation	97.4413	3.02183e-19
GO:0006355	BP	regulation of transcription, DNA-templated	242.662	4.22646e-66
GO:0006355	BP	regulation of transcription, DNA-templated	213.386	4.26132e-55
GO:0006355	BP	regulation of transcription, DNA-templated	142.895	9.18119e-34
GO:0006355	BP	regulation of transcription, DNA-templated	138.658	2.90165e-31
GO:0006355	BP	regulation of transcription, DNA-templated	138.658	3.40831e-31
GO:0006355	BP	regulation of transcription, DNA-templated	120.553	8.66505e-26
GO:0006355	BP	regulation of transcription, DNA-templated	88.5817	3.5406e-15
GO:0006355	BP	regulation of transcription, DNA-templated	77.411	9.58137e-12
GO:0006355	BP	regulation of transcription, DNA-templated	47.7506	1.61852e-08
GO:0006355	BP	regulation of transcription, DNA-templated	46.9802	1.65571e-08
GO:0006355	BP	regulation of transcription, DNA-templated	46.9802	1.65571e-08
GO:0006355	BP	regulation of transcription, DNA-templated	47.3654	3.20321e-08
GO:0006355	BP	regulation of transcription, DNA-templated	48.521	5.01415e-08
GO:0006355	BP	regulation of transcription, DNA-templated	46.2098	5.13855e-08
GO:0006355	BP	regulation of transcription, DNA-templated	46.2098	9.18911e-08
GO:0006355	BP	regulation of transcription, DNA-templated	46.2098	9.18911e-08
GO:0015074	BP	DNA integration	95.9005	1.52896e-39
GO:0015074	BP	DNA integration	92.4337	9.95198e-36
GO:0006952	BP	defense response	92.4337	9.95198e-36
GO:0015074	BP	DNA integration	92.8189	1.03962e-35
GO:0015074	BP	DNA integration	96.2857	4.60676e-35
GO:0015074	BP	DNA integration	94.7449	5.81705e-35
GO:0015074	BP	DNA integration	95.1301	3.44047e-34
GO:0015074	BP	DNA integration	88.9669	6.80337e-29
GO:0015074	BP	DNA integration	98.5969	1.72839e-26
GO:0015074	BP	DNA integration	93.2041	8.68041e-26
GO:0015074	BP	DNA integration	87.4261	2.44193e-20
GO:0015979	BP	photosynthesis	108.997	5.75526e-27
GO:0009725	BP	response to hormone	275.789	6.26475e-93
GO:0006355	BP	regulation of transcription, DNA-templated	275.789	6.26475e-93
GO:0009734	BP	auxin-activated signaling pathway	275.789	6.26475e-93
GO:0009734	BP	auxin-activated signaling pathway	171.4	3.1906e-57
GO:0009725	BP	response to hormone	171.4	3.1906e-57
GO:0006355	BP	regulation of transcription, DNA-templated	171.4	3.1906e-57
GO:0009734	BP	auxin-activated signaling pathway	181.8	8.85233e-57
GO:0009725	BP	response to hormone	181.8	8.85233e-57
GO:0006355	BP	regulation of transcription, DNA-templated	181.8	8.85233e-57
GO:0009725	BP	response to hormone	195.282	7.29209e-49
GO:0006355	BP	regulation of transcription, DNA-templated	195.282	7.29209e-49
GO:0009734	BP	auxin-activated signaling pathway	195.282	7.29209e-49
GO:0009725	BP	response to hormone	194.126	1.94954e-48
GO:0009734	BP	auxin-activated signaling pathway	194.126	1.94954e-48
GO:0006355	BP	regulation of transcription, DNA-templated	194.126	1.94954e-48
GO:0006355	BP	regulation of transcription, DNA-templated	151.754	6.81413e-35
GO:0009734	BP	auxin-activated signaling pathway	151.754	6.81413e-35
GO:0009725	BP	response to hormone	151.754	6.81413e-35
GO:0009725	BP	response to hormone	136.732	1.53141e-32
GO:0006355	BP	regulation of transcription, DNA-templated	136.732	1.53141e-32
GO:0006355	BP	regulation of transcription, DNA-templated	140.198	1.25174e-30
GO:0009725	BP	response to hormone	140.198	1.25174e-30
GO:0009734	BP	auxin-activated signaling pathway	140.198	1.25174e-30
GO:0009734	BP	auxin-activated signaling pathway	133.65	1.88843e-28
GO:0006355	BP	regulation of transcription, DNA-templated	133.65	1.88843e-28
GO:0009725	BP	response to hormone	133.65	1.88843e-28
GO:0009725	BP	response to hormone	133.265	2.38704e-28
GO:0006355	BP	regulation of transcription, DNA-templated	133.265	2.38704e-28
GO:0009734	BP	auxin-activated signaling pathway	133.265	2.38704e-28
GO:0009058	BP	biosynthetic process	398.282	1.79038e-113
GO:0032259	BP	methylation	398.282	1.79038e-113
GO:0009058	BP	biosynthetic process	375.17	8.2596e-111
GO:1901566	BP	organonitrogen compound biosynthetic process	387.111	7.56507e-110
GO:0032259	BP	methylation	387.111	7.56507e-110
GO:0009058	BP	biosynthetic process	387.111	7.56507e-110
GO:0032259	BP	methylation	370.163	4.70706e-104
GO:0032259	BP	methylation	370.163	4.70706e-104
GO:0009058	BP	biosynthetic process	370.163	4.70706e-104
GO:0009058	BP	biosynthetic process	370.163	4.70706e-104
GO:0046500	BP	S-adenosylmethionine metabolic process	237.654	4.22125e-74
GO:0001887	BP	selenium compound metabolic process	237.654	4.22125e-74
GO:0032259	BP	methylation	237.654	4.22125e-74
GO:0009058	BP	biosynthetic process	58.5362	1.31953e-05
GO:0009058	BP	biosynthetic process	54.299	0.000240647
GO:0006508	BP	proteolysis	207.608	1.02866e-59
GO:0006518	BP	peptide metabolic process	207.608	1.02866e-59
GO:0006508	BP	proteolysis	207.608	1.02866e-59
GO:0006508	BP	proteolysis	202.216	2.3646e-58
GO:0006508	BP	proteolysis	206.838	1.21096e-51
GO:0006508	BP	proteolysis	206.068	1.51406e-51
GO:0006508	BP	proteolysis	194.512	2.25785e-48
GO:0006508	BP	proteolysis	161.77	1.24253e-37
GO:0006508	BP	proteolysis	120.553	3.89232e-37
GO:0006486	BP	protein glycosylation	325.479	2.76124e-93
GO:0034645	BP	cellular macromolecule biosynthetic process	325.479	2.76124e-93
GO:1901137	BP	carbohydrate derivative biosynthetic process	325.479	2.76124e-93
GO:0006486	BP	protein glycosylation	303.908	4.34102e-86
GO:0034645	BP	cellular macromolecule biosynthetic process	275.018	2.48113e-76
GO:0006486	BP	protein glycosylation	275.018	2.48113e-76
GO:1901137	BP	carbohydrate derivative biosynthetic process	275.018	2.48113e-76
GO:1901137	BP	carbohydrate derivative biosynthetic process	248.44	7.36379e-69
GO:0006486	BP	protein glycosylation	248.44	7.36379e-69
GO:0034645	BP	cellular macromolecule biosynthetic process	248.44	7.36379e-69
GO:1901137	BP	carbohydrate derivative biosynthetic process	249.98	7.1259e-68
GO:0034645	BP	cellular macromolecule biosynthetic process	249.98	7.1259e-68
GO:0006486	BP	protein glycosylation	249.98	7.1259e-68
GO:0006486	BP	protein glycosylation	140.969	6.65207e-52
GO:0034645	BP	cellular macromolecule biosynthetic process	140.969	6.65207e-52
GO:1901137	BP	carbohydrate derivative biosynthetic process	140.969	6.65207e-52
GO:0006486	BP	protein glycosylation	179.874	7.87473e-44
GO:1901137	BP	carbohydrate derivative biosynthetic process	167.162	5.52259e-40
GO:0006486	BP	protein glycosylation	167.162	5.52259e-40
GO:0034645	BP	cellular macromolecule biosynthetic process	167.162	5.52259e-40
GO:0034645	BP	cellular macromolecule biosynthetic process	159.073	1.94416e-37
GO:1901137	BP	carbohydrate derivative biosynthetic process	159.073	1.94416e-37
GO:0006486	BP	protein glycosylation	159.073	1.94416e-37
GO:0006486	BP	protein glycosylation	158.303	3.45542e-37
GO:0034645	BP	cellular macromolecule biosynthetic process	158.303	3.45542e-37
GO:1901137	BP	carbohydrate derivative biosynthetic process	158.303	3.45542e-37
GO:1901137	BP	carbohydrate derivative biosynthetic process	119.013	1.8631e-34
GO:0006486	BP	protein glycosylation	119.013	1.8631e-34
GO:0034645	BP	cellular macromolecule biosynthetic process	119.013	1.8631e-34
GO:0006508	BP	proteolysis	270.781	6.28827e-70
GO:0006486	BP	protein glycosylation	264.618	8.68573e-70
GO:0042538	BP	hyperosmotic salinity response	128.642	1.85336e-31
GO:0009737	BP	response to abscisic acid	128.642	1.85336e-31
GO:0009414	BP	response to water deprivation	128.642	1.85336e-31
GO:0046835	BP	carbohydrate phosphorylation	68.1662	2.79413e-09
GO:0016310	BP	phosphorylation	68.1662	2.79413e-09
GO:0051321	BP	meiotic cell cycle	221.861	2.75307e-56
GO:0051321	BP	meiotic cell cycle	221.861	3.60152e-56
GO:0051321	BP	meiotic cell cycle	152.525	3.40971e-34
GO:0051321	BP	meiotic cell cycle	150.214	1.7665e-33
GO:0051321	BP	meiotic cell cycle	147.517	8.29262e-33
GO:0051321	BP	meiotic cell cycle	147.517	8.29262e-33
GO:0051321	BP	meiotic cell cycle	147.517	8.88209e-33
GO:0051321	BP	meiotic cell cycle	147.517	8.88209e-33
GO:0051321	BP	meiotic cell cycle	142.51	3.25637e-31
GO:0045836	BP	positive regulation of meiotic nuclear division	142.51	3.25637e-31
GO:0045927	BP	positive regulation of growth	142.51	3.25637e-31
GO:0051321	BP	meiotic cell cycle	142.51	3.25637e-31
GO:0051321	BP	meiotic cell cycle	120.939	3.47661e-31
GO:0051321	BP	meiotic cell cycle	142.51	3.70403e-31
GO:0051321	BP	meiotic cell cycle	119.398	5.47314e-31
GO:0051321	BP	meiotic cell cycle	119.398	1.20915e-30
GO:0050790	BP	regulation of catalytic activity	97.8265	6.34935e-60
GO:0050790	BP	regulation of catalytic activity	152.91	3.17899e-47
GO:0050790	BP	regulation of catalytic activity	118.242	1.13572e-46
GO:0009733	BP	response to auxin	144.05	1.40331e-44
GO:0010087	BP	phloem or xylem histogenesis	144.05	1.40331e-44
GO:0010051	BP	xylem and phloem pattern formation	144.05	1.40331e-44
GO:0009965	BP	leaf morphogenesis	144.05	1.40331e-44
GO:0006897	BP	endocytosis	144.05	1.40331e-44
GO:0050790	BP	regulation of catalytic activity	144.05	1.40331e-44
GO:0050790	BP	regulation of catalytic activity	114.005	1.60183e-44
GO:0050790	BP	regulation of catalytic activity	142.51	4.1143e-44
GO:0050790	BP	regulation of catalytic activity	141.354	1.32116e-43
GO:0050790	BP	regulation of catalytic activity	110.153	1.96557e-43
GO:0050790	BP	regulation of catalytic activity	114.39	5.1253e-43
GO:0050790	BP	regulation of catalytic activity	136.732	1.17388e-42
GO:0050790	BP	regulation of catalytic activity	107.071	1.13989e-41
GO:0050790	BP	regulation of catalytic activity	97.4413	1.815e-37
GO:0050790	BP	regulation of catalytic activity	91.2781	1.00668e-35
GO:0007049	BP	cell cycle	75.0998	4.05852e-12
GO:0051301	BP	cell division	75.0998	4.05852e-12
GO:0007049	BP	cell cycle	73.559	1.03877e-10
GO:0051301	BP	cell division	73.559	1.03877e-10
GO:0051301	BP	cell division	69.3218	3.73879e-09
GO:0007049	BP	cell cycle	69.3218	3.73879e-09
GO:0007049	BP	cell cycle	63.1586	3.12221e-07
GO:0051301	BP	cell division	63.1586	3.12221e-07
GO:0007049	BP	cell cycle	58.9214	5.48871e-06
GO:0051301	BP	cell division	58.9214	5.48871e-06
GO:0051301	BP	cell division	58.151	1.22256e-05
GO:0007049	BP	cell cycle	58.151	1.22256e-05
GO:0051301	BP	cell division	56.9954	2.91271e-05
GO:0007049	BP	cell cycle	56.9954	2.91271e-05
GO:0007049	BP	cell cycle	55.8398	6.52026e-05
GO:0051301	BP	cell division	55.8398	6.52026e-05
GO:0007049	BP	cell cycle	55.4546	9.88445e-05
GO:0051301	BP	cell division	55.4546	9.88445e-05
GO:0007049	BP	cell cycle	53.9138	0.000115224
GO:0051301	BP	cell division	53.9138	0.000115224
GO:0051085	BP	chaperone cofactor-dependent protein refolding	229.18	2.03212e-64
GO:0006457	BP	protein folding	229.18	2.03212e-64
GO:0006457	BP	protein folding	221.476	1.04173e-61
GO:0006457	BP	protein folding	213.772	1.56862e-59
GO:0006457	BP	protein folding	213.772	1.56862e-59
GO:0006457	BP	protein folding	213.772	1.56862e-59
GO:0006457	BP	protein folding	214.542	2.05383e-59
GO:0051085	BP	chaperone cofactor-dependent protein refolding	204.912	1.10114e-56
GO:0006457	BP	protein folding	204.912	1.10114e-56
GO:0006457	BP	protein folding	205.682	1.84844e-56
GO:0006457	BP	protein folding	205.682	3.424e-56
GO:0006457	BP	protein folding	205.297	4.15144e-56
GO:0006457	BP	protein folding	203.371	2.5116e-55
GO:0006457	BP	protein folding	203.371	3.43703e-55
GO:0006457	BP	protein folding	202.601	3.46783e-55
GO:0006457	BP	protein folding	201.06	1.08729e-54
GO:0006457	BP	protein folding	201.06	1.08729e-54
GO:0051085	BP	chaperone cofactor-dependent protein refolding	201.06	1.08729e-54
GO:0006457	BP	protein folding	201.06	1.71046e-54
GO:0015074	BP	DNA integration	666.381	0
GO:0015074	BP	DNA integration	652.899	0
GO:0098869	BP	cellular oxidant detoxification	646.736	0
GO:0015074	BP	DNA integration	646.736	0
GO:0015074	BP	DNA integration	632.098	0
GO:0015074	BP	DNA integration	623.239	0
GO:0098869	BP	cellular oxidant detoxification	619.002	0
GO:0015074	BP	DNA integration	619.002	0
GO:0015074	BP	DNA integration	588.186	0
GO:0015074	BP	DNA integration	583.563	0
GO:0015074	BP	DNA integration	552.362	0
GO:0015074	BP	DNA integration	543.888	0
GO:0015074	BP	DNA integration	528.094	0
GO:0006278	BP	RNA-templated DNA biosynthetic process	521.161	0
GO:0015074	BP	DNA integration	521.161	0
GO:0006508	BP	proteolysis	521.161	0
GO:0015074	BP	DNA integration	517.694	0
GO:0015074	BP	DNA integration	496.508	0
GO:0015074	BP	DNA integration	493.812	0
GO:0015074	BP	DNA integration	492.271	0
GO:0015074	BP	DNA integration	489.189	0
GO:0006508	BP	proteolysis	487.263	0
GO:0045892	BP	negative regulation of transcription, DNA-templated	392.504	7.808e-111
GO:0006355	BP	regulation of transcription, DNA-templated	392.504	7.808e-111
GO:0045892	BP	negative regulation of transcription, DNA-templated	358.221	1.36195e-97
GO:0006355	BP	regulation of transcription, DNA-templated	358.221	1.36195e-97
GO:0045892	BP	negative regulation of transcription, DNA-templated	318.546	1.87488e-89
GO:0006355	BP	regulation of transcription, DNA-templated	321.627	7.29795e-87
GO:0045892	BP	negative regulation of transcription, DNA-templated	321.627	7.29795e-87
GO:0006355	BP	regulation of transcription, DNA-templated	318.546	7.33785e-87
GO:0045892	BP	negative regulation of transcription, DNA-templated	318.546	7.33785e-87
GO:0006355	BP	regulation of transcription, DNA-templated	311.997	2.2077e-83
GO:0045892	BP	negative regulation of transcription, DNA-templated	311.997	2.2077e-83
GO:0006355	BP	regulation of transcription, DNA-templated	285.034	5.63914e-75
GO:0045892	BP	negative regulation of transcription, DNA-templated	285.034	5.63914e-75
GO:0045892	BP	negative regulation of transcription, DNA-templated	157.532	6.66644e-75
GO:0006355	BP	regulation of transcription, DNA-templated	149.828	4.69675e-74
GO:0045892	BP	negative regulation of transcription, DNA-templated	149.828	4.69675e-74
GO:0015914	BP	phospholipid transport	144.05	1.92931e-61
GO:0006470	BP	protein dephosphorylation	144.05	1.92931e-61
GO:0034204	BP	lipid translocation	144.05	1.92931e-61
GO:0000278	BP	mitotic cell cycle	139.813	4.27311e-59
GO:0070262	BP	peptidyl-serine dephosphorylation	139.813	4.27311e-59
GO:0006470	BP	protein dephosphorylation	139.813	4.27311e-59
GO:0006470	BP	protein dephosphorylation	139.813	4.27311e-59
[truncated: 34,668 more rows]

## Sheet: A. hybridus
Supplementary Table 12. Functional Annotation of miRNA targeted genes predicted in A. hybridus genome.
Biological process
GO ID	Type	Description	Bit-Score	eValue
GO:0016310	BP	phosphorylation	261.922	7.80374e-67
GO:0006468	BP	protein phosphorylation	261.922	7.80374e-67
GO:0016310	BP	phosphorylation	259.996	3.18802e-66
GO:0006468	BP	protein phosphorylation	259.996	3.18802e-66
GO:0016310	BP	phosphorylation	256.144	4.98502e-65
GO:0006468	BP	protein phosphorylation	256.144	4.98502e-65
GO:0016310	BP	phosphorylation	242.276	1.48139e-63
GO:0015074	BP	DNA integration	127.102	4.00698e-39
GO:0009738	BP	abscisic acid-activated signaling pathway	148.673	1.32441e-35
GO:0009734	BP	auxin-activated signaling pathway	148.673	1.32441e-35
GO:0006470	BP	protein dephosphorylation	148.673	1.32441e-35
GO:0016311	BP	dephosphorylation	148.673	1.32441e-35
GO:0043407	BP	negative regulation of MAP kinase activity	148.673	1.32441e-35
GO:0006470	BP	protein dephosphorylation	144.821	1.44119e-35
GO:0009734	BP	auxin-activated signaling pathway	144.821	1.44119e-35
GO:0016311	BP	dephosphorylation	144.821	1.44119e-35
GO:0043407	BP	negative regulation of MAP kinase activity	144.821	1.44119e-35
GO:0009738	BP	abscisic acid-activated signaling pathway	144.821	1.44119e-35
GO:0043407	BP	negative regulation of MAP kinase activity	144.436	8.87002e-35
GO:0009738	BP	abscisic acid-activated signaling pathway	144.436	8.87002e-35
GO:0016311	BP	dephosphorylation	144.436	8.87002e-35
GO:0009734	BP	auxin-activated signaling pathway	144.436	8.87002e-35
GO:0006470	BP	protein dephosphorylation	144.436	8.87002e-35
GO:0009738	BP	abscisic acid-activated signaling pathway	143.665	2.26341e-34
GO:0043407	BP	negative regulation of MAP kinase activity	143.665	2.26341e-34
GO:0016311	BP	dephosphorylation	143.665	2.26341e-34
GO:0006470	BP	protein dephosphorylation	143.665	2.26341e-34
GO:0009734	BP	auxin-activated signaling pathway	143.665	2.26341e-34
GO:0009738	BP	abscisic acid-activated signaling pathway	142.124	4.91659e-34
GO:0009734	BP	auxin-activated signaling pathway	142.124	4.91659e-34
GO:0006470	BP	protein dephosphorylation	142.124	4.91659e-34
GO:0016311	BP	dephosphorylation	142.124	4.91659e-34
GO:0043407	BP	negative regulation of MAP kinase activity	142.124	4.91659e-34
GO:0006508	BP	proteolysis	673.315	0
GO:0001676	BP	long-chain fatty acid metabolic process	263.848	1.19041e-77
GO:0001676	BP	long-chain fatty acid metabolic process	259.225	6.22571e-70
GO:0009698	BP	phenylpropanoid metabolic process	241.891	1.96765e-67
GO:0071704	BP	organic substance metabolic process	124.405	2.82126e-53
GO:0009698	BP	phenylpropanoid metabolic process	120.168	2.56712e-52
GO:0071704	BP	organic substance metabolic process	98.5969	5.49784e-33
GO:0006260	BP	DNA replication	136.346	7.29118e-90
GO:0006260	BP	DNA replication	130.568	5.66322e-88
GO:0006260	BP	DNA replication	132.109	2.06049e-85
GO:0006270	BP	DNA replication initiation	132.109	2.06049e-85
GO:0033314	BP	mitotic DNA replication checkpoint signaling	132.109	2.06049e-85
GO:0006260	BP	DNA replication	132.109	2.06049e-85
GO:0006260	BP	DNA replication	84.7297	9.57262e-31
GO:0006260	BP	DNA replication	69.3218	2.85924e-25
GO:0015074	BP	DNA integration	119.013	7.05808e-24
GO:0033314	BP	mitotic DNA replication checkpoint signaling	93.2041	1.10146e-22
GO:1902969	BP	mitotic DNA replication	93.2041	1.10146e-22
GO:0006260	BP	DNA replication	93.2041	1.10146e-22
GO:0006955	BP	immune response	474.552	1.05651e-165
GO:0098542	BP	defense response to other organism	474.552	1.05651e-165
GO:0006397	BP	mRNA processing	906.746	0
GO:0016180	BP	snRNA processing	895.96	0
GO:0006397	BP	mRNA processing	895.96	0
GO:0006397	BP	mRNA processing	887.486	0
GO:0006397	BP	mRNA processing	870.537	0
GO:0006398	BP	mRNA 3'-end processing by stem-loop binding and cleavage	758.829	0
GO:0006378	BP	mRNA polyadenylation	758.829	0
GO:0090502	BP	RNA phosphodiester bond hydrolysis, endonucleolytic	758.829	0
GO:0090305	BP	nucleic acid phosphodiester bond hydrolysis	758.829	0
GO:0006397	BP	mRNA processing	758.829	0
GO:0031123	BP	RNA 3'-end processing	569.696	2.14324e-177
GO:0006397	BP	mRNA processing	569.696	2.14324e-177
GO:0006397	BP	mRNA processing	564.303	3.49094e-175
GO:0006397	BP	mRNA processing	552.747	1.93323e-171
GO:0006397	BP	mRNA processing	552.747	1.93323e-171
GO:0006397	BP	mRNA processing	552.747	1.93323e-171
GO:0006397	BP	mRNA processing	552.747	1.93323e-171
GO:0006397	BP	mRNA processing	552.747	1.93323e-171
GO:0006397	BP	mRNA processing	552.747	1.93323e-171
GO:0006397	BP	mRNA processing	552.747	1.93323e-171
GO:0006397	BP	mRNA processing	552.747	1.93323e-171
GO:0006397	BP	mRNA processing	552.747	1.93323e-171
GO:0006398	BP	mRNA 3'-end processing by stem-loop binding and cleavage	551.206	1.28103e-170
GO:0006397	BP	mRNA processing	551.206	1.28103e-170
GO:1900087	BP	positive regulation of G1/S transition of mitotic cell cycle	551.206	1.28103e-170
GO:1900087	BP	positive regulation of G1/S transition of mitotic cell cycle	551.206	1.28103e-170
GO:1900087	BP	positive regulation of G1/S transition of mitotic cell cycle	551.206	1.28103e-170
GO:0090502	BP	RNA phosphodiester bond hydrolysis, endonucleolytic	551.206	1.28103e-170
GO:0031124	BP	mRNA 3'-end processing	551.206	1.28103e-170
GO:0006378	BP	mRNA polyadenylation	551.206	1.28103e-170
GO:0090503	BP	RNA phosphodiester bond hydrolysis, exonucleolytic	551.206	1.28103e-170
GO:0006398	BP	mRNA 3'-end processing by stem-loop binding and cleavage	551.206	1.28103e-170
GO:0006398	BP	mRNA 3'-end processing by stem-loop binding and cleavage	551.206	1.28103e-170
GO:0006398	BP	mRNA 3'-end processing by stem-loop binding and cleavage	551.206	1.28103e-170
GO:0006398	BP	mRNA 3'-end processing by stem-loop binding and cleavage	551.206	1.28103e-170
GO:0031124	BP	mRNA 3'-end processing	551.206	1.28103e-170
GO:0006397	BP	mRNA processing	550.051	1.72988e-170
GO:0006397	BP	mRNA processing	542.732	5.26516e-168
GO:0006355	BP	regulation of transcription, DNA-templated	106.686	1.28881e-22
GO:0006355	BP	regulation of transcription, DNA-templated	93.5893	2.65787e-18
GO:0006355	BP	regulation of transcription, DNA-templated	92.4337	6.29871e-18
GO:0006355	BP	regulation of transcription, DNA-templated	92.0485	1.2762e-17
GO:0006355	BP	regulation of transcription, DNA-templated	86.2705	1.42298e-15
GO:0006355	BP	regulation of transcription, DNA-templated	85.1149	4.51941e-15
GO:0006355	BP	regulation of transcription, DNA-templated	78.5666	7.32691e-14
GO:0006355	BP	regulation of transcription, DNA-templated	79.7221	8.93744e-14
GO:0050896	BP	response to stimulus	82.8037	1.562e-13
GO:0006355	BP	regulation of transcription, DNA-templated	82.8037	1.562e-13
GO:0006355	BP	regulation of transcription, DNA-templated	82.0333	2.38406e-13
GO:0006355	BP	regulation of transcription, DNA-templated	79.7221	3.09749e-13
GO:0006355	BP	regulation of transcription, DNA-templated	79.7221	4.65126e-13
GO:0050896	BP	response to stimulus	78.1814	6.60721e-13
GO:0006355	BP	regulation of transcription, DNA-templated	78.1814	6.60721e-13
GO:0006355	BP	regulation of transcription, DNA-templated	79.7221	8.0502e-13
GO:0009058	BP	biosynthetic process	123.635	1.3537e-81
GO:0006520	BP	cellular amino acid metabolic process	123.635	1.3537e-81
GO:0009058	BP	biosynthetic process	117.472	1.2519e-78
GO:0006520	BP	cellular amino acid metabolic process	117.472	1.2519e-78
GO:0009058	BP	biosynthetic process	98.2117	4.60378e-64
GO:0006520	BP	cellular amino acid metabolic process	98.2117	4.60378e-64
GO:0006520	BP	cellular amino acid metabolic process	142.124	3.39054e-61
GO:0009058	BP	biosynthetic process	142.124	3.39054e-61
GO:0006520	BP	cellular amino acid metabolic process	135.576	2.29635e-60
GO:0009058	BP	biosynthetic process	135.576	2.29635e-60
GO:0009058	BP	biosynthetic process	133.65	4.45596e-56
GO:0006520	BP	cellular amino acid metabolic process	133.65	4.45596e-56
GO:0006520	BP	cellular amino acid metabolic process	77.0258	7.99182e-41
GO:0009058	BP	biosynthetic process	77.0258	7.99182e-41
GO:0009058	BP	biosynthetic process	77.0258	7.99182e-41
GO:0006103	BP	2-oxoglutarate metabolic process	77.0258	7.99182e-41
GO:0006807	BP	nitrogen compound metabolic process	77.0258	7.99182e-41
GO:0006520	BP	cellular amino acid metabolic process	77.0258	7.99182e-41
GO:0006099	BP	tricarboxylic acid cycle	77.0258	7.99182e-41
GO:0006536	BP	glutamate metabolic process	77.0258	7.99182e-41
GO:0006520	BP	cellular amino acid metabolic process	77.0258	7.99182e-41
GO:0006531	BP	aspartate metabolic process	77.0258	7.99182e-41
GO:0006522	BP	alanine metabolic process	77.0258	7.99182e-41
GO:0009058	BP	biosynthetic process	77.0258	7.99182e-41
GO:0006520	BP	cellular amino acid metabolic process	88.5817	1.21226e-40
GO:0009058	BP	biosynthetic process	88.5817	1.21226e-40
GO:0009058	BP	biosynthetic process	78.5666	1.24824e-40
GO:0006520	BP	cellular amino acid metabolic process	78.5666	1.24824e-40
GO:0006520	BP	cellular amino acid metabolic process	75.8702	6.46567e-40
GO:0009058	BP	biosynthetic process	75.8702	6.46567e-40
GO:0009058	BP	biosynthetic process	75.485	8.57569e-40
GO:0006520	BP	cellular amino acid metabolic process	75.485	8.57569e-40
GO:0006520	BP	cellular amino acid metabolic process	70.4774	4.50368e-38
GO:0009058	BP	biosynthetic process	70.4774	4.50368e-38
GO:0006520	BP	cellular amino acid metabolic process	74.3294	4.49949e-37
GO:0009058	BP	biosynthetic process	74.3294	4.49949e-37
GO:1901566	BP	organonitrogen compound biosynthetic process	74.3294	4.49949e-37
GO:0009739	BP	response to gibberellin	98.9821	1.70163e-19
GO:0009723	BP	response to ethylene	98.9821	1.70163e-19
GO:0009733	BP	response to auxin	98.9821	1.70163e-19
GO:0009751	BP	response to salicylic acid	95.5153	2.11283e-19
GO:0009739	BP	response to gibberellin	95.5153	2.11283e-19
GO:0071472	BP	cellular response to salt stress	295.434	1.56783e-87
GO:0006353	BP	DNA-templated transcription, termination	295.434	1.56783e-87
GO:0006355	BP	regulation of transcription, DNA-templated	295.434	1.56783e-87
GO:0006355	BP	regulation of transcription, DNA-templated	295.434	1.56783e-87
GO:0006353	BP	DNA-templated transcription, termination	295.434	1.56783e-87
GO:0006353	BP	DNA-templated transcription, termination	291.582	3.42846e-86
GO:0006355	BP	regulation of transcription, DNA-templated	291.582	3.42846e-86
GO:0007165	BP	signal transduction	274.633	4.92644e-79
GO:0007165	BP	signal transduction	273.863	9.65673e-79
GO:0007165	BP	signal transduction	265.003	8.71742e-76
GO:0032502	BP	developmental process	256.144	5.36573e-74
GO:0006353	BP	DNA-templated transcription, termination	256.144	5.36573e-74
GO:0009658	BP	chloroplast organization	256.144	5.36573e-74
GO:0071472	BP	cellular response to salt stress	256.144	5.36573e-74
GO:0006355	BP	regulation of transcription, DNA-templated	256.144	5.36573e-74
GO:0007165	BP	signal transduction	214.157	3.04035e-61
GO:0007165	BP	signal transduction	194.126	4.14038e-51
GO:0032502	BP	developmental process	156.377	1.32353e-41
GO:0006355	BP	regulation of transcription, DNA-templated	156.377	1.32353e-41
GO:0009658	BP	chloroplast organization	156.377	1.32353e-41
GO:0006353	BP	DNA-templated transcription, termination	156.377	1.32353e-41
GO:0007165	BP	signal transduction	159.844	7.72723e-40
GO:0007165	BP	signal transduction	159.073	1.77099e-39
GO:0007165	BP	signal transduction	158.688	2.26155e-39
GO:0007165	BP	signal transduction	157.532	5.94126e-39
GO:0030154	BP	cell differentiation	513.457	4.96102e-149
GO:0032259	BP	methylation	161.384	1.19284e-90
GO:0032259	BP	methylation	164.081	2.12817e-90
GO:0032259	BP	methylation	155.606	3.29587e-87
GO:0032259	BP	methylation	147.902	1.17351e-84
GO:0032259	BP	methylation	127.487	5.04969e-77
GO:0048573	BP	photoperiodism, flowering	129.413	2.29456e-47
GO:0032259	BP	methylation	129.413	2.29456e-47
GO:0070475	BP	rRNA base methylation	129.413	2.29456e-47
GO:0009648	BP	photoperiodism	129.413	2.29456e-47
GO:0032259	BP	methylation	129.413	2.29456e-47
GO:0007623	BP	circadian rhythm	129.413	2.29456e-47
GO:0032259	BP	methylation	125.561	7.87307e-45
GO:0032259	BP	methylation	107.071	2.21035e-30
GO:0032259	BP	methylation	66.6254	3.43312e-22
GO:0032259	BP	methylation	62.3882	9.63296e-19
GO:0046166	BP	glyceraldehyde-3-phosphate biosynthetic process	119.013	1.92441e-51
GO:0006096	BP	glycolytic process	119.013	1.92441e-51
GO:0006094	BP	gluconeogenesis	119.013	1.92441e-51
GO:0006096	BP	glycolytic process	119.013	1.92441e-51
GO:0019563	BP	glycerol catabolic process	119.013	1.92441e-51
GO:0006096	BP	glycolytic process	99.3673	5.26202e-47
GO:0006096	BP	glycolytic process	100.138	3.06625e-35
GO:0046166	BP	glyceraldehyde-3-phosphate biosynthetic process	100.138	3.06625e-35
GO:0006094	BP	gluconeogenesis	100.138	3.06625e-35
GO:0019563	BP	glycerol catabolic process	100.138	3.06625e-35
GO:0006096	BP	glycolytic process	100.138	3.06625e-35
GO:0006096	BP	glycolytic process	94.7449	3.52511e-35
GO:0006096	BP	glycolytic process	90.5077	6.9994e-34
GO:0006094	BP	gluconeogenesis	90.5077	6.9994e-34
GO:0006094	BP	gluconeogenesis	90.5077	6.9994e-34
GO:0006096	BP	glycolytic process	90.5077	6.9994e-34
GO:0006096	BP	glycolytic process	90.5077	6.9994e-34
GO:0006094	BP	gluconeogenesis	90.5077	6.9994e-34
GO:0006094	BP	gluconeogenesis	90.5077	6.9994e-34
GO:0006096	BP	glycolytic process	90.5077	6.9994e-34
GO:0006094	BP	gluconeogenesis	90.5077	6.9994e-34
GO:0006094	BP	gluconeogenesis	90.5077	6.9994e-34
GO:0006096	BP	glycolytic process	90.5077	6.9994e-34
GO:0006096	BP	glycolytic process	90.5077	6.9994e-34
GO:0006094	BP	gluconeogenesis	90.5077	6.9994e-34
GO:0006096	BP	glycolytic process	90.5077	6.9994e-34
GO:0006096	BP	glycolytic process	90.5077	6.9994e-34
GO:0006096	BP	glycolytic process	90.5077	6.9994e-34
GO:0006094	BP	gluconeogenesis	90.5077	6.9994e-34
GO:0006096	BP	glycolytic process	90.5077	6.9994e-34
GO:0006094	BP	gluconeogenesis	90.5077	6.9994e-34
GO:0006094	BP	gluconeogenesis	90.5077	6.9994e-34
GO:0006096	BP	glycolytic process	91.6633	1.23323e-33
GO:0006096	BP	glycolytic process	89.3521	2.00093e-33
GO:0006094	BP	gluconeogenesis	89.3521	2.00093e-33
GO:0006094	BP	gluconeogenesis	87.4261	2.4571e-33
GO:0006096	BP	glycolytic process	87.4261	2.4571e-33
GO:0006094	BP	gluconeogenesis	83.9593	2.79739e-33
GO:0006096	BP	glycolytic process	83.9593	2.79739e-33
GO:0006096	BP	glycolytic process	92.8189	6.38795e-33
GO:0006096	BP	glycolytic process	87.4261	6.93945e-33
GO:0006094	BP	gluconeogenesis	87.4261	6.93945e-33
GO:0006094	BP	gluconeogenesis	87.4261	6.93945e-33
GO:0006096	BP	glycolytic process	87.4261	6.93945e-33
GO:0016567	BP	protein ubiquitination	58.9214	4.31256e-06
GO:0006511	BP	ubiquitin-dependent protein catabolic process	58.9214	4.31256e-06
GO:0016567	BP	protein ubiquitination	57.7658	9.41447e-06
GO:0006511	BP	ubiquitin-dependent protein catabolic process	57.7658	9.41447e-06
GO:0016567	BP	protein ubiquitination	55.8398	3.01833e-05
GO:0006511	BP	ubiquitin-dependent protein catabolic process	55.8398	3.01833e-05
GO:0006511	BP	ubiquitin-dependent protein catabolic process	55.4546	5.00086e-05
GO:0016567	BP	protein ubiquitination	55.4546	5.00086e-05
GO:0016567	BP	protein ubiquitination	104.76	2.11034e-20
GO:0006511	BP	ubiquitin-dependent protein catabolic process	104.76	2.11034e-20
GO:0016567	BP	protein ubiquitination	102.834	8.24394e-20
GO:0006511	BP	ubiquitin-dependent protein catabolic process	102.834	8.24394e-20
GO:0006511	BP	ubiquitin-dependent protein catabolic process	98.2117	1.99398e-18
GO:0016567	BP	protein ubiquitination	98.2117	1.99398e-18
GO:0016567	BP	protein ubiquitination	95.5153	1.83051e-17
GO:0006511	BP	ubiquitin-dependent protein catabolic process	95.5153	1.83051e-17
GO:0006508	BP	proteolysis	68.9366	1.70224e-09
GO:0006508	BP	proteolysis	69.707	1.85715e-09
GO:0055085	BP	transmembrane transport	282.337	7.1533e-80
GO:0055085	BP	transmembrane transport	275.404	5.80168e-78
GO:0055085	BP	transmembrane transport	280.026	3.78719e-77
GO:0055085	BP	transmembrane transport	276.559	1.53793e-75
GO:0055085	BP	transmembrane transport	271.166	9.06656e-75
GO:0055085	BP	transmembrane transport	271.166	9.06656e-75
GO:0055085	BP	transmembrane transport	263.848	3.78557e-73
GO:0055085	BP	transmembrane transport	254.218	8.81867e-73
GO:0016567	BP	protein ubiquitination	109.383	9.52789e-22
GO:0006511	BP	ubiquitin-dependent protein catabolic process	109.383	9.52789e-22
GO:0016567	BP	protein ubiquitination	108.997	1.35394e-21
GO:0006511	BP	ubiquitin-dependent protein catabolic process	108.997	1.35394e-21
GO:0006511	BP	ubiquitin-dependent protein catabolic process	100.138	8.36971e-19
GO:0016567	BP	protein ubiquitination	100.138	8.36971e-19
GO:0016567	BP	protein ubiquitination	99.3673	1.70565e-18
GO:0006511	BP	ubiquitin-dependent protein catabolic process	99.3673	1.70565e-18
GO:0006508	BP	proteolysis	82.4185	3.51498e-13
GO:0006508	BP	proteolysis	67.781	5.14909e-09
GO:0006508	BP	proteolysis	68.1662	9.00159e-09
GO:0090502	BP	RNA phosphodiester bond hydrolysis, endonucleolytic	69.707	8.3016e-09
GO:0090502	BP	RNA phosphodiester bond hydrolysis, endonucleolytic	61.2326	2.25296e-06
GO:0090502	BP	RNA phosphodiester bond hydrolysis, endonucleolytic	57.3806	5.19606e-05
GO:0090502	BP	RNA phosphodiester bond hydrolysis, endonucleolytic	56.6102	6.58583e-05
GO:0090502	BP	RNA phosphodiester bond hydrolysis, endonucleolytic	56.9954	6.60693e-05
GO:0042254	BP	ribosome biogenesis	56.9954	6.60693e-05
GO:0006364	BP	rRNA processing	56.9954	6.60693e-05
GO:0090502	BP	RNA phosphodiester bond hydrolysis, endonucleolytic	56.9954	6.96133e-05
GO:0090502	BP	RNA phosphodiester bond hydrolysis, endonucleolytic	55.4546	0.000166276
GO:0042147	BP	retrograde transport, endosome to Golgi	107.842	6.79553e-21
GO:0006508	BP	proteolysis	54.299	0.000576978
GO:0015074	BP	DNA integration	97.8265	1.99183e-35
GO:0009734	BP	auxin-activated signaling pathway	251.521	2.11047e-66
GO:0006355	BP	regulation of transcription, DNA-templated	251.521	2.11047e-66
GO:0009725	BP	response to hormone	251.521	2.11047e-66
GO:0009725	BP	response to hormone	237.654	8.59905e-65
GO:0006355	BP	regulation of transcription, DNA-templated	237.654	8.59905e-65
GO:0009734	BP	auxin-activated signaling pathway	175.637	6.54225e-56
GO:0006355	BP	regulation of transcription, DNA-templated	175.637	6.54225e-56
GO:0009725	BP	response to hormone	175.637	6.54225e-56
GO:0009734	BP	auxin-activated signaling pathway	173.711	3.60725e-55
GO:0006355	BP	regulation of transcription, DNA-templated	173.711	3.60725e-55
GO:0009725	BP	response to hormone	173.711	3.60725e-55
GO:0009734	BP	auxin-activated signaling pathway	169.088	8.05681e-55
GO:0009725	BP	response to hormone	169.088	8.05681e-55
GO:0006355	BP	regulation of transcription, DNA-templated	169.088	8.05681e-55
GO:0006355	BP	regulation of transcription, DNA-templated	170.244	3.79399e-54
GO:0009734	BP	auxin-activated signaling pathway	170.244	3.79399e-54
GO:0009725	BP	response to hormone	170.244	3.79399e-54
GO:0009725	BP	response to hormone	176.792	9.07312e-54
GO:0009734	BP	auxin-activated signaling pathway	176.792	9.07312e-54
GO:0006355	BP	regulation of transcription, DNA-templated	176.792	9.07312e-54
GO:0006355	BP	regulation of transcription, DNA-templated	168.703	3.356e-53
GO:0009734	BP	auxin-activated signaling pathway	168.703	3.356e-53
GO:0009725	BP	response to hormone	168.703	3.356e-53
GO:0009725	BP	response to hormone	166.392	4.30569e-53
GO:0009734	BP	auxin-activated signaling pathway	166.392	4.30569e-53
GO:0006355	BP	regulation of transcription, DNA-templated	166.392	4.30569e-53
GO:0006355	BP	regulation of transcription, DNA-templated	163.31	5.34042e-53
GO:0009734	BP	auxin-activated signaling pathway	163.31	5.34042e-53
GO:0009725	BP	response to hormone	163.31	5.34042e-53
GO:0010154	BP	fruit development	165.236	5.75044e-53
GO:0006355	BP	regulation of transcription, DNA-templated	165.236	5.75044e-53
GO:0009908	BP	flower development	165.236	5.75044e-53
GO:0009734	BP	auxin-activated signaling pathway	165.236	5.75044e-53
GO:0009733	BP	response to auxin	165.236	5.75044e-53
GO:0009725	BP	response to hormone	165.236	5.75044e-53
GO:0009725	BP	response to hormone	172.17	6.43464e-53
GO:0006355	BP	regulation of transcription, DNA-templated	172.17	6.43464e-53
GO:0006355	BP	regulation of transcription, DNA-templated	210.305	7.1309e-53
GO:0009734	BP	auxin-activated signaling pathway	210.305	7.1309e-53
GO:0009725	BP	response to hormone	210.305	7.1309e-53
GO:0016310	BP	phosphorylation	144.821	7.78266e-49
GO:0030154	BP	cell differentiation	156.762	4.85317e-84
GO:0006355	BP	regulation of transcription, DNA-templated	156.762	4.85317e-84
GO:0006355	BP	regulation of transcription, DNA-templated	135.576	9.91394e-74
GO:0030154	BP	cell differentiation	135.576	9.91394e-74
GO:0006355	BP	regulation of transcription, DNA-templated	129.413	7.76861e-71
GO:0030154	BP	cell differentiation	129.413	7.76861e-71
GO:0006355	BP	regulation of transcription, DNA-templated	129.413	6.88637e-69
GO:0006355	BP	regulation of transcription, DNA-templated	133.65	2.36028e-66
GO:0030154	BP	cell differentiation	133.65	2.36028e-66
GO:0006355	BP	regulation of transcription, DNA-templated	128.642	1.28157e-61
GO:0006355	BP	regulation of transcription, DNA-templated	106.301	1.40346e-60
GO:0030154	BP	cell differentiation	106.301	1.40346e-60
GO:0030154	BP	cell differentiation	109.383	6.11019e-59
GO:0006355	BP	regulation of transcription, DNA-templated	109.383	6.11019e-59
GO:0030154	BP	cell differentiation	105.916	7.6555e-59
GO:0006355	BP	regulation of transcription, DNA-templated	105.916	7.6555e-59
GO:0030154	BP	cell differentiation	104.375	1.08733e-57
GO:0006355	BP	regulation of transcription, DNA-templated	104.375	1.08733e-57
GO:0030154	BP	cell differentiation	104.375	6.53947e-57
GO:0006355	BP	regulation of transcription, DNA-templated	104.375	6.53947e-57
GO:0006355	BP	regulation of transcription, DNA-templated	98.9821	2.10391e-55
GO:0030154	BP	cell differentiation	98.9821	2.10391e-55
GO:0006355	BP	regulation of transcription, DNA-templated	121.324	3.53645e-52
GO:0030154	BP	cell differentiation	121.324	3.53645e-52
GO:0006355	BP	regulation of transcription, DNA-templated	103.605	1.5055e-51
GO:0006355	BP	regulation of transcription, DNA-templated	102.449	6.0922e-51
GO:0006355	BP	regulation of transcription, DNA-templated	105.916	3.89383e-50
GO:0098542	BP	defense response to other organism	112.464	4.97552e-25
GO:0009863	BP	salicylic acid mediated signaling pathway	112.464	4.97552e-25
GO:0006508	BP	proteolysis	301.982	5.08299e-134
GO:0051726	BP	regulation of cell cycle	164.466	4.34577e-70
GO:0006357	BP	regulation of transcription by RNA polymerase II	164.466	4.34577e-70
GO:0000082	BP	G1/S transition of mitotic cell cycle	164.466	4.34577e-70
GO:0006351	BP	transcription, DNA-templated	164.466	4.34577e-70
GO:0015074	BP	DNA integration	1217.99	0
GO:0015074	BP	DNA integration	828.55	0
GO:0015074	BP	DNA integration	726.472	0
GO:0015074	BP	DNA integration	686.026	0
GO:0006278	BP	RNA-templated DNA biosynthetic process	686.026	0
GO:0006508	BP	proteolysis	686.026	0
GO:0015074	BP	DNA integration	680.633	0
GO:0006508	BP	proteolysis	680.633	0
GO:0006278	BP	RNA-templated DNA biosynthetic process	680.633	0
GO:0015074	BP	DNA integration	680.633	0
GO:0006278	BP	RNA-templated DNA biosynthetic process	680.633	0
GO:0006508	BP	proteolysis	680.633	0
GO:0006508	BP	proteolysis	680.633	0
GO:0015074	BP	DNA integration	680.633	0
GO:0006278	BP	RNA-templated DNA biosynthetic process	680.633	0
GO:0006508	BP	proteolysis	678.707	0
GO:0006278	BP	RNA-templated DNA biosynthetic process	678.707	0
GO:0015074	BP	DNA integration	678.707	0
GO:0006508	BP	proteolysis	672.544	0
GO:0006278	BP	RNA-templated DNA biosynthetic process	672.544	0
GO:0015074	BP	DNA integration	672.544	0
GO:0015074	BP	DNA integration	672.159	0
GO:0006508	BP	proteolysis	672.159	0
GO:0006278	BP	RNA-templated DNA biosynthetic process	672.159	0
GO:0006468	BP	protein phosphorylation	404.831	4.72768e-123
GO:0016310	BP	phosphorylation	404.831	4.72768e-123
GO:0016310	BP	phosphorylation	394.815	2.44219e-119
GO:0006468	BP	protein phosphorylation	394.815	2.44219e-119
GO:0016310	BP	phosphorylation	389.037	3.27642e-117
GO:0006468	BP	protein phosphorylation	389.037	3.27642e-117
GO:0006468	BP	protein phosphorylation	370.548	5.1239e-111
GO:0016310	BP	phosphorylation	370.548	5.1239e-111
GO:0006468	BP	protein phosphorylation	346.28	7.0478e-102
GO:0016310	BP	phosphorylation	346.28	7.0478e-102
GO:0016310	BP	phosphorylation	340.117	2.34631e-100
GO:0006468	BP	protein phosphorylation	340.117	2.34631e-100
GO:0016310	BP	phosphorylation	312.768	6.32767e-92
GO:0006468	BP	protein phosphorylation	312.768	6.32767e-92
GO:0006468	BP	protein phosphorylation	314.309	5.28191e-91
GO:0016310	BP	phosphorylation	314.309	5.28191e-91
GO:0035556	BP	intracellular signal transduction	303.138	1.4516e-87
GO:1901002	BP	positive regulation of response to salt stress	303.138	1.4516e-87
GO:0009414	BP	response to water deprivation	303.138	1.4516e-87
GO:0018105	BP	peptidyl-serine phosphorylation	303.138	1.4516e-87
GO:0009409	BP	response to cold	303.138	1.4516e-87
GO:0046777	BP	protein autophosphorylation	303.138	1.4516e-87
GO:0006468	BP	protein phosphorylation	303.138	1.4516e-87
GO:0016310	BP	phosphorylation	303.138	1.4516e-87
GO:0006468	BP	protein phosphorylation	281.182	3.59303e-79
GO:0016310	BP	phosphorylation	281.182	3.59303e-79
GO:0006468	BP	protein phosphorylation	278.1	3.68189e-79
GO:0016310	BP	phosphorylation	278.1	3.68189e-79
GO:0035556	BP	intracellular signal transduction	279.641	9.05569e-79
GO:0046777	BP	protein autophosphorylation	279.641	9.05569e-79
GO:0006468	BP	protein phosphorylation	279.641	9.05569e-79
GO:0016310	BP	phosphorylation	279.641	9.05569e-79
GO:0018105	BP	peptidyl-serine phosphorylation	279.641	9.05569e-79
GO:0016310	BP	phosphorylation	77.7962	2.24488e-27
GO:0009785	BP	blue light signaling pathway	77.7962	2.24488e-27
GO:0050896	BP	response to stimulus	77.7962	2.24488e-27
GO:0018298	BP	obsolete protein-chromophore linkage	77.7962	2.24488e-27
GO:0006468	BP	protein phosphorylation	77.7962	2.24488e-27
GO:0006468	BP	protein phosphorylation	130.954	2.81811e-27
GO:0050896	BP	response to stimulus	130.954	2.81811e-27
GO:0009785	BP	blue light signaling pathway	130.954	2.81811e-27
GO:0016310	BP	phosphorylation	130.954	2.81811e-27
GO:0018298	BP	obsolete protein-chromophore linkage	130.954	2.81811e-27
GO:0018298	BP	obsolete protein-chromophore linkage	129.413	6.53302e-27
GO:0006468	BP	protein phosphorylation	129.413	6.53302e-27
GO:0016310	BP	phosphorylation	129.413	6.53302e-27
GO:0009785	BP	blue light signaling pathway	129.413	6.53302e-27
GO:0050896	BP	response to stimulus	129.413	6.53302e-27
GO:0016310	BP	phosphorylation	76.2554	7.33784e-26
GO:0006468	BP	protein phosphorylation	76.2554	7.33784e-26
GO:0018298	BP	obsolete protein-chromophore linkage	76.2554	7.33784e-26
GO:0009785	BP	blue light signaling pathway	76.2554	7.33784e-26
GO:0050896	BP	response to stimulus	76.2554	7.33784e-26
GO:0018298	BP	obsolete protein-chromophore linkage	73.9442	1.33943e-25
GO:0016310	BP	phosphorylation	73.9442	1.33943e-25
GO:0006468	BP	protein phosphorylation	73.9442	1.33943e-25
GO:0050896	BP	response to stimulus	73.9442	1.33943e-25
GO:0009785	BP	blue light signaling pathway	73.9442	1.33943e-25
GO:0009785	BP	blue light signaling pathway	78.9518	3.10693e-24
GO:0006468	BP	protein phosphorylation	78.9518	3.10693e-24
GO:0050896	BP	response to stimulus	78.9518	3.10693e-24
GO:0016310	BP	phosphorylation	78.9518	3.10693e-24
GO:0018298	BP	obsolete protein-chromophore linkage	78.9518	3.10693e-24
GO:0018298	BP	obsolete protein-chromophore linkage	73.559	3.33239e-24
GO:0006468	BP	protein phosphorylation	73.559	3.33239e-24
GO:0050896	BP	response to stimulus	73.559	3.33239e-24
GO:0016310	BP	phosphorylation	73.559	3.33239e-24
GO:0009785	BP	blue light signaling pathway	73.559	3.33239e-24
GO:0006468	BP	protein phosphorylation	75.0998	6.66747e-24
GO:0016310	BP	phosphorylation	75.0998	6.66747e-24
GO:0009785	BP	blue light signaling pathway	71.633	1.65466e-23
GO:0006468	BP	protein phosphorylation	71.633	1.65466e-23
GO:0050896	BP	response to stimulus	71.633	1.65466e-23
GO:0018298	BP	obsolete protein-chromophore linkage	71.633	1.65466e-23
GO:0016310	BP	phosphorylation	71.633	1.65466e-23
GO:0009637	BP	response to blue light	110.538	2.59962e-23
GO:0018298	BP	obsolete protein-chromophore linkage	110.538	2.59962e-23
GO:0050896	BP	response to stimulus	110.538	2.59962e-23
GO:0018298	BP	obsolete protein-chromophore linkage	116.316	8.52481e-23
GO:0006468	BP	protein phosphorylation	116.316	8.52481e-23
GO:0016310	BP	phosphorylation	116.316	8.52481e-23
GO:0050896	BP	response to stimulus	116.316	8.52481e-23
GO:0009785	BP	blue light signaling pathway	116.316	8.52481e-23
GO:0050896	BP	response to stimulus	115.931	9.63754e-23
GO:0016310	BP	phosphorylation	115.931	9.63754e-23
GO:0018298	BP	obsolete protein-chromophore linkage	115.931	9.63754e-23
GO:0006468	BP	protein phosphorylation	115.931	9.63754e-23
GO:0006468	BP	protein phosphorylation	115.931	1.06147e-22
GO:0016310	BP	phosphorylation	115.931	1.06147e-22
GO:0018298	BP	obsolete protein-chromophore linkage	115.931	1.06147e-22
GO:0050896	BP	response to stimulus	115.931	1.06147e-22
GO:0018298	BP	obsolete protein-chromophore linkage	112.079	4.84781e-22
GO:0009637	BP	response to blue light	112.079	4.84781e-22
GO:0050896	BP	response to stimulus	112.079	4.84781e-22
GO:0050896	BP	response to stimulus	111.309	2.94562e-21
GO:0006468	BP	protein phosphorylation	111.309	2.94562e-21
GO:0016310	BP	phosphorylation	111.309	2.94562e-21
GO:0018298	BP	obsolete protein-chromophore linkage	111.309	2.94562e-21
GO:0009785	BP	blue light signaling pathway	109.383	9.46852e-21
GO:0018298	BP	obsolete protein-chromophore linkage	109.383	9.46852e-21
GO:0016310	BP	phosphorylation	109.383	9.46852e-21
GO:0006468	BP	protein phosphorylation	109.383	9.46852e-21
GO:0050896	BP	response to stimulus	109.383	9.46852e-21
GO:0006351	BP	transcription, DNA-templated	252.677	1.7173e-72
GO:0006351	BP	transcription, DNA-templated	176.792	7.18722e-49
GO:0006351	BP	transcription, DNA-templated	149.443	1.87372e-39
GO:0006351	BP	transcription, DNA-templated	150.599	2.16738e-39
GO:0006351	BP	transcription, DNA-templated	149.828	9.23822e-37
GO:0015074	BP	DNA integration	120.939	8.95953e-34
GO:0015074	BP	DNA integration	117.087	3.77228e-33
GO:0006351	BP	transcription, DNA-templated	139.813	3.94538e-33
GO:0015074	BP	DNA integration	123.25	4.3853e-33
GO:0006351	BP	transcription, DNA-templated	136.346	1.02745e-32
GO:0006351	BP	transcription, DNA-templated	134.806	1.57556e-32
GO:0015074	BP	DNA integration	122.094	5.39092e-32
GO:0006369	BP	termination of RNA polymerase II transcription	134.42	8.19132e-32
GO:0006368	BP	transcription elongation from RNA polymerase II promoter	134.42	8.19132e-32
GO:0006367	BP	transcription initiation from RNA polymerase II promoter	134.42	8.19132e-32
GO:0006366	BP	transcription by RNA polymerase II	134.42	8.19132e-32
GO:0001172	BP	transcription, RNA-templated	134.42	8.19132e-32
GO:0006351	BP	transcription, DNA-templated	134.42	8.19132e-32
GO:0015074	BP	DNA integration	125.561	8.63476e-32
GO:0015074	BP	DNA integration	120.553	1.56808e-31
GO:0006351	BP	transcription, DNA-templated	132.109	5.74925e-31
GO:0015074	BP	DNA integration	89.7373	1.09204e-34
GO:0015074	BP	DNA integration	83.1889	7.46135e-30
GO:0015074	BP	DNA integration	80.8777	2.50877e-28
GO:0015074	BP	DNA integration	93.9745	4.25246e-28
GO:0015074	BP	DNA integration	82.8037	1.3634e-25
GO:0015074	BP	DNA integration	75.485	3.94387e-25
GO:0009733	BP	response to auxin	106.686	1.66433e-24
GO:0008033	BP	tRNA processing	371.703	1.75033e-127
GO:0002943	BP	tRNA dihydrouridine synthesis	371.703	1.75033e-127
GO:0006355	BP	regulation of transcription, DNA-templated	413.69	9.8144e-126
GO:0006355	BP	regulation of transcription, DNA-templated	405.601	2.18784e-123
GO:0006355	BP	regulation of transcription, DNA-templated	405.601	2.18784e-123
GO:0006355	BP	regulation of transcription, DNA-templated	218.394	2.04888e-66
GO:0002943	BP	tRNA dihydrouridine synthesis	233.417	3.89029e-61
GO:0008033	BP	tRNA processing	233.417	3.89029e-61
GO:0002943	BP	tRNA dihydrouridine synthesis	228.024	6.7351e-61
GO:0008033	BP	tRNA processing	228.024	6.7351e-61
GO:0002943	BP	tRNA dihydrouridine synthesis	232.261	7.36319e-61
GO:0008033	BP	tRNA processing	232.261	7.36319e-61
GO:0008033	BP	tRNA processing	227.639	8.78046e-61
GO:0002943	BP	tRNA dihydrouridine synthesis	227.639	8.78046e-61
GO:0008033	BP	tRNA processing	233.032	8.94367e-61
GO:0002943	BP	tRNA dihydrouridine synthesis	233.032	8.94367e-61
GO:0002943	BP	tRNA dihydrouridine synthesis	221.476	9.80805e-60
GO:0008033	BP	tRNA processing	221.476	9.80805e-60
GO:1901576	BP	organic substance biosynthetic process	170.629	1.40519e-43
GO:0045047	BP	protein targeting to ER	182.956	6.95767e-46
GO:0006614	BP	SRP-dependent cotranslational protein targeting to membrane	182.956	6.95767e-46
GO:0045047	BP	protein targeting to ER	182.57	1.24832e-45
GO:0006614	BP	SRP-dependent cotranslational protein targeting to membrane	182.57	1.24832e-45
GO:0006614	BP	SRP-dependent cotranslational protein targeting to membrane	175.252	2.71978e-43
GO:0006616	BP	SRP-dependent cotranslational protein targeting to membrane, translocation	175.252	2.71978e-43
GO:0045047	BP	protein targeting to ER	175.252	2.71978e-43
GO:0006614	BP	SRP-dependent cotranslational protein targeting to membrane	175.252	3.34748e-43
GO:0045047	BP	protein targeting to ER	175.252	3.34748e-43
GO:0045047	BP	protein targeting to ER	149.058	3.04327e-34
GO:0006614	BP	SRP-dependent cotranslational protein targeting to membrane	149.058	3.04327e-34
GO:0006614	BP	SRP-dependent cotranslational protein targeting to membrane	133.65	2.16295e-29
GO:0006457	BP	protein folding	80.1073	2.69461e-29
GO:0042026	BP	protein refolding	80.1073	2.69461e-29
GO:0009408	BP	response to heat	80.1073	2.69461e-29
GO:0051085	BP	chaperone cofactor-dependent protein refolding	80.1073	2.69461e-29
GO:0006457	BP	protein folding	132.109	9.79383e-29
GO:0009408	BP	response to heat	132.109	9.79383e-29
GO:0009408	BP	response to heat	78.5666	2.56002e-28
GO:0006457	BP	protein folding	78.5666	2.56002e-28
GO:0006614	BP	SRP-dependent cotranslational protein targeting to membrane	125.176	1.33101e-26
GO:0032259	BP	methylation	503.056	1.63208e-144
GO:0090116	BP	C-5 methylation of cytosine	503.056	1.63208e-144
GO:0032259	BP	methylation	436.417	1.15548e-122
GO:0090116	BP	C-5 methylation of cytosine	436.417	1.15548e-122
GO:0032259	BP	methylation	381.333	3.39607e-104
GO:0090116	BP	C-5 methylation of cytosine	381.333	3.39607e-104
GO:0032259	BP	methylation	316.62	8.62811e-84
GO:0090116	BP	C-5 methylation of cytosine	316.62	8.62811e-84
GO:0090116	BP	C-5 methylation of cytosine	227.254	1.92069e-62
GO:0032259	BP	methylation	227.254	1.92069e-62
GO:0006346	BP	DNA methylation-dependent heterochromatin assembly	213.386	1.1681e-57
GO:0090116	BP	C-5 methylation of cytosine	213.386	1.1681e-57
GO:0010424	BP	DNA methylation on cytosine within a CG sequence	213.386	1.1681e-57
GO:0010216	BP	maintenance of DNA methylation	213.386	1.1681e-57
GO:0032259	BP	methylation	213.386	1.1681e-57
GO:0032259	BP	methylation	184.882	2.64357e-49
GO:0090116	BP	C-5 methylation of cytosine	125.561	1.67353e-25
GO:0032776	BP	DNA methylation on cytosine	125.561	1.67353e-25
GO:0032259	BP	methylation	125.561	1.67353e-25
GO:0032259	BP	methylation	124.405	3.83697e-25
GO:0090116	BP	C-5 methylation of cytosine	124.405	3.83697e-25
GO:0032776	BP	DNA methylation on cytosine	124.405	3.83697e-25
GO:0055085	BP	transmembrane transport	931.784	0
GO:0055085	BP	transmembrane transport	905.975	0
GO:0055085	BP	transmembrane transport	885.56	0
GO:0055085	BP	transmembrane transport	875.93	0
GO:0055085	BP	transmembrane transport	833.173	0
GO:0055085	BP	transmembrane transport	733.791	0
GO:0015031	BP	protein transport	73.9442	6.97084e-11
GO:0015031	BP	protein transport	63.929	8.64334e-09
GO:0015031	BP	protein transport	67.3958	1.39916e-08
GO:0015031	BP	protein transport	66.6254	2.86921e-08
GO:0015031	BP	protein transport	65.855	3.59286e-08
GO:0015031	BP	protein transport	65.855	5.43521e-08
GO:0015031	BP	protein transport	62.3882	5.32819e-07
GO:0000041	BP	transition metal ion transport	148.288	5.61608e-36
GO:0006811	BP	ion transport	148.288	5.61608e-36
GO:0071577	BP	zinc ion transmembrane transport	148.288	5.61608e-36
GO:0098662	BP	inorganic cation transmembrane transport	148.288	5.61608e-36
GO:0030001	BP	metal ion transport	148.288	5.61608e-36
GO:0071577	BP	zinc ion transmembrane transport	148.288	5.61608e-36
GO:0055085	BP	transmembrane transport	148.288	5.61608e-36
GO:0055085	BP	transmembrane transport	143.28	1.83505e-33
GO:0000041	BP	transition metal ion transport	143.28	1.83505e-33
GO:0071577	BP	zinc ion transmembrane transport	143.28	1.83505e-33
GO:0071577	BP	zinc ion transmembrane transport	143.28	1.83505e-33
GO:0006811	BP	ion transport	143.28	1.83505e-33
GO:0030001	BP	metal ion transport	143.28	1.83505e-33
GO:0098662	BP	inorganic cation transmembrane transport	143.28	1.83505e-33
GO:0098662	BP	inorganic cation transmembrane transport	138.272	1.16034e-32
GO:0071577	BP	zinc ion transmembrane transport	138.272	1.16034e-32
GO:0006811	BP	ion transport	138.272	1.16034e-32
GO:0055085	BP	transmembrane transport	138.272	1.16034e-32
GO:0000041	BP	transition metal ion transport	138.272	1.16034e-32
GO:0030001	BP	metal ion transport	138.272	1.16034e-32
GO:0030001	BP	metal ion transport	136.346	5.32667e-32
GO:0000041	BP	transition metal ion transport	136.346	5.32667e-32
GO:0055085	BP	transmembrane transport	136.346	5.32667e-32
GO:0098662	BP	inorganic cation transmembrane transport	136.346	5.32667e-32
GO:0071577	BP	zinc ion transmembrane transport	136.346	5.32667e-32
GO:0006811	BP	ion transport	136.346	5.32667e-32
GO:0000041	BP	transition metal ion transport	134.035	2.87632e-31
GO:0055085	BP	transmembrane transport	134.035	2.87632e-31
GO:0071577	BP	zinc ion transmembrane transport	134.035	2.87632e-31
GO:0098662	BP	inorganic cation transmembrane transport	134.035	2.87632e-31
GO:0030001	BP	metal ion transport	134.035	2.87632e-31
GO:0071577	BP	zinc ion transmembrane transport	134.035	2.87632e-31
GO:0006811	BP	ion transport	134.035	2.87632e-31
GO:0071577	BP	zinc ion transmembrane transport	132.494	1.42772e-30
GO:0055085	BP	transmembrane transport	132.494	1.42772e-30
GO:0006811	BP	ion transport	132.494	1.42772e-30
GO:0030001	BP	metal ion transport	132.494	1.42772e-30
GO:0000041	BP	transition metal ion transport	132.494	1.42772e-30
GO:0098662	BP	inorganic cation transmembrane transport	132.494	1.42772e-30
GO:0098662	BP	inorganic cation transmembrane transport	130.954	3.43866e-30
GO:0071577	BP	zinc ion transmembrane transport	130.954	3.43866e-30
GO:0055085	BP	transmembrane transport	130.954	3.43866e-30
GO:0000041	BP	transition metal ion transport	130.954	3.43866e-30
GO:0030001	BP	metal ion transport	130.954	3.43866e-30
GO:0006811	BP	ion transport	130.954	3.43866e-30
GO:0030001	BP	metal ion transport	129.413	1.17433e-29
GO:0000041	BP	transition metal ion transport	129.413	1.17433e-29
GO:0055085	BP	transmembrane transport	129.413	1.17433e-29
GO:0006811	BP	ion transport	129.413	1.17433e-29
GO:0098662	BP	inorganic cation transmembrane transport	129.413	1.17433e-29
GO:0071577	BP	zinc ion transmembrane transport	129.413	1.17433e-29
GO:0098662	BP	inorganic cation transmembrane transport	123.25	1.15801e-28
GO:0071577	BP	zinc ion transmembrane transport	123.25	1.15801e-28
GO:0006811	BP	ion transport	123.25	1.15801e-28
GO:0055085	BP	transmembrane transport	123.25	1.15801e-28
GO:0030001	BP	metal ion transport	123.25	1.15801e-28
GO:0000041	BP	transition metal ion transport	123.25	1.15801e-28
GO:0055085	BP	transmembrane transport	125.176	1.35179e-28
GO:0030001	BP	metal ion transport	125.176	1.35179e-28
GO:0071577	BP	zinc ion transmembrane transport	125.176	4.90233e-28
GO:0098662	BP	inorganic cation transmembrane transport	125.176	4.90233e-28
GO:0030001	BP	metal ion transport	125.176	4.90233e-28
GO:0006811	BP	ion transport	125.176	4.90233e-28
GO:0000041	BP	transition metal ion transport	125.176	4.90233e-28
GO:0055085	BP	transmembrane transport	125.176	4.90233e-28
GO:0009698	BP	phenylpropanoid metabolic process	85.8853	3.3561e-14
GO:0006629	BP	lipid metabolic process	56.225	2.78458e-10
GO:0006629	BP	lipid metabolic process	56.225	2.87701e-10
GO:0006629	BP	lipid metabolic process	55.4546	1.09428e-09
GO:0006629	BP	lipid metabolic process	56.225	1.52969e-09
GO:0006629	BP	lipid metabolic process	55.8398	1.74034e-09
GO:0048263	BP	determination of dorsal identity	176.407	5.4545e-75
GO:0009965	BP	leaf morphogenesis	176.407	5.4545e-75
GO:0010075	BP	regulation of meristem growth	176.407	5.4545e-75
GO:0080060	BP	integument development	176.407	5.4545e-75
GO:1905392	BP	plant organ morphogenesis	176.407	5.4545e-75
GO:0030154	BP	cell differentiation	176.407	5.4545e-75
GO:0010087	BP	phloem or xylem histogenesis	176.407	5.4545e-75
GO:0006355	BP	regulation of transcription, DNA-templated	176.407	5.4545e-75
GO:0010014	BP	meristem initiation	176.407	5.4545e-75
GO:0009855	BP	determination of bilateral symmetry	176.407	5.4545e-75
GO:0006355	BP	regulation of transcription, DNA-templated	184.111	5.779e-75
GO:0030154	BP	cell differentiation	184.111	5.779e-75
GO:0006355	BP	regulation of transcription, DNA-templated	180.259	1.53943e-74
GO:0030154	BP	cell differentiation	180.259	1.53943e-74
GO:0030154	BP	cell differentiation	178.333	1.02377e-73
GO:0006355	BP	regulation of transcription, DNA-templated	178.333	1.02377e-73
GO:0030154	BP	cell differentiation	177.563	3.14644e-73
GO:0006355	BP	regulation of transcription, DNA-templated	177.563	3.14644e-73
GO:0006355	BP	regulation of transcription, DNA-templated	180.259	5.99219e-73
GO:0030154	BP	cell differentiation	180.259	5.99219e-73
GO:0006355	BP	regulation of transcription, DNA-templated	171.785	8.06695e-73
GO:0030154	BP	cell differentiation	171.785	8.06695e-73
GO:0030154	BP	cell differentiation	180.644	1.85852e-72
GO:0006355	BP	regulation of transcription, DNA-templated	180.644	1.85852e-72
GO:0006355	BP	regulation of transcription, DNA-templated	161.77	7.75642e-71
GO:0030154	BP	cell differentiation	161.77	7.75642e-71
GO:0030154	BP	cell differentiation	169.088	1.01082e-68
GO:0006355	BP	regulation of transcription, DNA-templated	169.088	1.01082e-68
GO:0030154	BP	cell differentiation	167.162	2.89197e-67
GO:0006355	BP	regulation of transcription, DNA-templated	167.162	2.89197e-67
GO:0006355	BP	regulation of transcription, DNA-templated	152.525	1.89107e-66
GO:0030154	BP	cell differentiation	152.525	1.89107e-66
GO:0008152	BP	metabolic process	485.337	2.11483e-152
GO:0005975	BP	carbohydrate metabolic process	485.337	2.11483e-152
GO:0008152	BP	metabolic process	478.404	4.61872e-150
GO:0005975	BP	carbohydrate metabolic process	478.404	4.61872e-150
GO:0005975	BP	carbohydrate metabolic process	474.552	1.0407e-147
GO:0008152	BP	metabolic process	474.552	1.0407e-147
GO:0005975	BP	carbohydrate metabolic process	451.44	2.99257e-140
GO:0005983	BP	starch catabolic process	446.432	2.55585e-138
GO:0005975	BP	carbohydrate metabolic process	446.432	2.55585e-138
GO:0008152	BP	metabolic process	446.432	2.55585e-138
GO:0005975	BP	carbohydrate metabolic process	424.091	1.76424e-130
GO:0008152	BP	metabolic process	424.091	1.76424e-130
GO:0005975	BP	carbohydrate metabolic process	422.165	5.58979e-130
GO:0008152	BP	metabolic process	422.165	5.58979e-130
GO:0009739	BP	response to gibberellin	422.165	5.58979e-130
GO:0009737	BP	response to abscisic acid	422.165	5.58979e-130
GO:0005975	BP	carbohydrate metabolic process	421.009	9.90491e-130
GO:0008152	BP	metabolic process	421.009	9.90491e-130
GO:0005983	BP	starch catabolic process	421.009	9.90491e-130
GO:0005983	BP	starch catabolic process	419.853	2.09797e-129
GO:0008152	BP	metabolic process	419.853	2.09797e-129
GO:0005975	BP	carbohydrate metabolic process	419.853	2.09797e-129
GO:0005983	BP	starch catabolic process	415.616	1.26729e-127
GO:0005975	BP	carbohydrate metabolic process	415.616	1.26729e-127
GO:0008152	BP	metabolic process	415.616	1.26729e-127
GO:0005975	BP	carbohydrate metabolic process	415.231	1.46642e-127
GO:0008152	BP	metabolic process	415.231	1.46642e-127
GO:0005983	BP	starch catabolic process	415.231	1.46642e-127
GO:0005983	BP	starch catabolic process	416.387	2.06734e-127
GO:0008152	BP	metabolic process	416.387	2.06734e-127
GO:0005975	BP	carbohydrate metabolic process	416.387	2.06734e-127
GO:0005987	BP	sucrose catabolic process	412.535	1.63837e-126
GO:0005987	BP	sucrose catabolic process	412.535	1.63837e-126
GO:0005983	BP	starch catabolic process	412.535	1.63837e-126
GO:0005975	BP	carbohydrate metabolic process	412.535	1.63837e-126
GO:0005983	BP	starch catabolic process	412.535	1.63837e-126
GO:0008152	BP	metabolic process	412.535	1.63837e-126
GO:0005975	BP	carbohydrate metabolic process	412.535	1.63837e-126
GO:0008152	BP	metabolic process	412.535	1.63837e-126
GO:0005983	BP	starch catabolic process	412.535	1.63837e-126
GO:0008152	BP	metabolic process	411.379	5.67522e-125
GO:0005975	BP	carbohydrate metabolic process	411.379	5.67522e-125
GO:0005975	BP	carbohydrate metabolic process	393.275	2.01771e-120
GO:0008152	BP	metabolic process	435.647	4.47965e-134
GO:0005975	BP	carbohydrate metabolic process	435.647	4.47965e-134
GO:0008152	BP	metabolic process	422.935	1.22063e-129
GO:0005975	BP	carbohydrate metabolic process	422.935	1.22063e-129
GO:0005975	BP	carbohydrate metabolic process	421.009	4.00291e-128
GO:0008152	BP	metabolic process	421.009	4.00291e-128
GO:0005975	BP	carbohydrate metabolic process	410.223	4.25092e-125
GO:0005983	BP	starch catabolic process	396.741	2.4656e-120
GO:0005975	BP	carbohydrate metabolic process	396.741	2.4656e-120
GO:0008152	BP	metabolic process	396.741	2.4656e-120
GO:0005975	BP	carbohydrate metabolic process	401.364	1.79436e-119
GO:0008152	BP	metabolic process	401.364	1.79436e-119
GO:0005983	BP	starch catabolic process	401.364	1.79436e-119
GO:0005975	BP	carbohydrate metabolic process	384.03	4.31845e-116
GO:0008152	BP	metabolic process	384.03	4.31845e-116
GO:0005983	BP	starch catabolic process	384.03	4.31845e-116
GO:0005983	BP	starch catabolic process	382.104	2.05596e-115
GO:0005975	BP	carbohydrate metabolic process	382.104	2.05596e-115
GO:0008152	BP	metabolic process	382.104	2.05596e-115
GO:0005983	BP	starch catabolic process	380.948	3.07787e-115
GO:0008152	BP	metabolic process	380.948	3.07787e-115
GO:0005975	BP	carbohydrate metabolic process	380.948	3.07787e-115
GO:0005983	BP	starch catabolic process	382.874	3.11729e-115
GO:0008152	BP	metabolic process	382.874	3.11729e-115
GO:0005975	BP	carbohydrate metabolic process	382.874	3.11729e-115
GO:0005975	BP	carbohydrate metabolic process	380.948	4.10948e-115
GO:0008152	BP	metabolic process	380.948	4.10948e-115
GO:0005983	BP	starch catabolic process	380.948	4.10948e-115
GO:0005975	BP	carbohydrate metabolic process	374.785	6.04995e-113
GO:0008152	BP	metabolic process	374.785	6.04995e-113
GO:0009739	BP	response to gibberellin	374.785	6.04995e-113
GO:0009737	BP	response to abscisic acid	374.785	6.04995e-113
GO:0005975	BP	carbohydrate metabolic process	375.17	1.02968e-112
GO:0008152	BP	metabolic process	375.17	1.02968e-112
GO:0005987	BP	sucrose catabolic process	374.015	1.88166e-112
GO:0005987	BP	sucrose catabolic process	374.015	1.88166e-112
GO:0005983	BP	starch catabolic process	374.015	1.88166e-112
GO:0005975	BP	carbohydrate metabolic process	374.015	1.88166e-112
GO:0005983	BP	starch catabolic process	374.015	1.88166e-112
GO:0008152	BP	metabolic process	374.015	1.88166e-112
GO:0005975	BP	carbohydrate metabolic process	374.015	1.88166e-112
GO:0008152	BP	metabolic process	374.015	1.88166e-112
GO:0005983	BP	starch catabolic process	374.015	1.88166e-112
GO:0008152	BP	metabolic process	374.785	1.19495e-111
GO:0005975	BP	carbohydrate metabolic process	374.785	1.19495e-111
GO:0006355	BP	regulation of transcription, DNA-templated	304.294	1.95797e-83
GO:0006355	BP	regulation of transcription, DNA-templated	287.345	5.82593e-78
GO:0006355	BP	regulation of transcription, DNA-templated	287.345	5.82593e-78
GO:0006355	BP	regulation of transcription, DNA-templated	287.345	5.82593e-78
GO:0006355	BP	regulation of transcription, DNA-templated	287.345	5.82593e-78
GO:0006355	BP	regulation of transcription, DNA-templated	283.493	1.33076e-76
GO:0006355	BP	regulation of transcription, DNA-templated	255.758	1.42364e-67
GO:0006355	BP	regulation of transcription, DNA-templated	236.113	5.74754e-63
GO:0006355	BP	regulation of transcription, DNA-templated	241.506	1.10186e-62
GO:0006355	BP	regulation of transcription, DNA-templated	237.654	2.13379e-61
GO:0006355	BP	regulation of transcription, DNA-templated	231.106	1.26376e-59
GO:0006355	BP	regulation of transcription, DNA-templated	221.09	2.5921e-56
GO:0006355	BP	regulation of transcription, DNA-templated	216.083	1.26871e-54
GO:0006355	BP	regulation of transcription, DNA-templated	206.453	1.88676e-51
GO:0006355	BP	regulation of transcription, DNA-templated	196.823	2.90605e-50
GO:0006355	BP	regulation of transcription, DNA-templated	201.83	5.31061e-50
GO:0071555	BP	cell wall organization	506.523	2.048e-176
GO:0045489	BP	pectin biosynthetic process	506.523	2.048e-176
GO:0071555	BP	cell wall organization	506.523	2.048e-176
GO:0045489	BP	pectin biosynthetic process	506.523	2.048e-176
GO:0006869	BP	lipid transport	502.286	2.18795e-175
GO:0071555	BP	cell wall organization	502.286	1.5933e-174
GO:0045489	BP	pectin biosynthetic process	502.286	1.5933e-174
GO:0071555	BP	cell wall organization	512.686	2.04414e-174
GO:0045489	BP	pectin biosynthetic process	512.686	2.04414e-174
GO:0071555	BP	cell wall organization	512.686	2.04414e-174
GO:0045489	BP	pectin biosynthetic process	512.686	2.04414e-174
GO:0071555	BP	cell wall organization	498.819	2.48318e-173
GO:0045489	BP	pectin biosynthetic process	498.819	2.48318e-173
GO:0071555	BP	cell wall organization	502.286	3.49296e-173
GO:0045489	BP	pectin biosynthetic process	502.286	3.49296e-173
GO:0071555	BP	cell wall organization	496.893	5.18164e-172
GO:0045489	BP	pectin biosynthetic process	496.893	5.18164e-172
GO:0045489	BP	pectin biosynthetic process	459.914	8.55888e-153
GO:0071555	BP	cell wall organization	460.299	2.04383e-150
GO:0045489	BP	pectin biosynthetic process	460.299	2.04383e-150
GO:0006241	BP	CTP biosynthetic process	171.785	1.28772e-63
GO:0006221	BP	pyrimidine nucleotide biosynthetic process	171.785	1.28772e-63
GO:0044210	BP	'de novo' CTP biosynthetic process	171.785	1.28772e-63
GO:0006541	BP	glutamine metabolic process	171.785	1.28772e-63
GO:0044210	BP	'de novo' CTP biosynthetic process	171.014	5.09235e-63
GO:0006541	BP	glutamine metabolic process	171.014	5.09235e-63
GO:0006221	BP	pyrimidine nucleotide biosynthetic process	171.014	5.09235e-63
GO:0006241	BP	CTP biosynthetic process	171.014	5.09235e-63
GO:0006541	BP	glutamine metabolic process	170.244	5.42846e-63
GO:0044210	BP	'de novo' CTP biosynthetic process	170.244	5.42846e-63
GO:0006221	BP	pyrimidine nucleotide biosynthetic process	170.244	5.42846e-63
GO:0006241	BP	CTP biosynthetic process	170.244	5.42846e-63
GO:0006541	BP	glutamine metabolic process	159.073	4.99123e-59
GO:0006221	BP	pyrimidine nucleotide biosynthetic process	159.073	4.99123e-59
GO:0044210	BP	'de novo' CTP biosynthetic process	159.073	4.99123e-59
GO:0006241	BP	CTP biosynthetic process	159.073	4.99123e-59
GO:0006221	BP	pyrimidine nucleotide biosynthetic process	159.844	3.31651e-57
GO:0006541	BP	glutamine metabolic process	159.844	3.31651e-57
GO:0006241	BP	CTP biosynthetic process	159.844	3.31651e-57
GO:0044210	BP	'de novo' CTP biosynthetic process	159.844	3.31651e-57
GO:0006221	BP	pyrimidine nucleotide biosynthetic process	166.392	7.02989e-57
GO:0006541	BP	glutamine metabolic process	166.392	7.02989e-57
GO:0006241	BP	CTP biosynthetic process	166.392	7.02989e-57
GO:0044210	BP	'de novo' CTP biosynthetic process	166.392	7.02989e-57
GO:0044210	BP	'de novo' CTP biosynthetic process	163.31	9.80503e-57
GO:0006541	BP	glutamine metabolic process	163.31	9.80503e-57
GO:0006241	BP	CTP biosynthetic process	163.31	9.80503e-57
GO:0006221	BP	pyrimidine nucleotide biosynthetic process	163.31	9.80503e-57
GO:0006241	BP	CTP biosynthetic process	148.288	2.31495e-54
GO:0006541	BP	glutamine metabolic process	148.288	2.31495e-54
GO:0006221	BP	pyrimidine nucleotide biosynthetic process	148.288	2.31495e-54
GO:0044210	BP	'de novo' CTP biosynthetic process	148.288	2.31495e-54
GO:0044210	BP	'de novo' CTP biosynthetic process	151.754	8.51706e-54
GO:0006241	BP	CTP biosynthetic process	151.754	8.51706e-54
GO:0006221	BP	pyrimidine nucleotide biosynthetic process	151.754	8.51706e-54
GO:0006541	BP	glutamine metabolic process	151.754	8.51706e-54
GO:0006541	BP	glutamine metabolic process	143.665	1.93598e-52
GO:0006221	BP	pyrimidine nucleotide biosynthetic process	143.665	1.93598e-52
GO:0044210	BP	'de novo' CTP biosynthetic process	143.665	1.93598e-52
GO:0006241	BP	CTP biosynthetic process	143.665	1.93598e-52
GO:0006412	BP	translation	850.121	0
GO:0006418	BP	tRNA aminoacylation for protein translation	850.121	0
GO:0043039	BP	tRNA aminoacylation	850.121	0
GO:0006424	BP	glutamyl-tRNA aminoacylation	850.121	0
GO:0006412	BP	translation	847.04	0
GO:0006418	BP	tRNA aminoacylation for protein translation	847.04	0
GO:0006424	BP	glutamyl-tRNA aminoacylation	847.04	0
GO:0043039	BP	tRNA aminoacylation	847.04	0
GO:0006424	BP	glutamyl-tRNA aminoacylation	847.04	0
GO:0043039	BP	tRNA aminoacylation	845.884	0
GO:0006424	BP	glutamyl-tRNA aminoacylation	845.884	0
GO:0006412	BP	translation	845.884	0
GO:0006418	BP	tRNA aminoacylation for protein translation	845.884	0
GO:0006418	BP	tRNA aminoacylation for protein translation	822.387	0
GO:0006424	BP	glutamyl-tRNA aminoacylation	822.387	0
GO:0043039	BP	tRNA aminoacylation	822.387	0
GO:0006412	BP	translation	822.387	0
GO:0006424	BP	glutamyl-tRNA aminoacylation	809.29	0
GO:0006418	BP	tRNA aminoacylation for protein translation	809.29	0
GO:0006412	BP	translation	809.29	0
GO:0043039	BP	tRNA aminoacylation	809.29	0
GO:0006418	BP	tRNA aminoacylation for protein translation	803.897	0
GO:0006424	BP	glutamyl-tRNA aminoacylation	803.897	0
GO:0043039	BP	tRNA aminoacylation	803.897	0
GO:0006412	BP	translation	803.897	0
GO:0043039	BP	tRNA aminoacylation	796.579	0
GO:0006418	BP	tRNA aminoacylation for protein translation	796.579	0
GO:0006424	BP	glutamyl-tRNA aminoacylation	796.579	0
GO:0006412	BP	translation	796.579	0
GO:0006424	BP	glutamyl-tRNA aminoacylation	783.482	0
GO:0006412	BP	translation	783.482	0
GO:0043039	BP	tRNA aminoacylation	783.482	0
GO:0006418	BP	tRNA aminoacylation for protein translation	783.482	0
GO:0006424	BP	glutamyl-tRNA aminoacylation	771.155	0
GO:0043039	BP	tRNA aminoacylation	771.155	0
GO:0006412	BP	translation	771.155	0
GO:0006418	BP	tRNA aminoacylation for protein translation	771.155	0
GO:0006418	BP	tRNA aminoacylation for protein translation	511.146	5.13081e-156
GO:0006412	BP	translation	511.146	5.13081e-156
GO:0006424	BP	glutamyl-tRNA aminoacylation	511.146	5.13081e-156
GO:0043039	BP	tRNA aminoacylation	511.146	5.13081e-156
GO:0043039	BP	tRNA aminoacylation	499.975	3.73597e-152
GO:0006418	BP	tRNA aminoacylation for protein translation	499.975	3.73597e-152
GO:0006424	BP	glutamyl-tRNA aminoacylation	499.975	3.73597e-152
GO:0006412	BP	translation	499.975	3.73597e-152
GO:0006418	BP	tRNA aminoacylation for protein translation	500.36	1.03583e-150
GO:0006424	BP	glutamyl-tRNA aminoacylation	500.36	1.03583e-150
GO:0043039	BP	tRNA aminoacylation	500.36	1.03583e-150
GO:0006412	BP	translation	500.36	1.03583e-150
GO:0006418	BP	tRNA aminoacylation for protein translation	488.419	1.68052e-150
GO:0006412	BP	translation	488.419	1.68052e-150
GO:0006424	BP	glutamyl-tRNA aminoacylation	488.419	1.68052e-150
GO:0043039	BP	tRNA aminoacylation	488.419	1.68052e-150
GO:0006424	BP	glutamyl-tRNA aminoacylation	496.893	2.19524e-150
GO:0043039	BP	tRNA aminoacylation	496.893	2.19524e-150
GO:0006418	BP	tRNA aminoacylation for protein translation	496.893	2.19524e-150
GO:0006412	BP	translation	496.893	2.19524e-150
GO:0051017	BP	actin filament bundle assembly	242.662	3.34534e-66
GO:0051017	BP	actin filament bundle assembly	235.343	1.27779e-62
GO:0051017	BP	actin filament bundle assembly	221.476	1.18255e-57
GO:0051017	BP	actin filament bundle assembly	215.698	8.23764e-55
GO:0051017	BP	actin filament bundle assembly	206.838	3.0609e-52
GO:0051017	BP	actin filament bundle assembly	205.297	5.59695e-52
GO:0051017	BP	actin filament bundle assembly	205.297	5.59695e-52
GO:0051017	BP	actin filament bundle assembly	201.83	4.86094e-51
GO:0051017	BP	actin filament bundle assembly	194.897	1.97108e-49
GO:0051017	BP	actin filament bundle assembly	196.438	2.74482e-49
GO:0051017	BP	actin filament bundle assembly	193.741	1.863e-48
GO:0051639	BP	actin filament network formation	193.741	1.863e-48
GO:0051017	BP	actin filament bundle assembly	193.741	1.863e-48
GO:0051017	BP	actin filament bundle assembly	192.971	3.53359e-48
GO:0006486	BP	protein glycosylation	136.732	1.0649e-48
GO:0009740	BP	gibberellic acid mediated signaling pathway	136.732	1.0649e-48
GO:0009740	BP	gibberellic acid mediated signaling pathway	122.865	1.10608e-48
GO:0006486	BP	protein glycosylation	123.25	1.7061e-48
GO:0006486	BP	protein glycosylation	134.035	3.62755e-48
GO:0009740	BP	gibberellic acid mediated signaling pathway	134.035	3.62755e-48
GO:0009740	BP	gibberellic acid mediated signaling pathway	124.405	4.49762e-48
GO:0006486	BP	protein glycosylation	124.405	4.49762e-48
GO:0006486	BP	protein glycosylation	119.398	6.9775e-48
GO:0009740	BP	gibberellic acid mediated signaling pathway	119.398	6.9775e-48
GO:0006486	BP	protein glycosylation	126.716	4.34319e-44
GO:0006486	BP	protein glycosylation	116.316	1.18609e-40
GO:0009740	BP	gibberellic acid mediated signaling pathway	116.316	1.18609e-40
GO:1901576	BP	organic substance biosynthetic process	122.094	7.50107e-27
GO:0002238	BP	response to molecule of fungal origin	115.931	8.77378e-25
GO:0009805	BP	coumarin biosynthetic process	115.931	8.77378e-25
GO:0002238	BP	response to molecule of fungal origin	115.931	8.77378e-25
GO:0009805	BP	coumarin biosynthetic process	115.931	8.77378e-25
GO:1901576	BP	organic substance biosynthetic process	110.923	4.39362e-23
GO:0006418	BP	tRNA aminoacylation for protein translation	131.724	1.49859e-44
GO:0006434	BP	seryl-tRNA aminoacylation	131.724	1.49859e-44
GO:0006418	BP	tRNA aminoacylation for protein translation	129.798	2.31701e-44
GO:0006434	BP	seryl-tRNA aminoacylation	129.798	2.31701e-44
GO:0006434	BP	seryl-tRNA aminoacylation	130.183	3.75822e-44
GO:0006418	BP	tRNA aminoacylation for protein translation	130.183	3.75822e-44
GO:0006418	BP	tRNA aminoacylation for protein translation	126.716	9.50889e-39
GO:0006434	BP	seryl-tRNA aminoacylation	126.716	9.50889e-39
GO:0006434	BP	seryl-tRNA aminoacylation	124.405	8.40423e-38
GO:0006418	BP	tRNA aminoacylation for protein translation	124.405	8.40423e-38
GO:0006629	BP	lipid metabolic process	228.024	9.25782e-64
GO:0006511	BP	ubiquitin-dependent protein catabolic process	228.794	1.12945e-63
GO:0043161	BP	proteasome-mediated ubiquitin-dependent protein catabolic process	228.794	1.12945e-63
GO:0051603	BP	proteolysis involved in protein catabolic process	228.794	1.12945e-63
GO:0006629	BP	lipid metabolic process	228.794	1.12945e-63
GO:0006629	BP	lipid metabolic process	228.794	2.80401e-60
GO:0006629	BP	lipid metabolic process	215.698	6.08082e-60
GO:0006629	BP	lipid metabolic process	227.639	1.7147e-59
GO:0006629	BP	lipid metabolic process	221.861	6.52787e-58
GO:0006629	BP	lipid metabolic process	197.978	1.74609e-53
GO:0016042	BP	lipid catabolic process	197.208	2.73215e-52
GO:0019432	BP	triglyceride biosynthetic process	197.208	2.73215e-52
GO:0006629	BP	lipid metabolic process	197.208	2.73215e-52
GO:0015908	BP	fatty acid transport	197.208	2.73215e-52
GO:0006629	BP	lipid metabolic process	195.667	3.9258e-50
GO:0006629	BP	lipid metabolic process	192.586	9.6573e-49
GO:0006457	BP	protein folding	176.792	5.01984e-48
GO:0006629	BP	lipid metabolic process	176.792	5.01984e-48
GO:0006629	BP	lipid metabolic process	165.622	6.24629e-43
GO:0006457	BP	protein folding	54.6842	5.49526e-05
GO:0017009	BP	protein-phycocyanobilin linkage	75.8702	2.61766e-13
GO:0043572	BP	plastid fission	72.4034	3.45896e-13
GO:0017009	BP	protein-phycocyanobilin linkage	72.4034	3.45896e-13
GO:0000302	BP	response to reactive oxygen species	72.4034	3.45896e-13
GO:0046741	BP	transport of virus in host, tissue to tissue	72.4034	3.45896e-13
GO:0098586	BP	cellular response to virus	72.4034	3.45896e-13
GO:0010020	BP	chloroplast fission	72.4034	3.45896e-13
GO:0051302	BP	regulation of cell division	72.4034	3.45896e-13
GO:0017009	BP	protein-phycocyanobilin linkage	71.2478	4.86574e-13
GO:0017009	BP	protein-phycocyanobilin linkage	69.707	1.11183e-12
GO:0017009	BP	protein-phycocyanobilin linkage	73.9442	5.72488e-12
GO:0017009	BP	protein-phycocyanobilin linkage	71.2478	6.80778e-11
GO:0010020	BP	chloroplast fission	70.0922	2.00776e-10
GO:0046741	BP	transport of virus in host, tissue to tissue	70.0922	2.00776e-10
GO:0000302	BP	response to reactive oxygen species	70.0922	2.00776e-10
GO:0043572	BP	plastid fission	70.0922	2.00776e-10
GO:0098586	BP	cellular response to virus	70.0922	2.00776e-10
GO:0051302	BP	regulation of cell division	70.0922	2.00776e-10
GO:0017009	BP	protein-phycocyanobilin linkage	70.0922	2.00776e-10
GO:0017009	BP	protein-phycocyanobilin linkage	68.9366	6.45838e-10
GO:0031124	BP	mRNA 3'-end processing	102.064	1.1924e-27
GO:0006396	BP	RNA processing	102.064	1.1924e-27
GO:0031047	BP	gene silencing by RNA	110.153	6.3219e-27
GO:0016441	BP	post-transcriptional gene silencing	110.153	6.3219e-27
GO:0006396	BP	RNA processing	110.153	6.3219e-27
GO:0042868	BP	antisense RNA metabolic process	110.153	6.3219e-27
GO:0031123	BP	RNA 3'-end processing	110.153	6.3219e-27
GO:0045892	BP	negative regulation of transcription, DNA-templated	110.153	6.3219e-27
GO:0009553	BP	embryo sac development	110.153	6.3219e-27
GO:0031123	BP	RNA 3'-end processing	110.153	6.3219e-27
GO:0031124	BP	mRNA 3'-end processing	110.153	6.3219e-27
GO:0006396	BP	RNA processing	105.916	1.42974e-20
GO:0031124	BP	mRNA 3'-end processing	105.916	1.42974e-20
GO:0031124	BP	mRNA 3'-end processing	95.1301	3.38213e-16
GO:0031123	BP	RNA 3'-end processing	95.1301	3.38213e-16
GO:0006396	BP	RNA processing	95.1301	3.38213e-16
GO:0031124	BP	mRNA 3'-end processing	68.9366	3.57597e-15
GO:0006396	BP	RNA processing	68.9366	3.57597e-15
GO:0006355	BP	regulation of transcription, DNA-templated	201.445	1.30174e-51
GO:0006355	BP	regulation of transcription, DNA-templated	194.126	5.3772e-49
GO:0006355	BP	regulation of transcription, DNA-templated	189.889	1.34147e-47
GO:0006355	BP	regulation of transcription, DNA-templated	181.8	5.7733e-45
GO:0006355	BP	regulation of transcription, DNA-templated	176.407	2.87974e-43
GO:0006357	BP	regulation of transcription by RNA polymerase II	175.637	5.84361e-43
GO:0006355	BP	regulation of transcription, DNA-templated	175.637	5.84361e-43
GO:0006355	BP	regulation of transcription, DNA-templated	174.481	1.35594e-42
GO:0006355	BP	regulation of transcription, DNA-templated	171.4	7.14971e-42
GO:0006355	BP	regulation of transcription, DNA-templated	166.777	3.21564e-40
GO:0006355	BP	regulation of transcription, DNA-templated	159.458	8.82769e-38
GO:0006357	BP	regulation of transcription by RNA polymerase II	159.458	8.82769e-38
GO:0006355	BP	regulation of transcription, DNA-templated	155.606	7.22907e-37
GO:0006606	BP	protein import into nucleus	1239.94	0
GO:0006606	BP	protein import into nucleus	1239.94	0
GO:0006886	BP	intracellular protein transport	1239.94	0
GO:0006606	BP	protein import into nucleus	1207.97	0
GO:0006886	BP	intracellular protein transport	1207.97	0
GO:0006606	BP	protein import into nucleus	1151.73	0
GO:0006886	BP	intracellular protein transport	1151.73	0
GO:0006886	BP	intracellular protein transport	934.865	0
GO:0006606	BP	protein import into nucleus	934.865	0
GO:0006886	BP	intracellular protein transport	934.48	0
GO:0006606	BP	protein import into nucleus	934.48	0
GO:0006913	BP	nucleocytoplasmic transport	934.48	0
GO:0006606	BP	protein import into nucleus	928.702	0
GO:0006886	BP	intracellular protein transport	928.702	0
GO:0006913	BP	nucleocytoplasmic transport	928.702	0
GO:0006913	BP	nucleocytoplasmic transport	903.664	0
GO:0006606	BP	protein import into nucleus	903.664	0
GO:0006886	BP	intracellular protein transport	903.664	0
GO:0006913	BP	nucleocytoplasmic transport	895.96	0
GO:0006606	BP	protein import into nucleus	895.96	0
GO:0006886	BP	intracellular protein transport	895.96	0
GO:0006913	BP	nucleocytoplasmic transport	892.108	0
GO:0006606	BP	protein import into nucleus	892.108	0
GO:0006886	BP	intracellular protein transport	892.108	0
GO:0006012	BP	galactose metabolic process	142.51	3.54992e-33
GO:0006012	BP	galactose metabolic process	141.354	9.52045e-33
GO:0006012	BP	galactose metabolic process	138.658	5.51637e-32
GO:0006012	BP	galactose metabolic process	139.428	8.0132e-32
GO:0006012	BP	galactose metabolic process	135.191	8.5488e-31
GO:0006012	BP	galactose metabolic process	134.806	1.22952e-30
GO:0006012	BP	galactose metabolic process	134.035	2.28204e-30
GO:0006012	BP	galactose metabolic process	131.339	2.08012e-29
GO:0006012	BP	galactose metabolic process	125.176	2.58121e-27
GO:0006012	BP	galactose metabolic process	124.405	4.42124e-27
GO:0006012	BP	galactose metabolic process	124.79	2.79074e-26
GO:0016567	BP	protein ubiquitination	160.614	3.16811e-40
GO:1904668	BP	positive regulation of ubiquitin protein ligase activity	160.614	3.16811e-40
GO:1904668	BP	positive regulation of ubiquitin protein ligase activity	163.696	1.38328e-39
GO:0016567	BP	protein ubiquitination	161.77	3.27785e-39
GO:1904668	BP	positive regulation of ubiquitin protein ligase activity	161.77	3.27785e-39
GO:1904668	BP	positive regulation of ubiquitin protein ligase activity	156.762	2.86987e-37
GO:1904668	BP	positive regulation of ubiquitin protein ligase activity	148.288	6.69513e-35
GO:0031145	BP	anaphase-promoting complex-dependent catabolic process	140.969	6.11298e-32
GO:1905786	BP	positive regulation of anaphase-promoting complex-dependent catabolic process	140.969	6.11298e-32
GO:0016567	BP	protein ubiquitination	140.969	6.11298e-32
GO:1904668	BP	positive regulation of ubiquitin protein ligase activity	140.969	6.11298e-32
GO:0031145	BP	anaphase-promoting complex-dependent catabolic process	138.658	2.64887e-31
GO:1905786	BP	positive regulation of anaphase-promoting complex-dependent catabolic process	138.658	2.64887e-31
GO:0016567	BP	protein ubiquitination	138.658	2.64887e-31
GO:1904668	BP	positive regulation of ubiquitin protein ligase activity	138.658	2.64887e-31
GO:0001745	BP	compound eye morphogenesis	135.576	1.88336e-30
GO:0007455	BP	eye-antennal disc morphogenesis	135.576	1.88336e-30
GO:1905786	BP	positive regulation of anaphase-promoting complex-dependent catabolic process	135.576	1.88336e-30
GO:0030163	BP	protein catabolic process	135.576	1.88336e-30
GO:0031145	BP	anaphase-promoting complex-dependent catabolic process	135.576	1.88336e-30
GO:0007088	BP	regulation of mitotic nuclear division	135.576	1.88336e-30
GO:0008347	BP	glial cell migration	135.576	1.88336e-30
GO:0031145	BP	anaphase-promoting complex-dependent catabolic process	135.576	1.88336e-30
GO:0031536	BP	positive regulation of exit from mitosis	135.576	1.88336e-30
GO:0010001	BP	glial cell differentiation	135.576	1.88336e-30
GO:1904668	BP	positive regulation of ubiquitin protein ligase activity	135.576	1.88336e-30
GO:1904668	BP	positive regulation of ubiquitin protein ligase activity	134.035	6.29385e-30
GO:1904668	BP	positive regulation of ubiquitin protein ligase activity	135.191	1.7174e-29
GO:1904668	BP	positive regulation of ubiquitin protein ligase activity	130.954	5.92237e-29
GO:1904668	BP	positive regulation of ubiquitin protein ligase activity	130.954	5.92237e-29
GO:0044209	BP	AMP salvage	89.3521	4.46989e-17
GO:0006168	BP	adenine salvage	89.3521	4.46989e-17
GO:0006166	BP	purine ribonucleoside salvage	89.3521	4.46989e-17
GO:0006168	BP	adenine salvage	85.1149	1.18838e-15
GO:0044209	BP	AMP salvage	85.1149	1.18838e-15
GO:0006166	BP	purine ribonucleoside salvage	85.1149	1.18838e-15
GO:0006168	BP	adenine salvage	84.3445	1.81635e-15
GO:0006166	BP	purine ribonucleoside salvage	84.3445	1.81635e-15
GO:0044209	BP	AMP salvage	84.3445	1.81635e-15
GO:0044209	BP	AMP salvage	82.4185	7.60322e-15
GO:0006166	BP	purine ribonucleoside salvage	82.4185	7.60322e-15
GO:0006168	BP	adenine salvage	82.4185	7.60322e-15
GO:0044209	BP	AMP salvage	81.6481	1.57954e-14
GO:0006166	BP	purine ribonucleoside salvage	81.6481	1.57954e-14
GO:0006168	BP	adenine salvage	81.6481	1.57954e-14
GO:0006168	BP	adenine salvage	82.0333	2.91126e-14
GO:0006166	BP	purine ribonucleoside salvage	82.0333	2.91126e-14
GO:0044209	BP	AMP salvage	82.0333	2.91126e-14
GO:0006168	BP	adenine salvage	81.2629	3.69722e-14
GO:0006166	BP	purine ribonucleoside salvage	81.2629	3.69722e-14
GO:0044209	BP	AMP salvage	81.2629	3.69722e-14
GO:0006166	BP	purine ribonucleoside salvage	78.9518	1.19082e-13
GO:0006168	BP	adenine salvage	78.9518	1.19082e-13
GO:0006168	BP	adenine salvage	78.9518	1.19082e-13
GO:0006166	BP	purine ribonucleoside salvage	78.9518	1.19082e-13
GO:0044209	BP	AMP salvage	78.9518	1.19082e-13
GO:0044209	BP	AMP salvage	78.9518	1.19082e-13
GO:0006168	BP	adenine salvage	78.9518	1.19082e-13
GO:0044209	BP	AMP salvage	78.9518	1.47762e-13
GO:0006166	BP	purine ribonucleoside salvage	78.9518	1.47762e-13
GO:0006168	BP	adenine salvage	78.9518	1.47762e-13
GO:0044209	BP	AMP salvage	79.337	2.13916e-13
GO:0006166	BP	purine ribonucleoside salvage	79.337	2.13916e-13
GO:0006168	BP	adenine salvage	79.337	2.13916e-13
GO:0055085	BP	transmembrane transport	174.866	4.30104e-44
GO:0000041	BP	transition metal ion transport	174.866	4.30104e-44
GO:0071577	BP	zinc ion transmembrane transport	174.866	4.30104e-44
GO:0071577	BP	zinc ion transmembrane transport	174.866	4.30104e-44
GO:0006811	BP	ion transport	174.866	4.30104e-44
GO:0030001	BP	metal ion transport	174.866	4.30104e-44
GO:0098662	BP	inorganic cation transmembrane transport	174.866	4.30104e-44
GO:0098662	BP	inorganic cation transmembrane transport	145.591	1.98112e-36
GO:0071577	BP	zinc ion transmembrane transport	145.591	1.98112e-36
GO:0006811	BP	ion transport	145.591	1.98112e-36
GO:0055085	BP	transmembrane transport	145.591	1.98112e-36
GO:0030001	BP	metal ion transport	145.591	1.98112e-36
GO:0000041	BP	transition metal ion transport	145.591	1.98112e-36
GO:0000041	BP	transition metal ion transport	148.288	5.08356e-36
GO:0006811	BP	ion transport	148.288	5.08356e-36
GO:0071577	BP	zinc ion transmembrane transport	148.288	5.08356e-36
GO:0098662	BP	inorganic cation transmembrane transport	148.288	5.08356e-36
GO:0030001	BP	metal ion transport	148.288	5.08356e-36
GO:0071577	BP	zinc ion transmembrane transport	148.288	5.08356e-36
GO:0055085	BP	transmembrane transport	148.288	5.08356e-36
GO:0071577	BP	zinc ion transmembrane transport	147.517	1.00224e-35
GO:0055085	BP	transmembrane transport	147.517	1.00224e-35
GO:0006811	BP	ion transport	147.517	1.00224e-35
GO:0030001	BP	metal ion transport	147.517	1.00224e-35
GO:0000041	BP	transition metal ion transport	147.517	1.00224e-35
GO:0098662	BP	inorganic cation transmembrane transport	147.517	1.00224e-35
GO:0030001	BP	metal ion transport	146.362	2.09288e-35
GO:0000041	BP	transition metal ion transport	146.362	2.09288e-35
GO:0055085	BP	transmembrane transport	146.362	2.09288e-35
GO:0098662	BP	inorganic cation transmembrane transport	146.362	2.09288e-35
GO:0071577	BP	zinc ion transmembrane transport	146.362	2.09288e-35
GO:0006811	BP	ion transport	146.362	2.09288e-35
GO:0006886	BP	intracellular protein transport	149.828	2.6677e-35
GO:0071577	BP	zinc ion transmembrane transport	149.828	2.6677e-35
GO:0055085	BP	transmembrane transport	149.828	2.6677e-35
GO:0030001	BP	metal ion transport	149.828	2.6677e-35
GO:0000041	BP	transition metal ion transport	149.828	2.6677e-35
GO:0016192	BP	vesicle-mediated transport	149.828	2.6677e-35
GO:0098662	BP	inorganic cation transmembrane transport	149.828	2.6677e-35
GO:0006811	BP	ion transport	149.828	2.6677e-35
GO:0071577	BP	zinc ion transmembrane transport	145.976	5.05065e-35
GO:0098662	BP	inorganic cation transmembrane transport	145.976	5.05065e-35
GO:0030001	BP	metal ion transport	145.976	5.05065e-35
GO:0006811	BP	ion transport	145.976	5.05065e-35
GO:0000041	BP	transition metal ion transport	145.976	5.05065e-35
GO:0055085	BP	transmembrane transport	145.976	5.05065e-35
GO:0000041	BP	transition metal ion transport	144.821	5.05867e-35
GO:0055085	BP	transmembrane transport	144.821	5.05867e-35
GO:0071577	BP	zinc ion transmembrane transport	144.821	5.05867e-35
GO:0098662	BP	inorganic cation transmembrane transport	144.821	5.05867e-35
GO:0030001	BP	metal ion transport	144.821	5.05867e-35
GO:0071577	BP	zinc ion transmembrane transport	144.821	5.05867e-35
GO:0006811	BP	ion transport	144.821	5.05867e-35
GO:0030001	BP	metal ion transport	144.436	9.82595e-35
GO:0000041	BP	transition metal ion transport	144.436	9.82595e-35
GO:0055085	BP	transmembrane transport	144.436	9.82595e-35
GO:0006811	BP	ion transport	144.436	9.82595e-35
GO:0098662	BP	inorganic cation transmembrane transport	144.436	9.82595e-35
GO:0071577	BP	zinc ion transmembrane transport	144.436	9.82595e-35
GO:0098662	BP	inorganic cation transmembrane transport	140.969	1.41147e-33
GO:0071577	BP	zinc ion transmembrane transport	140.969	1.41147e-33
GO:0006811	BP	ion transport	140.969	1.41147e-33
GO:0055085	BP	transmembrane transport	140.969	1.41147e-33
GO:0000041	BP	transition metal ion transport	140.969	1.41147e-33
GO:0030001	BP	metal ion transport	140.969	1.41147e-33
GO:0098662	BP	inorganic cation transmembrane transport	137.117	3.40467e-32
GO:0071577	BP	zinc ion transmembrane transport	137.117	3.40467e-32
GO:0055085	BP	transmembrane transport	137.117	3.40467e-32
GO:0000041	BP	transition metal ion transport	137.117	3.40467e-32
GO:0030001	BP	metal ion transport	137.117	3.40467e-32
GO:0006811	BP	ion transport	137.117	3.40467e-32
GO:0019287	BP	isopentenyl diphosphate biosynthetic process, mevalonate pathway	106.301	3.44833e-36
GO:0008202	BP	steroid metabolic process	106.301	3.44833e-36
GO:0006694	BP	steroid biosynthetic process	106.301	3.44833e-36
GO:0008299	BP	isoprenoid biosynthetic process	106.301	3.44833e-36
GO:0006629	BP	lipid metabolic process	106.301	3.44833e-36
GO:0016126	BP	sterol biosynthetic process	106.301	3.44833e-36
GO:0008299	BP	isoprenoid biosynthetic process	100.908	6.02924e-33
GO:0008202	BP	steroid metabolic process	100.908	6.02924e-33
GO:0019287	BP	isopentenyl diphosphate biosynthetic process, mevalonate pathway	100.908	6.02924e-33
GO:0006629	BP	lipid metabolic process	100.908	6.02924e-33
GO:0006694	BP	steroid biosynthetic process	100.908	6.02924e-33
GO:0019287	BP	isopentenyl diphosphate biosynthetic process, mevalonate pathway	100.908	6.02924e-33
GO:0016126	BP	sterol biosynthetic process	100.908	6.02924e-33
GO:0008202	BP	steroid metabolic process	98.2117	1.5327e-32
GO:0016126	BP	sterol biosynthetic process	98.2117	1.5327e-32
GO:0008299	BP	isoprenoid biosynthetic process	98.2117	1.5327e-32
GO:0006694	BP	steroid biosynthetic process	98.2117	1.5327e-32
GO:0006629	BP	lipid metabolic process	98.2117	1.5327e-32
GO:0019287	BP	isopentenyl diphosphate biosynthetic process, mevalonate pathway	98.2117	1.5327e-32
GO:0006694	BP	steroid biosynthetic process	95.5153	9.11809e-32
GO:0006629	BP	lipid metabolic process	95.5153	9.11809e-32
GO:0016126	BP	sterol biosynthetic process	95.5153	9.11809e-32
GO:0008299	BP	isoprenoid biosynthetic process	95.5153	9.11809e-32
GO:0019287	BP	isopentenyl diphosphate biosynthetic process, mevalonate pathway	95.5153	9.11809e-32
GO:0008202	BP	steroid metabolic process	95.5153	9.11809e-32
GO:0019287	BP	isopentenyl diphosphate biosynthetic process, mevalonate pathway	103.99	1.01909e-31
GO:0008299	BP	isoprenoid biosynthetic process	103.99	1.01909e-31
GO:0006629	BP	lipid metabolic process	103.99	1.01909e-31
GO:0006694	BP	steroid biosynthetic process	103.99	1.01909e-31
GO:0016126	BP	sterol biosynthetic process	103.99	1.01909e-31
GO:0008299	BP	isoprenoid biosynthetic process	96.2857	1.38931e-31
GO:0006629	BP	lipid metabolic process	96.2857	1.38931e-31
GO:0019287	BP	isopentenyl diphosphate biosynthetic process, mevalonate pathway	96.2857	1.38931e-31
GO:0008202	BP	steroid metabolic process	96.2857	1.38931e-31
GO:0006694	BP	steroid biosynthetic process	96.2857	1.38931e-31
GO:0016126	BP	sterol biosynthetic process	96.2857	1.38931e-31
GO:0006694	BP	steroid biosynthetic process	120.939	4.00407e-27
GO:0016310	BP	phosphorylation	120.939	4.00407e-27
GO:0006629	BP	lipid metabolic process	120.939	4.00407e-27
GO:0008299	BP	isoprenoid biosynthetic process	120.939	4.00407e-27
GO:0016126	BP	sterol biosynthetic process	120.939	4.00407e-27
GO:0019287	BP	isopentenyl diphosphate biosynthetic process, mevalonate pathway	120.939	4.00407e-27
GO:0006694	BP	steroid biosynthetic process	122.479	9.72434e-27
GO:0006629	BP	lipid metabolic process	122.479	9.72434e-27
GO:0019287	BP	isopentenyl diphosphate biosynthetic process, mevalonate pathway	122.479	9.72434e-27
GO:0008299	BP	isoprenoid biosynthetic process	122.479	9.72434e-27
GO:0016126	BP	sterol biosynthetic process	122.479	9.72434e-27
GO:0008202	BP	steroid metabolic process	122.479	9.72434e-27
GO:0019287	BP	isopentenyl diphosphate biosynthetic process, mevalonate pathway	122.479	9.72434e-27
GO:0019287	BP	isopentenyl diphosphate biosynthetic process, mevalonate pathway	122.479	9.72434e-27
GO:0019287	BP	isopentenyl diphosphate biosynthetic process, mevalonate pathway	122.479	9.72434e-27
GO:0019287	BP	isopentenyl diphosphate biosynthetic process, mevalonate pathway	81.6481	2.4692e-26
GO:0008299	BP	isoprenoid biosynthetic process	119.783	9.97477e-26
GO:0008202	BP	steroid metabolic process	119.783	9.97477e-26
GO:0008299	BP	isoprenoid biosynthetic process	119.783	9.97477e-26
GO:0016126	BP	sterol biosynthetic process	119.783	9.97477e-26
GO:0008202	BP	steroid metabolic process	119.783	9.97477e-26
GO:0016126	BP	sterol biosynthetic process	119.783	9.97477e-26
GO:0019287	BP	isopentenyl diphosphate biosynthetic process, mevalonate pathway	119.783	9.97477e-26
GO:0019287	BP	isopentenyl diphosphate biosynthetic process, mevalonate pathway	119.783	9.97477e-26
GO:0006694	BP	steroid biosynthetic process	119.783	9.97477e-26
GO:0006629	BP	lipid metabolic process	119.783	9.97477e-26
GO:0006694	BP	steroid biosynthetic process	119.783	9.97477e-26
GO:0006629	BP	lipid metabolic process	119.783	9.97477e-26
GO:0008202	BP	steroid metabolic process	115.931	1.63952e-24
GO:0016126	BP	sterol biosynthetic process	115.931	1.63952e-24
GO:0006694	BP	steroid biosynthetic process	115.931	1.63952e-24
GO:0019287	BP	isopentenyl diphosphate biosynthetic process, mevalonate pathway	115.931	1.63952e-24
GO:0006629	BP	lipid metabolic process	115.931	1.63952e-24
GO:0008299	BP	isoprenoid biosynthetic process	115.931	1.63952e-24
GO:0006629	BP	lipid metabolic process	92.4337	6.68631e-17
GO:0006695	BP	cholesterol biosynthetic process	92.4337	6.68631e-17
GO:0006694	BP	steroid biosynthetic process	92.4337	6.68631e-17
GO:0008203	BP	cholesterol metabolic process	92.4337	6.68631e-17
GO:0008202	BP	steroid metabolic process	92.4337	6.68631e-17
GO:0008299	BP	isoprenoid biosynthetic process	92.4337	6.68631e-17
GO:0016126	BP	sterol biosynthetic process	92.4337	6.68631e-17
GO:0019287	BP	isopentenyl diphosphate biosynthetic process, mevalonate pathway	92.4337	6.68631e-17
GO:0008203	BP	cholesterol metabolic process	90.5077	1.96886e-16
GO:0008202	BP	steroid metabolic process	90.5077	1.96886e-16
GO:0008299	BP	isoprenoid biosynthetic process	90.5077	1.96886e-16
GO:0006695	BP	cholesterol biosynthetic process	90.5077	1.96886e-16
GO:0006694	BP	steroid biosynthetic process	90.5077	1.96886e-16
GO:0006629	BP	lipid metabolic process	90.5077	1.96886e-16
GO:0019287	BP	isopentenyl diphosphate biosynthetic process, mevalonate pathway	90.5077	1.96886e-16
GO:0016126	BP	sterol biosynthetic process	90.5077	1.96886e-16
GO:0006694	BP	steroid biosynthetic process	91.2781	2.23642e-16
GO:0006629	BP	lipid metabolic process	91.2781	2.23642e-16
GO:0006695	BP	cholesterol biosynthetic process	91.2781	2.23642e-16
GO:0008202	BP	steroid metabolic process	91.2781	2.23642e-16
GO:0008299	BP	isoprenoid biosynthetic process	91.2781	2.23642e-16
GO:0008203	BP	cholesterol metabolic process	91.2781	2.23642e-16
GO:0016126	BP	sterol biosynthetic process	91.2781	2.23642e-16
GO:0019287	BP	isopentenyl diphosphate biosynthetic process, mevalonate pathway	91.2781	2.23642e-16
GO:0016567	BP	protein ubiquitination	57.7658	2.13752e-16
GO:0006511	BP	ubiquitin-dependent protein catabolic process	57.7658	2.13752e-16
GO:0016567	BP	protein ubiquitination	53.5286	0.000147735
GO:0006511	BP	ubiquitin-dependent protein catabolic process	53.5286	0.000147735
GO:0006511	BP	ubiquitin-dependent protein catabolic process	50.8322	0.000966578
GO:0016567	BP	protein ubiquitination	50.8322	0.000966578
GO:0009820	BP	alkaloid metabolic process	347.821	9.01584e-117
GO:0033674	BP	positive regulation of kinase activity	186.037	5.87296e-79
GO:0006417	BP	regulation of translation	186.037	5.87296e-79
GO:0033674	BP	positive regulation of kinase activity	169.859	5.76084e-70
GO:0009627	BP	systemic acquired resistance	169.859	5.76084e-70
GO:0009682	BP	induced systemic resistance	169.859	5.76084e-70
GO:0006417	BP	regulation of translation	169.859	5.76084e-70
GO:0042742	BP	defense response to bacterium	169.859	5.76084e-70
GO:0045087	BP	innate immune response	169.859	5.76084e-70
GO:0033674	BP	positive regulation of kinase activity	167.933	1.30413e-67
GO:0006417	BP	regulation of translation	167.933	1.30413e-67
GO:0006417	BP	regulation of translation	167.933	3.61085e-67
GO:0033674	BP	positive regulation of kinase activity	167.933	3.61085e-67
GO:0006417	BP	regulation of translation	162.155	5.38266e-64
GO:0033674	BP	positive regulation of kinase activity	162.155	5.38266e-64
GO:0033674	BP	positive regulation of kinase activity	155.221	7.49997e-62
GO:0006417	BP	regulation of translation	155.221	7.49997e-62
GO:0033674	BP	positive regulation of kinase activity	150.214	5.75355e-49
GO:0006417	BP	regulation of translation	150.214	5.75355e-49
GO:0033674	BP	positive regulation of kinase activity	150.599	6.48617e-49
GO:0006417	BP	regulation of translation	150.599	6.48617e-49
GO:0016310	BP	phosphorylation	150.599	6.48617e-49
GO:0016310	BP	phosphorylation	150.214	7.28332e-49
GO:0006417	BP	regulation of translation	150.214	7.28332e-49
GO:0033674	BP	positive regulation of kinase activity	150.214	7.28332e-49
GO:0010468	BP	regulation of gene expression	65.0846	1.83503e-07
GO:0010468	BP	regulation of gene expression	60.4622	5.00646e-06
GO:0010468	BP	regulation of gene expression	52.7582	6.1027e-05
GO:0010468	BP	regulation of gene expression	55.0694	0.000255375
GO:0010468	BP	regulation of gene expression	62.7734	1.37597e-06
GO:0010468	BP	regulation of gene expression	61.2326	4.45448e-06
GO:0010468	BP	regulation of gene expression	50.447	0.000470215
GO:0010468	BP	regulation of gene expression	54.299	0.000579101
GO:0016567	BP	protein ubiquitination	97.8265	3.45781e-18
GO:0006511	BP	ubiquitin-dependent protein catabolic process	97.8265	3.45781e-18
GO:0016567	BP	protein ubiquitination	97.4413	4.5911e-18
GO:0006511	BP	ubiquitin-dependent protein catabolic process	97.4413	4.5911e-18
GO:0006511	BP	ubiquitin-dependent protein catabolic process	89.3521	1.74696e-15
GO:0016567	BP	protein ubiquitination	89.3521	1.74696e-15
GO:0016567	BP	protein ubiquitination	88.9669	2.40231e-15
GO:0006511	BP	ubiquitin-dependent protein catabolic process	88.9669	2.40231e-15
GO:0006508	BP	proteolysis	81.2629	6.57348e-13
GO:0006508	BP	proteolysis	71.2478	9.69152e-10
GO:0071555	BP	cell wall organization	402.905	4.21705e-110
GO:0006075	BP	(1->3)-beta-D-glucan biosynthetic process	402.905	4.21705e-110
GO:0008360	BP	regulation of cell shape	402.905	4.21705e-110
GO:0009860	BP	pollen tube growth	377.481	4.48135e-108
GO:0071555	BP	cell wall organization	377.481	4.48135e-108
GO:0006075	BP	(1->3)-beta-D-glucan biosynthetic process	377.481	4.48135e-108
GO:0009846	BP	pollen germination	377.481	4.48135e-108
GO:0080092	BP	regulation of pollen tube growth	377.481	4.48135e-108
GO:0009556	BP	microsporogenesis	377.481	4.48135e-108
GO:0009555	BP	pollen development	377.481	4.48135e-108
GO:0008360	BP	regulation of cell shape	377.481	4.48135e-108
GO:0006075	BP	(1->3)-beta-D-glucan biosynthetic process	377.481	4.48135e-108
GO:0010208	BP	pollen wall assembly	377.481	4.48135e-108
GO:0008360	BP	regulation of cell shape	390.578	9.62073e-107
GO:0071555	BP	cell wall organization	390.578	9.62073e-107
GO:0006075	BP	(1->3)-beta-D-glucan biosynthetic process	390.578	9.62073e-107
GO:0006075	BP	(1->3)-beta-D-glucan biosynthetic process	377.867	2.8796e-102
GO:0008360	BP	regulation of cell shape	377.867	2.8796e-102
GO:0071555	BP	cell wall organization	377.867	2.8796e-102
GO:0008360	BP	regulation of cell shape	374.785	3.25361e-101
GO:0071555	BP	cell wall organization	374.785	3.25361e-101
GO:0006075	BP	(1->3)-beta-D-glucan biosynthetic process	374.785	3.25361e-101
GO:0006075	BP	(1->3)-beta-D-glucan biosynthetic process	338.191	8.69122e-99
GO:0006075	BP	(1->3)-beta-D-glucan biosynthetic process	352.058	8.10599e-97
GO:0006075	BP	(1->3)-beta-D-glucan biosynthetic process	347.436	2.35729e-95
GO:0071555	BP	cell wall organization	333.954	8.20319e-95
GO:0008360	BP	regulation of cell shape	333.954	8.20319e-95
GO:0006075	BP	(1->3)-beta-D-glucan biosynthetic process	333.954	8.20319e-95
GO:0016567	BP	protein ubiquitination	88.9669	3.20147e-15
GO:0006511	BP	ubiquitin-dependent protein catabolic process	88.9669	3.20147e-15
GO:0016567	BP	protein ubiquitination	88.5817	3.57481e-15
GO:0006511	BP	ubiquitin-dependent protein catabolic process	88.5817	3.57481e-15
GO:0006508	BP	proteolysis	85.1149	6.03109e-14
GO:0006511	BP	ubiquitin-dependent protein catabolic process	83.5741	1.47561e-13
GO:0016567	BP	protein ubiquitination	83.5741	1.47561e-13
GO:0016567	BP	protein ubiquitination	82.8037	2.7684e-13
GO:0006511	BP	ubiquitin-dependent protein catabolic process	82.8037	2.7684e-13
GO:0006508	BP	proteolysis	63.929	9.16808e-08
GO:0006508	BP	proteolysis	63.5438	2.28015e-07
GO:0008152	BP	metabolic process	218.009	1.2127e-117
GO:0006260	BP	DNA replication	218.009	1.2127e-117
GO:0006260	BP	DNA replication	211.846	1.2787e-107
GO:0008152	BP	metabolic process	211.846	1.2787e-107
GO:0008152	BP	metabolic process	205.682	2.29871e-102
GO:0006260	BP	DNA replication	205.682	2.29871e-102
GO:0009263	BP	deoxyribonucleotide biosynthetic process	200.675	1.13515e-100
GO:0008152	BP	metabolic process	200.675	1.13515e-100
GO:0006260	BP	DNA replication	200.675	1.13515e-100
GO:0008152	BP	metabolic process	171.785	6.67353e-97
GO:0006260	BP	DNA replication	171.785	6.67353e-97
GO:0008152	BP	metabolic process	153.68	5.98234e-93
GO:0006260	BP	DNA replication	153.68	5.98234e-93
GO:0006260	BP	DNA replication	170.244	3.35851e-91
GO:0008152	BP	metabolic process	170.244	3.35851e-91
GO:0006260	BP	DNA replication	174.866	9.39098e-89
GO:0008152	BP	metabolic process	200.29	3.60487e-87
GO:0006260	BP	DNA replication	200.29	3.60487e-87
GO:0006260	BP	DNA replication	161.77	3.48899e-85
GO:0008152	BP	metabolic process	161.77	3.48899e-85
GO:0008152	BP	metabolic process	161.384	4.4059e-85
GO:0006260	BP	DNA replication	161.384	4.4059e-85
GO:0006260	BP	DNA replication	166.392	4.47914e-85
GO:0008152	BP	metabolic process	166.392	4.47914e-85
GO:0015074	BP	DNA integration	463.381	0
GO:0015074	BP	DNA integration	444.121	0
GO:0098869	BP	cellular oxidant detoxification	435.647	0
GO:0015074	BP	DNA integration	435.647	0
GO:0015074	BP	DNA integration	435.261	0
GO:0015074	BP	DNA integration	433.721	0
GO:0098869	BP	cellular oxidant detoxification	416.772	0
GO:0015074	BP	DNA integration	416.772	0
GO:0015074	BP	DNA integration	405.216	0
GO:0015074	BP	DNA integration	364.385	0
GO:0015074	BP	DNA integration	354.755	0
GO:0015074	BP	DNA integration	345.51	0
GO:0006278	BP	RNA-templated DNA biosynthetic process	339.732	0
GO:0015074	BP	DNA integration	339.732	0
GO:0006508	BP	proteolysis	339.732	0
GO:0015074	BP	DNA integration	336.265	0
GO:0015074	BP	DNA integration	311.612	0
GO:0006355	BP	regulation of transcription, DNA-templated	311.612	0
GO:0015074	BP	DNA integration	268.855	1.49906e-172
GO:0006508	BP	proteolysis	268.855	1.49906e-172
GO:0006278	BP	RNA-templated DNA biosynthetic process	268.855	1.49906e-172
GO:0006508	BP	proteolysis	270.011	2.5719e-172
GO:0006278	BP	RNA-templated DNA biosynthetic process	270.011	2.5719e-172
GO:0015074	BP	DNA integration	270.011	2.5719e-172
GO:0015074	BP	DNA integration	388.267	2.58745e-172
GO:0015074	BP	DNA integration	265.003	7.19001e-171
GO:0006278	BP	RNA-templated DNA biosynthetic process	265.003	7.19001e-171
GO:0006508	BP	proteolysis	265.003	7.19001e-171
GO:0015074	BP	DNA integration	265.774	4.64379e-167
GO:0006278	BP	RNA-templated DNA biosynthetic process	265.774	4.64379e-167
GO:0006508	BP	proteolysis	265.774	4.64379e-167
GO:0006508	BP	proteolysis	258.84	1.21378e-166
GO:0006278	BP	RNA-templated DNA biosynthetic process	258.84	1.21378e-166
GO:0015074	BP	DNA integration	258.84	1.21378e-166
GO:0006508	BP	proteolysis	124.02	5.9908e-42
GO:0006508	BP	proteolysis	117.472	9.96826e-37
GO:0006508	BP	proteolysis	139.813	4.31893e-32
GO:0006508	BP	proteolysis	138.658	1.03034e-31
GO:0006508	BP	proteolysis	132.494	1.37936e-29
GO:0006508	BP	proteolysis	103.99	1.14239e-28
GO:0006508	BP	proteolysis	114.39	1.74802e-24
GO:0006508	BP	proteolysis	110.923	2.21612e-23
GO:0006508	BP	proteolysis	112.849	2.71792e-23
GO:0006508	BP	proteolysis	110.923	6.9901e-23
GO:0006508	BP	proteolysis	108.997	4.82381e-22
GO:0006508	BP	proteolysis	108.227	1.12345e-21
GO:0006508	BP	proteolysis	102.834	9.05156e-21
GO:0006355	BP	regulation of transcription, DNA-templated	95.9005	8.85022e-31
GO:0006355	BP	regulation of transcription, DNA-templated	114.775	9.14989e-25
GO:0006355	BP	regulation of transcription, DNA-templated	113.235	5.82952e-23
GO:0006355	BP	regulation of transcription, DNA-templated	113.62	6.78855e-23
GO:0006355	BP	regulation of transcription, DNA-templated	112.849	7.83136e-23
GO:0006355	BP	regulation of transcription, DNA-templated	113.235	8.67115e-23
GO:0006355	BP	regulation of transcription, DNA-templated	112.849	1.00331e-22
GO:0006355	BP	regulation of transcription, DNA-templated	112.079	1.23502e-22
GO:0006508	BP	proteolysis	152.91	6.14201e-43
GO:0006508	BP	proteolysis	142.51	6.88834e-39
GO:0006508	BP	proteolysis	133.265	3.01755e-35
GO:0006508	BP	proteolysis	114.775	3.04235e-28
GO:0006508	BP	proteolysis	118.242	1.45556e-27
GO:0006508	BP	proteolysis	106.686	1.12134e-23
GO:0006508	BP	proteolysis	96.6709	8.17609e-22
GO:0006508	BP	proteolysis	95.9005	2.05982e-21
GO:0006508	BP	proteolysis	95.9005	2.05982e-21
GO:0016926	BP	protein desumoylation	95.9005	2.05982e-21
GO:0006508	BP	proteolysis	93.5893	9.9259e-21
GO:0006508	BP	proteolysis	92.0485	4.05192e-20
GO:0006508	BP	proteolysis	92.0485	4.49641e-20
GO:0006508	BP	proteolysis	91.6633	5.71233e-20
GO:0006508	BP	proteolysis	91.6633	5.71233e-20
GO:0006508	BP	proteolysis	91.6633	5.71233e-20
GO:0006508	BP	proteolysis	91.6633	5.71233e-20
GO:0006508	BP	proteolysis	91.6633	5.71233e-20
GO:0006508	BP	proteolysis	91.6633	5.71233e-20
GO:0006508	BP	proteolysis	91.6633	6.60797e-20
GO:0006508	BP	proteolysis	144.821	1.0899e-39
GO:0006508	BP	proteolysis	139.043	1.81824e-37
GO:0006508	BP	proteolysis	125.561	2.66218e-32
GO:0006508	BP	proteolysis	124.79	8.88924e-30
GO:0006508	BP	proteolysis	107.457	2.21e-25
GO:0006508	BP	proteolysis	109.383	1.61189e-24
GO:0006508	BP	proteolysis	94.3597	5.56493e-21
GO:0006508	BP	proteolysis	93.5893	1.21525e-20
GO:0006508	BP	proteolysis	93.9745	1.58752e-20
GO:0006508	BP	proteolysis	93.9745	1.58752e-20
GO:0016926	BP	protein desumoylation	93.9745	1.58752e-20
GO:0006508	BP	proteolysis	90.5077	1.88694e-19
GO:0006508	BP	proteolysis	89.7373	3.47778e-19
GO:0006508	BP	proteolysis	89.7373	3.93805e-19
GO:0006508	BP	proteolysis	89.7373	3.93805e-19
GO:0006508	BP	proteolysis	89.7373	3.93805e-19
GO:0006508	BP	proteolysis	89.7373	3.93805e-19
GO:0006508	BP	proteolysis	89.7373	3.93805e-19
GO:0006508	BP	proteolysis	88.9669	7.32859e-19
GO:0006508	BP	proteolysis	88.5817	8.73774e-19
GO:1901566	BP	organonitrogen compound biosynthetic process	1233.78	0
GO:0016311	BP	dephosphorylation	707.597	0
GO:0005975	BP	carbohydrate metabolic process	109.768	4.21433e-21
GO:0044238	BP	primary metabolic process	46.595	5.3658e-14
GO:0044260	BP	cellular macromolecule metabolic process	46.595	5.3658e-14
GO:0006807	BP	nitrogen compound metabolic process	46.595	5.3658e-14
GO:0000413	BP	protein peptidyl-prolyl isomerization	195.282	8.5335e-52
GO:0006457	BP	protein folding	195.282	8.5335e-52
GO:0000413	BP	protein peptidyl-prolyl isomerization	193.356	2.54968e-51
GO:0006457	BP	protein folding	193.356	2.54968e-51
GO:0000413	BP	protein peptidyl-prolyl isomerization	188.348	1.37783e-49
GO:0006457	BP	protein folding	188.348	1.37783e-49
GO:0000413	BP	protein peptidyl-prolyl isomerization	187.578	1.27886e-48
GO:0006457	BP	protein folding	185.267	3.71905e-48
GO:0000413	BP	protein peptidyl-prolyl isomerization	185.267	3.71905e-48
GO:0016311	BP	dephosphorylation	112.079	1.3798e-39
GO:0016311	BP	dephosphorylation	93.9745	1.85618e-37
GO:0006511	BP	ubiquitin-dependent protein catabolic process	201.83	5.11182e-49
GO:0044267	BP	protein metabolic process	201.83	5.11182e-49
GO:0016567	BP	protein ubiquitination	201.83	5.11182e-49
GO:0016567	BP	protein ubiquitination	197.978	8.40145e-48
GO:0051726	BP	regulation of cell cycle	197.593	1.02007e-47
GO:0044267	BP	protein metabolic process	197.593	1.02007e-47
GO:0051603	BP	proteolysis involved in protein catabolic process	197.593	1.02007e-47
GO:0006511	BP	ubiquitin-dependent protein catabolic process	197.593	1.02007e-47
GO:0009615	BP	response to virus	197.593	1.02007e-47
GO:0016567	BP	protein ubiquitination	197.593	1.02007e-47
GO:0044267	BP	protein metabolic process	194.512	4.45141e-47
GO:0016567	BP	protein ubiquitination	194.512	4.45141e-47
GO:0006511	BP	ubiquitin-dependent protein catabolic process	194.512	4.45141e-47
GO:0016567	BP	protein ubiquitination	184.882	5.6171e-44
GO:0016567	BP	protein ubiquitination	167.162	1.9857e-38
GO:0051603	BP	proteolysis involved in protein catabolic process	167.162	1.9857e-38
GO:0016567	BP	protein ubiquitination	108.612	3.39287e-24
GO:1900034	BP	regulation of cellular response to heat	72.7886	2.8958e-15
GO:1900034	BP	regulation of cellular response to heat	68.1662	1.89389e-14
GO:1900034	BP	regulation of cellular response to heat	68.5514	2.44625e-09
GO:1900034	BP	regulation of cellular response to heat	60.8474	2.24596e-06
GO:0015031	BP	protein transport	130.183	7.34338e-38
GO:0015031	BP	protein transport	91.2781	3.33906e-33
GO:0015031	BP	protein transport	85.8853	6.46719e-28
GO:0015031	BP	protein transport	85.8853	6.46719e-28
GO:0008088	BP	axo-dendritic transport	85.8853	6.46719e-28
GO:1903742	BP	regulation of anterograde synaptic vesicle transport	85.8853	6.46719e-28
GO:0008333	BP	endosome to lysosome transport	85.8853	6.46719e-28
GO:0015031	BP	protein transport	85.8853	6.46719e-28
GO:1903742	BP	regulation of anterograde synaptic vesicle transport	85.8853	6.46719e-28
GO:0008333	BP	endosome to lysosome transport	85.8853	6.46719e-28
GO:0008089	BP	anterograde axonal transport	85.8853	6.46719e-28
GO:0015031	BP	protein transport	85.8853	6.46719e-28
GO:0008088	BP	axo-dendritic transport	85.8853	6.46719e-28
GO:0055085	BP	transmembrane transport	80.8777	1.40599e-41
GO:0050896	BP	response to stimulus	72.7886	8.90774e-24
GO:0006817	BP	phosphate ion transport	72.7886	8.90774e-24
GO:0055085	BP	transmembrane transport	72.7886	8.90774e-24
GO:0055085	BP	transmembrane transport	78.5666	1.02909e-11
GO:0055085	BP	transmembrane transport	78.5666	1.02909e-11
GO:0006417	BP	regulation of translation	78.5666	1.02909e-11
GO:0006417	BP	regulation of translation	78.5666	1.02909e-11
GO:0055085	BP	transmembrane transport	71.2478	7.75316e-10
GO:0015074	BP	DNA integration	130.568	1.5771e-30
GO:0015074	BP	DNA integration	122.479	1.67727e-28
GO:0006952	BP	defense response	122.479	1.67727e-28
GO:0015074	BP	DNA integration	131.339	1.54618e-27
GO:0015074	BP	DNA integration	127.102	4.81521e-26
GO:0015074	BP	DNA integration	126.716	7.17127e-26
GO:0015074	BP	DNA integration	125.946	1.48957e-25
GO:0015074	BP	DNA integration	112.079	3.33096e-25
GO:0015074	BP	DNA integration	112.464	1.4095e-21
GO:0015074	BP	DNA integration	112.079	2.1955e-21
GO:0006412	BP	translation	88.5817	6.72837e-15
GO:0006412	BP	translation	78.1814	1.26771e-14
GO:0006412	BP	translation	81.2629	3.51866e-13
GO:0006412	BP	translation	81.2629	3.98009e-13
GO:0006412	BP	translation	81.2629	4.11485e-13
GO:0006486	BP	protein glycosylation	327.791	3.12295e-94
GO:0034645	BP	cellular macromolecule biosynthetic process	327.791	3.12295e-94
GO:1901137	BP	carbohydrate derivative biosynthetic process	327.791	3.12295e-94
GO:0006486	BP	protein glycosylation	303.138	5.59018e-86
GO:0034645	BP	cellular macromolecule biosynthetic process	277.33	3.15465e-77
GO:0006486	BP	protein glycosylation	277.33	3.15465e-77
GO:1901137	BP	carbohydrate derivative biosynthetic process	277.33	3.15465e-77
GO:1901137	BP	carbohydrate derivative biosynthetic process	255.373	1.00111e-69
GO:0034645	BP	cellular macromolecule biosynthetic process	255.373	1.00111e-69
GO:0006486	BP	protein glycosylation	255.373	1.00111e-69
GO:1901137	BP	carbohydrate derivative biosynthetic process	249.98	1.76682e-69
GO:0006486	BP	protein glycosylation	249.98	1.76682e-69
GO:0034645	BP	cellular macromolecule biosynthetic process	249.98	1.76682e-69
GO:0006486	BP	protein glycosylation	212.616	3.97097e-56
GO:0034645	BP	cellular macromolecule biosynthetic process	212.616	3.97097e-56
GO:1901137	BP	carbohydrate derivative biosynthetic process	212.616	3.97097e-56
GO:0006486	BP	protein glycosylation	179.874	7.04193e-44
GO:1901137	BP	carbohydrate derivative biosynthetic process	166.777	5.34482e-40
GO:0006486	BP	protein glycosylation	166.777	5.34482e-40
GO:0034645	BP	cellular macromolecule biosynthetic process	166.777	5.34482e-40
GO:0006486	BP	protein glycosylation	161.384	2.70807e-38
GO:0034645	BP	cellular macromolecule biosynthetic process	161.384	2.70807e-38
GO:1901137	BP	carbohydrate derivative biosynthetic process	161.384	2.70807e-38
GO:1901137	BP	carbohydrate derivative biosynthetic process	158.688	1.11047e-37
GO:0006486	BP	protein glycosylation	158.688	1.11047e-37
GO:0034645	BP	cellular macromolecule biosynthetic process	158.688	1.11047e-37
GO:0034645	BP	cellular macromolecule biosynthetic process	157.532	4.42057e-37
GO:1901137	BP	carbohydrate derivative biosynthetic process	157.532	4.42057e-37
GO:0006486	BP	protein glycosylation	157.532	4.42057e-37
GO:0010951	BP	negative regulation of endopeptidase activity	156.762	1.05154e-45
GO:0010951	BP	negative regulation of endopeptidase activity	155.606	2.98758e-45
GO:0010951	BP	negative regulation of endopeptidase activity	155.221	3.2458e-45
GO:0010951	BP	negative regulation of endopeptidase activity	140.584	1.79659e-39
GO:0010951	BP	negative regulation of endopeptidase activity	135.961	1.2298e-37
GO:0010466	BP	negative regulation of peptidase activity	135.961	1.2298e-37
GO:0010951	BP	negative regulation of endopeptidase activity	135.961	1.2298e-37
GO:0010466	BP	negative regulation of peptidase activity	135.961	1.2298e-37
GO:0010951	BP	negative regulation of endopeptidase activity	133.65	1.00707e-36
GO:0010951	BP	negative regulation of endopeptidase activity	128.642	6.61034e-35
GO:0010951	BP	negative regulation of endopeptidase activity	120.553	1.47302e-31
GO:0010951	BP	negative regulation of endopeptidase activity	107.842	9.8291e-27
GO:0010951	BP	negative regulation of endopeptidase activity	100.908	2.3661e-23
GO:0010951	BP	negative regulation of endopeptidase activity	99.3673	4.29369e-23
GO:0015074	BP	DNA integration	778.474	0
GO:0015074	BP	DNA integration	487.649	0
GO:0015074	BP	DNA integration	441.81	2.06928e-176
GO:0015074	BP	DNA integration	420.624	9.65311e-167
GO:0015074	BP	DNA integration	413.69	3.01683e-155
GO:0015074	BP	DNA integration	379.022	5.49349e-154
GO:0015074	BP	DNA integration	392.119	2.33882e-153
GO:0006355	BP	regulation of transcription, DNA-templated	340.117	1.41083e-144
GO:0015074	BP	DNA integration	376.711	3.74269e-144
GO:0006457	BP	protein folding	231.876	4.16266e-65
GO:0006457	BP	protein folding	229.18	9.20864e-64
GO:0006457	BP	protein folding	232.646	6.85303e-63
GO:0006457	BP	protein folding	232.646	6.85303e-63
GO:0006457	BP	protein folding	232.646	6.85303e-63
GO:0006457	BP	protein folding	230.335	3.47362e-62
GO:0006457	BP	protein folding	229.95	5.41901e-62
GO:0006457	BP	protein folding	228.409	1.81888e-61
GO:0006457	BP	protein folding	233.802	2.44357e-61
GO:0006457	BP	protein folding	192.971	1.68673e-49
GO:0006457	BP	protein folding	172.94	4.307e-46
GO:0006457	BP	protein folding	173.711	3.14046e-43
GO:0006457	BP	protein folding	174.096	5.10246e-43
GO:0007165	BP	signal transduction	642.884	0
GO:0050790	BP	regulation of catalytic activity	642.884	0
GO:0050790	BP	regulation of catalytic activity	642.114	0
GO:0007165	BP	signal transduction	642.114	0
GO:0050790	BP	regulation of catalytic activity	639.802	0
GO:0007165	BP	signal transduction	639.802	0
GO:0050790	BP	regulation of catalytic activity	636.336	0
GO:0007165	BP	signal transduction	636.336	0
GO:0050790	BP	regulation of catalytic activity	629.017	0
GO:0007165	BP	signal transduction	629.017	0
GO:0050790	BP	regulation of catalytic activity	628.246	0
GO:0007165	BP	signal transduction	628.246	0
GO:0007165	BP	signal transduction	623.624	0
GO:0050790	BP	regulation of catalytic activity	623.624	0
GO:0050790	BP	regulation of catalytic activity	614.379	0
GO:0007165	BP	signal transduction	614.379	0
GO:0007165	BP	signal transduction	605.52	0
GO:0050790	BP	regulation of catalytic activity	605.52	0
GO:0007165	BP	signal transduction	602.053	0
GO:0050790	BP	regulation of catalytic activity	602.053	0
GO:0007165	BP	signal transduction	581.637	0
GO:0050790	BP	regulation of catalytic activity	581.637	0
GO:0007165	BP	signal transduction	577.015	0
GO:0050790	BP	regulation of catalytic activity	577.015	0
GO:0055085	BP	transmembrane transport	676.781	0
GO:0055085	BP	transmembrane transport	630.172	0
GO:0055085	BP	transmembrane transport	624.394	0
GO:0055085	BP	transmembrane transport	572.392	3.68702e-174
GO:0055085	BP	transmembrane transport	486.878	2.37302e-140
GO:0055085	BP	transmembrane transport	480.33	8.51687e-138
GO:0055085	BP	transmembrane transport	477.248	4.02898e-137
GO:0055085	BP	transmembrane transport	476.478	9.19824e-137
GO:0006412	BP	translation	158.688	4.21232e-58
GO:0006412	BP	translation	158.688	4.21232e-58
GO:0006412	BP	translation	155.606	5.07306e-58
GO:0006412	BP	translation	154.836	1.63124e-57
GO:0006412	BP	translation	154.066	4.6087e-57
GO:0006412	BP	translation	157.147	1.69476e-56
GO:0006412	BP	translation	157.147	1.69476e-56
GO:0006412	BP	translation	149.828	9.63054e-56
GO:0002181	BP	cytoplasmic translation	150.984	1.03243e-55
GO:0006412	BP	translation	150.984	1.03243e-55
GO:0006412	BP	translation	150.984	1.03243e-55
GO:0006412	BP	translation	135.191	8.73009e-52
GO:0006412	BP	translation	156.377	9.75987e-50
GO:0006412	BP	translation	166.777	1.2315e-43
GO:0006412	BP	translation	160.999	2.81985e-42
GO:0002181	BP	cytoplasmic translation	160.999	2.81985e-42
GO:0006412	BP	translation	105.531	4.66635e-41
GO:0006412	BP	translation	150.599	4.16527e-39
GO:0006412	BP	translation	98.2117	6.21347e-35
GO:0006412	BP	translation	97.8265	4.51382e-34
GO:0006412	BP	translation	105.531	1.20689e-33
GO:0006412	BP	translation	105.531	1.20689e-33
GO:0006412	BP	translation	105.531	1.20689e-33
GO:0006457	BP	protein folding	65.855	4.32487e-09
GO:0051321	BP	meiotic cell cycle	234.572	4.14145e-60
GO:0051321	BP	meiotic cell cycle	220.705	9.6009e-56
GO:0051321	BP	meiotic cell cycle	220.705	1.00324e-55
GO:0051321	BP	meiotic cell cycle	212.231	4.40788e-53
GO:0051321	BP	meiotic cell cycle	203.371	2.43526e-50
GO:0051321	BP	meiotic cell cycle	203.371	2.43526e-50
GO:0051321	BP	meiotic cell cycle	202.986	3.55322e-50
GO:0051321	BP	meiotic cell cycle	202.986	3.55322e-50
GO:0051321	BP	meiotic cell cycle	200.675	3.26774e-49
GO:0051321	BP	meiotic cell cycle	194.897	2.32517e-47
GO:0051321	BP	meiotic cell cycle	194.512	2.91629e-47
GO:0051321	BP	meiotic cell cycle	191.815	2.0908e-46
GO:0051321	BP	meiotic cell cycle	185.652	7.94419e-45
GO:0051321	BP	meiotic cell cycle	184.882	2.32043e-44
GO:0006338	BP	chromatin remodeling	213.386	2.15093e-52
GO:0006508	BP	proteolysis	112.464	1.26916e-21
GO:0071897	BP	DNA biosynthetic process	84.7297	4.59253e-19
GO:0006355	BP	regulation of transcription, DNA-templated	261.922	8.0338e-112
GO:0045892	BP	negative regulation of transcription, DNA-templated	261.922	8.0338e-112
GO:0045892	BP	negative regulation of transcription, DNA-templated	311.227	2.02982e-102
GO:0006355	BP	regulation of transcription, DNA-templated	311.227	2.02982e-102
GO:0045892	BP	negative regulation of transcription, DNA-templated	251.906	3.63192e-99
GO:0006355	BP	regulation of transcription, DNA-templated	251.906	3.63192e-99
GO:0045892	BP	negative regulation of transcription, DNA-templated	239.965	8.86585e-79
GO:0006355	BP	regulation of transcription, DNA-templated	238.424	4.26581e-78
GO:0045892	BP	negative regulation of transcription, DNA-templated	238.424	4.26581e-78
GO:0045892	BP	negative regulation of transcription, DNA-templated	162.925	2.85177e-71
GO:0006355	BP	regulation of transcription, DNA-templated	240.35	3.62904e-68
GO:0045892	BP	negative regulation of transcription, DNA-templated	240.35	3.62904e-68
GO:0006355	BP	regulation of transcription, DNA-templated	241.506	1.64899e-66
GO:0045892	BP	negative regulation of transcription, DNA-templated	241.506	1.64899e-66
GO:0006355	BP	regulation of transcription, DNA-templated	200.29	2.04614e-66
GO:0045892	BP	negative regulation of transcription, DNA-templated	200.29	2.04614e-66
GO:0016310	BP	phosphorylation	261.536	4.49059e-113
GO:0006468	BP	protein phosphorylation	261.536	4.49059e-113
GO:0016310	BP	phosphorylation	260.381	5.26469e-109
GO:0006468	BP	protein phosphorylation	260.381	5.26469e-109
GO:0006468	BP	protein phosphorylation	255.758	2.84604e-108
GO:0016310	BP	phosphorylation	255.758	2.84604e-108
GO:0016310	BP	phosphorylation	252.677	1.10414e-106
GO:0006468	BP	protein phosphorylation	252.677	1.10414e-106
GO:0043161	BP	proteasome-mediated ubiquitin-dependent protein catabolic process	333.954	6.76255e-99
GO:0098542	BP	defense response to other organism	239.965	4.22493e-97
GO:0006955	BP	immune response	239.965	4.22493e-97
GO:0016310	BP	phosphorylation	239.965	4.22493e-97
GO:0006468	BP	protein phosphorylation	239.965	4.22493e-97
GO:0006468	BP	protein phosphorylation	238.424	2.9042e-96
GO:0016310	BP	phosphorylation	238.424	2.9042e-96
GO:0006468	BP	protein phosphorylation	231.106	2.92271e-94
GO:0016310	BP	phosphorylation	231.106	2.92271e-94
GO:0016310	BP	phosphorylation	236.498	4.53978e-94
GO:0006468	BP	protein phosphorylation	236.498	4.53978e-94
GO:0006468	BP	protein phosphorylation	234.187	4.88634e-93
GO:0016310	BP	phosphorylation	234.187	4.88634e-93
GO:0008152	BP	metabolic process	133.65	2.23157e-30
GO:0005975	BP	carbohydrate metabolic process	133.65	2.23157e-30
GO:0008152	BP	metabolic process	127.487	2.53526e-28
GO:0005975	BP	carbohydrate metabolic process	127.487	2.53526e-28
GO:0008152	BP	metabolic process	123.635	2.05571e-26
GO:0005975	BP	carbohydrate metabolic process	123.635	2.05571e-26
GO:0008152	BP	metabolic process	121.324	6.42591e-26
GO:0005975	BP	carbohydrate metabolic process	121.324	6.42591e-26
GO:0005975	BP	carbohydrate metabolic process	119.783	1.42683e-25
GO:0008152	BP	metabolic process	119.783	1.42683e-25
GO:0008152	BP	metabolic process	116.316	3.63201e-25
GO:0005975	BP	carbohydrate metabolic process	116.316	3.63201e-25
GO:0008152	BP	metabolic process	117.087	1.26224e-24
GO:0005975	BP	carbohydrate metabolic process	117.087	1.26224e-24
GO:0005975	BP	carbohydrate metabolic process	118.242	1.4941e-24
GO:0008152	BP	metabolic process	118.242	1.4941e-24
GO:0005975	BP	carbohydrate metabolic process	117.472	1.70681e-24
GO:0008152	BP	metabolic process	117.472	1.70681e-24
GO:0005975	BP	carbohydrate metabolic process	117.087	2.45595e-24
GO:0008152	BP	metabolic process	117.087	2.45595e-24
GO:0008152	BP	metabolic process	110.538	3.93984e-22
GO:0005975	BP	carbohydrate metabolic process	110.538	3.93984e-22
GO:0016310	BP	phosphorylation	106.686	1.55339e-20
GO:0006468	BP	protein phosphorylation	106.686	1.55339e-20
GO:0016310	BP	phosphorylation	194.897	4.14095e-52
GO:0006414	BP	translational elongation	194.897	4.14095e-52
GO:0006177	BP	GMP biosynthetic process	273.863	9.16918e-77
GO:0009073	BP	aromatic amino acid family biosynthetic process	54.6842	5.38148e-05
GO:0000162	BP	tryptophan biosynthetic process	54.6842	5.38148e-05
GO:0008652	BP	cellular amino acid biosynthetic process	54.6842	5.38148e-05
GO:0000162	BP	tryptophan biosynthetic process	52.373	0.00030245
GO:0009073	BP	aromatic amino acid family biosynthetic process	52.373	0.00030245
GO:0008652	BP	cellular amino acid biosynthetic process	52.373	0.00030245
GO:0000162	BP	tryptophan biosynthetic process	51.9878	0.000446787
GO:0009073	BP	aromatic amino acid family biosynthetic process	51.9878	0.000446787
GO:0008652	BP	cellular amino acid biosynthetic process	51.9878	0.000446787
GO:0050790	BP	regulation of catalytic activity	624.009	0
GO:0007165	BP	signal transduction	624.009	0
GO:0007165	BP	signal transduction	622.083	0
GO:0050790	BP	regulation of catalytic activity	622.083	0
GO:0050790	BP	regulation of catalytic activity	619.772	0
GO:0007165	BP	signal transduction	619.772	0
GO:0050790	BP	regulation of catalytic activity	616.69	0
GO:0007165	BP	signal transduction	616.69	0
GO:0050790	BP	regulation of catalytic activity	610.912	0
GO:0007165	BP	signal transduction	610.912	0
GO:0050790	BP	regulation of catalytic activity	609.757	0
GO:0007165	BP	signal transduction	609.757	0
GO:0007165	BP	signal transduction	605.134	0
GO:0050790	BP	regulation of catalytic activity	605.134	0
GO:0007165	BP	signal transduction	591.267	0
GO:0050790	BP	regulation of catalytic activity	591.267	0
GO:0050790	BP	regulation of catalytic activity	587.03	0
GO:0007165	BP	signal transduction	587.03	0
GO:0007165	BP	signal transduction	586.26	0
GO:0050790	BP	regulation of catalytic activity	586.26	0
GO:0007165	BP	signal transduction	561.992	1.18289e-180
GO:0050790	BP	regulation of catalytic activity	561.992	1.18289e-180
GO:0006310	BP	DNA recombination	199.134	5.44824e-49
GO:0006310	BP	DNA recombination	199.134	5.44824e-49
GO:0006310	BP	DNA recombination	184.882	1.71198e-44
GO:0042631	BP	cellular response to water deprivation	151.369	4.15352e-34
GO:0006310	BP	DNA recombination	151.369	4.15352e-34
GO:0006310	BP	DNA recombination	95.9005	4.18293e-18
GO:0006260	BP	DNA replication	96.2857	3.13255e-17
GO:0009432	BP	SOS response	96.2857	3.13255e-17
GO:0006281	BP	DNA repair	96.2857	3.13255e-17
GO:0006310	BP	DNA recombination	96.2857	3.13255e-17
GO:0032508	BP	DNA duplex unwinding	96.2857	3.13255e-17
GO:0032508	BP	DNA duplex unwinding	96.2857	3.14408e-17
GO:0006310	BP	DNA recombination	96.2857	3.14408e-17
GO:0006260	BP	DNA replication	96.2857	3.14408e-17
GO:0006281	BP	DNA repair	96.2857	3.14408e-17
GO:0006355	BP	regulation of transcription, DNA-templated	171.4	4.57539e-41
GO:0007165	BP	signal transduction	171.4	4.57539e-41
GO:0006355	BP	regulation of transcription, DNA-templated	169.859	1.46181e-40
GO:0007165	BP	signal transduction	169.859	1.46181e-40
GO:0006355	BP	regulation of transcription, DNA-templated	93.5893	2.22772e-16
GO:0007165	BP	signal transduction	93.5893	2.22772e-16
GO:0006355	BP	regulation of transcription, DNA-templated	85.5001	4.43517e-14
GO:0007165	BP	signal transduction	85.5001	4.43517e-14
GO:0006412	BP	translation	404.06	5.1704e-123
GO:0006418	BP	tRNA aminoacylation for protein translation	404.06	5.1704e-123
GO:0006438	BP	valyl-tRNA aminoacylation	404.06	5.1704e-123
GO:0006418	BP	tRNA aminoacylation for protein translation	414.461	5.04754e-119
GO:0106074	BP	aminoacyl-tRNA metabolism involved in translational fidelity	414.461	5.04754e-119
GO:0006438	BP	valyl-tRNA aminoacylation	414.461	5.04754e-119
GO:0006412	BP	translation	414.461	5.04754e-119
GO:0006412	BP	translation	395.586	4.26421e-116
GO:0106074	BP	aminoacyl-tRNA metabolism involved in translational fidelity	395.586	4.26421e-116
GO:0006418	BP	tRNA aminoacylation for protein translation	395.586	4.26421e-116
GO:0006438	BP	valyl-tRNA aminoacylation	395.586	4.26421e-116
GO:0006412	BP	translation	394.045	9.46309e-114
GO:0006438	BP	valyl-tRNA aminoacylation	394.045	9.46309e-114
GO:0006418	BP	tRNA aminoacylation for protein translation	394.045	9.46309e-114
GO:0106074	BP	aminoacyl-tRNA metabolism involved in translational fidelity	394.045	9.46309e-114
GO:0106074	BP	aminoacyl-tRNA metabolism involved in translational fidelity	395.586	1.75474e-113
GO:0006438	BP	valyl-tRNA aminoacylation	395.586	1.75474e-113
GO:0006418	BP	tRNA aminoacylation for protein translation	395.586	1.75474e-113
GO:0006412	BP	translation	395.586	1.75474e-113
GO:0006418	BP	tRNA aminoacylation for protein translation	396.356	4.56614e-113
GO:0106074	BP	aminoacyl-tRNA metabolism involved in translational fidelity	396.356	4.56614e-113
GO:0006438	BP	valyl-tRNA aminoacylation	396.356	4.56614e-113
GO:0006412	BP	translation	396.356	4.56614e-113
GO:0006418	BP	tRNA aminoacylation for protein translation	394.43	7.25288e-112
GO:0006438	BP	valyl-tRNA aminoacylation	394.43	7.25288e-112
GO:0006412	BP	translation	394.43	7.25288e-112
GO:0106074	BP	aminoacyl-tRNA metabolism involved in translational fidelity	394.43	7.25288e-112
GO:0106074	BP	aminoacyl-tRNA metabolism involved in translational fidelity	367.466	8.75247e-100
GO:0006438	BP	valyl-tRNA aminoacylation	367.466	8.75247e-100
GO:0006412	BP	translation	367.466	8.75247e-100
GO:0006418	BP	tRNA aminoacylation for protein translation	367.466	8.75247e-100
GO:0006438	BP	valyl-tRNA aminoacylation	305.834	2.30245e-83
GO:0106074	BP	aminoacyl-tRNA metabolism involved in translational fidelity	305.834	2.30245e-83
GO:0006438	BP	valyl-tRNA aminoacylation	305.834	2.30245e-83
GO:0006412	BP	translation	305.834	2.30245e-83
GO:0006418	BP	tRNA aminoacylation for protein translation	305.834	2.30245e-83
GO:0006396	BP	RNA processing	868.996	0
GO:0000398	BP	mRNA splicing, via spliceosome	868.996	0
GO:0006396	BP	RNA processing	863.603	0
GO:0000398	BP	mRNA splicing, via spliceosome	863.603	0
GO:0000398	BP	mRNA splicing, via spliceosome	852.818	0
GO:0006396	BP	RNA processing	852.818	0
GO:0000398	BP	mRNA splicing, via spliceosome	847.04	0
GO:0006396	BP	RNA processing	847.04	0
GO:0000398	BP	mRNA splicing, via spliceosome	847.04	0
GO:0000349	BP	generation of catalytic spliceosome for first transesterification step	847.04	0
GO:0000398	BP	mRNA splicing, via spliceosome	820.461	0
GO:0006396	BP	RNA processing	820.461	0
GO:0000398	BP	mRNA splicing, via spliceosome	515.768	1.14357e-156
GO:0006396	BP	RNA processing	515.768	1.14357e-156
GO:0000398	BP	mRNA splicing, via spliceosome	506.908	3.59403e-153
GO:0006396	BP	RNA processing	506.908	3.59403e-153
GO:0000398	BP	mRNA splicing, via spliceosome	496.893	3.49465e-150
GO:0006396	BP	RNA processing	496.893	3.49465e-150
GO:0000398	BP	mRNA splicing, via spliceosome	495.352	1.99421e-149
GO:0006351	BP	transcription, DNA-templated	495.352	1.99421e-149
GO:0006283	BP	transcription-coupled nucleotide-excision repair	495.352	1.99421e-149
GO:0006396	BP	RNA processing	495.352	1.99421e-149
GO:0001824	BP	blastocyst development	495.352	1.99421e-149
GO:0000398	BP	mRNA splicing, via spliceosome	492.656	1.58694e-148
GO:0006396	BP	RNA processing	492.656	1.58694e-148
GO:0000398	BP	mRNA splicing, via spliceosome	492.656	1.58694e-148
GO:0006396	BP	RNA processing	492.656	1.58694e-148
GO:0000398	BP	mRNA splicing, via spliceosome	492.271	1.88775e-148
GO:0006396	BP	RNA processing	492.271	1.88775e-148
GO:0006396	BP	RNA processing	475.707	1.31712e-142
GO:0000398	BP	mRNA splicing, via spliceosome	475.707	1.31712e-142
GO:0005975	BP	carbohydrate metabolic process	213.001	1.72325e-146
GO:0006006	BP	glucose metabolic process	213.001	1.72325e-146
GO:0006098	BP	pentose-phosphate shunt	213.001	1.72325e-146
GO:0009051	BP	pentose-phosphate shunt, oxidative branch	213.001	1.72325e-146
GO:0005975	BP	carbohydrate metabolic process	219.164	9.23237e-145
GO:0006098	BP	pentose-phosphate shunt	219.164	9.23237e-145
GO:0009051	BP	pentose-phosphate shunt, oxidative branch	219.164	9.23237e-145
GO:0006006	BP	glucose metabolic process	219.164	9.23237e-145
GO:0009051	BP	pentose-phosphate shunt, oxidative branch	201.445	9.97707e-134
GO:0005975	BP	carbohydrate metabolic process	201.445	9.97707e-134
GO:0006006	BP	glucose metabolic process	201.445	9.97707e-134
GO:0006098	BP	pentose-phosphate shunt	201.445	9.97707e-134
GO:0006006	BP	glucose metabolic process	197.978	1.12948e-133
GO:0009051	BP	pentose-phosphate shunt, oxidative branch	197.978	1.12948e-133
GO:0006098	BP	pentose-phosphate shunt	197.978	1.12948e-133
GO:0009051	BP	pentose-phosphate shunt, oxidative branch	197.978	1.12948e-133
GO:0006006	BP	glucose metabolic process	197.978	1.12948e-133
GO:0005975	BP	carbohydrate metabolic process	197.978	1.12948e-133
GO:0006098	BP	pentose-phosphate shunt	195.282	1.79509e-133
GO:0009051	BP	pentose-phosphate shunt, oxidative branch	195.282	1.79509e-133
GO:0005975	BP	carbohydrate metabolic process	195.282	1.79509e-133
GO:0006006	BP	glucose metabolic process	195.282	1.79509e-133
GO:0009051	BP	pentose-phosphate shunt, oxidative branch	194.897	4.44037e-133
GO:0005975	BP	carbohydrate metabolic process	194.897	4.44037e-133
GO:0006006	BP	glucose metabolic process	194.897	4.44037e-133
GO:0006098	BP	pentose-phosphate shunt	194.897	4.44037e-133
GO:0006006	BP	glucose metabolic process	188.734	8.40257e-132
GO:0009051	BP	pentose-phosphate shunt, oxidative branch	188.734	8.40257e-132
GO:0005975	BP	carbohydrate metabolic process	188.734	8.40257e-132
GO:0006098	BP	pentose-phosphate shunt	188.734	8.40257e-132
GO:0009051	BP	pentose-phosphate shunt, oxidative branch	188.734	8.40257e-132
GO:0006006	BP	glucose metabolic process	188.734	8.40257e-132
GO:0005975	BP	carbohydrate metabolic process	193.356	1.05502e-124
GO:0006006	BP	glucose metabolic process	193.356	1.05502e-124
GO:0006098	BP	pentose-phosphate shunt	193.356	1.05502e-124
GO:0009051	BP	pentose-phosphate shunt, oxidative branch	193.356	1.05502e-124
GO:0006098	BP	pentose-phosphate shunt	125.176	7.70288e-78
GO:0006006	BP	glucose metabolic process	125.176	7.70288e-78
GO:0005975	BP	carbohydrate metabolic process	125.176	7.70288e-78
GO:0006006	BP	glucose metabolic process	136.732	1.74118e-75
GO:0005975	BP	carbohydrate metabolic process	136.732	1.74118e-75
GO:0006098	BP	pentose-phosphate shunt	136.732	1.74118e-75
GO:0019637	BP	organophosphate metabolic process	136.732	1.74118e-75
GO:0006739	BP	NADP metabolic process	136.732	1.74118e-75
GO:0006289	BP	nucleotide-excision repair	261.536	2.90559e-71
GO:0006139	BP	nucleobase-containing compound metabolic process	261.536	2.90559e-71
GO:0032508	BP	DNA duplex unwinding	261.536	2.90559e-71
GO:0006974	BP	cellular response to DNA damage stimulus	258.455	3.46118e-70
GO:0006289	BP	nucleotide-excision repair	258.455	3.46118e-70
GO:0006139	BP	nucleobase-containing compound metabolic process	258.455	3.46118e-70
GO:0032508	BP	DNA duplex unwinding	258.455	3.46118e-70
GO:0006139	BP	nucleobase-containing compound metabolic process	232.261	2.03519e-60
GO:0033683	BP	nucleotide-excision repair, DNA incision	232.261	2.03519e-60
GO:0045951	BP	positive regulation of mitotic recombination	232.261	2.03519e-60
GO:0006289	BP	nucleotide-excision repair	232.261	2.03519e-60
GO:0006366	BP	transcription by RNA polymerase II	232.261	2.03519e-60
GO:0006974	BP	cellular response to DNA damage stimulus	232.261	2.03519e-60
GO:0006281	BP	DNA repair	232.261	2.03519e-60
GO:0000717	BP	nucleotide-excision repair, DNA duplex unwinding	232.261	2.03519e-60
GO:0009411	BP	response to UV	232.261	2.03519e-60
GO:0009408	BP	response to heat	232.261	2.03519e-60
GO:0000398	BP	mRNA splicing, via spliceosome	200.675	6.46184e-57
GO:0006397	BP	mRNA processing	200.675	6.46184e-57
GO:0008380	BP	RNA splicing	200.675	6.46184e-57
GO:0008380	BP	RNA splicing	201.83	1.78939e-53
GO:0000398	BP	mRNA splicing, via spliceosome	201.83	1.78939e-53
GO:0006397	BP	mRNA processing	201.83	1.78939e-53
GO:0006397	BP	mRNA processing	200.29	1.33627e-52
GO:0008380	BP	RNA splicing	200.29	1.33627e-52
GO:0000398	BP	mRNA splicing, via spliceosome	200.29	1.33627e-52
GO:0006397	BP	mRNA processing	200.29	1.5529e-52
GO:0000398	BP	mRNA splicing, via spliceosome	200.29	1.5529e-52
GO:0008380	BP	RNA splicing	200.29	1.5529e-52
GO:0000398	BP	mRNA splicing, via spliceosome	199.519	5.88941e-52
GO:0006397	BP	mRNA processing	199.519	5.88941e-52
GO:0008380	BP	RNA splicing	199.519	5.88941e-52
GO:0008380	BP	RNA splicing	196.823	1.42367e-51
GO:0006397	BP	mRNA processing	196.823	1.42367e-51
GO:0000398	BP	mRNA splicing, via spliceosome	196.823	1.42367e-51
GO:0032508	BP	DNA duplex unwinding	189.504	3.7911e-50
GO:0006289	BP	nucleotide-excision repair	189.504	3.7911e-50
GO:0006139	BP	nucleobase-containing compound metabolic process	189.504	3.7911e-50
GO:0008380	BP	RNA splicing	182.57	8.96765e-47
GO:0006397	BP	mRNA processing	182.57	8.96765e-47
GO:0010226	BP	response to lithium ion	182.57	8.96765e-47
GO:0009651	BP	response to salt stress	182.57	8.96765e-47
GO:0000398	BP	mRNA splicing, via spliceosome	182.57	8.96765e-47
GO:0006974	BP	cellular response to DNA damage stimulus	177.563	2.02432e-42
GO:0006289	BP	nucleotide-excision repair	177.563	2.02432e-42
GO:0006139	BP	nucleobase-containing compound metabolic process	177.563	2.02432e-42
GO:0032508	BP	DNA duplex unwinding	177.563	2.02432e-42
GO:0015031	BP	protein transport	70.0922	6.91048e-19
GO:0016192	BP	vesicle-mediated transport	70.0922	6.91048e-19
GO:0048278	BP	vesicle docking	89.7373	2.47845e-17
GO:0016192	BP	vesicle-mediated transport	89.7373	2.47845e-17
GO:0015031	BP	protein transport	89.7373	2.47845e-17
GO:0006906	BP	vesicle fusion	89.7373	2.47845e-17
GO:0006886	BP	intracellular protein transport	89.7373	2.47845e-17
GO:0006886	BP	intracellular protein transport	89.7373	2.47845e-17
GO:0015031	BP	protein transport	91.2781	4.96059e-17
GO:0015031	BP	protein transport	89.7373	1.11516e-16
[truncated: 32,806 more rows]

## Sheet: A. palmeri
Supplementary Table 12. Functional Annotation of miRNA targeted genes predicted in A. palmeri genome.
Biological process
GO ID	Type	Description	Bit-Score	eValue
GO:0015074	BP	DNA integration	1451.8	0
GO:0015074	BP	DNA integration	915.99	0
GO:0015074	BP	DNA integration	844.343	0
GO:0015074	BP	DNA integration	686.797	0
GO:0015074	BP	DNA integration	679.478	0
GO:0006278	BP	RNA-templated DNA biosynthetic process	679.478	0
GO:0006508	BP	proteolysis	679.478	0
GO:0015074	BP	DNA integration	799.66	0
GO:0015074	BP	DNA integration	589.726	0
GO:0015074	BP	DNA integration	454.136	0
GO:0098869	BP	cellular oxidant detoxification	452.981	0
GO:0015074	BP	DNA integration	452.981	0
GO:0015074	BP	DNA integration	445.277	0
GO:0006278	BP	RNA-templated DNA biosynthetic process	445.277	0
GO:0006508	BP	proteolysis	445.277	0
GO:0006508	BP	proteolysis	445.277	0
GO:0015074	BP	DNA integration	445.277	0
GO:0006278	BP	RNA-templated DNA biosynthetic process	445.277	0
GO:0015074	BP	DNA integration	444.506	0
GO:0006508	BP	proteolysis	444.506	0
GO:0006278	BP	RNA-templated DNA biosynthetic process	444.506	0
GO:0015074	BP	DNA integration	444.121	0
GO:0006508	BP	proteolysis	442.965	0
GO:0006278	BP	RNA-templated DNA biosynthetic process	442.965	0
GO:0015074	BP	DNA integration	442.965	0
GO:0009725	BP	response to hormone	303.908	9.4264e-121
GO:0009734	BP	auxin-activated signaling pathway	303.908	9.4264e-121
GO:0006355	BP	regulation of transcription, DNA-templated	303.908	9.4264e-121
GO:0006355	BP	regulation of transcription, DNA-templated	175.637	2.57058e-77
GO:0009734	BP	auxin-activated signaling pathway	175.637	2.57058e-77
GO:0009725	BP	response to hormone	175.637	2.57058e-77
GO:0006355	BP	regulation of transcription, DNA-templated	174.481	5.24461e-76
GO:0009725	BP	response to hormone	174.481	5.24461e-76
GO:0009734	BP	auxin-activated signaling pathway	174.481	5.24461e-76
GO:0009725	BP	response to hormone	155.221	1.09169e-71
GO:0006355	BP	regulation of transcription, DNA-templated	155.221	1.09169e-71
GO:0009734	BP	auxin-activated signaling pathway	155.221	1.09169e-71
GO:0006355	BP	regulation of transcription, DNA-templated	114.39	2.78848e-49
GO:0009734	BP	auxin-activated signaling pathway	114.39	2.78848e-49
GO:0009725	BP	response to hormone	114.39	2.78848e-49
GO:0009734	BP	auxin-activated signaling pathway	165.622	2.81387e-49
GO:0006355	BP	regulation of transcription, DNA-templated	165.622	2.81387e-49
GO:0009725	BP	response to hormone	165.622	2.81387e-49
GO:0006355	BP	regulation of transcription, DNA-templated	174.096	1.09299e-47
GO:0009725	BP	response to hormone	174.096	1.09299e-47
GO:0009734	BP	auxin-activated signaling pathway	174.096	1.09299e-47
GO:0009725	BP	response to hormone	169.859	2.52446e-47
GO:0009734	BP	auxin-activated signaling pathway	169.859	2.52446e-47
GO:0006355	BP	regulation of transcription, DNA-templated	169.859	2.52446e-47
GO:0009734	BP	auxin-activated signaling pathway	103.605	9.62738e-20
GO:0006355	BP	regulation of transcription, DNA-templated	103.605	9.62738e-20
GO:0009725	BP	response to hormone	103.605	9.62738e-20
GO:0006355	BP	regulation of transcription, DNA-templated	100.138	1.11541e-18
GO:0009734	BP	auxin-activated signaling pathway	100.138	1.11541e-18
GO:0009725	BP	response to hormone	100.138	1.11541e-18
GO:0043048	BP	dolichyl monophosphate biosynthetic process	88.5817	1.86521e-25
GO:0009555	BP	pollen development	88.5817	1.86521e-25
GO:0043048	BP	dolichyl monophosphate biosynthetic process	88.5817	1.86521e-25
GO:0006486	BP	protein glycosylation	88.5817	1.86521e-25
GO:0010483	BP	pollen tube reception	88.5817	1.86521e-25
GO:0016310	BP	phosphorylation	88.5817	1.86521e-25
GO:0043048	BP	dolichyl monophosphate biosynthetic process	87.0409	3.15741e-25
GO:0016310	BP	phosphorylation	87.0409	3.15741e-25
GO:0043048	BP	dolichyl monophosphate biosynthetic process	87.0409	3.15741e-25
GO:0016310	BP	phosphorylation	85.1149	9.7802e-25
GO:0043048	BP	dolichyl monophosphate biosynthetic process	85.1149	9.7802e-25
GO:0016310	BP	phosphorylation	85.8853	1.82432e-24
GO:0016310	BP	phosphorylation	85.8853	1.82432e-24
GO:0043048	BP	dolichyl monophosphate biosynthetic process	85.8853	1.82432e-24
GO:0043048	BP	dolichyl monophosphate biosynthetic process	85.8853	1.82432e-24
GO:0043048	BP	dolichyl monophosphate biosynthetic process	85.8853	1.82432e-24
GO:0043048	BP	dolichyl monophosphate biosynthetic process	84.3445	4.26469e-24
GO:0090502	BP	RNA phosphodiester bond hydrolysis, endonucleolytic	84.3445	4.26469e-24
GO:0016310	BP	phosphorylation	84.3445	4.26469e-24
GO:0016310	BP	phosphorylation	81.2629	5.36319e-24
GO:0016310	BP	phosphorylation	99.3673	6.64365e-24
GO:0016310	BP	phosphorylation	85.8853	7.57577e-24
GO:0043048	BP	dolichyl monophosphate biosynthetic process	85.8853	7.57577e-24
GO:0043048	BP	dolichyl monophosphate biosynthetic process	83.9593	3.48383e-23
GO:0016310	BP	phosphorylation	83.9593	3.48383e-23
GO:0016310	BP	phosphorylation	80.1073	9.80436e-21
GO:0043048	BP	dolichyl monophosphate biosynthetic process	80.1073	9.80436e-21
GO:0009451	BP	RNA modification	723.391	0
GO:0009451	BP	RNA modification	714.916	0
GO:0009451	BP	RNA modification	713.761	0
GO:0009451	BP	RNA modification	712.99	0
GO:0009451	BP	RNA modification	680.633	0
GO:0009451	BP	RNA modification	661.759	0
GO:0009451	BP	RNA modification	474.552	1.12299e-144
GO:0009451	BP	RNA modification	469.544	1.33169e-142
GO:0009451	BP	RNA modification	464.922	7.63451e-141
GO:0009451	BP	RNA modification	464.922	7.63451e-141
GO:0009451	BP	RNA modification	453.751	9.89495e-139
GO:0009451	BP	RNA modification	450.284	1.60418e-135
GO:0006260	BP	DNA replication	169.859	7.06034e-93
GO:0006270	BP	DNA replication initiation	169.859	7.06034e-93
GO:0033314	BP	mitotic DNA replication checkpoint signaling	169.859	7.06034e-93
GO:0006260	BP	DNA replication	169.859	7.06034e-93
GO:0006260	BP	DNA replication	171.014	1.8516e-92
GO:0006260	BP	DNA replication	175.252	2.15179e-89
GO:0015074	BP	DNA integration	90.5077	4.16712e-39
GO:0015074	BP	DNA integration	113.235	3.73296e-38
GO:0015074	BP	DNA integration	104.76	2.7944e-37
GO:0033314	BP	mitotic DNA replication checkpoint signaling	117.087	9.1036e-37
GO:1902969	BP	mitotic DNA replication	117.087	9.1036e-37
GO:0006260	BP	DNA replication	117.087	9.1036e-37
GO:0015074	BP	DNA integration	100.138	1.12963e-34
GO:0006351	BP	transcription, DNA-templated	93.2041	8.51434e-45
GO:0006351	BP	transcription, DNA-templated	77.7962	8.92191e-39
GO:0006351	BP	transcription, DNA-templated	75.8702	1.46429e-36
GO:0006351	BP	transcription, DNA-templated	81.2629	6.88889e-32
GO:0006351	BP	transcription, DNA-templated	82.0333	2.2555e-29
GO:0006397	BP	mRNA processing	909.442	0
GO:0016180	BP	snRNA processing	898.271	0
GO:0006397	BP	mRNA processing	898.271	0
GO:0006397	BP	mRNA processing	889.026	0
GO:0006397	BP	mRNA processing	879.011	0
GO:0006398	BP	mRNA 3'-end processing by stem-loop binding and cleavage	764.222	0
GO:0006378	BP	mRNA polyadenylation	764.222	0
GO:0090502	BP	RNA phosphodiester bond hydrolysis, endonucleolytic	764.222	0
GO:0090305	BP	nucleic acid phosphodiester bond hydrolysis	764.222	0
GO:0006397	BP	mRNA processing	764.222	0
GO:0031123	BP	RNA 3'-end processing	575.859	0
GO:0006397	BP	mRNA processing	575.859	0
GO:0006397	BP	mRNA processing	566.229	5.92835e-180
GO:0006397	BP	mRNA processing	556.984	8.56152e-177
GO:0006397	BP	mRNA processing	556.984	8.56152e-177
GO:0006397	BP	mRNA processing	556.984	8.56152e-177
GO:0006397	BP	mRNA processing	556.984	8.56152e-177
GO:0006397	BP	mRNA processing	556.984	8.56152e-177
GO:0006397	BP	mRNA processing	556.984	8.56152e-177
GO:0006397	BP	mRNA processing	556.984	8.56152e-177
GO:0006397	BP	mRNA processing	556.984	8.56152e-177
GO:0006397	BP	mRNA processing	556.984	8.56152e-177
GO:0006397	BP	mRNA processing	554.288	7.53101e-176
GO:0006398	BP	mRNA 3'-end processing by stem-loop binding and cleavage	555.058	7.89022e-176
GO:0006397	BP	mRNA processing	555.058	7.89022e-176
GO:1900087	BP	positive regulation of G1/S transition of mitotic cell cycle	555.058	7.89022e-176
GO:1900087	BP	positive regulation of G1/S transition of mitotic cell cycle	555.058	7.89022e-176
GO:1900087	BP	positive regulation of G1/S transition of mitotic cell cycle	555.058	7.89022e-176
GO:0090502	BP	RNA phosphodiester bond hydrolysis, endonucleolytic	555.058	7.89022e-176
GO:0031124	BP	mRNA 3'-end processing	555.058	7.89022e-176
GO:0006378	BP	mRNA polyadenylation	555.058	7.89022e-176
GO:0090503	BP	RNA phosphodiester bond hydrolysis, exonucleolytic	555.058	7.89022e-176
GO:0006398	BP	mRNA 3'-end processing by stem-loop binding and cleavage	555.058	7.89022e-176
GO:0006398	BP	mRNA 3'-end processing by stem-loop binding and cleavage	555.058	7.89022e-176
GO:0006398	BP	mRNA 3'-end processing by stem-loop binding and cleavage	555.058	7.89022e-176
GO:0006398	BP	mRNA 3'-end processing by stem-loop binding and cleavage	555.058	7.89022e-176
GO:0031124	BP	mRNA 3'-end processing	555.058	7.89022e-176
GO:0006397	BP	mRNA processing	547.354	2.97335e-173
GO:0006457	BP	protein folding	713.375	0
GO:0006457	BP	protein folding	697.967	0
GO:0006457	BP	protein folding	697.967	0
GO:0006457	BP	protein folding	681.019	0
GO:0010073	BP	meristem maintenance	113.62	1.05493e-27
GO:0048507	BP	meristem development	113.62	1.05493e-27
GO:0048507	BP	meristem development	100.138	2.82967e-27
GO:0010073	BP	meristem maintenance	100.138	2.82967e-27
GO:0010073	BP	meristem maintenance	123.635	1.61141e-26
GO:0048507	BP	meristem development	123.635	1.61141e-26
GO:0010073	BP	meristem maintenance	123.635	1.61141e-26
GO:0048507	BP	meristem development	123.635	1.61141e-26
GO:0048507	BP	meristem development	122.479	2.17428e-25
GO:0010073	BP	meristem maintenance	122.479	2.17428e-25
GO:0048507	BP	meristem development	120.553	2.53242e-25
GO:0010073	BP	meristem maintenance	120.553	2.53242e-25
GO:0015074	BP	DNA integration	1286.94	0
GO:0015074	BP	DNA integration	1209.51	0
GO:0098869	BP	cellular oxidant detoxification	1184.09	0
GO:0015074	BP	DNA integration	1184.09	0
GO:0098869	BP	cellular oxidant detoxification	1174.07	0
GO:0015074	BP	DNA integration	1174.07	0
GO:0015074	BP	DNA integration	1119.76	0
GO:0015074	BP	DNA integration	1061.6	0
GO:0015074	BP	DNA integration	1047.34	0
GO:0015074	BP	DNA integration	1045.8	0
GO:0015074	BP	DNA integration	1011.13	0
GO:0015074	BP	DNA integration	1005.74	0
GO:0006278	BP	RNA-templated DNA biosynthetic process	976.852	0
GO:0015074	BP	DNA integration	976.852	0
GO:0006508	BP	proteolysis	976.852	0
GO:0015074	BP	DNA integration	961.444	0
GO:0015074	BP	DNA integration	929.858	0
GO:0015074	BP	DNA integration	901.738	0
GO:0015074	BP	DNA integration	865.529	0
GO:0006355	BP	regulation of transcription, DNA-templated	865.529	0
GO:0015074	BP	DNA integration	854.358	0
GO:0015074	BP	DNA integration	844.729	0
GO:0015074	BP	DNA integration	765.377	0
GO:0006508	BP	proteolysis	765.377	0
GO:0006278	BP	RNA-templated DNA biosynthetic process	765.377	0
GO:0015074	BP	DNA integration	182.185	9.80328e-43
GO:0007049	BP	cell cycle	164.081	4.37661e-38
GO:0016559	BP	peroxisome fission	164.081	4.37661e-38
GO:0051301	BP	cell division	164.081	4.37661e-38
GO:0007031	BP	peroxisome organization	164.081	4.37661e-38
GO:0000266	BP	mitochondrial fission	164.081	4.37661e-38
GO:0016567	BP	protein ubiquitination	684.1	0
GO:0016567	BP	protein ubiquitination	663.3	0
GO:0016567	BP	protein ubiquitination	654.44	0
GO:0016567	BP	protein ubiquitination	652.899	0
GO:0016567	BP	protein ubiquitination	629.402	0
GO:0016567	BP	protein ubiquitination	458.373	1.08399e-143
GO:0016567	BP	protein ubiquitination	362.073	2.94338e-108
GO:0016567	BP	protein ubiquitination	342.043	6.12378e-101
GO:0016567	BP	protein ubiquitination	306.99	2.50279e-88
GO:0016567	BP	protein ubiquitination	306.22	7.60096e-88
GO:0016567	BP	protein ubiquitination	305.064	8.96254e-88
GO:0008652	BP	cellular amino acid biosynthetic process	110.538	7.27102e-25
GO:0009073	BP	aromatic amino acid family biosynthetic process	110.538	7.27102e-25
GO:0009423	BP	chorismate biosynthetic process	110.538	7.27102e-25
GO:0009073	BP	aromatic amino acid family biosynthetic process	114.39	2.40328e-23
GO:0009423	BP	chorismate biosynthetic process	114.39	2.40328e-23
GO:0008652	BP	cellular amino acid biosynthetic process	114.39	2.40328e-23
GO:0008652	BP	cellular amino acid biosynthetic process	114.39	2.40903e-23
GO:0009423	BP	chorismate biosynthetic process	114.39	2.40903e-23
GO:0009073	BP	aromatic amino acid family biosynthetic process	114.39	2.40903e-23
GO:0008652	BP	cellular amino acid biosynthetic process	113.62	4.37176e-23
GO:0009423	BP	chorismate biosynthetic process	113.62	4.37176e-23
GO:0009073	BP	aromatic amino acid family biosynthetic process	113.62	4.37176e-23
GO:0009423	BP	chorismate biosynthetic process	113.235	5.24244e-23
GO:0009073	BP	aromatic amino acid family biosynthetic process	113.235	5.24244e-23
GO:0008652	BP	cellular amino acid biosynthetic process	113.235	5.24244e-23
GO:0009073	BP	aromatic amino acid family biosynthetic process	111.694	8.00197e-23
GO:0009423	BP	chorismate biosynthetic process	111.694	8.00197e-23
GO:0008652	BP	cellular amino acid biosynthetic process	111.694	8.00197e-23
GO:0009073	BP	aromatic amino acid family biosynthetic process	112.079	1.08024e-22
GO:0009423	BP	chorismate biosynthetic process	112.079	1.08024e-22
GO:0008652	BP	cellular amino acid biosynthetic process	112.079	1.08024e-22
GO:0009423	BP	chorismate biosynthetic process	109.768	4.87576e-22
GO:0009073	BP	aromatic amino acid family biosynthetic process	109.768	4.87576e-22
GO:0008652	BP	cellular amino acid biosynthetic process	109.768	4.87576e-22
GO:0009073	BP	aromatic amino acid family biosynthetic process	110.153	6.32176e-22
GO:0009423	BP	chorismate biosynthetic process	110.153	6.32176e-22
GO:0008652	BP	cellular amino acid biosynthetic process	110.153	6.32176e-22
GO:0009073	BP	aromatic amino acid family biosynthetic process	104.76	2.14571e-20
GO:0009611	BP	response to wounding	104.76	2.14571e-20
GO:0008652	BP	cellular amino acid biosynthetic process	104.76	2.14571e-20
GO:0009423	BP	chorismate biosynthetic process	104.76	2.14571e-20
GO:0009423	BP	chorismate biosynthetic process	104.76	2.14571e-20
GO:0009073	BP	aromatic amino acid family biosynthetic process	104.76	2.14571e-20
GO:0015074	BP	DNA integration	957.207	0
GO:0015074	BP	DNA integration	926.391	0
GO:0015074	BP	DNA integration	923.309	0
GO:0098869	BP	cellular oxidant detoxification	914.835	0
GO:0015074	BP	DNA integration	914.835	0
GO:0098869	BP	cellular oxidant detoxification	893.264	0
GO:0015074	BP	DNA integration	893.264	0
GO:0015074	BP	DNA integration	844.343	0
GO:0015074	BP	DNA integration	832.787	0
GO:0015074	BP	DNA integration	800.431	0
GO:0015074	BP	DNA integration	784.637	0
GO:0015074	BP	DNA integration	780.015	0
GO:0006278	BP	RNA-templated DNA biosynthetic process	756.903	0
GO:0015074	BP	DNA integration	756.903	0
GO:0006508	BP	proteolysis	756.903	0
GO:0015074	BP	DNA integration	755.747	0
GO:0015074	BP	DNA integration	755.747	0
GO:0015074	BP	DNA integration	749.199	0
GO:0015074	BP	DNA integration	735.717	0
GO:0015074	BP	DNA integration	728.013	0
GO:0015074	BP	DNA integration	699.123	0
GO:0006355	BP	regulation of transcription, DNA-templated	699.123	0
GO:0015074	BP	DNA integration	676.781	0
GO:0006508	BP	proteolysis	464.537	0
GO:0051726	BP	regulation of cell cycle	178.333	7.20515e-79
GO:0006357	BP	regulation of transcription by RNA polymerase II	178.333	7.20515e-79
GO:0000082	BP	G1/S transition of mitotic cell cycle	178.333	7.20515e-79
GO:0006351	BP	transcription, DNA-templated	178.333	7.20515e-79
GO:0006869	BP	lipid transport	302.753	4.91556e-87
GO:0006869	BP	lipid transport	296.59	6.02089e-85
GO:0006869	BP	lipid transport	295.049	1.72164e-84
GO:0006979	BP	response to oxidative stress	296.204	1.94654e-84
GO:0098869	BP	cellular oxidant detoxification	296.204	1.94654e-84
GO:0006869	BP	lipid transport	288.5	3.87162e-82
GO:0006869	BP	lipid transport	288.5	3.87162e-82
GO:0006869	BP	lipid transport	284.648	9.42515e-81
GO:0006869	BP	lipid transport	282.722	1.70753e-80
GO:0006869	BP	lipid transport	276.559	4.88285e-78
GO:0006869	BP	lipid transport	276.559	5.62008e-78
GO:0006869	BP	lipid transport	275.404	1.07652e-77
GO:0009306	BP	protein secretion	268.855	4.37877e-76
GO:0006869	BP	lipid transport	268.855	4.37877e-76
GO:0006869	BP	lipid transport	270.396	5.81614e-76
GO:0006869	BP	lipid transport	265.003	4.01349e-74
GO:0015074	BP	DNA integration	227.254	2.88818e-93
GO:0015074	BP	DNA integration	221.476	1.8408e-90
GO:0015074	BP	DNA integration	202.986	5.89957e-73
GO:0015074	BP	DNA integration	189.889	8.53345e-63
GO:0015074	BP	DNA integration	217.624	3.08209e-62
GO:0006952	BP	defense response	217.624	3.08209e-62
GO:0015074	BP	DNA integration	201.83	8.39248e-54
GO:0015074	BP	DNA integration	184.111	4.00958e-48
GO:0015074	BP	DNA integration	150.599	5.18668e-41
GO:0006278	BP	RNA-templated DNA biosynthetic process	150.599	5.18668e-41
GO:0015074	BP	DNA integration	172.555	1.16202e-40
GO:0015074	BP	DNA integration	168.318	3.75076e-39
GO:0006413	BP	translational initiation	261.922	9.29437e-115
GO:0006412	BP	translation	261.922	9.29437e-115
GO:0006355	BP	regulation of transcription, DNA-templated	251.906	2.9614e-110
GO:0090502	BP	RNA phosphodiester bond hydrolysis, endonucleolytic	242.662	7.17871e-92
GO:0090502	BP	RNA phosphodiester bond hydrolysis, endonucleolytic	281.952	1.38514e-91
GO:0090305	BP	nucleic acid phosphodiester bond hydrolysis	102.449	3.03702e-41
GO:0006281	BP	DNA repair	102.449	3.03702e-41
GO:0090305	BP	nucleic acid phosphodiester bond hydrolysis	86.2705	3.89086e-35
GO:0006281	BP	DNA repair	86.2705	3.89086e-35
GO:0006278	BP	RNA-templated DNA biosynthetic process	86.2705	3.89086e-35
GO:0006508	BP	proteolysis	503.442	4.20583e-148
GO:0006508	BP	proteolysis	506.138	1.09818e-151
GO:0046166	BP	glyceraldehyde-3-phosphate biosynthetic process	118.627	4.56212e-52
GO:0006096	BP	glycolytic process	118.627	4.56212e-52
GO:0006094	BP	gluconeogenesis	118.627	4.56212e-52
GO:0006096	BP	glycolytic process	118.627	4.56212e-52
GO:0019563	BP	glycerol catabolic process	118.627	4.56212e-52
GO:0006096	BP	glycolytic process	111.694	4.62605e-45
GO:0006096	BP	glycolytic process	94.7449	2.67824e-34
GO:0006096	BP	glycolytic process	100.138	3.27754e-34
GO:0046166	BP	glyceraldehyde-3-phosphate biosynthetic process	100.138	3.27754e-34
GO:0006094	BP	gluconeogenesis	100.138	3.27754e-34
GO:0019563	BP	glycerol catabolic process	100.138	3.27754e-34
GO:0006096	BP	glycolytic process	100.138	3.27754e-34
GO:0006096	BP	glycolytic process	92.0485	8.20685e-34
GO:0006094	BP	gluconeogenesis	92.0485	8.20685e-34
GO:0006096	BP	glycolytic process	92.0485	8.20685e-34
GO:0006094	BP	gluconeogenesis	92.0485	8.20685e-34
GO:0006096	BP	glycolytic process	92.0485	8.20685e-34
GO:0046166	BP	glyceraldehyde-3-phosphate biosynthetic process	92.0485	8.20685e-34
GO:0044262	BP	cellular carbohydrate metabolic process	92.0485	8.20685e-34
GO:0010043	BP	response to zinc ion	92.0485	8.20685e-34
GO:0019563	BP	glycerol catabolic process	92.0485	8.20685e-34
GO:0006096	BP	glycolytic process	91.2781	1.06928e-33
GO:0006096	BP	glycolytic process	89.3521	1.25175e-33
GO:0006094	BP	gluconeogenesis	89.3521	1.25175e-33
GO:0006094	BP	gluconeogenesis	87.0409	4.53895e-33
GO:0006096	BP	glycolytic process	87.0409	4.53895e-33
GO:0006096	BP	glycolytic process	91.2781	4.92763e-33
GO:0019242	BP	methylglyoxal biosynthetic process	87.0409	5.72034e-33
GO:0019563	BP	glycerol catabolic process	87.0409	5.72034e-33
GO:0006096	BP	glycolytic process	87.0409	5.72034e-33
GO:0006094	BP	gluconeogenesis	87.0409	5.72034e-33
GO:0006096	BP	glycolytic process	87.0409	5.72034e-33
GO:0006094	BP	gluconeogenesis	87.0409	5.72034e-33
GO:0046166	BP	glyceraldehyde-3-phosphate biosynthetic process	87.0409	5.72034e-33
GO:0046166	BP	glyceraldehyde-3-phosphate biosynthetic process	87.0409	5.72034e-33
GO:0006094	BP	gluconeogenesis	87.0409	5.72034e-33
GO:0006096	BP	glycolytic process	87.0409	5.72034e-33
GO:0006096	BP	glycolytic process	87.4261	6.47538e-33
GO:0006094	BP	gluconeogenesis	87.4261	6.47538e-33
GO:0006094	BP	gluconeogenesis	87.4261	6.47538e-33
GO:0006096	BP	glycolytic process	87.4261	6.47538e-33
GO:0006094	BP	gluconeogenesis	87.4261	7.76541e-33
GO:0006096	BP	glycolytic process	87.4261	7.76541e-33
GO:0015074	BP	DNA integration	277.715	0
GO:0015074	BP	DNA integration	275.404	0
GO:0015074	BP	DNA integration	266.159	8.01184e-168
GO:0015074	BP	DNA integration	274.633	1.15711e-159
GO:0015074	BP	DNA integration	239.58	1.42752e-152
GO:0015074	BP	DNA integration	214.542	9.26382e-133
GO:0015074	BP	DNA integration	202.986	7.98833e-123
GO:0015074	BP	DNA integration	188.348	1.97126e-122
GO:0015074	BP	DNA integration	158.688	6.73988e-36
GO:0090502	BP	RNA phosphodiester bond hydrolysis, endonucleolytic	272.322	0
GO:0015074	BP	DNA integration	272.322	0
GO:0071897	BP	DNA biosynthetic process	272.322	0
GO:0006310	BP	DNA recombination	272.322	0
GO:0015074	BP	DNA integration	268.47	0
GO:0090502	BP	RNA phosphodiester bond hydrolysis, endonucleolytic	268.47	0
GO:0006310	BP	DNA recombination	268.47	0
GO:0071897	BP	DNA biosynthetic process	268.47	0
GO:0090502	BP	RNA phosphodiester bond hydrolysis, endonucleolytic	264.233	0
GO:0006310	BP	DNA recombination	264.233	0
GO:0015074	BP	DNA integration	264.233	0
GO:0071897	BP	DNA biosynthetic process	264.233	0
GO:0090502	BP	RNA phosphodiester bond hydrolysis, endonucleolytic	257.684	0
GO:0071897	BP	DNA biosynthetic process	257.684	0
GO:0006310	BP	DNA recombination	257.684	0
GO:0015074	BP	DNA integration	257.684	0
GO:0015074	BP	DNA integration	239.965	0
GO:0006310	BP	DNA recombination	239.965	0
GO:0071897	BP	DNA biosynthetic process	239.965	0
GO:0090502	BP	RNA phosphodiester bond hydrolysis, endonucleolytic	239.965	0
GO:0006355	BP	regulation of transcription, DNA-templated	376.326	2.09767e-107
GO:0090502	BP	RNA phosphodiester bond hydrolysis, endonucleolytic	379.793	2.69523e-106
GO:0090502	BP	RNA phosphodiester bond hydrolysis, endonucleolytic	375.17	4.02622e-105
GO:0006278	BP	RNA-templated DNA biosynthetic process	508.449	5.44669e-150
GO:0006278	BP	RNA-templated DNA biosynthetic process	486.108	5.66082e-138
GO:0090305	BP	nucleic acid phosphodiester bond hydrolysis	485.723	1.38029e-137
GO:0006281	BP	DNA repair	485.723	1.38029e-137
GO:0006355	BP	regulation of transcription, DNA-templated	451.055	1.87819e-132
GO:0006413	BP	translational initiation	464.537	2.47387e-132
GO:0006412	BP	translation	464.537	2.47387e-132
GO:0015074	BP	DNA integration	691.419	0
GO:0015074	BP	DNA integration	596.66	0
GO:0015074	BP	DNA integration	597.816	2.30419e-179
GO:0015074	BP	DNA integration	582.408	1.24344e-174
GO:0015074	BP	DNA integration	543.502	1.50942e-164
GO:0006278	BP	RNA-templated DNA biosynthetic process	543.502	1.50942e-164
GO:0015074	BP	DNA integration	535.028	9.02868e-163
GO:0015074	BP	DNA integration	548.895	9.48092e-163
GO:0015074	BP	DNA integration	547.74	1.26367e-162
GO:0015074	BP	DNA integration	515.383	1.9344e-157
GO:0015074	BP	DNA integration	523.472	1.31402e-154
GO:0015074	BP	DNA integration	515.383	1.46837e-151
GO:0015074	BP	DNA integration	463.766	9.77036e-141
GO:0015074	BP	DNA integration	866.685	0
GO:0015074	BP	DNA integration	610.142	0
GO:0015074	BP	DNA integration	578.556	0
GO:0015074	BP	DNA integration	491.115	0
GO:0015074	BP	DNA integration	480.715	0
GO:0006508	BP	proteolysis	479.945	0
GO:0006278	BP	RNA-templated DNA biosynthetic process	479.945	0
GO:0015074	BP	DNA integration	479.945	0
GO:0015074	BP	DNA integration	477.633	0
GO:0006278	BP	RNA-templated DNA biosynthetic process	477.633	0
GO:0006508	BP	proteolysis	477.633	0
GO:0015074	BP	DNA integration	477.248	0
GO:0006508	BP	proteolysis	477.248	0
GO:0006278	BP	RNA-templated DNA biosynthetic process	477.248	0
GO:0015074	BP	DNA integration	474.552	0
GO:0006278	BP	RNA-templated DNA biosynthetic process	474.552	0
GO:0006508	BP	proteolysis	474.552	0
GO:0006508	BP	proteolysis	474.552	0
GO:0006278	BP	RNA-templated DNA biosynthetic process	474.552	0
GO:0015074	BP	DNA integration	474.552	0
GO:0015074	BP	DNA integration	1407.51	0
GO:0015074	BP	DNA integration	895.575	0
GO:0015074	BP	DNA integration	812.757	0
GO:0006508	BP	proteolysis	668.307	0
GO:0006278	BP	RNA-templated DNA biosynthetic process	668.307	0
GO:0015074	BP	DNA integration	668.307	0
GO:0015074	BP	DNA integration	666.766	0
GO:0006508	BP	proteolysis	666.766	0
GO:0006278	BP	RNA-templated DNA biosynthetic process	666.766	0
GO:0015074	BP	DNA integration	665.611	0
GO:0006278	BP	RNA-templated DNA biosynthetic process	665.611	0
GO:0006508	BP	proteolysis	665.611	0
GO:0015074	BP	DNA integration	664.455	0
GO:0006278	BP	RNA-templated DNA biosynthetic process	664.455	0
GO:0006508	BP	proteolysis	664.455	0
GO:0015074	BP	DNA integration	662.529	0
GO:0006508	BP	proteolysis	659.448	0
GO:0006278	BP	RNA-templated DNA biosynthetic process	659.448	0
GO:0015074	BP	DNA integration	659.448	0
GO:0015074	BP	DNA integration	655.596	0
GO:0015074	BP	DNA integration	773.467	0
GO:0015074	BP	DNA integration	416.387	0
GO:0006508	BP	proteolysis	411.764	0
GO:0006278	BP	RNA-templated DNA biosynthetic process	411.764	0
GO:0015074	BP	DNA integration	411.764	0
GO:0015074	BP	DNA integration	408.683	1.65071e-180
GO:0006508	BP	proteolysis	408.683	1.65071e-180
GO:0006278	BP	RNA-templated DNA biosynthetic process	408.683	1.65071e-180
GO:0015074	BP	DNA integration	409.068	3.08005e-180
GO:0006278	BP	RNA-templated DNA biosynthetic process	409.068	3.08005e-180
GO:0006508	BP	proteolysis	409.068	3.08005e-180
GO:0015074	BP	DNA integration	407.912	4.22315e-180
GO:0006278	BP	RNA-templated DNA biosynthetic process	407.912	4.22315e-180
GO:0006508	BP	proteolysis	407.912	4.22315e-180
GO:0006508	BP	proteolysis	389.037	9.45213e-180
GO:0006278	BP	RNA-templated DNA biosynthetic process	389.037	9.45213e-180
GO:0015074	BP	DNA integration	389.037	9.45213e-180
GO:0015074	BP	DNA integration	405.601	7.11129e-179
GO:0015074	BP	DNA integration	1329.31	0
GO:0015074	BP	DNA integration	896.345	0
GO:0015074	BP	DNA integration	837.025	0
GO:0015074	BP	DNA integration	695.271	0
GO:0006278	BP	RNA-templated DNA biosynthetic process	695.271	0
GO:0006508	BP	proteolysis	695.271	0
GO:0006508	BP	proteolysis	694.501	0
GO:0015074	BP	DNA integration	694.501	0
GO:0006278	BP	RNA-templated DNA biosynthetic process	694.501	0
GO:0015074	BP	DNA integration	532.717	0
GO:0015074	BP	DNA integration	382.874	1.71468e-169
GO:0015074	BP	DNA integration	315.464	3.89412e-155
GO:0015074	BP	DNA integration	316.235	1.98899e-153
GO:0006508	BP	proteolysis	308.145	3.06378e-153
GO:0015074	BP	DNA integration	308.145	3.06378e-153
GO:0006278	BP	RNA-templated DNA biosynthetic process	308.145	3.06378e-153
GO:0015074	BP	DNA integration	307.375	7.1698e-152
GO:0006508	BP	proteolysis	307.375	7.1698e-152
GO:0006278	BP	RNA-templated DNA biosynthetic process	307.375	7.1698e-152
GO:0015074	BP	DNA integration	308.916	9.67537e-152
GO:0006278	BP	RNA-templated DNA biosynthetic process	308.916	9.67537e-152
GO:0006508	BP	proteolysis	308.916	9.67537e-152
GO:0006508	BP	proteolysis	311.227	2.60936e-150
GO:0006278	BP	RNA-templated DNA biosynthetic process	311.227	2.60936e-150
GO:0015074	BP	DNA integration	311.227	2.60936e-150
GO:0015074	BP	DNA integration	885.945	0
GO:0015074	BP	DNA integration	623.624	0
GO:0015074	BP	DNA integration	588.186	0
GO:0015074	BP	DNA integration	504.982	0
GO:0015074	BP	DNA integration	493.041	0
GO:0015074	BP	DNA integration	488.034	0
GO:0090502	BP	RNA phosphodiester bond hydrolysis, endonucleolytic	488.034	0
GO:0006508	BP	proteolysis	484.952	0
GO:0006278	BP	RNA-templated DNA biosynthetic process	484.952	0
GO:0015074	BP	DNA integration	484.952	0
GO:0015074	BP	DNA integration	483.026	0
GO:0006278	BP	RNA-templated DNA biosynthetic process	483.026	0
GO:0006508	BP	proteolysis	483.026	0
GO:0015074	BP	DNA integration	689.878	0
GO:0015074	BP	DNA integration	599.742	0
GO:0015074	BP	DNA integration	595.89	7.50439e-178
GO:0015074	BP	DNA integration	585.489	3.96977e-175
GO:0015074	BP	DNA integration	539.65	4.82108e-164
GO:0015074	BP	DNA integration	542.347	8.64769e-164
GO:0006278	BP	RNA-templated DNA biosynthetic process	542.347	8.64769e-164
GO:0015074	BP	DNA integration	548.51	2.01642e-162
GO:0015074	BP	DNA integration	549.28	2.30855e-162
GO:0015074	BP	DNA integration	517.694	5.158e-158
GO:0015074	BP	DNA integration	521.546	1.19745e-153
GO:0015074	BP	DNA integration	513.842	9.54654e-151
GO:0015074	BP	DNA integration	465.692	3.42338e-141
GO:0015074	BP	DNA integration	267.7	6.32216e-74
GO:0015074	BP	DNA integration	249.98	1.81492e-70
GO:0015074	BP	DNA integration	251.136	3.25962e-69
GO:0015074	BP	DNA integration	253.062	6.83599e-69
GO:0071897	BP	DNA biosynthetic process	251.136	2.45938e-68
GO:0015074	BP	DNA integration	251.136	2.45938e-68
GO:0015074	BP	DNA integration	617.846	0
GO:0015074	BP	DNA integration	600.897	0
GO:0015074	BP	DNA integration	560.451	0
GO:0015074	BP	DNA integration	525.013	0
GO:0015074	BP	DNA integration	464.922	7.31953e-153
GO:0016310	BP	phosphorylation	464.922	7.31953e-153
GO:0015074	BP	DNA integration	459.144	5.86805e-144
GO:0015074	BP	DNA integration	460.299	8.55546e-143
GO:0015074	BP	DNA integration	262.692	5.90251e-141
GO:0015074	BP	DNA integration	448.743	1.43335e-137
GO:0006508	BP	proteolysis	564.303	2.71578e-167
GO:0006508	BP	proteolysis	115.546	4.48533e-23
GO:0006886	BP	intracellular protein transport	108.227	6.94812e-21
GO:0090110	BP	COPII-coated vesicle cargo loading	108.227	6.94812e-21
GO:0015031	BP	protein transport	108.227	6.94812e-21
GO:0006888	BP	endoplasmic reticulum to Golgi vesicle-mediated transport	108.227	6.94812e-21
GO:0015074	BP	DNA integration	729.554	0
GO:0015074	BP	DNA integration	585.104	0
GO:0098869	BP	cellular oxidant detoxification	580.482	0
GO:0015074	BP	DNA integration	580.482	0
GO:0015074	BP	DNA integration	577.785	0
GO:0015074	BP	DNA integration	564.688	0
GO:0098869	BP	cellular oxidant detoxification	560.066	0
GO:0015074	BP	DNA integration	560.066	0
GO:0015074	BP	DNA integration	554.673	0
GO:0015074	BP	DNA integration	551.592	0
GO:0015074	BP	DNA integration	520.005	0
GO:0015074	BP	DNA integration	514.227	0
GO:0015074	BP	DNA integration	513.457	0
GO:0015074	BP	DNA integration	511.531	0
GO:0015074	BP	DNA integration	508.834	0
GO:0015074	BP	DNA integration	503.442	0
GO:0015074	BP	DNA integration	487.263	0
GO:0006355	BP	regulation of transcription, DNA-templated	487.263	0
GO:0015074	BP	DNA integration	479.174	0
GO:0006278	BP	RNA-templated DNA biosynthetic process	591.267	2.65629e-174
GO:0015074	BP	DNA integration	591.267	2.65629e-174
GO:0006508	BP	proteolysis	591.267	2.65629e-174
GO:0015074	BP	DNA integration	557.37	2.28674e-172
GO:0090502	BP	RNA phosphodiester bond hydrolysis, endonucleolytic	216.853	4.45209e-138
GO:0015074	BP	DNA integration	216.853	4.45209e-138
GO:0015074	BP	DNA integration	216.468	8.14246e-134
GO:0090502	BP	RNA phosphodiester bond hydrolysis, endonucleolytic	216.468	8.14246e-134
GO:0006310	BP	DNA recombination	216.468	8.14246e-134
GO:0071897	BP	DNA biosynthetic process	216.468	8.14246e-134
GO:0090502	BP	RNA phosphodiester bond hydrolysis, endonucleolytic	219.55	2.25368e-131
GO:0006310	BP	DNA recombination	219.55	2.25368e-131
GO:0015074	BP	DNA integration	219.55	2.25368e-131
GO:0071897	BP	DNA biosynthetic process	219.55	2.25368e-131
GO:0071897	BP	DNA biosynthetic process	204.142	1.07477e-119
GO:0006310	BP	DNA recombination	204.142	1.07477e-119
GO:0090502	BP	RNA phosphodiester bond hydrolysis, endonucleolytic	204.142	1.07477e-119
GO:0015074	BP	DNA integration	204.142	1.07477e-119
GO:0090502	BP	RNA phosphodiester bond hydrolysis, endonucleolytic	206.453	9.55152e-113
GO:0071897	BP	DNA biosynthetic process	206.453	9.55152e-113
GO:0006310	BP	DNA recombination	206.453	9.55152e-113
GO:0015074	BP	DNA integration	206.453	9.55152e-113
GO:0033169	BP	histone H3-K9 demethylation	267.314	1.88064e-69
GO:0032259	BP	methylation	257.299	3.92147e-66
GO:0033169	BP	histone H3-K9 demethylation	257.299	3.92147e-66
GO:0033169	BP	histone H3-K9 demethylation	257.299	3.92147e-66
GO:0032259	BP	methylation	257.299	3.92147e-66
GO:0006357	BP	regulation of transcription by RNA polymerase II	257.299	3.92147e-66
GO:0033169	BP	histone H3-K9 demethylation	257.299	3.92147e-66
GO:0033169	BP	histone H3-K9 demethylation	251.906	9.53351e-66
GO:0032259	BP	methylation	241.121	1.06849e-61
GO:0032259	BP	methylation	239.195	3.53832e-61
GO:0033169	BP	histone H3-K9 demethylation	239.195	3.53832e-61
GO:0033169	BP	histone H3-K9 demethylation	234.958	1.09109e-60
GO:0033169	BP	histone H3-K9 demethylation	227.639	2.16788e-57
GO:0033169	BP	histone H3-K9 demethylation	218.394	3.69061e-55
GO:0044260	BP	cellular macromolecule metabolic process	213.386	4.8925e-53
GO:0033169	BP	histone H3-K9 demethylation	213.386	4.8925e-53
GO:0044238	BP	primary metabolic process	213.386	4.8925e-53
GO:0016310	BP	phosphorylation	275.018	1.71879e-71
GO:0006468	BP	protein phosphorylation	275.018	1.71879e-71
GO:0016310	BP	phosphorylation	274.633	2.73531e-71
GO:0006468	BP	protein phosphorylation	274.633	2.73531e-71
GO:0016310	BP	phosphorylation	273.092	7.59169e-71
GO:0006468	BP	protein phosphorylation	273.092	7.59169e-71
GO:0016310	BP	phosphorylation	256.529	6.5668e-69
GO:0051301	BP	cell division	135.576	1.23884e-28
GO:0006468	BP	protein phosphorylation	135.576	1.23884e-28
GO:0031272	BP	regulation of pseudopodium assembly	135.576	1.23884e-28
GO:0030587	BP	sorocarp development	135.576	1.23884e-28
GO:0016310	BP	phosphorylation	135.576	1.23884e-28
GO:0007049	BP	cell cycle	135.576	1.23884e-28
GO:0000281	BP	mitotic cytokinesis	135.576	1.23884e-28
GO:0006468	BP	protein phosphorylation	135.576	1.23884e-28
GO:0036089	BP	cleavage furrow formation	135.576	1.23884e-28
GO:0016310	BP	phosphorylation	120.553	4.14127e-24
GO:0006468	BP	protein phosphorylation	120.553	4.14127e-24
GO:0006468	BP	protein phosphorylation	119.013	1.35269e-23
GO:0006468	BP	protein phosphorylation	115.546	1.45636e-22
GO:0015074	BP	DNA integration	1265.37	0
GO:0098869	BP	cellular oxidant detoxification	1134.4	0
GO:0015074	BP	DNA integration	1134.4	0
GO:0098869	BP	cellular oxidant detoxification	1110.13	0
GO:0015074	BP	DNA integration	1110.13	0
GO:0015074	BP	DNA integration	1109.36	0
GO:0015074	BP	DNA integration	1065.45	0
GO:0015074	BP	DNA integration	1018.45	0
GO:0015074	BP	DNA integration	1017.68	0
GO:0015074	BP	DNA integration	995.342	0
GO:0015074	BP	DNA integration	957.207	0
GO:0006278	BP	RNA-templated DNA biosynthetic process	957.207	0
GO:0015074	BP	DNA integration	957.207	0
GO:0006508	BP	proteolysis	957.207	0
GO:0015074	BP	DNA integration	934.865	0
GO:0015074	BP	DNA integration	925.62	0
GO:0015074	BP	DNA integration	853.203	0
GO:0015074	BP	DNA integration	850.892	0
GO:0015074	BP	DNA integration	829.321	0
GO:0015074	BP	DNA integration	817.379	0
GO:0006355	BP	regulation of transcription, DNA-templated	817.379	0
GO:0015074	BP	DNA integration	812.372	0
GO:0006508	BP	proteolysis	766.148	0
GO:0009734	BP	auxin-activated signaling pathway	247.669	7.11262e-65
GO:0006355	BP	regulation of transcription, DNA-templated	247.669	7.11262e-65
GO:0009725	BP	response to hormone	247.669	7.11262e-65
GO:0009734	BP	auxin-activated signaling pathway	131.339	1.32701e-55
GO:0006355	BP	regulation of transcription, DNA-templated	131.339	1.32701e-55
GO:0009725	BP	response to hormone	131.339	1.32701e-55
GO:0006355	BP	regulation of transcription, DNA-templated	127.102	1.62973e-55
GO:0009734	BP	auxin-activated signaling pathway	127.102	1.62973e-55
GO:0009725	BP	response to hormone	127.102	1.62973e-55
GO:0009734	BP	auxin-activated signaling pathway	122.865	8.18956e-55
GO:0006355	BP	regulation of transcription, DNA-templated	122.865	8.18956e-55
GO:0009725	BP	response to hormone	122.865	8.18956e-55
GO:0009734	BP	auxin-activated signaling pathway	119.013	2.76851e-54
GO:0009725	BP	response to hormone	119.013	2.76851e-54
GO:0006355	BP	regulation of transcription, DNA-templated	119.013	2.76851e-54
GO:0006355	BP	regulation of transcription, DNA-templated	117.087	9.01696e-53
GO:0009734	BP	auxin-activated signaling pathway	117.087	9.01696e-53
GO:0009725	BP	response to hormone	117.087	9.01696e-53
GO:0009725	BP	response to hormone	120.939	1.31829e-52
GO:0009734	BP	auxin-activated signaling pathway	120.939	1.31829e-52
GO:0006355	BP	regulation of transcription, DNA-templated	120.939	1.31829e-52
GO:0009725	BP	response to hormone	129.413	1.33963e-52
GO:0006355	BP	regulation of transcription, DNA-templated	129.413	1.33963e-52
GO:0006355	BP	regulation of transcription, DNA-templated	117.472	1.43125e-52
GO:0009734	BP	auxin-activated signaling pathway	117.472	1.43125e-52
GO:0009725	BP	response to hormone	117.472	1.43125e-52
GO:0006355	BP	regulation of transcription, DNA-templated	129.413	1.70906e-52
GO:0009725	BP	response to hormone	129.413	1.70906e-52
GO:0009734	BP	auxin-activated signaling pathway	118.627	4.38034e-52
GO:0006355	BP	regulation of transcription, DNA-templated	118.627	4.38034e-52
GO:0009725	BP	response to hormone	118.627	4.38034e-52
GO:0006355	BP	regulation of transcription, DNA-templated	118.242	4.6323e-52
GO:0009734	BP	auxin-activated signaling pathway	118.242	4.6323e-52
GO:0009725	BP	response to hormone	118.242	4.6323e-52
GO:0010154	BP	fruit development	121.324	5.79129e-52
GO:0006355	BP	regulation of transcription, DNA-templated	121.324	5.79129e-52
GO:0009908	BP	flower development	121.324	5.79129e-52
GO:0009734	BP	auxin-activated signaling pathway	121.324	5.79129e-52
GO:0009733	BP	response to auxin	121.324	5.79129e-52
GO:0009725	BP	response to hormone	121.324	5.79129e-52
GO:0006278	BP	RNA-templated DNA biosynthetic process	412.92	0
GO:0090502	BP	RNA phosphodiester bond hydrolysis, endonucleolytic	397.512	3.0078e-163
GO:0090502	BP	RNA phosphodiester bond hydrolysis, endonucleolytic	408.683	3.66334e-145
GO:0008219	BP	cell death	140.969	1.47972e-55
GO:0015996	BP	chlorophyll catabolic process	140.969	1.47972e-55
GO:0042742	BP	defense response to bacterium	140.969	1.47972e-55
GO:0009908	BP	flower development	140.969	1.47972e-55
GO:0010154	BP	fruit development	140.969	1.47972e-55
GO:0071897	BP	DNA biosynthetic process	78.1814	6.40444e-25
GO:0006355	BP	regulation of transcription, DNA-templated	166.777	6.42652e-43
GO:0006355	BP	regulation of transcription, DNA-templated	159.844	1.47429e-40
GO:0006355	BP	regulation of transcription, DNA-templated	160.614	1.98281e-40
GO:0006355	BP	regulation of transcription, DNA-templated	159.073	2.30285e-40
[truncated: 23,410 more rows]

## Sheet: A. cruentus
Supplementary Table 12. Functional Annotation of miRNA targeted genes predicted in A. cruentus genome.
[truncated: 12,587 more rows]
