# Supplementary material for: Genome-Wide Comparative Analysis of Five Amaranthaceae Species Reveals a Large Amount of Repeat Content
Source: Plants (Basel). 2024 Mar 13;13(6):824. doi: 10.3390/plants13060824 (PMC10975975; doi:10.3390/plants13060824)
Supplement: Supplementary file 1 [file plants-13-00824-s001.zip › Table S13.xlsx]

## Sheet: A. hypochondriacus
Supplementary Table 13. Different annotation categories of miRNA targeted genes predicted in A. hypochondriacus genome.
Biological process	%	Molecular function	%	Cellular component	%
DNA integration	6.2625	ATP binding	6.66556	membrane	20.445
regulation of transcription, DNA-templated	5.3625	transferase activity	6.26562	integral component of membrane	18.986
phosphorylation	5.3	nucleic acid binding	6.06566	nucleus	16.1043
protein phosphorylation	4.825	nucleotide binding	5.38244	cytoplasm	4.81488
proteolysis	2.475	metal ion binding	4.89918	extracellular region	2.57158
transmembrane transport	2.1	DNA binding	4.69922	apoplast	1.89677
ion transport	1.8125	kinase activity	3.46609	chloroplast	1.64144
auxin-activated signaling pathway	1.5625	protein kinase activity	3.24113	cytosol	1.64144
defense response	1.225	hydrolase activity	2.89118	plasma membrane	1.34963
response to hormone	1.2125	oxidoreductase activity	2.80787	endoplasmic reticulum membrane	1.29491
methylation	1.1625	RNA binding	2.08299	endoplasmic reticulum	1.18548
protein ubiquitination	1.15	zinc ion binding	1.72471	plastid	0.966624
lignin catabolic process	1.1125	DNA-binding transcription factor activity	1.63306	mitochondrion	0.948386
protein transport	1.025	catalytic activity	1.58307	DNA-directed RNA polymerase complex	0.838957
transcription, DNA-templated	1	protein serine/threonine kinase activity	1.09982	microtubule	0.80248
cellular oxidant detoxification	0.975	methyltransferase activity	1.00817	nucleolus	0.784242
lipid metabolic process	0.8125	peptidase activity	0.924846	cellular anatomical entity	0.747766
mRNA processing	0.8	ATP hydrolysis activity	0.891518	thylakoid	0.729528
vesicle-mediated transport	0.75	helicase activity	0.85819	spliceosomal complex	0.656575
metabolic process	0.7125	glycosyltransferase activity	0.783203	Golgi apparatus	0.620098
chromatin organization	0.6875	copper ion binding	0.783203	ribosome	0.620098
regulation of catalytic activity	0.6375	hydroquinone:oxygen oxidoreductase activity	0.741543	cytoskeleton	0.60186
carbohydrate metabolic process	0.625	lyase activity	0.733211	chloroplast thylakoid membrane	0.565384
proton motive force-driven ATP synthesis	0.6	protein dimerization activity	0.724879	Golgi membrane	0.510669
electron transport chain	0.6	nucleotidyltransferase activity	0.699883	peroxisome	0.510669
intracellular protein transport	0.5875	aspartic-type endopeptidase activity	0.666556	proton-transporting ATP synthase complex, coupling factor F(o)	0.510669
proton transmembrane transport	0.575	peroxidase activity	0.649892	vacuole	0.492431
RNA-templated DNA biosynthetic process	0.55	GTP binding	0.5999	proton-transporting V-type ATPase, V0 domain	0.492431
glycolytic process	0.5375	ADP binding	0.574904	mitochondrial inner membrane	0.492431
DNA repair	0.5375	GTPase activity	0.541576	anchored component of membrane	0.474193
cellular amino acid metabolic process	0.5125	ubiquitin-protein transferase activity	0.524913	protein phosphatase type 2A complex	0.419478
ATP biosynthetic process	0.5	heme binding	0.524913	CCAAT-binding factor complex	0.419478
RNA splicing	0.4625	transmembrane transporter activity	0.499917	cytoplasmic vesicle	0.419478
gene silencing by RNA	0.4625	ligase activity	0.424929	myosin complex	0.419478
DNA replication	0.45	pyridoxal phosphate binding	0.416597	proton-transporting ATP synthase complex, catalytic core F(1)	0.364764
ion transmembrane transport	0.45	carboxy-lyase activity	0.408265	lysosomal membrane	0.364764
developmental process	0.4375	electron transfer activity	0.399933	mitochondrial matrix	0.364764
peptidyl-tyrosine phosphorylation	0.4375	proton-transporting ATP synthase activity, rotational mechanism	0.374938	nucleoplasm	0.346526
RNA processing	0.425	RNA-directed DNA polymerase activity	0.366606	COPII vesicle coat	0.346526
translation	0.4	cytoskeletal motor activity	0.366606	anaphase-promoting complex	0.346526
phosphatidylinositol phosphate biosynthetic process	0.4	actin binding	0.366606	endosome membrane	0.328287
pectin catabolic process	0.4	RNA helicase activity	0.349942	U4/U6 x U5 tri-snRNP complex	0.328287
biosynthetic process	0.375	proton transmembrane transporter activity	0.34161	U6 snRNP	0.328287
obsolete protein-chromophore linkage	0.375	calmodulin binding	0.34161	chloroplast stroma	0.310049
cellular amino acid biosynthetic process	0.375	microtubule binding	0.316614	nucleosome	0.310049
tRNA aminoacylation for protein translation	0.375	DNA-directed 5'-3' RNA polymerase activity	0.29995	amyloplast	0.310049
isopentenyl diphosphate biosynthetic process, mevalonate pathway	0.3625	magnesium ion binding	0.29995	vacuolar membrane	0.291811
response to oxidative stress	0.3625	ubiquitin protein ligase activity	0.291618	cytosolic large ribosomal subunit	0.273573
hydrogen peroxide catabolic process	0.35	sequence-specific DNA binding	0.283286	nuclear envelope	0.255335
cytoskeleton organization	0.3375	L-aspartate:2-oxoglutarate aminotransferase activity	0.283286	exosome (RNase complex)	0.255335
actin filament organization	0.3375	isomerase activity	0.283286	anchored component of plasma membrane	0.237096
DNA duplex unwinding	0.325	iron ion binding	0.274954	proton-transporting two-sector ATPase complex, proton-transporting domain	0.237096
cellular response to DNA damage stimulus	0.325	lipid binding	0.25829	cytosolic ribosome	0.237096
cell differentiation	0.325	acyltransferase activity, transferring groups other than amino-acyl groups	0.25829	trans-Golgi network	0.20062
DNA recombination	0.325	calcium ion binding	0.25829	exocyst	0.20062
signal transduction	0.325	phosphoprotein phosphatase activity	0.249958	chromosome	0.20062
microtubule-based movement	0.325	serine-type endopeptidase activity	0.241626	signal recognition particle, endoplasmic reticulum targeting	0.20062
cellulose microfibril organization	0.325	transaminase activity	0.241626	photosystem II	0.20062
protein dephosphorylation	0.3125	hydrolase activity, acting on glycosyl bonds	0.241626	glycine cleavage complex	0.20062
shoot system development	0.3125	aminoacyl-tRNA ligase activity	0.241626	nuclear pore	0.182382
protein glycosylation	0.3125	proton-transporting ATPase activity, rotational mechanism	0.233294	mitochondrial outer membrane	0.182382
dephosphorylation	0.3	DNA helicase activity	0.224963	clathrin complex	0.182382
response to stimulus	0.3	carbohydrate binding	0.224963	RNA polymerase I core factor complex	0.164144
endoplasmic reticulum to Golgi vesicle-mediated transport	0.3	acyltransferase activity	0.224963	cytoplasmic vesicle membrane	0.164144
nucleosome assembly	0.3	triose-phosphate isomerase activity	0.216631	clathrin coat of trans-Golgi network vesicle	0.164144
magnesium ion transmembrane transport	0.2875	microtubule motor activity	0.216631	clathrin coat of coated pit	0.164144
root development	0.2875	structural molecule activity	0.216631	clathrin-coated pit	0.164144
pyrimidine nucleotide biosynthetic process	0.2875	monooxygenase activity	0.216631	ER to Golgi transport vesicle membrane	0.145906
histone lysine methylation	0.2875	cysteine-type peptidase activity	0.208299	nuclear lumen	0.145906
cellular response to stimulus	0.2875	phosphatase activity	0.199967	intracellular membrane-bounded organelle	0.145906
cell surface receptor signaling pathway	0.2875	magnesium ion transmembrane transporter activity	0.199967	lysosome	0.127667
DNA biosynthetic process	0.2625	dioxygenase activity	0.199967	integral component of plasma membrane	0.127667
cell wall modification	0.2625	oxidoreductase activity, acting on paired donors, with incorporation or reduction of molecular oxygen	0.199967	transcription factor TFIID complex	0.127667
photosynthesis	0.2625	protein phosphatase regulator activity	0.191635	integral component of mitochondrial inner membrane	0.127667
fatty acid metabolic process	0.25	histone-lysine N-methyltransferase activity	0.191635	nuclear DNA-directed RNA polymerase complex	0.109429
starch biosynthetic process	0.25	structural constituent of cytoskeleton	0.191635	intracellular organelle	0.109429
RNA phosphodiester bond hydrolysis, endonucleolytic	0.2375	oxidoreductase activity, acting on the aldehyde or oxo group of donors, NAD or NADP as acceptor	0.191635	endosome	0.109429
ubiquitin-dependent protein catabolic process	0.2375	MAP kinase activity	0.191635	nuclear origin of replication recognition complex	0.109429
steroid biosynthetic process	0.2375	pectinesterase activity	0.191635	NatC complex	0.109429
rRNA processing	0.2375	structural constituent of ribosome	0.183303	ribonucleoprotein complex	0.091191
plant organ development	0.2375	actin filament binding	0.183303	actin filament bundle	0.091191
fucose metabolic process	0.2375	flavin adenine dinucleotide binding	0.183303	autophagosome	0.091191
microtubule-based process	0.2375	transmembrane receptor protein tyrosine kinase activity	0.183303	mitochondrial membrane	0.091191
phosphatidylinositol-mediated signaling	0.2375	oxidoreductase activity, acting on the CH-OH group of donors, NAD or NADP as acceptor	0.183303	TRAPPII protein complex	0.091191
MAPK cascade	0.2375	photoreceptor activity	0.174971	proteasome regulatory particle, lid subcomplex	0.091191
immune response	0.225	aspartyl esterase activity	0.174971	nuclear exosome (RNase complex)	0.091191
nucleic acid phosphodiester bond hydrolysis	0.225	diphosphate-fructose-6-phosphate 1-phosphotransferase activity	0.174971	RNA polymerase III complex	0.0729528
gluconeogenesis	0.225	RNA-directed 5'-3' RNA polymerase activity	0.166639	RNA polymerase II, core complex	0.0729528
protein deubiquitination	0.225	chromatin binding	0.166639	membrane protein complex	0.0729528
C-5 methylation of cytosine	0.225	iron-sulfur cluster binding	0.166639	transcription regulator complex	0.0729528
lipid transport	0.225	ABC-type transporter activity	0.158307	nuclear RNA-directed RNA polymerase complex	0.0729528
glutamine metabolic process	0.225	serine-type carboxypeptidase activity	0.158307	pollen tube	0.0729528
post-embryonic development	0.225	carboxypeptidase activity	0.158307	plant-type vacuole	0.0729528
meiotic cell cycle	0.225	GTPase activator activity	0.158307	organelle membrane	0.0729528
histone methylation	0.225	DNA-directed DNA polymerase activity	0.158307	NuA4 histone acetyltransferase complex	0.0729528
methionine biosynthetic process	0.225	FMN binding	0.158307	catalytic step 2 spliceosome	0.0729528
mRNA splicing, via spliceosome	0.2125	DNA (cytosine-5-)-methyltransferase activity	0.149975	transcription factor TFIIIC complex	0.0729528
metal ion transport	0.2125	lipid transporter activity	0.149975	neuron projection	0.0547146
steroid metabolic process	0.2125	diphosphomevalonate decarboxylase activity	0.149975	mitochondrial alpha-ketoglutarate dehydrogenase complex	0.0547146
pectin metabolic process	0.2125	hydrolase activity, hydrolyzing O-glycosyl compounds	0.149975	chloroplast envelope	0.0547146
histone deacetylation	0.2125	glycogen (starch) synthase activity	0.149975	protein-containing complex	0.0547146
cation transmembrane transport	0.2125	metal ion transmembrane transporter activity	0.141643	SCF ubiquitin ligase complex	0.0547146
glycolytic process through fructose-6-phosphate	0.2125	metalloendopeptidase activity	0.141643	phagophore assembly site	0.0547146
carbohydrate phosphorylation	0.2	calcium activated cation channel activity	0.141643	endoplasmic reticulum exit site	0.0547146
phosphate ion transport	0.2	6-phosphofructokinase activity	0.141643	thylakoid membrane	0.0547146
transcription, RNA-templated	0.2	catalase activity	0.141643	vacuolar proton-transporting V-type ATPase complex	0.0547146
DNA-templated DNA replication	0.2	histone deacetylase activity	0.133311	Piccolo NuA4 histone acetyltransferase complex	0.0547146
porphyrin-containing compound biosynthetic process	0.2	small GTPase binding	0.133311	Swr1 complex	0.0547146
sterol biosynthetic process	0.1875	tRNA binding	0.133311	precatalytic spliceosome	0.0547146
histone modification	0.1875	double-stranded telomeric DNA binding	0.133311	P-body	0.0547146
actin filament-based movement	0.1875	malic enzyme activity	0.133311	Lsm1-7-Pat1 complex	0.0547146
response to hydrogen peroxide	0.1875	malate dehydrogenase (decarboxylating) (NAD+) activity	0.133311	cytoplasmic exosome (RNase complex)	0.0547146
small GTPase mediated signal transduction	0.1875	serine-type peptidase activity	0.124979	nuclear chromosome	0.0547146
cytoplasmic translational elongation	0.1875	phosphotransferase activity, alcohol group as acceptor	0.124979	chromatin	0.0364764
inositol phosphate dephosphorylation	0.1875	protein homodimerization activity	0.124979	synaptic vesicle	0.0364764
isoprenoid biosynthetic process	0.175	cysteine-type deubiquitinase activity	0.124979	presynaptic active zone	0.0364764
translational elongation	0.175	metallopeptidase activity	0.124979	late endosome membrane	0.0364764
negative regulation of gene expression	0.175	Rab GDP-dissociation inhibitor activity	0.124979	chloroplast inner membrane	0.0364764
nitrate assimilation	0.175	inositol monophosphate 1-phosphatase activity	0.124979	phragmoplast	0.0364764
post-transcriptional gene silencing by RNA	0.175	uroporphyrinogen decarboxylase activity	0.124979	nuclear dicing body	0.0364764
protein import into nucleus	0.175	NAD binding	0.124979	RNA polymerase transcription factor SL1 complex	0.0364764
malate metabolic process	0.175	metal-dependent deubiquitinase activity	0.116647	plastoglobule	0.0364764
retrograde transport, endosome to Golgi	0.175	obsolete isopeptidase activity	0.116647	nuclear speck	0.0364764
sulfate transmembrane transport	0.175	phosphatidylserine decarboxylase activity	0.116647	chromosome, telomeric region	0.0364764
sulfate transport	0.175	N-acetyltransferase activity	0.116647	nuclear pore outer ring	0.0364764
actin filament capping	0.1625	ion channel activity	0.116647	bounding membrane of organelle	0.0364764
nuclear-transcribed mRNA catabolic process, nonsense-mediated decay	0.1625	GDP-dissociation inhibitor activity	0.116647	ubiquitin ligase complex	0.0364764
'de novo' pyrimidine nucleobase biosynthetic process	0.1625	inorganic phosphate transmembrane transporter activity	0.116647	nuclear periphery	0.0364764
defense response to virus	0.1625	sulfate transmembrane transporter activity	0.116647	sarcolemma	0.0364764
autophagy	0.1625	secondary active sulfate transmembrane transporter activity	0.116647	cohesin complex	0.0364764
protein modification process	0.1625	protein serine/threonine/tyrosine kinase activity	0.108315	small-subunit processome	0.0364764
inositol biosynthetic process	0.1625	3'-5' DNA helicase activity	0.108315	box C/D RNP complex	0.0364764
pigment biosynthetic process	0.1625	ribonucleoside-diphosphate reductase activity, thioredoxin disulfide as acceptor	0.108315	mRNA cleavage and polyadenylation specificity factor complex	0.0182382
protoporphyrinogen IX biosynthetic process	0.1625	terpene synthase activity	0.108315	Cul4-RING E3 ubiquitin ligase complex	0.0182382
photosynthesis, light reaction	0.1625	oxidoreductase activity, acting on the aldehyde or oxo group of donors, disulfide as acceptor	0.108315	SWI/SNF complex	0.0182382
photosynthetic electron transport in photosystem II	0.1625	protein tyrosine kinase activity	0.108315	microtubule organizing center	0.0182382
phosphatidylethanolamine biosynthetic process	0.1625	molybdenum ion binding	0.108315	centrosome	0.0182382
phospholipid biosynthetic process	0.1625	minor groove of adenine-thymine-rich DNA binding	0.108315	polytene chromosome	0.0182382
nucleotide-excision repair	0.15	nuclease activity	0.108315	polytene chromosome puff	0.0182382
abscisic acid-activated signaling pathway	0.15	oxidoreductase activity, acting on single donors with incorporation of molecular oxygen, incorporation of two atoms of oxygen	0.108315	RecQ family helicase-topoisomerase III complex	0.0182382
nitrogen compound metabolic process	0.15	catechol oxidase activity	0.108315	integral component of chloroplast outer membrane	0.0182382
chromatin remodeling	0.15	rRNA binding	0.108315	ribonucleoside-diphosphate reductase complex	0.0182382
cell division	0.15	chlorophyll binding	0.108315	axon cytoplasm	0.0182382
blue light signaling pathway	0.15	electron transporter, transferring electrons within the cyclic electron transport pathway of photosynthesis activity	0.108315	ASTRA complex	0.0182382
tryptophan biosynthetic process	0.15	transcription cis-regulatory region binding	0.0999833	extrinsic component of membrane	0.0182382
regulation of transcription by RNA polymerase II	0.15	protein binding	0.0999833	secondary plasmodesma	0.0182382
negative regulation of endopeptidase activity	0.15	protein serine kinase activity	0.0999833	early endosome	0.0182382
siRNA processing	0.15	blue light photoreceptor activity	0.0999833	sieve plate	0.0182382
COPII-coated vesicle budding	0.15	U5 snRNA binding	0.0999833	trans-Golgi network membrane	0.0182382
response to salicylic acid	0.15	U6 snRNA binding	0.0999833	plant-type vacuole membrane	0.0182382
protein polyubiquitination	0.15	polysaccharide binding	0.0999833	symplast	0.0182382
proteasome-mediated ubiquitin-dependent protein catabolic process	0.15	palmitoyltransferase activity	0.0999833	early endosome membrane	0.0182382
proline biosynthetic process	0.15	endopeptidase inhibitor activity	0.0999833	phosphatidylinositol 3-kinase complex, class III, type I	0.0182382
response to chemical	0.15	mRNA binding	0.0999833	phosphatidylinositol 3-kinase complex, class III, type II	0.0182382
RNA 3'-end processing	0.1375	nuclear export signal receptor activity	0.0999833	chloroplast thylakoid	0.0182382
chromosome organization	0.1375	calcium-dependent cysteine-type endopeptidase activity	0.0999833	granal stacked thylakoid	0.0182382
nucleic acid metabolic process	0.1375	uridylyltransferase activity	0.0999833	transport vesicle	0.0182382
fatty acid biosynthetic process	0.1375	transketolase activity	0.0999833	vesicle	0.0182382
translational initiation	0.1375	carboxyl- or carbamoyltransferase activity	0.0999833	root hair tip	0.0182382
exocytosis	0.1375	amino acid binding	0.0999833	actin cytoskeleton	0.0182382
negative regulation of transcription, DNA-templated	0.1375	pyrophosphatase activity	0.0999833	chloroplast nucleoid	0.0182382
primary metabolic process	0.1375	hydrolase activity, acting on carbon-nitrogen (but not peptide) bonds	0.0999833	P granule	0.0182382
cellular aldehyde metabolic process	0.1375	glutamate-5-semialdehyde dehydrogenase activity	0.0999833	site of double-strand break	0.0182382
histone monoubiquitination	0.1375	protein tyrosine/serine/threonine phosphatase activity	0.0916514	U1 snRNP	0.0182382
actin cytoskeleton organization	0.1375	polynucleotide adenylyltransferase activity	0.0916514	U2-type prespliceosome	0.0182382
lipid translocation	0.1375	ubiquitin binding	0.0916514	commitment complex	0.0182382
phospholipid transport	0.1375	translation initiation factor activity	0.0916514	RNA polymerase I complex	0.0182382
ceramide catabolic process	0.1375	RNA polymerase II transcription regulatory region sequence-specific DNA binding	0.0916514	phosphopyruvate hydratase complex	0.0182382
glycine decarboxylation via glycine cleavage system	0.1375	DNA-binding transcription factor activity, RNA polymerase II-specific	0.0916514	organelle subcompartment	0.0182382
response to bacterium	0.1375	endonuclease activity	0.0916514	plasmodesma	0.0182382
L-proline biosynthetic process	0.1375	polygalacturonase activity	0.0916514	extracellular space	0.0182382
dephosphorylation of RNA polymerase II C-terminal domain	0.1375	membrane insertase activity	0.0916514	endocytic vesicle	0.0182382
RNA polyadenylation	0.125	symporter activity	0.0916514	contractile vacuolar membrane	0.0182382
gibberellic acid mediated signaling pathway	0.125	protein serine/threonine phosphatase activity	0.0916514	phagocytic vesicle	0.0182382
double-strand break repair via homologous recombination	0.125	myosin phosphatase activity	0.0916514	early phagosome	0.0182382
'de novo' CTP biosynthetic process	0.125	ATPase-coupled intramembrane lipid transporter activity	0.0916514	fungal-type vacuole membrane	0.0182382
CTP biosynthetic process	0.125	N-acylsphingosine amidohydrolase activity	0.0916514	viral occlusion body	0.0182382
positive regulation of transcription by RNA polymerase II	0.125	NADPH-hemoprotein reductase activity	0.0916514	DNA replication preinitiation complex	0.0182382
amino acid transport	0.125	inositol monophosphate 4-phosphatase activity	0.0916514	nuclear pre-replicative complex	0.0182382
regulation of salicylic acid mediated signaling pathway	0.125	inositol monophosphate 3-phosphatase activity	0.0916514	clathrin-coated vesicle	0.0182382
programmed cell death	0.125	inositol monophosphate phosphatase activity	0.0916514	plastid inner membrane	0.0182382
defense response to fungus	0.125	damaged DNA binding	0.0916514	plasma membrane-derived thylakoid membrane	0.0182382
protein export from nucleus	0.125	polyubiquitin modification-dependent protein binding	0.0916514	nuclear outer membrane	0.0182382
mitotic cell cycle	0.125	signal recognition particle binding	0.0916514	integral component of mitochondrial membrane	0.0182382
transmembrane receptor protein serine/threonine kinase signaling pathway	0.125	transferase activity, transferring alkyl or aryl (other than methyl) groups	0.0916514	proteasome complex	0.0182382
carboxylic acid metabolic process	0.125	methionine-tRNA ligase activity	0.0916514	intrinsic component of plasma membrane	0.0182382
cellular macromolecule metabolic process	0.125	glutamate 5-kinase activity	0.0916514	methionyl glutamyl tRNA synthetase complex	0.0182382
potassium ion transmembrane transport	0.125	RNA polymerase II CTD heptapeptide repeat phosphatase activity	0.0916514	fibrillar center	0.0182382
oxylipin biosynthetic process	0.125	CTP synthase activity	0.0833194	microtubule cytoskeleton	0.0182382
protein ufmylation	0.125	protein-cysteine S-palmitoyltransferase activity	0.0833194	intercellular bridge	0.0182382
fatty acid beta-oxidation	0.125	transcription corepressor activity	0.0833194	plastid envelope	0.0182382
transsulfuration	0.125	transmembrane receptor protein serine/threonine kinase activity	0.0833194	cis-Golgi network	0.0182382
negative regulation of catalytic activity	0.125	carbon-carbon lyase activity	0.0833194	glyoxysome	0.0182382
methionyl-tRNA aminoacylation	0.125	prenyltransferase activity	0.0833194
reproductive structure development	0.125	UFM1 ligase activity	0.0833194
glutamine family amino acid biosynthetic process	0.125	4 iron, 4 sulfur cluster binding	0.0833194
negative regulation of MAP kinase activity	0.1125	pectate lyase activity	0.0833194
telomere maintenance	0.1125	cystathionine gamma-synthase activity	0.0833194
establishment of localization in cell	0.1125	enzyme inhibitor activity	0.0833194
regulation of gene expression	0.1125	pyrophosphate hydrolysis-driven proton transmembrane transporter activity	0.0833194
establishment of protein localization to membrane	0.1125	inorganic diphosphatase activity	0.0833194
regulation of cell growth	0.1125	clathrin light chain binding	0.0833194
positive regulation of GTPase activity	0.1125	MAP kinase phosphatase activity	0.0749875
polysaccharide catabolic process	0.1125	anthranilate phosphoribosyltransferase activity	0.0749875
nucleobase-containing compound metabolic process	0.1125	RNA polymerase II cis-regulatory region sequence-specific DNA binding	0.0749875
nitric oxide biosynthetic process	0.1125	protein self-association	0.0749875
RNA phosphodiester bond hydrolysis	0.1125	ribonuclease III activity	0.0749875
small regulatory ncRNA processing	0.1125	RNA polymerase I core promoter sequence-specific DNA binding	0.0749875
mannosylation	0.1125	aspartate carbamoyltransferase activity	0.0749875
lysyl-tRNA aminoacylation	0.1125	mannosyltransferase activity	0.0749875
glutamate biosynthetic process	0.1125	lysine-tRNA ligase activity	0.0749875
sphingolipid metabolic process	0.1125	glutamate synthase activity	0.0749875
anion transmembrane transport	0.1125	ceramidase activity	0.0749875
leucyl-tRNA aminoacylation	0.1125	NAD+ binding	0.0749875
aminoacyl-tRNA metabolism involved in translational fidelity	0.1125	leucine-tRNA ligase activity	0.0749875
proton export across plasma membrane	0.1125	aminoacyl-tRNA editing activity	0.0749875
SRP-dependent cotranslational protein targeting to membrane	0.1125	P-type proton-exporting transporter activity	0.0749875
peptidyl-arginine methylation	0.1125	7S RNA binding	0.0749875
L-methionine salvage from S-adenosylmethionine	0.1125	endoplasmic reticulum signal peptide binding	0.0749875
cellular biosynthetic process	0.1125	phosphomevalonate kinase activity	0.0749875
L-methionine salvage from methylthioadenosine	0.1125	protein-arginine N-methyltransferase activity	0.0749875
tRNA dihydrouridine synthesis	0.1125	inositol-1,3,4-trisphosphate 6-kinase activity	0.0749875
protein sumoylation	0.1	inositol-1,3,4-trisphosphate 5-kinase activity	0.0749875
mRNA export from nucleus	0.1	inositol tetrakisphosphate 1-kinase activity	0.0749875
response to auxin	0.1	S-methyl-5-thioribose-1-phosphate isomerase activity	0.0749875
response to cold	0.1	tRNA dihydrouridine synthase activity	0.0749875
response to stress	0.1	SUMO transferase activity	0.0666556
regulation of cellular macromolecule biosynthetic process	0.1	ATP-dependent chromatin remodeler activity	0.0666556
actin filament severing	0.1	pentosyltransferase activity	0.0666556
response to abscisic acid	0.1	RNA-DNA hybrid ribonuclease activity	0.0666556
autophagosome assembly	0.1	identical protein binding	0.0666556
endocytosis	0.1	calcium-dependent phospholipid binding	0.0666556
'de novo' UMP biosynthetic process	0.1	signaling receptor binding	0.0666556
cation transport	0.1	nitrate reductase (NADPH) activity	0.0666556
regulation of translation	0.1	endoribonuclease activity, producing 5'-phosphomonoesters	0.0666556
histone H3-K9 demethylation	0.1	3 iron, 4 sulfur cluster binding	0.0666556
response to glucose	0.1	oxidoreductase activity, acting on the CH-NH2 group of donors	0.0666556
organonitrogen compound biosynthetic process	0.0875	glutamate synthase (NADH) activity	0.0666556
cell cycle	0.0875	potassium:proton antiporter activity	0.0666556
flower development	0.0875	solute:proton antiporter activity	0.0666556
positive regulation of transcription, DNA-templated	0.0875	enoyl-CoA hydratase activity	0.0666556
embryo development ending in seed dormancy	0.0875	histone H3-methyl-lysine-9 demethylase activity	0.0666556
transcription by RNA polymerase I	0.0875	protein O-GlcNAc transferase activity	0.0583236
RNA polymerase I preinitiation complex assembly	0.0875	molybdopterin cofactor binding	0.0583236
diterpenoid biosynthetic process	0.0875	dol-P-Man:Man(8)GlcNAc(2)-PP-Dol alpha-1,2-mannosyltransferase activity	0.0583236
response to UV-B	0.0875	dol-P-Man:Man(6)GlcNAc(2)-PP-Dol alpha-1,2-mannosyltransferase activity	0.0583236
lipid glycosylation	0.0875	hexosyltransferase activity	0.0583236
small molecule metabolic process	0.0875	mechanosensitive ion channel activity	0.0583236
protein autoprocessing	0.0875	3-hydroxybutyryl-CoA epimerase activity	0.0583236
inositol trisphosphate metabolic process	0.0875	3-hydroxyacyl-CoA dehydrogenase activity	0.0583236
tRNA processing	0.0875	delta(3)-delta(2)-enoyl-CoA isomerase activity	0.0583236
GPI anchor biosynthetic process	0.075	phosphofructokinase activity	0.0583236
proton motive force-driven plasma membrane ATP synthesis	0.075	sphingomyelin phosphodiesterase D activity	0.0583236
protein autophosphorylation	0.075	ribonucleoside binding	0.0499917
defense response to bacterium	0.075	lipase activity	0.0499917
regulation of auxin polar transport	0.075	UDP-glycosyltransferase activity	0.0499917
actin filament bundle assembly	0.075	oxidoreductase activity, acting on the CH-NH2 group of donors, NAD or NADP as acceptor	0.0499917
response to symbiotic fungus	0.075	NADP binding	0.0499917
intracellular signal transduction	0.075	methylated histone binding	0.0499917
L-glutamate biosynthetic process	0.075	uridylate kinase activity	0.0416597
chromosome segregation	0.075	UMP kinase activity	0.0416597
regulation of growth	0.075	dCMP kinase activity	0.0416597
peptidyl-arginine N-methylation	0.075	CMP kinase activity	0.0416597
N-terminal peptidyl-methionine acetylation	0.075	nucleobase-containing compound kinase activity	0.0416597
defense response to other organism	0.0625	cytidylate kinase activity	0.0416597
pollen development	0.0625	nitrate reductase (NADH) activity	0.0416597
lipid catabolic process	0.0625	protein-lysine N-methyltransferase activity	0.0416597
response to light stimulus	0.0625	acyl-[acyl-carrier-protein] hydrolase activity	0.0333278
chloroplast organization	0.0625	transketolase or transaldolase activity	0.0333278
gravitropism	0.0625	3'-5' exonuclease activity	0.0333278
nucleoside monophosphate phosphorylation	0.0625	tRNA uridine(34) acetyltransferase activity	0.0333278
regulation of microtubule-based process	0.0625	methylglyoxal synthase activity	0.0249958
histone H2A acetylation	0.0625	Hsp70 protein binding	0.0249958
histone H4 acetylation	0.0625	intramolecular transferase activity, phosphotransferases	0.0249958
early endosome to late endosome transport	0.0625	hydrolase activity, acting on carbon-nitrogen (but not peptide) bonds, in linear amides	0.0249958
regulation of cytokinesis	0.0625	guanyl-nucleotide exchange factor activity	0.0249958
cellular response to stress	0.0625	protein kinase binding	0.0249958
Golgi vesicle transport	0.0625	UTP:galactose-1-phosphate uridylyltransferase activity	0.0249958
organic substance metabolic process	0.0625	UTP:xylose-1-phosphate uridylyltransferase activity	0.0249958
mRNA transport	0.0625	UTP:glucose-1-phosphate uridylyltransferase activity	0.0249958
glycerophospholipid biosynthetic process	0.0625	UTP:arabinose-1-phosphate uridylyltransferase activity	0.0249958
chlorophyll biosynthetic process	0.0625	glucuronate-1-phosphate uridylyltransferase activity	0.0249958
mRNA 3'-end processing	0.0625	adenylate kinase activity	0.0249958
proteasome assembly	0.0625	nitrate reductase activity	0.0249958
nuclear mRNA surveillance	0.0625	H4 histone acetyltransferase activity	0.0249958
nuclear polyadenylation-dependent rRNA catabolic process	0.0625	H2A histone acetyltransferase activity	0.0249958
exonucleolytic catabolism of deadenylated mRNA	0.0625	1-phosphatidylinositol 4-kinase activity	0.0249958
glyceraldehyde-3-phosphate biosynthetic process	0.05	sterol 3-beta-glucosyltransferase activity	0.0249958
fruit development	0.05	oxidoreductase activity, acting on NAD(P)H	0.0249958
SCF-dependent proteasomal ubiquitin-dependent protein catabolic process	0.05	acetylglucosaminyltransferase activity	0.0249958
plant-type hypersensitive response	0.05	NADPH:quinone reductase activity	0.0249958
regulation of flower development	0.05	potassium ion binding	0.0249958
regulation of floral organ abscission	0.05	molecular adaptor activity	0.0249958
seed abscission	0.05	endoribonuclease activity	0.0166639
regulation of seed development	0.05	dodecanoyl-[acyl-carrier-protein] hydrolase activity	0.0166639
seed development	0.05	phytanoyl-CoA dioxygenase activity	0.0166639
branched-chain amino acid catabolic process	0.05	peptidase inhibitor activity	0.0166639
cellular response to phosphate starvation	0.05	ATP-dependent activity, acting on DNA	0.0166639
microtubule cytoskeleton organization	0.05	3-methyl-2-oxobutanoate dehydrogenase (2-methylpropanoyl-transferring) activity	0.0166639
positive regulation of apoptotic process	0.05	Lys63-specific deubiquitinase activity	0.0166639
response to salt stress	0.05	cysteine-type endopeptidase activity	0.0166639
cell wall organization	0.05	histidine decarboxylase activity	0.0166639
rRNA catabolic process	0.05	mRNA 3'-UTR binding	0.0166639
regulation of response to stimulus	0.05	poly(A) binding	0.0166639
lipid oxidation	0.05	poly(U) RNA binding	0.0166639
histone acetylation	0.05	aldehyde dehydrogenase (NAD+) activity	0.0166639
positive regulation of TORC1 signaling	0.05	FAD binding	0.0166639
sister chromatid segregation	0.05	double-stranded RNA binding	0.0166639
peptidyl-arginine omega-N-methylation	0.05	inward rectifier potassium channel activity	0.0166639
protein methylation	0.05	calcium channel activity	0.0166639
transcription initiation from RNA polymerase III promoter	0.05	intracellular cyclic nucleotide activated cation channel activity	0.0166639
integrin-mediated signaling pathway	0.05	intracellular cAMP-activated cation channel activity	0.0166639
dolichol-linked oligosaccharide biosynthetic process	0.05	5-epi-aristolochene synthase activity	0.0166639
peptidyl-lysine methylation	0.05	linoleate 9S-lipoxygenase activity	0.0166639
glycerol catabolic process	0.0375	SNARE binding	0.0166639
leaf morphogenesis	0.0375	cholesterol alpha-glucosyltransferase activity	0.0166639
chaperone cofactor-dependent protein refolding	0.0375	brassicasterol glucosyltransferase activity	0.0166639
cholesterol biosynthetic process	0.0375	soladodine glucosyltransferase activity	0.0166639
cholesterol metabolic process	0.0375	calcium-dependent protein serine/threonine kinase activity	0.0166639
endoplasmic reticulum unfolded protein response	0.0375	calmodulin-dependent protein kinase activity	0.0166639
RNA modification	0.0375	2-alkenal reductase [NAD(P)+] activity	0.0166639
protein targeting to vacuole	0.0375	ubiquitin conjugating enzyme binding	0.0166639
UDP-D-galactose metabolic process	0.0375	gibberellin 3-beta-dioxygenase activity	0.0166639
UDP-glucuronate metabolic process	0.0375	receptor serine/threonine kinase binding	0.0166639
UDP-L-arabinose metabolic process	0.0375	alliin lyase activity	0.0166639
UDP-glucose metabolic process	0.0375	NAD+ kinase activity	0.0166639
nucleotide-sugar biosynthetic process	0.0375	histone H3-tri/di/monomethyl-lysine-4 demethylase activity	0.0166639
leaf development	0.0375	dehydrodolichyl diphosphate synthase activity	0.0166639
vegetative to reproductive phase transition of meristem	0.0375	polyprenyltransferase activity	0.0166639
DNA metabolic process	0.0375	rRNA methyltransferase activity	0.0166639
cellular macromolecule biosynthetic process	0.0375	histone-glutamine methyltransferase activity	0.0166639
cytokinesis by cell plate formation	0.0375	L-cystine transmembrane transporter activity	0.0166639
anatomical structure development	0.0375	mRNA 3'-UTR AU-rich region binding	0.0166639
cellular response to nitrogen starvation	0.0375	SUMO ligase activity	0.00833194
COPII-coated vesicle cargo loading	0.0375	5'-3' exonuclease activity	0.00833194
peptidyl-serine phosphorylation	0.0375	hexokinase activity	0.00833194
cell redox homeostasis	0.0375	glucose binding	0.00833194
response to ethylene	0.0375	palmitoyl-[acyl-carrier-protein] hydrolase activity	0.00833194
regulation of signal transduction	0.0375	myristoyl-[acyl-carrier-protein] hydrolase activity	0.00833194
mitochondria-nucleus signaling pathway	0.0375	23S rRNA (adenine(1618)-N(6))-methyltransferase activity	0.00833194
plastid organization	0.0375	ATPase-coupled transmembrane transporter activity	0.00833194
defense response to oomycetes	0.0375	RNA polymerase II activity	0.00833194
vacuolar transport	0.0375	thiolester hydrolase activity	0.00833194
vacuolar acidification	0.0375	phosphatidylinositol-4,5-bisphosphate binding	0.00833194
ubiquinone biosynthetic process	0.0375	nutrient reservoir activity	0.00833194
amylopectin biosynthetic process	0.0375	protein histidine kinase activity	0.00833194
endosperm development	0.0375	quinone binding	0.00833194
sodium ion transport	0.0375	histidine-tRNA ligase activity	0.00833194
plant-type cell wall cellulose biosynthetic process	0.0375	translation elongation factor activity	0.00833194
metaphase/anaphase transition of mitotic cell cycle	0.0375	beta-lactamase activity	0.00833194
anaphase-promoting complex-dependent catabolic process	0.0375	translation initiation factor binding	0.00833194
protein K11-linked ubiquitination	0.0375	inositol hexakisphosphate binding	0.00833194
nuclear-transcribed mRNA catabolic process, exonucleolytic, 3'-5'	0.0375	auxin binding	0.00833194
nuclear polyadenylation-dependent tRNA catabolic process	0.0375	auxin receptor activity	0.00833194
nuclear polyadenylation-dependent mRNA catabolic process	0.0375	UDP-N-acetylglucosamine diphosphorylase activity	0.00833194
U1 snRNA 3'-end processing	0.0375	choline transmembrane transporter activity	0.00833194
U5 snRNA 3'-end processing	0.0375	alpha-L-arabinofuranosidase activity	0.00833194
U4 snRNA 3'-end processing	0.0375	serine decarboxylase activity	0.00833194
exonucleolytic trimming to generate mature 3'-end of 5.8S rRNA from tricistronic rRNA transcript (SSU-rRNA, 5.8S rRNA, LSU-rRNA)	0.0375	1,4-dihydroxy-2-naphthoate octaprenyltransferase activity	0.00833194
mRNA polyadenylation	0.025	nucleoside triphosphate adenylate kinase activity	0.00833194
2-oxoglutarate metabolic process	0.025	exonuclease activity	0.00833194
tricarboxylic acid cycle	0.025	peptide-serine-N-acetyltransferase activity	0.00833194
glutamate metabolic process	0.025	valencene synthase activity	0.00833194
aspartate metabolic process	0.025	(+)-delta-cadinene synthase activity	0.00833194
alanine metabolic process	0.025	pantothenate kinase activity	0.00833194
RNA export from nucleus	0.025	deaminase activity	0.00833194
transcription-dependent tethering of RNA polymerase II gene DNA at nuclear periphery	0.025	phosphatidylinositol kinase activity	0.00833194
circadian rhythm	0.025	microfilament motor activity	0.00833194
regulation of photoperiodism, flowering	0.025	beta-sitosterol UDP-glucosyltransferase activity	0.00833194
cellular response to heat	0.025	histone acetyltransferase activity	0.00833194
cellular component organization or biogenesis	0.025	single-stranded RNA binding	0.00833194
SOS response	0.025	6-phosphogluconolactonase activity	0.00833194
DNA methylation on cytosine	0.025	phosphopyruvate hydratase activity	0.00833194
phloem or xylem histogenesis	0.025	steroid hydroxylase activity	0.00833194
regulation of sphingolipid biosynthetic process	0.025	miRNA binding	0.00833194
alkaloid metabolic process	0.025	manganese ion binding	0.00833194
Group II intron splicing	0.025	phosphoric diester hydrolase activity	0.00833194
positive regulation of response to external stimulus	0.025	cystathionine beta-lyase activity	0.00833194
positive regulation of response to biotic stimulus	0.025	cystathionine gamma-synthase activity (acts on O-phosphohomoserine)	0.00833194
positive regulation of defense response	0.025	carboxylic ester hydrolase activity	0.00833194
positive regulation of immune response	0.025	DNA replication origin binding	0.00833194
axo-dendritic transport	0.025	2-oxoglutarate-dependent dioxygenase activity	0.00833194
regulation of anterograde synaptic vesicle transport	0.025	L-ascorbic acid binding	0.00833194
endosome to lysosome transport	0.025	O-acetyltransferase activity	0.00833194
negative regulation of peptidase activity	0.025	peptide binding	0.00833194
transition metal ion homeostasis	0.025	proteasome binding	0.00833194
siRNA-mediated long-distance post-transcriptional gene silencing	0.025	hydrolase activity, acting on acid anhydrides, in phosphorus-containing anhydrides	0.00833194
protein K63-linked deubiquitination	0.025	dihydrolipoyl dehydrogenase activity	0.00833194
ribosomal small subunit export from nucleus	0.025	mRNA guanylyltransferase activity	0.00833194
ribosomal large subunit export from nucleus	0.025	DNA ligase (ATP) activity	0.00833194
galactolipid biosynthetic process	0.025	chloride ion binding	0.00833194
hydrogen peroxide biosynthetic process	0.025	carbon-sulfur lyase activity	0.00833194
lateral root formation	0.025	pectinesterase inhibitor activity	0.00833194
cell fate specification	0.025	diacylglycerol O-acyltransferase activity	0.00833194
regulation of multicellular organism growth	0.025	sphingomyelin phosphodiesterase activity	0.00833194
regulation of meristem structural organization	0.025	ferrochelatase activity	0.00833194
mRNA cis splicing, via spliceosome	0.025	anion:anion antiporter activity	0.00833194
response to wounding	0.025	protein-arginine omega-N monomethyltransferase activity	0.00833194
lipid homeostasis	0.025	starch synthase activity	0.00833194
xylan catabolic process	0.025	acetolactate synthase regulator activity	0.00833194
innate immune response	0.025	protein heterodimerization activity	0.00833194
pentose-phosphate shunt	0.025	ribulose-bisphosphate carboxylase activity	0.00833194
cell population proliferation	0.025	phosphatidylinositol binding	0.00833194
double-strand break repair	0.025	integrin binding	0.00833194
miRNA-mediated gene silencing by mRNA destabilization	0.025	unfolded protein binding	0.00833194
lsiRNA processing	0.025	ATP-dependent peptidase activity	0.00833194
embryonic pattern specification	0.025	malate dehydrogenase activity	0.00833194
RNAi-mediated antiviral immune response	0.025	catalytic activity, acting on a protein	0.00833194
regulation of seed maturation	0.025	hydroxyproline O-arabinosyltransferase activity	0.00833194
ta-siRNA processing	0.025	RNA polymerase II-specific DNA-binding transcription factor binding	0.00833194
seed morphogenesis	0.025	alpha-glucan, water dikinase activity	0.00833194
macromolecule metabolic process	0.025	tRNA-dihydrouridine20 synthase activity	0.00833194
nucleolar large rRNA transcription by RNA polymerase I	0.025
pollen germination	0.025
nitric oxide mediated signal transduction	0.025
calcium ion transmembrane transport	0.025
calcium ion import	0.025
histone H3-K4 methylation	0.025
microlipophagy	0.025
positive regulation of protein secretion	0.025
positive regulation of autophagosome assembly	0.025
positive regulation of Golgi to plasma membrane protein transport	0.025
nonphotochemical quenching	0.025
regulation of leaf senescence	0.025
organic substance biosynthetic process	0.025
positive regulation of proteasomal ubiquitin-dependent protein catabolic process	0.025
response to sucrose	0.025
heat acclimation	0.025
regulation of cell cycle	0.025
positive regulation of double-strand break repair via homologous recombination	0.025
fructose 6-phosphate metabolic process	0.025
NADP biosynthetic process	0.025
sphingomyelin catabolic process	0.025
glycerophospholipid catabolic process	0.025
ceramide biosynthetic process	0.025
sister chromatid cohesion	0.025
histone H3-K4 demethylation, trimethyl-H3-K4-specific	0.025
plastid membrane organization	0.025
polyprenol biosynthetic process	0.025
cellular response to oxidative stress	0.025
box C/D RNA 3'-end processing	0.025
rRNA methylation	0.025
histone glutamine methylation	0.025
inositol phosphorylation	0.025
myo-inositol hexakisphosphate biosynthetic process	0.025
L-cystine transport	0.025
negative regulation of fatty acid biosynthetic process	0.025
RNA catabolic process	0.025
nuclear-transcribed mRNA catabolic process	0.025
positive regulation of cell growth	0.025
cellular response to sulfate starvation	0.025
snRNA processing	0.0125
mRNA 3'-end processing by stem-loop binding and cleavage	0.0125
hexose metabolic process	0.0125
cellular glucose homeostasis	0.0125
photoperiodism, flowering	0.0125
rRNA base methylation	0.0125
photoperiodism	0.0125
methylglyoxal biosynthetic process	0.0125
protein localization to membrane	0.0125
regulation of pseudopodium assembly	0.0125
sorocarp development	0.0125
mitotic cytokinesis	0.0125
cleavage furrow formation	0.0125
response to blue light	0.0125
termination of RNA polymerase II transcription	0.0125
transcription elongation from RNA polymerase II promoter	0.0125
transcription initiation from RNA polymerase II promoter	0.0125
transcription by RNA polymerase II	0.0125
DNA geometric change	0.0125
DNA topological change	0.0125
telomeric 3' overhang formation	0.0125
DNA unwinding involved in DNA replication	0.0125
negative regulation of meiotic joint molecule formation	0.0125
DNA double-strand break processing	0.0125
telomere maintenance via recombination	0.0125
mitotic sister chromatid segregation	0.0125
meiotic DNA double-strand break processing	0.0125
mitotic G2/M transition checkpoint	0.0125
mitotic intra-S DNA damage checkpoint signaling	0.0125
gene conversion at mating-type locus	0.0125
meiotic chromosome segregation	0.0125
regulation of reciprocal meiotic recombination	0.0125
DNA methylation-dependent heterochromatin assembly	0.0125
DNA methylation on cytosine within a CG sequence	0.0125
maintenance of DNA methylation	0.0125
magnesium ion transport	0.0125
determination of dorsal identity	0.0125
regulation of meristem growth	0.0125
integument development	0.0125
plant organ morphogenesis	0.0125
meristem initiation	0.0125
determination of bilateral symmetry	0.0125
protein targeting to mitochondrion	0.0125
protein import into mitochondrial matrix	0.0125
aromatic amino acid family biosynthetic process	0.0125
Golgi to plasma membrane transport	0.0125
deoxyribonucleotide biosynthetic process	0.0125
anterograde axonal transport	0.0125
peptidyl-L-cysteine S-palmitoylation	0.0125
protein targeting to membrane	0.0125
photosystem stoichiometry adjustment	0.0125
peptidyl-histidine phosphorylation	0.0125
detection of redox state	0.0125
regulation of photosynthesis	0.0125
protein insertion into membrane	0.0125
protein localization to chloroplast	0.0125
thylakoid membrane organization	0.0125
cellular response to water deprivation	0.0125
plant ovule development	0.0125
meristem maintenance	0.0125
specification of floral organ identity	0.0125
protein retention in Golgi apparatus	0.0125
cellular response to mechanical stimulus	0.0125
chloroplast avoidance movement	0.0125
chloroplast accumulation movement	0.0125
green leaf volatile biosynthetic process	0.0125
pollen sperm cell differentiation	0.0125
regulation of pollen tube growth	0.0125
pollen tube growth	0.0125
stamen development	0.0125
pollen maturation	0.0125
regulation of endosperm development	0.0125
regulation of adaxial/abaxial pattern formation	0.0125
self proteolysis	0.0125
regulation of cell population proliferation	0.0125
plant epidermal cell fate specification	0.0125
regulation of leaf development	0.0125
UDP-N-acetylglucosamine biosynthetic process	0.0125
phloem development	0.0125
choline transport	0.0125
plasmodesmata-mediated intercellular transport	0.0125
ion homeostasis	0.0125
regulation of endocytosis	0.0125
plasmodesma organization	0.0125
xylem and phloem pattern formation	0.0125
sieve element differentiation	0.0125
regulation of unidimensional cell growth	0.0125
procambium histogenesis	0.0125
L-arabinose metabolic process	0.0125
regulation of phosphorylation	0.0125
positive regulation of translation	0.0125
response to desiccation	0.0125
nucleoside triphosphate biosynthetic process	0.0125
AMP metabolic process	0.0125
response to herbicide	0.0125
regulation of G2/M transition of mitotic cell cycle	0.0125
seed dormancy process	0.0125
protein monoubiquitination	0.0125
positive regulation of cell division	0.0125
histone H2B ubiquitination	0.0125
endoplasmic reticulum membrane organization	0.0125
endoplasmic reticulum-plasma membrane tethering	0.0125
cellular nitrogen compound metabolic process	0.0125
late endosome to vacuole transport	0.0125
membrane bending	0.0125
granum assembly	0.0125
cell plate assembly	0.0125
hydrocarbon biosynthetic process	0.0125
terpenoid biosynthetic process	0.0125
sesquiterpene biosynthetic process	0.0125
coenzyme A biosynthetic process	0.0125
organonitrogen compound catabolic process	0.0125
regulation of salicylic acid biosynthetic process	0.0125
negative regulation of defense response to insect	0.0125
entrainment of circadian clock	0.0125
response to UV	0.0125
gynoecium development	0.0125
Golgi localization	0.0125
mitochondrion localization	0.0125
peroxisome localization	0.0125
unidimensional cell growth	0.0125
leaf pavement cell development	0.0125
trichome morphogenesis	0.0125
trichome branching	0.0125
vesicle transport along actin filament	0.0125
root hair elongation	0.0125
root hair cell tip growth	0.0125
sterol metabolic process	0.0125
response to jasmonic acid	0.0125
response to gibberellin	0.0125
chloroplast mRNA processing	0.0125
cellular response to abscisic acid stimulus	0.0125
leaf senescence	0.0125
ammonia assimilation cycle	0.0125
positive regulation of autophagy	0.0125
protein K69-linked ufmylation	0.0125
response to L-glutamate	0.0125
hematopoietic stem cell differentiation	0.0125
negative regulation of IRE1-mediated unfolded protein response	0.0125
negative regulation of NF-kappaB transcription factor activity	0.0125
negative regulation of protein ubiquitination	0.0125
regulation of proteasomal ubiquitin-dependent protein catabolic process	0.0125
regulation of intracellular estrogen receptor signaling pathway	0.0125
response to endoplasmic reticulum stress	0.0125
erythrocyte differentiation	0.0125
positive regulation of glial cell proliferation	0.0125
positive regulation of cell population proliferation	0.0125
reticulophagy	0.0125
regulation of protein localization	0.0125
DNA conformation change	0.0125
regulation of timing of transition from vegetative to reproductive phase	0.0125
mRNA 5'-splice site recognition	0.0125
long-chain fatty acid biosynthetic process	0.0125
sphingosine biosynthetic process	0.0125
DNA-templated transcription, initiation	0.0125
brassinosteroid homeostasis	0.0125
brassinosteroid metabolic process	0.0125
response to brassinosteroid	0.0125
malate transport	0.0125
regulation of shoot apical meristem development	0.0125
primary shoot apical meristem specification	0.0125
somatic stem cell population maintenance	0.0125
miRNA metabolic process	0.0125
phenylpropanoid metabolic process	0.0125
aspartate catabolic process	0.0125
organophosphate ester transport	0.0125
nitrogen compound transport	0.0125
organic anion transport	0.0125
inositol metabolic process	0.0125
pattern recognition receptor signaling pathway	0.0125
glycerol metabolic process	0.0125
DNA replication initiation	0.0125
lateral root development	0.0125
response to molecule of fungal origin	0.0125
coumarin biosynthetic process	0.0125
cellular heat acclimation	0.0125
stomatal complex morphogenesis	0.0125
regulation of plant organ morphogenesis	0.0125
transpiration	0.0125
regulation of cell adhesion	0.0125
regulation of cell division	0.0125
plant-type cell wall organization	0.0125
polarity specification of adaxial/abaxial axis	0.0125
hormone-mediated signaling pathway	0.0125
inflorescence morphogenesis	0.0125
regulation of chromatin organization	0.0125
regulation of double-strand break repair	0.0125
regulation of apoptotic process	0.0125
spliceosomal tri-snRNP complex assembly	0.0125
carbohydrate transport	0.0125
response to fructose	0.0125
root hair cell development	0.0125
protein catabolic process	0.0125
DNA ligation	0.0125
7-methylguanosine mRNA capping	0.0125
pollen exine formation	0.0125
pollen wall assembly	0.0125
plastid fission	0.0125
chloroplast fission	0.0125
glycerolipid biosynthetic process	0.0125
cellular component organization	0.0125
cellular response to tumor necrosis factor	0.0125
endoplasmic reticulum organization	0.0125
COPI coating of Golgi vesicle	0.0125
farnesyl diphosphate biosynthetic process, mevalonate pathway	0.0125
heme biosynthetic process	0.0125
regulation of nitrogen compound metabolic process	0.0125
regulation of primary metabolic process	0.0125
RISC complex assembly	0.0125
mitochondrion organization	0.0125
response to high light intensity	0.0125
valine biosynthetic process	0.0125
isoleucine biosynthetic process	0.0125
branched-chain amino acid biosynthetic process	0.0125
organic acid biosynthetic process	0.0125
regulation of stomatal movement	0.0125
response to cadmium ion	0.0125
negative regulation of cell migration	0.0125
Rac protein signal transduction	0.0125
protein folding	0.0125
mitochondrial mRNA modification	0.0125
glycolipid translocation	0.0125
peptidyl-lysine monomethylation	0.0125
peptidyl-lysine dimethylation	0.0125
plastid translation	0.0125
cold acclimation	0.0125
starch catabolic process	0.0125
response to abiotic stimulus	0.0125
response to reactive oxygen species	0.0125

## Sheet: A. tuberculatus
Supplementary Table 13. Different annotation categories of miRNA targeted genes predicted in A. tuberculatus genome.
Biological process	%	Molecular function	%	Cellular component	%
DNA integration	12.8919	nucleic acid binding	11.0057	membrane	21.5444
regulation of transcription, DNA-templated	5.54773	transferase activity	6.17962	integral component of membrane	18.8788
phosphorylation	4.03311	metal ion binding	5.0147	nucleus	16.227
protein phosphorylation	3.7161	ATP binding	4.67077	cytoplasm	5.78456
proteolysis	2.80909	nucleotide binding	3.98846	extracellular region	2.77549
transmembrane transport	2.00775	DNA binding	3.53914	Golgi apparatus	1.70376
cellular oxidant detoxification	1.34731	hydrolase activity	2.87901	plasma membrane	1.6488
RNA-templated DNA biosynthetic process	1.30328	zinc ion binding	2.85683	cytosol	1.53888
methylation	1.1976	oxidoreductase activity	2.72924	apoplast	1.5114
protein transport	1.07432	kinase activity	2.48516	chloroplast	1.47018
auxin-activated signaling pathway	1.0479	RNA binding	2.40195	endoplasmic reticulum	1.29156
lignin catabolic process	0.951039	protein kinase activity	2.27991	plastid	1.27782
transcription, DNA-templated	0.924621	catalytic activity	2.11904	endoplasmic reticulum membrane	1.12668
metabolic process	0.90701	DNA-binding transcription factor activity	1.32024	microtubule	1.11294
regulation of catalytic activity	0.86298	nucleotidyltransferase activity	1.13718	ribosome	1.0305
carbohydrate metabolic process	0.854174	protein serine/threonine kinase activity	1.1039	mitochondrion	0.934323
DNA repair	0.845368	aspartic-type endopeptidase activity	0.965219	cullin-RING ubiquitin ligase complex	0.810662
translation	0.827756	glycosyltransferase activity	0.898652	nucleolus	0.783182
ubiquitin-dependent protein catabolic process	0.810144	peroxidase activity	0.848727	Golgi membrane	0.783182
intracellular protein transport	0.766115	methyltransferase activity	0.826538	cellular anatomical entity	0.755702
protein ubiquitination	0.713279	RNA-directed DNA polymerase activity	0.820991	intracellular membrane-bounded organelle	0.714482
response to hormone	0.713279	GTP binding	0.798802	cytoskeleton	0.632042
proton transmembrane transport	0.678056	isomerase activity	0.759971	cytoplasmic vesicle	0.467161
cellular amino acid biosynthetic process	0.651638	copper ion binding	0.68231	peroxisome	0.453421
ion transport	0.642832	lyase activity	0.654574	spliceosomal complex	0.384721
lipid metabolic process	0.634026	GTPase activity	0.632385	DNA-directed RNA polymerase complex	0.370981
defense response	0.616414	ATP hydrolysis activity	0.626838	intracellular organelle	0.370981
glycolytic process	0.598802	hydroquinone:oxygen oxidoreductase activity	0.610196	vacuole	0.370981
biosynthetic process	0.598802	peptidase activity	0.599101	mitochondrial matrix	0.357241
regulation of transcription by RNA polymerase II	0.581191	helicase activity	0.58246	CCR4-NOT core complex	0.357241
vesicle-mediated transport	0.545967	calcium ion binding	0.576912	nuclear speck	0.316021
mRNA processing	0.537161	hydrolase activity, acting on glycosyl bonds	0.526987	clathrin adaptor complex	0.302281
cellular response to DNA damage stimulus	0.537161	pyridoxal phosphate binding	0.515893	mediator complex	0.302281
gene silencing by RNA	0.528355	magnesium ion binding	0.488157	CCAAT-binding factor complex	0.302281
cell division	0.519549	iron ion binding	0.454873	mitochondrial inner membrane	0.288541
cell cycle	0.510743	protein dimerization activity	0.449326	membrane coat	0.288541
developmental process	0.510743	sequence-specific DNA binding	0.443779	clathrin-coated pit	0.247321
protein folding	0.47552	iron-sulfur cluster binding	0.432684	small-subunit processome	0.233581
cytoskeleton organization	0.466714	transmembrane transporter activity	0.427137	Golgi cisterna membrane	0.219841
mRNA splicing, via spliceosome	0.457908	ubiquitin protein ligase binding	0.399401	transcription factor TFIIH core complex	0.206101
electron transport chain	0.457908	monooxygenase activity	0.382759	nucleosome	0.206101
nucleic acid phosphodiester bond hydrolysis	0.449102	structural constituent of ribosome	0.366117	chloroplast membrane	0.192361
cation transport	0.440296	acyltransferase activity	0.355023	endosome	0.178621
protein glycosylation	0.43149	calmodulin binding	0.349476	cytoplasmic vesicle membrane	0.178621
nitrogen compound metabolic process	0.43149	hydrolase activity, hydrolyzing O-glycosyl compounds	0.338381	integral component of plasma membrane	0.178621
fatty acid biosynthetic process	0.422684	ADP binding	0.305098	tricarboxylic acid cycle enzyme complex	0.178621
organic substance metabolic process	0.396266	flavin adenine dinucleotide binding	0.299551	proton-transporting two-sector ATPase complex, proton-transporting domain	0.178621
chromatin organization	0.38746	protein serine/threonine/tyrosine kinase activity	0.294003	proton-transporting V-type ATPase, V0 domain	0.178621
fatty acid metabolic process	0.38746	protein serine kinase activity	0.288456	CCR4-NOT complex	0.16488
RNA splicing	0.378654	heme binding	0.288456	Cul4-RING E3 ubiquitin ligase complex	0.16488
amino acid transport	0.378654	mRNA binding	0.277362	endosome membrane	0.16488
plant organ development	0.361043	electron transfer activity	0.277362	proteasome complex	0.16488
protein dephosphorylation	0.352237	ubiquitin-protein transferase activity	0.266267	Ric1-Rgp1 guanyl-nucleotide exchange factor complex	0.15114
microtubule-based process	0.343431	unfolded protein binding	0.255173	transport vesicle membrane	0.15114
RNA phosphodiester bond hydrolysis, endonucleolytic	0.334625	RNA helicase activity	0.249626	anchored component of plasma membrane	0.15114
DNA recombination	0.334625	transaminase activity	0.238531	lipid droplet	0.15114
regulation of alternative mRNA splicing, via spliceosome	0.299401	cysteine-type peptidase activity	0.238531	GARP complex	0.15114
regulation of translation	0.299401	structural constituent of cytoskeleton	0.238531	clathrin complex	0.15114
glutamate biosynthetic process	0.299401	triose-phosphate isomerase activity	0.232984	DNA polymerase complex	0.1374
cell wall organization	0.290595	lipid binding	0.232984	exocyst	0.1374
RNA processing	0.281789	acyltransferase activity, transferring groups other than amino-acyl groups	0.227437	transcription factor TFIIIB complex	0.1374
phosphate ion transport	0.272983	oxidoreductase activity, acting on paired donors, with incorporation or reduction of molecular oxygen	0.227437	clathrin coat of trans-Golgi network vesicle	0.1374
ribosome biogenesis	0.264178	microtubule binding	0.221889	clathrin coat of coated pit	0.1374
glutamine metabolic process	0.264178	carbohydrate binding	0.221889	chloroplast stroma	0.12366
sodium ion transport	0.264178	solute:proton antiporter activity	0.221889	AP-2 adaptor complex	0.12366
negative regulation of gene expression	0.264178	GTPase activator activity	0.216342	spindle	0.12366
defense response to virus	0.255372	4 iron, 4 sulfur cluster binding	0.216342	early endosome membrane	0.12366
mitotic sister chromatid cohesion	0.255372	RNA-DNA hybrid ribonuclease activity	0.210795	late endosome membrane	0.12366
recognition of pollen	0.246566	actin filament binding	0.210795	AP-1 adaptor complex	0.12366
negative regulation of transcription, DNA-templated	0.246566	N-acetyltransferase activity	0.205248	integral component of Golgi membrane	0.10992
protein peptidyl-prolyl isomerization	0.246566	endonuclease activity	0.205248	trans-Golgi network	0.10992
base-excision repair	0.23776	protein serine/threonine phosphatase activity	0.1997	vacuolar membrane	0.10992
sodium ion transmembrane transport	0.23776	nuclease activity	0.1997	integral component of endoplasmic reticulum membrane	0.10992
regulation of pH	0.23776	terpene synthase activity	0.194153	RNA polymerase III complex	0.0961803
pigment biosynthetic process	0.23776	palmitoyltransferase activity	0.194153	catalytic step 2 spliceosome	0.0961803
ion transmembrane transport	0.228954	inorganic phosphate transmembrane transporter activity	0.194153	1,3-beta-D-glucan synthase complex	0.0824402
transcription, RNA-templated	0.228954	DNA-binding transcription factor activity, RNA polymerase II-specific	0.194153	SCF ubiquitin ligase complex	0.0824402
tricarboxylic acid cycle	0.220148	glutamate synthase activity	0.188606	nuclear lamina	0.0824402
gluconeogenesis	0.220148	guanyl-nucleotide exchange factor activity	0.188606	nuclear lumen	0.0824402
DNA duplex unwinding	0.220148	oxidoreductase activity, acting on the CH-OH group of donors, NAD or NADP as acceptor	0.183059	mitochondrial alpha-ketoglutarate dehydrogenase complex	0.0824402
DNA replication	0.220148	mannan endo-1,4-beta-mannosidase activity	0.177512	nucleoplasm	0.0824402
sphingolipid metabolic process	0.220148	antiporter activity	0.171964	signal recognition particle, endoplasmic reticulum targeting	0.0824402
photosynthesis	0.220148	oxidoreductase activity, acting on the CH-NH2 group of donors	0.171964	proteasome regulatory particle	0.0824402
carboxylic acid metabolic process	0.220148	3 iron, 4 sulfur cluster binding	0.166417	Rab-protein geranylgeranyltransferase complex	0.0824402
regulation of DNA-templated transcription, elongation	0.211342	phosphatase activity	0.16087	ribonucleoprotein complex	0.0687002
trehalose biosynthetic process	0.211342	metalloendopeptidase activity	0.16087	mitochondrial outer membrane	0.0687002
C-5 methylation of cytosine	0.202536	sodium:proton antiporter activity	0.16087	ribonuclease H2 complex	0.0687002
pyrimidine nucleotide-sugar transmembrane transport	0.202536	damaged DNA binding	0.155323	histone acetyltransferase complex	0.0687002
lipid catabolic process	0.202536	chromatin binding	0.155323	RNA polymerase complex	0.0687002
cellular amino acid metabolic process	0.202536	protein-cysteine S-palmitoyltransferase activity	0.155323	eukaryotic translation initiation factor 3 complex	0.0687002
aromatic amino acid family biosynthetic process	0.19373	peptidyl-prolyl cis-trans isomerase activity	0.155323	plasmodesma	0.0549602
chorismate biosynthetic process	0.19373	RNA-directed 5'-3' RNA polymerase activity	0.155323	DRM complex	0.0549602
rRNA processing	0.19373	DNA N-glycosylase activity	0.149775	Ku70:Ku80 complex	0.0549602
microtubule-based movement	0.19373	actin binding	0.149775	transcription regulator complex	0.0549602
regulation of defense response to fungus	0.19373	serine-type endopeptidase activity	0.149775	cyclin-dependent protein kinase holoenzyme complex	0.0549602
dephosphorylation	0.184924	catechol oxidase activity	0.149775	actin filament bundle	0.0549602
cellular macromolecule metabolic process	0.184924	hydrolase activity, acting on ester bonds	0.149775	P-body	0.0549602
DNA-templated transcription, initiation	0.184924	myosin phosphatase activity	0.144228	extrinsic component of endoplasmic reticulum membrane	0.0549602
immune response	0.176118	serine-type carboxypeptidase activity	0.144228	signal recognition particle	0.0549602
gibberellic acid mediated signaling pathway	0.176118	transcription corepressor activity	0.144228	COPII vesicle coat	0.0549602
localization	0.176118	carboxy-lyase activity	0.144228	Prp19 complex	0.0549602
nucleic acid metabolic process	0.176118	polygalacturonase activity	0.144228	chloroplast thylakoid membrane	0.0549602
macromolecule methylation	0.176118	protein binding	0.133134	NAD(P)H dehydrogenase complex (plastoquinone)	0.0549602
deadenylation-dependent decapping of nuclear-transcribed mRNA	0.176118	aminoacyl-tRNA ligase activity	0.133134	CAAX-protein geranylgeranyltransferase complex	0.0549602
diterpenoid biosynthetic process	0.167312	symporter activity	0.133134	protein farnesyltransferase complex	0.0549602
actin filament organization	0.167312	oxidoreductase activity, acting on the aldehyde or oxo group of donors, disulfide as acceptor	0.133134	elongator holoenzyme complex	0.0549602
actin filament capping	0.167312	carbon-carbon lyase activity	0.133134	eukaryotic 43S preinitiation complex	0.0549602
histone modification	0.167312	ubiquitin protein ligase activity	0.127586	eukaryotic 48S preinitiation complex	0.0549602
positive regulation of catalytic activity	0.167312	DNA-directed 5'-3' RNA polymerase activity	0.127586	plastoglobule	0.0549602
actin filament bundle assembly	0.158507	3-deoxy-7-phosphoheptulonate synthase activity	0.127586	ubiquitin ligase complex	0.0412201
Golgi vesicle transport	0.158507	DNA helicase activity	0.127586	chromatin	0.0412201
DNA metabolic process	0.158507	DNA (cytosine-5-)-methyltransferase activity	0.127586	plastid-encoded plastid RNA polymerase complex	0.0412201
translational initiation	0.158507	pyrimidine nucleotide-sugar transmembrane transporter activity	0.127586	trans-Golgi network membrane	0.0412201
malate metabolic process	0.158507	ligase activity	0.122039	recycling endosome membrane	0.0412201
regulation of ARF protein signal transduction	0.158507	microtubule motor activity	0.122039	cytosolic small ribosomal subunit	0.0412201
carbohydrate phosphorylation	0.149701	carboxypeptidase activity	0.116492	mitochondrial membrane	0.0412201
nucleotide-excision repair	0.149701	intramolecular transferase activity	0.116492	extracellular space	0.0412201
glycolytic process through fructose-6-phosphate	0.149701	metallopeptidase activity	0.116492	extrinsic component of endosome membrane	0.0412201
acetyl-CoA biosynthetic process from pyruvate	0.149701	enzyme activator activity	0.116492	thylakoid	0.0412201
RNA modification	0.140895	cytoskeletal motor activity	0.116492	U2 snRNP	0.0412201
lipid transport	0.140895	Rho GDP-dissociation inhibitor activity	0.116492	SMN complex	0.0412201
meiotic cell cycle	0.140895	diphosphate-fructose-6-phosphate 1-phosphotransferase activity	0.116492	uniplex complex	0.0412201
fucosylation	0.140895	inorganic diphosphatase activity	0.116492	U2-type catalytic step 2 spliceosome	0.0412201
cell wall biogenesis	0.140895	pyrophosphate hydrolysis-driven proton transmembrane transporter activity	0.116492	plastid envelope	0.0412201
microtubule cytoskeleton organization	0.140895	tRNA binding	0.110945	nuclear pore	0.0412201
regulation of cellular macromolecule biosynthetic process	0.140895	UDP-glycosyltransferase activity	0.110945	chloroplast inner membrane	0.0412201
nucleosome assembly	0.140895	double-stranded DNA binding	0.110945	mitochondrial nucleoid	0.0274801
transcription preinitiation complex assembly	0.140895	translation initiation factor activity	0.110945	mitochondrial respirasome	0.0274801
transmembrane receptor protein serine/threonine kinase signaling pathway	0.140895	NAD+ ADP-ribosyltransferase activity	0.105397	plant-type cell wall	0.0274801
potassium ion transmembrane transport	0.140895	NAD binding	0.0998502	Cul3-RING ubiquitin ligase complex	0.0274801
vacuolar proton-transporting V-type ATPase complex assembly	0.140895	1-phosphatidylinositol-3-phosphate 5-kinase activity	0.0998502	spindle pole	0.0274801
DNA-templated transcription, termination	0.140895	acyl-[acyl-carrier-protein] hydrolase activity	0.0998502	mitotic spindle	0.0274801
peptidyl-tyrosine phosphorylation	0.140895	NADP binding	0.094303	small ribosomal subunit	0.0274801
protein polyubiquitination	0.132089	FMN binding	0.094303	Noc4p-Nop14p complex	0.0274801
post-embryonic development	0.132089	ubiquitin binding	0.094303	mitochondrial respiratory chain complex I	0.0274801
protein autophosphorylation	0.132089	6-phosphofructokinase activity	0.094303	U2-type post-mRNA release spliceosomal complex	0.0274801
organonitrogen compound biosynthetic process	0.132089	pyruvate dehydrogenase (acetyl-transferring) activity	0.094303	endoplasmic reticulum lumen	0.0274801
chromatin remodeling	0.132089	rRNA binding	0.0887558	pollen tube	0.0274801
translational elongation	0.132089	3'-5' DNA helicase activity	0.0887558	protein-containing complex	0.0274801
DNA demethylation	0.132089	protein O-GlcNAc transferase activity	0.0887558	DSIF complex	0.0274801
fumarate metabolic process	0.132089	galactoside 2-alpha-L-fucosyltransferase activity	0.0887558	condensed nuclear chromosome	0.0274801
phosphatidylcholine biosynthetic process	0.132089	TBP-class protein binding	0.0887558	phragmoplast	0.0274801
chloride transport	0.132089	transmembrane receptor protein serine/threonine kinase activity	0.0887558	endoplasmic reticulum exit site	0.0274801
NADH oxidation	0.123283	double-stranded telomeric DNA binding	0.0887558	clathrin-coated vesicle	0.0274801
DNA biosynthetic process	0.123283	malic enzyme activity	0.0887558	RNA N6-methyladenosine methyltransferase complex	0.0274801
peptidyl-lysine modification to peptidyl-hypusine	0.123283	O-methyltransferase activity	0.0887558	90S preribosome	0.0274801
heme oxidation	0.123283	transcription cis-regulatory region binding	0.0832085	t-UTP complex	0.0274801
protein deubiquitination	0.123283	manganese ion binding	0.0832085	nuclear RNA-directed RNA polymerase complex	0.0274801
negative regulation of translation	0.123283	ATP-dependent chromatin remodeler activity	0.0832085	TRAPP complex	0.0274801
nucleotide-sugar metabolic process	0.123283	signaling receptor binding	0.0832085	U2-type spliceosomal complex	0.0274801
cellulose biosynthetic process	0.123283	translation elongation factor activity	0.0832085	U12-type spliceosomal complex	0.0274801
mitochondrial transmembrane transport	0.123283	phosphoglucomutase activity	0.0832085	precatalytic spliceosome	0.0274801
phosphatidylinositol phosphate biosynthetic process	0.123283	DNA demethylase activity	0.0832085	post-mRNA release spliceosomal complex	0.0274801
phosphatidylinositol metabolic process	0.123283	fumarate hydratase activity	0.0832085	transcription factor TFIIH holo complex	0.0274801
response to oxidative stress	0.123283	phosphoprotein phosphatase activity	0.0832085	Holliday junction resolvase complex	0.0274801
lipoate biosynthetic process	0.123283	malate dehydrogenase (decarboxylating) (NAD+) activity	0.0832085	Golgi transport complex	0.0274801
aspartyl-tRNA aminoacylation	0.123283	voltage-gated chloride channel activity	0.0832085	mitochondrial pyruvate dehydrogenase complex	0.0274801
mRNA polyadenylation	0.114477	transmembrane receptor protein tyrosine kinase activity	0.0832085	plant-type vacuole membrane	0.0274801
plant-type cell wall organization or biogenesis	0.114477	tocopherol cyclase activity	0.0832085	chloroplast outer membrane	0.0274801
anion transmembrane transport	0.114477	NADH dehydrogenase activity	0.0776613	histone deacetylase complex	0.0274801
cell surface receptor signaling pathway	0.114477	phosphotransferase activity, alcohol group as acceptor	0.0776613	chloroplast envelope	0.0274801
abscisic acid-activated signaling pathway	0.114477	deoxyhypusine monooxygenase activity	0.0776613	nuclear microtubule	0.0274801
phospholipid metabolic process	0.114477	serine-type peptidase activity	0.0776613	cell projection	0.0274801
nucleoside triphosphate catabolic process	0.114477	small GTPase binding	0.0776613	filiform apparatus	0.0274801
retrograde transport, endosome to Golgi	0.105671	heme oxygenase (decyclizing) activity	0.0776613	SNARE complex	0.0274801
riboflavin biosynthetic process	0.105671	cysteine-type deubiquitinase activity	0.0776613	endomembrane system	0.0274801
xenobiotic detoxification by transmembrane export across the plasma membrane	0.105671	molecular adaptor activity	0.0776613	plant-type vacuole	0.01374
UDP-L-arabinose metabolic process	0.105671	dTDP-glucose 4,6-dehydratase activity	0.0776613	Dsl1/NZR complex	0.01374
plant-type cell wall biogenesis	0.105671	cellulose synthase (UDP-forming) activity	0.0776613	serine C-palmitoyltransferase complex	0.01374
phospholipid transport	0.105671	FAD binding	0.0776613	chromosome	0.01374
lipid translocation	0.105671	intramolecular transferase activity, phosphotransferases	0.0776613	photosystem I reaction center	0.01374
histidine biosynthetic process	0.105671	phosphatidylinositol phosphate kinase activity	0.0776613	photosystem I	0.01374
mRNA methylation	0.105671	phosphoethanolamine N-methyltransferase activity	0.0776613	trans-Golgi network transport vesicle	0.01374
glucose metabolic process	0.105671	lipoate synthase activity	0.0776613	centrosome	0.01374
polyamine biosynthetic process	0.105671	ABC-type transporter activity	0.0776613	sperm flagellum	0.01374
arachidonic acid secretion	0.105671	aspartate-tRNA ligase activity	0.0776613	polar microtubule	0.01374
DNA protection	0.105671	thiolester hydrolase activity	0.0776613	respiratory chain complex I	0.01374
dCTP catabolic process	0.105671	hexosyltransferase activity	0.0721141	CAF-1 complex	0.01374
protein O-linked glycosylation	0.105671	U6 snRNA binding	0.0721141	integral component of cytoplasmic side of endoplasmic reticulum membrane	0.01374
guanosine tetraphosphate metabolic process	0.105671	UDP-arabinopyranose mutase activity	0.0721141	integral component of lumenal side of endoplasmic reticulum membrane	0.01374
phosphate-containing compound metabolic process	0.105671	serine C-palmitoyltransferase activity	0.0721141	exon-exon junction complex	0.01374
pyridoxal 5'-phosphate salvage	0.105671	strictosidine synthase activity	0.0721141	guanyl-nucleotide exchange factor complex	0.01374
vitamin B6 metabolic process	0.105671	transcription coregulator activity	0.0721141	eukaryotic translation initiation factor 2B complex	0.01374
fatty acid beta-oxidation	0.0968651	nuclear export signal receptor activity	0.0721141	NSL complex	0.01374
cellular respiration	0.0968651	potassium:proton antiporter activity	0.0721141	basal plasma membrane	0.01374
ubiquinone biosynthetic process	0.0968651	oxidoreductase activity, acting on single donors with incorporation of molecular oxygen, incorporation of two atoms of oxygen	0.0721141	apical part of cell	0.01374
primary metabolic process	0.0968651	proton-transporting ATPase activity, rotational mechanism	0.0721141	cell surface	0.01374
cellular response to stimulus	0.0968651	proton transmembrane transporter activity	0.0721141	basolateral plasma membrane	0.01374
glucose catabolic process	0.0968651	nucleoside-triphosphate diphosphatase activity	0.0721141	external side of plasma membrane	0.01374
defense response to fungus	0.0968651	oligopeptide transmembrane transporter activity	0.0721141	organelle membrane	0.01374
protein export from nucleus	0.0968651	ribosome binding	0.0665668	organelle subcompartment	0.01374
mismatch repair	0.0968651	NADH dehydrogenase (quinone) activity	0.0665668	chromosome, telomeric region	0.01374
root development	0.0968651	polysaccharide binding	0.0665668	SMN-Sm protein complex	0.01374
cation transmembrane transport	0.0968651	3-hydroxyisobutyryl-CoA hydrolase activity	0.0665668	proteasome regulatory particle, lid subcomplex	0.01374
proteasome assembly	0.0968651	3,4-dihydroxy-2-butanone-4-phosphate synthase activity	0.0665668	proteasome storage granule	0.01374
regulation of ribosomal protein gene transcription by RNA polymerase II	0.0968651	DNA-(apurinic or apyrimidinic site) endonuclease activity	0.0665668	COP9 signalosome	0.01374
fucose metabolic process	0.0968651	hydrolase activity, hydrolyzing N-glycosyl compounds	0.0665668	histone methyltransferase complex	0.01374
arginine metabolic process	0.0968651	U5 snRNA binding	0.0665668	methylosome	0.01374
arginine biosynthetic process	0.0968651	oxidoreductase activity, acting on paired donors, with oxidation of a pair of donors resulting in the reduction of molecular oxygen to two molecules of water	0.0665668	Golgi stack	0.01374
DNA methylation	0.0968651	xenobiotic transmembrane transporter activity	0.0665668	nuclear replication fork	0.01374
triterpenoid biosynthetic process	0.0968651	ATPase-coupled intramembrane lipid transporter activity	0.0665668	plastid stroma	0.01374
protein prenylation	0.0968651	transketolase activity	0.0665668	cortical microtubule	0.01374
mRNA cleavage	0.0968651	trehalose-phosphatase activity	0.0665668	integral component of mitochondrial membrane	0.01374
termination of RNA polymerase II transcription	0.0968651	N-carbamoylputrescine amidase activity	0.0665668	cilium	0.01374
RNA 3'-end processing	0.0880592	phospholipase A2 activity	0.0665668	microtubule associated complex	0.01374
glutathione metabolic process	0.0880592	dCTP diphosphatase activity	0.0665668	aminoacyl-tRNA synthetase multienzyme complex	0.01374
intracellular signal transduction	0.0880592	lipoyl synthase activity (acting on glycine-cleavage complex H protein	0.0665668	intrinsic component of plasma membrane	0.01374
peptidyl-serine phosphorylation	0.0880592	lipoyl synthase activity (acting on pyruvate dehydrogenase E2 protein)	0.0665668	aster	0.01374
exocytosis	0.0880592	pyridoxal kinase activity	0.0665668	perinuclear region of cytoplasm	0.01374
positive regulation of kinase activity	0.0880592	polynucleotide adenylyltransferase activity	0.0610196	amyloplast	0.01374
rescue of stalled ribosome	0.0880592	GTP cyclohydrolase II activity	0.0610196	PRC1 complex	0.01374
response to stimulus	0.0880592	ubiquinone binding	0.0610196	ESC/E(Z) complex	0.01374
embryo development ending in seed dormancy	0.0880592	metal-dependent deubiquitinase activity	0.0610196	mitochondrial respiratory chain complex IV	0.01374
transcription by RNA polymerase III	0.0880592	obsolete isopeptidase activity	0.0610196	eukaryotic translation initiation factor 3 complex, eIF3m	0.01374
mannosylation	0.0880592	N,N-dimethylaniline monooxygenase activity	0.0610196	transcription export complex	0.01374
oxylipin biosynthetic process	0.0880592	S-adenosylmethionine-dependent methyltransferase activity	0.0610196	U4 snRNP	0.01374
tRNA aminoacylation	0.0880592	phosphoglycerate mutase activity	0.0610196	U6 snRNP	0.01374
phenylalanyl-tRNA aminoacylation	0.0880592	histidinol-phosphate transaminase activity	0.0610196	chloroplast thylakoid	0.01374
hydrogen peroxide catabolic process	0.0880592	dioxygenase activity	0.0610196	peroxisomal membrane	0.01374
peptidyl-arginine methylation	0.0880592	cation binding	0.0610196
peptidyl-arginine N-methylation	0.0880592	NADPH-hemoprotein reductase activity	0.0610196
protein methylation	0.0880592	N2-acetyl-L-ornithine:2-oxoglutarate 5-aminotransferase activity	0.0610196
histone acetylation	0.0880592	cycloeucalenol cycloisomerase activity	0.0610196
peptide transport	0.0880592	protein prenyltransferase activity	0.0610196
oligopeptide transmembrane transport	0.0880592	prenyltransferase activity	0.0610196
isopentenyl diphosphate biosynthetic process, mevalonate pathway	0.0880592	RNA polymerase II complex binding	0.0610196
protein lipoylation	0.0880592	clathrin light chain binding	0.0610196
protein geranylgeranylation	0.0880592	isocitrate dehydrogenase (NAD+) activity	0.0554723
tRNA aminoacylation for protein translation	0.0880592	calcium-dependent protein serine/threonine kinase activity	0.0554723
RNA polyadenylation	0.0792533	calmodulin-dependent protein kinase activity	0.0554723
brassinosteroid mediated signaling pathway	0.0792533	oxidized purine nucleobase lesion DNA N-glycosylase activity	0.0554723
clathrin-dependent endocytosis	0.0792533	protein kinase regulator activity	0.0554723
endocytosis	0.0792533	protein kinase binding	0.0554723
response to cold	0.0792533	galactosyltransferase activity	0.0554723
retrograde vesicle-mediated transport, Golgi to endoplasmic reticulum	0.0792533	glutamate synthase (NADH) activity	0.0554723
amine metabolic process	0.0792533	RNA polymerase III general transcription initiation factor activity	0.0554723
cellular macromolecule biosynthetic process	0.0792533	calcium-dependent cysteine-type endopeptidase activity	0.0554723
carbohydrate derivative biosynthetic process	0.0792533	cation transmembrane transporter activity	0.0554723
telomere maintenance	0.0792533	phenylalanine-tRNA ligase activity	0.0554723
RNA metabolic process	0.0792533	ion channel activity	0.0554723
polysaccharide catabolic process	0.0792533	phospholipid binding	0.0554723
histone deacetylation	0.0792533	protein-arginine N-methyltransferase activity	0.0554723
regulation of primary metabolic process	0.0792533	histone acetyltransferase activity	0.0554723
regulation of nitrogen compound metabolic process	0.0792533	sulfurtransferase activity	0.0554723
early endosome to late endosome transport	0.0792533	phosphotransferase activity, for other substituted phosphate groups	0.0554723
regulation of phosphatidylinositol 3-kinase activity	0.0792533	structural molecule activity	0.0554723
thiamine diphosphate biosynthetic process	0.0792533	clathrin adaptor activity	0.0499251
thiamine metabolic process	0.0792533	quinone binding	0.0499251
mitochondrial calcium ion transmembrane transport	0.0792533	primary amine oxidase activity	0.0499251
cellular component organization	0.0792533	phospholipase D activity	0.0499251
Golgi organization	0.0792533	alpha,alpha-trehalose-phosphate synthase (UDP-forming) activity	0.0499251
cellular biosynthetic process	0.0792533	glutathione transferase activity	0.0499251
L-methionine salvage from methylthioadenosine	0.0792533	protein disulfide isomerase activity	0.0499251
methionine biosynthetic process	0.0792533	fatty-acyl-CoA binding	0.0499251
asymmetric cell division	0.0704473	thiamine binding	0.0499251
branched-chain amino acid catabolic process	0.0704473	thiamine diphosphokinase activity	0.0499251
protein ADP-ribosylation	0.0704473	histone deacetylase activity	0.0499251
meristem maintenance	0.0704473	phosphomevalonate kinase activity	0.0499251
response to glucose	0.0704473	NAD+ binding	0.0499251
protein-phycocyanobilin linkage	0.0704473	GTP diphosphokinase activity	0.0499251
L-methionine salvage from S-adenosylmethionine	0.0704473	phosphoric diester hydrolase activity	0.0443779
defense response to bacterium	0.0616414	mannosyltransferase activity	0.0443779
(1->3)-beta-D-glucan biosynthetic process	0.0616414	mismatched DNA binding	0.0443779
chaperone cofactor-dependent protein refolding	0.0616414	enoyl-CoA hydratase activity	0.0443779
mitotic cell cycle	0.0616414	S-methyl-5-thioribose-1-phosphate isomerase activity	0.0443779
actin filament severing	0.0616414	methylglyoxal synthase activity	0.0388306
phosphatidic acid biosynthetic process	0.0616414	phenethylamine:oxygen oxidoreductase (deaminating) activity	0.0388306
inositol lipid-mediated signaling	0.0616414	aminoacetone:oxygen oxidoreductase(deaminating) activity	0.0388306
anatomical structure development	0.0616414	aliphatic-amine oxidase activity	0.0388306
regulation of GTPase activity	0.0616414	tryptamine:oxygen oxidoreductase (deaminating) activity	0.0388306
phosphate ion transmembrane transport	0.0616414	N-acylphosphatidylethanolamine-specific phospholipase D activity	0.0388306
RNA methylation	0.0616414	histone binding	0.0388306
thiamine-containing compound metabolic process	0.0616414	ATPase activator activity	0.0388306
DNA replication-independent chromatin assembly	0.0616414	ATP-dependent peptidase activity	0.0388306
activation of protein kinase activity	0.0616414	phosphofructokinase activity	0.0388306
protein import into nucleus	0.0616414	3-hydroxybutyryl-CoA epimerase activity	0.0388306
small molecule metabolic process	0.0616414	3-hydroxyacyl-CoA dehydrogenase activity	0.0388306
small GTPase mediated signal transduction	0.0616414	delta(3)-delta(2)-enoyl-CoA isomerase activity	0.0388306
gravitropism	0.0528355	GDP-dissociation inhibitor activity	0.0388306
glyceraldehyde-3-phosphate biosynthetic process	0.0528355	identical protein binding	0.0332834
tRNA processing	0.0528355	single-stranded DNA binding	0.0332834
mRNA export from nucleus	0.0528355	1,3-beta-D-glucan synthase activity	0.0332834
nucleus organization	0.0528355	deNEDDylase activity	0.0332834
tRNA 3'-terminal CCA addition	0.0528355	heterocyclic compound binding	0.0332834
flower development	0.0528355	RNA polymerase II cis-regulatory region sequence-specific DNA binding	0.0332834
meristem growth	0.0528355	polyamine transmembrane transporter activity	0.0332834
SRP-dependent cotranslational protein targeting to membrane	0.0528355	dol-P-Man:Man(8)GlcNAc(2)-PP-Dol alpha-1,2-mannosyltransferase activity	0.0332834
polyamine transmembrane transport	0.0528355	dol-P-Man:Man(6)GlcNAc(2)-PP-Dol alpha-1,2-mannosyltransferase activity	0.0332834
cytoplasmic translational initiation	0.0528355	2 iron, 2 sulfur cluster binding	0.0332834
L-glutamate biosynthetic process	0.0528355	acyl carrier activity	0.0332834
DNA ligation	0.0528355	oxidoreductase activity, acting on the CH-NH2 group of donors, NAD or NADP as acceptor	0.0332834
transcription initiation from RNA polymerase III promoter	0.0528355	DNA ligase (ATP) activity	0.0332834
circadian rhythm	0.0528355	SNAP receptor activity	0.0332834
regulation of mitotic spindle organization	0.0528355	ribonucleoside binding	0.0277362
signal transduction	0.0440296	pre-mRNA binding	0.0277362
microsporogenesis	0.0440296	SNARE binding	0.0277362
leaf development	0.0440296	class I DNA-(apurinic or apyrimidinic site) endonuclease activity	0.0277362
glycerol catabolic process	0.0440296	cyclin-dependent protein serine/threonine kinase regulator activity	0.0277362
response to wounding	0.0440296	organic cyclic compound binding	0.0277362
regulation of cell shape	0.0440296	ABC-type amino acid transporter activity	0.0277362
response to auxin	0.0440296	voltage-gated potassium channel activity	0.0277362
integrin-mediated signaling pathway	0.0440296	tRNA uridine(34) acetyltransferase activity	0.0277362
double-strand break repair via nonhomologous end joining	0.0440296	protein farnesyltransferase activity	0.0277362
mitotic cell cycle phase transition	0.0440296	transition metal ion binding	0.0277362
regulation of cell growth	0.0440296	hydrolase activity, acting on acid anhydrides	0.0221889
regulation of auxin polar transport	0.0440296	DNA-directed DNA polymerase activity	0.0221889
amino acid transmembrane transport	0.0440296	inositol tetrakisphosphate 1-kinase activity	0.0221889
histone H3-K4 demethylation	0.0440296	inositol-1,3,4-trisphosphate 6-kinase activity	0.0221889
regulation of microtubule-based process	0.0440296	inositol-1,3,4-trisphosphate 5-kinase activity	0.0221889
potassium ion transport	0.0440296	acetyl-CoA C-acetyltransferase activity	0.0221889
fruit ripening, climacteric	0.0440296	methionine S-methyltransferase activity	0.0221889
Notch signaling pathway	0.0440296	chaperone binding	0.0221889
protein processing	0.0440296	2,3-bisphosphoglycerate-independent phosphoglycerate mutase activity	0.0221889
spliceosomal complex assembly	0.0440296	telomeric DNA binding	0.0221889
positive regulation of superoxide dismutase activity	0.0440296	transketolase or transaldolase activity	0.0221889
post-transcriptional gene silencing by RNA	0.0352237	7S RNA binding	0.0221889
cellular carbohydrate metabolic process	0.0352237	mRNA (2'-O-methyladenosine-N6-)-methyltransferase activity	0.0221889
valine catabolic process	0.0352237	oxidoreductase activity, acting on NAD(P)H	0.0221889
gibberellin biosynthetic process	0.0352237	O-acetyltransferase activity	0.0221889
endoplasmic reticulum to Golgi vesicle-mediated transport	0.0352237	crossover junction endodeoxyribonuclease activity	0.0221889
DNA methylation on cytosine	0.0352237	RNA methyltransferase activity	0.0221889
ceramide biosynthetic process	0.0352237	caffeate O-methyltransferase activity	0.0221889
response to abscisic acid	0.0352237	CAAX-protein geranylgeranyltransferase activity	0.0221889
negative regulation of transcription by RNA polymerase II	0.0352237	Hsp90 protein binding	0.0221889
seed abscission	0.0352237	inositol phosphoceramide synthase activity	0.0221889
regulation of seed development	0.0352237	ubiquitin conjugating enzyme activity	0.0221889
regulation of floral organ abscission	0.0352237	DNA ligase activity	0.0221889
regulation of flower development	0.0352237	oxidoreductase activity, acting on the CH-CH group of donors	0.0221889
regulation of cyclin-dependent protein serine/threonine kinase activity	0.0352237	protein homodimerization activity	0.0166417
green leaf volatile biosynthetic process	0.0352237	pseudouridine synthase activity	0.0166417
positive regulation of transcription, DNA-templated	0.0352237	tRNA pseudouridine synthase activity	0.0166417
cell differentiation	0.0352237	3-methyl-2-oxobutanoate dehydrogenase (2-methylpropanoyl-transferring) activity	0.0166417
negative regulation of translational elongation	0.0352237	heat shock protein binding	0.0166417
lipid oxidation	0.0352237	misfolded protein binding	0.0166417
auxin transport	0.0352237	protein folding chaperone	0.0166417
carbohydrate transport	0.0352237	cysteine-type endopeptidase activity	0.0166417
siRNA processing	0.0352237	deoxyribonuclease inhibitor activity	0.0166417
spliceosomal snRNP assembly	0.0352237	histone H3-methyl-lysine-4 demethylase activity	0.0166417
DNA catabolic process, endonucleolytic	0.0352237	glutaminyl-peptide cyclotransferase activity	0.0166417
double-strand break repair	0.0352237	histone-lysine N-methyltransferase activity	0.0166417
photosynthetic electron transport in photosystem I	0.0352237	xanthine dehydrogenase activity	0.0166417
steroid biosynthetic process	0.0352237	acyl binding	0.0166417
steroid metabolic process	0.0352237	auxin efflux transmembrane transporter activity	0.0166417
nuclear DNA replication	0.0352237	phosphatidylinositol 3-kinase regulator activity	0.0166417
mRNA transport	0.0352237	glycerone kinase activity	0.0166417
protein farnesylation	0.0352237	protein-arginine omega-N symmetric methyltransferase activity	0.0166417
formation of cytoplasmic translation initiation complex	0.0352237	histone-arginine N-methyltransferase activity	0.0166417
uracil catabolic process	0.0352237	oxidosqualene cyclase activity	0.0166417
thymine catabolic process	0.0352237	structural constituent of nuclear pore	0.0166417
inositol trisphosphate metabolic process	0.0264178	lipid transfer activity	0.0166417
aromatic compound biosynthetic process	0.0264178	ceramide cholinephosphotransferase activity	0.0166417
alkaloid metabolic process	0.0264178	sphingomyelin synthase activity	0.0166417
response to water deprivation	0.0264178	guanosine-3',5'-bis(diphosphate) 3'-diphosphatase activity	0.0166417
unsaturated fatty acid biosynthetic process	0.0264178	stearoyl-CoA 9-desaturase activity	0.0110945
response to brassinosteroid	0.0264178	L,L-diaminopimelate aminotransferase activity	0.0110945
pollen tube growth	0.0264178	four-way junction helicase activity	0.0110945
pollen wall assembly	0.0264178	phosphatidylinositol binding	0.0110945
positive regulation of defense response	0.0264178	glutamate synthase (ferredoxin) activity	0.0110945
positive regulation of response to biotic stimulus	0.0264178	tyrosine decarboxylase activity	0.0110945
positive regulation of response to external stimulus	0.0264178	aromatic-L-amino-acid decarboxylase activity	0.0110945
positive regulation of immune response	0.0264178	mannan synthase activity	0.0110945
phloem or xylem histogenesis	0.0264178	linoleate 9S-lipoxygenase activity	0.0110945
proteasome-mediated ubiquitin-dependent protein catabolic process	0.0264178	acetyltransferase activity	0.0110945
SCF-dependent proteasomal ubiquitin-dependent protein catabolic process	0.0264178	histidine-tRNA ligase activity	0.0110945
pseudouridine synthesis	0.0264178	catalytic activity, acting on DNA	0.0110945
stomatal movement	0.0264178	peptide binding	0.0110945
ammonia assimilation cycle	0.0264178	ATP-dependent activity, acting on DNA	0.0110945
regulation of gene expression	0.0264178	snoRNA binding	0.0110945
protein refolding	0.0264178	sialic acid transmembrane transporter activity	0.0110945
cellular response to unfolded protein	0.0264178	pentosyltransferase activity	0.0110945
response to jasmonic acid	0.0264178	3'-flap endonuclease activity	0.0110945
peptidyl-pyroglutamic acid biosynthetic process, using glutaminyl-peptide cyclotransferase	0.0264178	protein phosphatase regulator activity	0.0110945
Rho protein signal transduction	0.0264178	protein phosphatase 1 binding	0.0110945
negative regulation of cell growth	0.0264178	alliin lyase activity	0.0110945
histone lysine methylation	0.0264178	nitrate:proton symporter activity	0.0110945
xylan biosynthetic process	0.0264178	potassium ion binding	0.0110945
ubiquitin-dependent ERAD pathway	0.0264178	protein kinase activator activity	0.0110945
auxin polar transport	0.0264178	5-epi-aristolochene synthase activity	0.0110945
leaf senescence	0.0264178	luteolin O-methyltransferase activity	0.0110945
reciprocal meiotic recombination	0.0264178	protein geranylgeranyltransferase activity	0.0110945
positive regulation of transcription by RNA polymerase II	0.0264178	fatty acid transmembrane transporter activity	0.0110945
pollen tube guidance	0.0264178	L-cystine transmembrane transporter activity	0.0110945
embryo sac development	0.0264178	RNA polymerase II transcription regulatory region sequence-specific DNA binding	0.0110945
pollen-pistil interaction	0.0264178	mRNA 3'-UTR binding	0.0110945
post-transcriptional regulation of gene expression	0.0264178	ubiquitin conjugating enzyme binding	0.00554723
glycerol metabolic process	0.0264178	hexokinase activity	0.00554723
calcium import into the mitochondrion	0.0264178	glucose binding	0.00554723
mitochondrial calcium ion homeostasis	0.0264178	phosphorelay sensor kinase activity	0.00554723
peptidyl-arginine methylation, to symmetrical-dimethyl arginine	0.0264178	transferase activity, transferring phosphorus-containing groups	0.00554723
response to reactive oxygen species	0.0264178	phosphatidylinositol phospholipase C activity	0.00554723
histone methylation	0.0264178	phosphatidylinositol diacylglycerol-lyase activity	0.00554723
nucleocytoplasmic transport	0.0264178	anthocyanidin 3-O-glucosyltransferase activity	0.00554723
intermembrane lipid transfer	0.0264178	quercetin 3-O-glucosyltransferase activity	0.00554723
tRNA wobble uridine modification	0.0264178	quercetin 7-O-glucosyltransferase activity	0.00554723
negative regulation of abscisic acid-activated signaling pathway	0.0264178	flavonol 3-O-glucosyltransferase activity	0.00554723
vitamin E biosynthetic process	0.0264178	myricetin 3-O-glucosyltransferase activity	0.00554723
membrane fusion	0.0264178	UDP-glucosyltransferase activity	0.00554723
regulation of secondary shoot formation	0.0176118	daphnetin 3-O-glucosyltransferase activity	0.00554723
defense response to other organism	0.0176118	cargo adaptor activity	0.00554723
homologous recombination	0.0176118	(+)-delta-cadinene synthase activity	0.00554723
bundle sheath cell fate specification	0.0176118	steroid hydroxylase activity	0.00554723
response to toxic substance	0.0176118	protein deglycase activity	0.00554723
response to other organism	0.0176118	polygalacturonate 4-alpha-galacturonosyltransferase activity	0.00554723
ribosomal large subunit biogenesis	0.0176118	glucosyltransferase activity	0.00554723
positive regulation of response to salt stress	0.0176118	deSUMOylase activity	0.00554723
brassinosteroid homeostasis	0.0176118	phosphatidylserine decarboxylase activity	0.00554723
brassinosteroid metabolic process	0.0176118	N-acetylglucosamine kinase activity	0.00554723
innate immune response	0.0176118	fucosyltransferase activity	0.00554723
Group II intron splicing	0.0176118	POZ domain binding	0.00554723
pollen germination	0.0176118	Notch binding	0.00554723
regulation of pollen tube growth	0.0176118	cyclin binding	0.00554723
pollen development	0.0176118	inositol hexakisphosphate binding	0.00554723
xylem and phloem pattern formation	0.0176118	auxin binding	0.00554723
peptidyl-serine dephosphorylation	0.0176118	auxin receptor activity	0.00554723
protein K48-linked ubiquitination	0.0176118	phosphoribosylamine-glycine ligase activity	0.00554723
lateral root formation	0.0176118	carbonate dehydratase activity	0.00554723
maturation of LSU-rRNA from tricistronic rRNA transcript (SSU-rRNA, 5.8S rRNA, LSU-rRNA)	0.0176118	electron-transferring-flavoprotein dehydrogenase activity	0.00554723
response to blue light	0.0176118	protease binding	0.00554723
maturation of SSU-rRNA	0.0176118	divinyl chlorophyllide a 8-vinyl-reductase activity	0.00554723
protein retention in ER lumen	0.0176118	3,8-divinyl protochlorophyllide a 8-vinyl reductase activity	0.00554723
plant ovule development	0.0176118	protein-disulfide reductase (NAD(P)) activity	0.00554723
specification of floral organ identity	0.0176118	aspartic endopeptidase activity, intramembrane cleaving	0.00554723
seed development	0.0176118	phenylacetaldehyde synthase activity	0.00554723
respiratory electron transport chain	0.0176118	L-amino-acid oxidase activity	0.00554723
megasporogenesis	0.0176118	omega-hydroxypalmitate O-sinapoyl transferase activity	0.00554723
anther wall tapetum development	0.0176118	shikimate O-hydroxycinnamoyltransferase activity	0.00554723
hormone-mediated signaling pathway	0.0176118	ursolic aldehyde 28-monooxygenase activity	0.00554723
spliceosomal complex disassembly	0.0176118	uvaol dehydrogenase activity	0.00554723
ribosomal small subunit export from nucleus	0.0176118	oxidoreductase activity, acting on paired donors, with incorporation or reduction of molecular oxygen, NAD(P)H as one donor, and incorporation of one atom of oxygen	0.00554723
ribosomal large subunit export from nucleus	0.0176118	protein tyrosine kinase activity	0.00554723
galactolipid biosynthetic process	0.0176118	clathrin binding	0.00554723
hydrogen peroxide biosynthetic process	0.0176118	pantothenate kinase activity	0.00554723
sodium ion import across plasma membrane	0.0176118	beta-glucosidase activity	0.00554723
regulation of intracellular pH	0.0176118	DIMBOA glucoside beta-D-glucosidase activity	0.00554723
regulation of stomatal closure	0.0176118	cullin family protein binding	0.00554723
potassium ion import across plasma membrane	0.0176118	phosphopantetheine binding	0.00554723
potassium ion homeostasis	0.0176118	sugar-phosphatase activity	0.00554723
cell fate specification	0.0176118	4-hydroxyphenylacetate decarboxylase activity	0.00554723
regulation of multicellular organism growth	0.0176118	ent-copalyl diphosphate synthase activity	0.00554723
regulation of meristem structural organization	0.0176118	beta-amylase activity	0.00554723
xylan catabolic process	0.0176118	amylopectin maltohydrolase activity	0.00554723
transcription elongation from RNA polymerase II promoter	0.0176118	chitin binding	0.00554723
chloroplast organization	0.0176118	ubiquitin-dependent protein binding	0.00554723
apoptotic process	0.0176118	endopeptidase activity	0.00554723
nuclear-transcribed mRNA catabolic process, deadenylation-dependent decay	0.0176118	insulin binding	0.00554723
response to freezing	0.0176118	calcium-dependent phospholipase A2 activity	0.00554723
terpenoid biosynthetic process	0.0176118	tumor necrosis factor receptor binding	0.00554723
jasmonic acid mediated signaling pathway	0.0176118	acyltransferase activity, acyl groups converted into alkyl on transfer	0.00554723
SCF complex assembly	0.0176118	minus-end-directed microtubule motor activity	0.00554723
regulation of circadian rhythm	0.0176118	hydrolase activity, acting on carbon-nitrogen (but not peptide) bonds, in linear amides	0.00554723
COPII-coated vesicle cargo loading	0.0176118	U2 snRNP binding	0.00554723
histone H3-K4 methylation	0.0176118	cyclosporin A binding	0.00554723
plant-type primary cell wall biogenesis	0.0176118	malate dehydrogenase (decarboxylating) (NADP+) activity	0.00554723
plant-type secondary cell wall biogenesis	0.0176118	xylan O-acetyltransferase activity	0.00554723
xyloglucan metabolic process	0.0176118	vinorine synthase activity	0.00554723
xylan acetylation	0.0176118	adenine transmembrane transporter activity	0.00554723
ferredoxin metabolic process	0.0176118	guanine transmembrane transporter activity	0.00554723
regulation of macromolecule metabolic process	0.0176118	uracil transmembrane transporter activity	0.00554723
histidyl-tRNA aminoacylation	0.0176118	solute:cation symporter activity	0.00554723
mitochondrial translation	0.0176118	small ribosomal subunit rRNA binding	0.00554723
cell redox homeostasis	0.0176118	histone methyltransferase activity (H4-R3 specific)	0.00554723
auxin homeostasis	0.0176118	protein heterodimerization activity	0.00554723
auxin export across the plasma membrane	0.0176118	methyl-CpG binding	0.00554723
mitotic recombination	0.0176118	ribonucleoprotein complex binding	0.00554723
DNA conformation change	0.0176118	p53 binding	0.00554723
maturation of SSU-rRNA from tricistronic rRNA transcript (SSU-rRNA, 5.8S rRNA, LSU-rRNA)	0.0176118	phosphomethylethanolamine N-methyltransferase activity	0.00554723
positive regulation of transcription by RNA polymerase I	0.0176118	mRNA guanylyltransferase activity	0.00554723
defense response to oomycetes	0.0176118	protein tyrosine/serine/threonine phosphatase activity	0.00554723
protein palmitoylation	0.0176118	chloride ion binding	0.00554723
sialic acid transport	0.0176118	carbon-sulfur lyase activity	0.00554723
phosphorylation of RNA polymerase II C-terminal domain	0.0176118	tubulin deacetylase activity	0.00554723
negative regulation of transforming growth factor beta receptor signaling pathway	0.0176118	protein lysine deacetylase activity	0.00554723
developmental pigmentation	0.0176118	hydrolase activity, acting on carbon-nitrogen (but not peptide) bonds	0.00554723
retina development in camera-type eye	0.0176118	endodeoxyribonuclease activity	0.00554723
resolution of meiotic recombination intermediates	0.0176118	ATP-dependent DNA/DNA annealing activity	0.00554723
mitotic intra-S DNA damage checkpoint signaling	0.0176118	P-type calcium transporter activity	0.00554723
double-strand break repair via break-induced replication	0.0176118	protein-macromolecule adaptor activity	0.00554723
regulation of protein dephosphorylation	0.0176118	ferrochelatase activity	0.00554723
calcium ion transport	0.0176118	histone methyltransferase activity	0.00554723
fructose 6-phosphate metabolic process	0.0176118	N6-(Delta2-isopentenyl)-adenosine 5'-monophosphate phosphoribohydrolase activity	0.00554723
mRNA destabilization	0.0176118	beta-amyrin synthase activity	0.00554723
histone arginine methylation	0.0176118	adenylylsulfatase activity	0.00554723
peptidyl-arginine omega-N-methylation	0.0176118	myricetin 3'-O-methyltransferase activity	0.00554723
innate immune response-activating signal transduction	0.0176118	quercetin 3-O-methyltransferase activity	0.00554723
intra-Golgi vesicle-mediated transport	0.0176118	quercetin 3'-O-methyltransferase activity	0.00554723
nitrate transmembrane transport	0.0176118	acetylserotonin O-methyltransferase activity	0.00554723
chloroplast fission	0.0176118	syntaxin binding	0.00554723
transport of virus in host, tissue to tissue	0.0176118	acetylcholine receptor regulator activity	0.00554723
plastid fission	0.0176118	receptor tyrosine kinase binding	0.00554723
cellular response to virus	0.0176118	alpha-tubulin binding	0.00554723
regulation of cell division	0.0176118	small molecule binding	0.00554723
angiogenesis	0.0176118	Rab geranylgeranyltransferase activity	0.00554723
replication fork processing	0.0176118	acetolactate synthase regulator activity	0.00554723
lipid homeostasis	0.0176118	5'-3' DNA helicase activity	0.00554723
sesquiterpene biosynthetic process	0.0176118	DNA topoisomerase activity	0.00554723
plant-type hypersensitive response	0.0176118	DNA topoisomerase type II (double strand cut, ATP-hydrolyzing) activity	0.00554723
fatty acid transport	0.0176118	glutamate synthase (NADPH) activity	0.00554723
L-cystine transport	0.0176118	protein N-acetylglucosaminyltransferase activity	0.00554723
response to ethylene	0.0176118	receptor serine/threonine kinase binding	0.00554723
circadian regulation of gene expression	0.0176118	1,4-alpha-glucan branching enzyme activity	0.00554723
pollen tube reception	0.0176118	proteasome binding	0.00554723
chlorophyll metabolic process	0.0176118	polyubiquitin modification-dependent protein binding	0.00554723
xanthophyll metabolic process	0.0176118	lipase activity	0.00554723
response to temperature stimulus	0.0176118	palmitoyl-[acyl-carrier-protein] hydrolase activity	0.00554723
response to high light intensity	0.0176118	valine-tRNA ligase activity	0.00554723
regulation of defense response	0.0176118	aminoacyl-tRNA editing activity	0.00554723
phloem sucrose loading	0.0176118	sodium ion binding	0.00554723
vesicle fusion	0.0176118	lithium ion binding	0.00554723
vesicle docking	0.0176118	cytochrome-c oxidase activity	0.00554723
beta-alanine biosynthetic process	0.0176118	5'-3' exodeoxyribonuclease activity	0.00554723
positive regulation of proteasomal ubiquitin-dependent protein catabolic process	0.00880592	aminopeptidase activity	0.00554723
vacuolar transport	0.00880592	malate dehydrogenase activity	0.00554723
ribosomal large subunit assembly	0.00880592	U4 snRNA binding	0.00554723
hexose metabolic process	0.00880592	ATP-dependent protein binding	0.00554723
cellular glucose homeostasis	0.00880592	ATP-dependent activity, acting on RNA	0.00554723
phosphorelay signal transduction system	0.00880592	delta-tocopherol cyclase activity	0.00554723
peroxisome fission	0.00880592	gamma-tocopherol cyclase activity	0.00554723
peroxisome organization	0.00880592	dihydropyrimidine dehydrogenase (NADP+) activity	0.00554723
mitochondrial fission	0.00880592	ubiquitin-like modifier activating enzyme activity	0.00554723
radial pattern formation	0.00880592
maintenance of protein location in nucleus	0.00880592
endodermal cell fate specification	0.00880592
methylglyoxal biosynthetic process	0.00880592
response to zinc ion	0.00880592
oligopeptide transport	0.00880592
anthocyanin-containing compound biosynthetic process	0.00880592
inositol phosphorylation	0.00880592
organic cyclic compound biosynthetic process	0.00880592
receptor-mediated endocytosis	0.00880592
protein exit from endoplasmic reticulum	0.00880592
negative regulation of nuclear-transcribed mRNA catabolic process, nonsense-mediated decay	0.00880592
nuclear-transcribed mRNA catabolic process	0.00880592
DNA geometric change	0.00880592
DNA methylation-dependent heterochromatin assembly	0.00880592
DNA methylation on cytosine within a CG sequence	0.00880592
maintenance of DNA methylation	0.00880592
organic substance biosynthetic process	0.00880592
guanine deglycation, glyoxal removal	0.00880592
protein deglycation, glyoxal removal	0.00880592
pectin biosynthetic process	0.00880592
sphingosine biosynthetic process	0.00880592
double-strand break repair via homologous recombination	0.00880592
DNA unwinding involved in DNA replication	0.00880592
systemic acquired resistance	0.00880592
induced systemic resistance	0.00880592
protein desumoylation	0.00880592
protein modification by small protein conjugation or removal	0.00880592
S-adenosylmethionine metabolic process	0.00880592
selenium compound metabolic process	0.00880592
peptide metabolic process	0.00880592
hyperosmotic salinity response	0.00880592
positive regulation of meiotic nuclear division	0.00880592
positive regulation of growth	0.00880592
leaf morphogenesis	0.00880592
xyloglucan biosynthetic process	0.00880592
protein autoubiquitination	0.00880592
stress fiber assembly	0.00880592
liver morphogenesis	0.00880592
positive regulation of mitotic metaphase/anaphase transition	0.00880592
protein destabilization	0.00880592
positive regulation of protein ubiquitination	0.00880592
mitotic metaphase plate congression	0.00880592
stem cell division	0.00880592
cell migration	0.00880592
COPII vesicle coating	0.00880592
protein monoubiquitination	0.00880592
cell morphogenesis	0.00880592
positive regulation of mitotic cell cycle phase transition	0.00880592
embryonic cleavage	0.00880592
anaphase-promoting complex-dependent catabolic process	0.00880592
fibroblast apoptotic process	0.00880592
positive regulation of cytokinesis	0.00880592
gastrulation	0.00880592
nuclear protein quality control by the ubiquitin-proteasome system	0.00880592
Wnt signaling pathway	0.00880592
negative regulation of Rho protein signal transduction	0.00880592
cellular response to phosphate starvation	0.00880592
stamen development	0.00880592
pollen maturation	0.00880592
purine nucleotide biosynthetic process	0.00880592
purine nucleobase biosynthetic process	0.00880592
'de novo' IMP biosynthetic process	0.00880592
response to carbon dioxide	0.00880592
hematopoietic stem cell differentiation	0.00880592
protein homotrimerization	0.00880592
photorespiration	0.00880592
regulation of cell cycle	0.00880592
G1/S transition of mitotic cell cycle	0.00880592
nuclear-transcribed mRNA poly(A) tail shortening	0.00880592
phospholipid catabolic process	0.00880592
response to virus	0.00880592
negative regulation of seed germination	0.00880592
response to heat	0.00880592
stomatal closure	0.00880592
heat acclimation	0.00880592
establishment of localization in cell	0.00880592
vegetative meristem growth	0.00880592
root meristem growth	0.00880592
regulation of G2/M transition of mitotic cell cycle	0.00880592
pollen sperm cell differentiation	0.00880592
chlorophyll biosynthetic process	0.00880592
RNA catabolic process	0.00880592
regulation of endosperm development	0.00880592
regulation of adaxial/abaxial pattern formation	0.00880592
self proteolysis	0.00880592
regulation of cell population proliferation	0.00880592
plant epidermal cell fate specification	0.00880592
regulation of leaf development	0.00880592
mRNA cis splicing, via spliceosome	0.00880592
photosystem I assembly	0.00880592
signal peptide processing	0.00880592
membrane protein proteolysis	0.00880592
positive regulation of mRNA splicing, via spliceosome	0.00880592
protein secretion	0.00880592
response to salt stress	0.00880592
response to endoplasmic reticulum stress	0.00880592
regulation of meristem growth	0.00880592
evasion by virus of DNA end degradation	0.00880592
negative regulation of deoxyribonuclease activity	0.00880592
RNA stabilization	0.00880592
hemolysis in another organism	0.00880592
cytolysis	0.00880592
pentose-phosphate shunt	0.00880592
isoprenoid biosynthetic process	0.00880592
pentacyclic triterpenoid metabolic process	0.00880592
sterol metabolic process	0.00880592
vesicle-mediated transport involved in floral organ abscission	0.00880592
leaf abscission	0.00880592
defense response to Gram-negative bacterium	0.00880592
activation of GTPase activity	0.00880592
clathrin-coated vesicle cargo loading	0.00880592
floral organ abscission	0.00880592
coenzyme A biosynthetic process	0.00880592
trehalose metabolism in response to stress	0.00880592
response to stress	0.00880592
negative regulation of defense response to insect	0.00880592
fruit development	0.00880592
post-translational protein targeting to membrane, translocation	0.00880592
histone H4-K5 acetylation	0.00880592
histone H4-K16 acetylation	0.00880592
histone H4-K8 acetylation	0.00880592
cotyledon development	0.00880592
cotyledon morphogenesis	0.00880592
photomorphogenesis	0.00880592
shoot system development	0.00880592
leaf formation	0.00880592
leaf shaping	0.00880592
inflorescence development	0.00880592
protein K29-linked ubiquitination	0.00880592
regulation of signal transduction	0.00880592
cellular response to abscisic acid stimulus	0.00880592
organophosphate ester transport	0.00880592
organic anion transport	0.00880592
nitrogen compound transport	0.00880592
regulation of protein catabolic process	0.00880592
negative regulation of cellular macromolecule biosynthetic process	0.00880592
amyloid-beta clearance	0.00880592
amyloid-beta clearance by cellular catabolic process	0.00880592
ubiquitin recycling	0.00880592
antigen processing and presentation of endogenous peptide antigen via MHC class I	0.00880592
peptide catabolic process	0.00880592
proteolysis involved in protein catabolic process	0.00880592
amyloid-beta metabolic process	0.00880592
bradykinin catabolic process	0.00880592
hormone catabolic process	0.00880592
determination of adult lifespan	0.00880592
protein catabolic process	0.00880592
regulation of aerobic respiration	0.00880592
insulin metabolic process	0.00880592
insulin catabolic process	0.00880592
positive regulation of protein binding	0.00880592
3'-UTR-mediated mRNA destabilization	0.00880592
response to UV	0.00880592
response to UV-B	0.00880592
deadenylation-independent decapping of nuclear-transcribed mRNA	0.00880592
cell tip growth	0.00880592
chloroplast RNA processing	0.00880592
stem cell population maintenance	0.00880592
phenylpropanoid metabolic process	0.00880592
regulation of apoptotic process	0.00880592
positive regulation of I-kappaB kinase/NF-kappaB signaling	0.00880592
malate transport	0.00880592
rejection of self pollen	0.00880592
ribonucleoprotein complex assembly	0.00880592
alternative mRNA splicing, via spliceosome	0.00880592
maintenance of gastrointestinal epithelium	0.00880592
neuron differentiation	0.00880592
protein deneddylation	0.00880592
mitochondrial translational elongation	0.00880592
pyruvate metabolic process	0.00880592
negative regulation of mitochondrial calcium ion concentration	0.00880592
response to sucrose	0.00880592
response to fructose	0.00880592
chloroplast rRNA processing	0.00880592
adenine import across plasma membrane	0.00880592
guanine import across plasma membrane	0.00880592
uracil import across plasma membrane	0.00880592
hypoxanthine transport	0.00880592
ribosomal small subunit biogenesis	0.00880592
endothelial cell activation	0.00880592
histone H4-R3 methylation	0.00880592
positive regulation of adenylate cyclase-inhibiting dopamine receptor signaling pathway	0.00880592
Golgi ribbon formation	0.00880592
phospholipid biosynthetic process	0.00880592
immune system process	0.00880592
macromolecule metabolic process	0.00880592
7-methylguanosine mRNA capping	0.00880592
pollen exine formation	0.00880592
retrograde transport, vesicle recycling within Golgi	0.00880592
glycosylation	0.00880592
peptidyl-L-cysteine S-palmitoylation	0.00880592
protein targeting to membrane	0.00880592
regulation of metabolic process	0.00880592
tubulin deacetylation	0.00880592
definitive hemopoiesis	0.00880592
protein deacetylation	0.00880592
hematopoietic progenitor cell differentiation	0.00880592
replication fork protection	0.00880592
calcium ion transmembrane transport	0.00880592
regulation of response to DNA damage stimulus	0.00880592
negative regulation of TORC1 signaling	0.00880592
DNA damage checkpoint signaling	0.00880592
lipid droplet disassembly	0.00880592
farnesyl diphosphate biosynthetic process, mevalonate pathway	0.00880592
porphyrin-containing compound biosynthetic process	0.00880592
heme biosynthetic process	0.00880592
positive regulation of response to water deprivation	0.00880592
positive regulation of long-day photoperiodism, flowering	0.00880592
ribosomal small subunit assembly	0.00880592
cytokinin biosynthetic process	0.00880592
regulation of protein stability	0.00880592
mitotic spindle assembly	0.00880592
mitochondrion organization	0.00880592
positive regulation of plant-type hypersensitive response	0.00880592
hydrocarbon biosynthetic process	0.00880592
lignin biosynthetic process	0.00880592
melatonin biosynthetic process	0.00880592
flavonol biosynthetic process	0.00880592
Golgi to vacuole transport	0.00880592
positive regulation of tubulin deacetylation	0.00880592
neurotransmitter receptor metabolic process	0.00880592
negative regulation of nitric-oxide synthase biosynthetic process	0.00880592
response to inorganic substance	0.00880592
positive regulation of cell population proliferation	0.00880592
response to cytokine	0.00880592
positive regulation of deacetylase activity	0.00880592
negative regulation of apoptotic process	0.00880592
positive regulation of nitric-oxide synthase biosynthetic process	0.00880592
positive regulation of cell cycle	0.00880592
response to organic cyclic compound	0.00880592
valine biosynthetic process	0.00880592
isoleucine biosynthetic process	0.00880592
branched-chain amino acid biosynthetic process	0.00880592
organic acid biosynthetic process	0.00880592
regulation of stomatal movement	0.00880592
response to absence of light	0.00880592
response to oomycetes	0.00880592
response to salicylic acid	0.00880592
positive regulation of defense response to virus by host	0.00880592
response to light stimulus	0.00880592
cellular response to salicylic acid stimulus	0.00880592
DNA topological change	0.00880592
fatty acid transmembrane transport	0.00880592
plant-type cell wall assembly	0.00880592
rhythmic process	0.00880592
protein heterotetramerization	0.00880592
positive regulation of protein geranylgeranylation	0.00880592
positive regulation of protein localization to endoplasmic reticulum	0.00880592
leaf vascular tissue pattern formation	0.00880592
endoplasmic reticulum membrane organization	0.00880592
endoplasmic reticulum-plasma membrane tethering	0.00880592
late endosome to vacuole transport via multivesicular body sorting pathway	0.00880592
cellular glucan metabolic process	0.00880592
starch biosynthetic process	0.00880592
sphingolipid biosynthetic process	0.00880592
guanosine tetraphosphate biosynthetic process	0.00880592
mitochondrial mRNA modification	0.00880592
aminoacyl-tRNA metabolism involved in translational fidelity	0.00880592
valyl-tRNA aminoacylation	0.00880592
photoinhibition	0.00880592
protection from non-homologous end joining at telomere	0.00880592
interstrand cross-link repair	0.00880592
RNA export from nucleus	0.00880592
RNA secondary structure unwinding	0.00880592
negative regulation of DNA damage checkpoint	0.00880592
viral mRNA export from host cell nucleus	0.00880592
positive regulation of DNA-templated transcription, elongation	0.00880592
protein import into peroxisome matrix	0.00880592
regulation of phosphorylation of RNA polymerase II C-terminal domain	0.00880592

## Sheet: A. hybridus
Supplementary Table 13. Different annotation categories of miRNA targeted genes predicted in A. hybridus genome.
Biological process	%	Molecular function	%	Cellular component	%
regulation of transcription, DNA-templated	5.2526	ATP binding	6.29179	membrane	21.5681
protein phosphorylation	4.77509	transferase activity	6.1724	integral component of membrane	19.7862
phosphorylation	4.73689	metal ion binding	5.33668	nucleus	15.2719
DNA integration	3.86783	nucleotide binding	5.11581	cytoplasm	6.75818
proteolysis	2.92236	nucleic acid binding	4.40544	extracellular region	1.87434
transmembrane transport	2.28249	DNA binding	4.2383	plasma membrane	1.66315
metabolic process	1.54713	hydrolase activity	3.42646	chloroplast	1.51795
translation	1.51848	protein kinase activity	2.96681	cytosol	1.49155
ion transport	1.34658	kinase activity	2.91905	ribosome	1.29356
carbohydrate metabolic process	1.23197	oxidoreductase activity	2.66834	endoplasmic reticulum	1.14836
auxin-activated signaling pathway	1.20332	RNA binding	2.06543	endoplasmic reticulum membrane	1.12196
protein ubiquitination	1.17467	zinc ion binding	2.04752	apoplast	1.10876
lipid metabolic process	0.983669	catalytic activity	1.88037	cellular anatomical entity	1.08237
methylation	0.974119	DNA-binding transcription factor activity	1.73114	plastid	0.93717
response to hormone	0.955019	peptidase activity	1.31925	Golgi apparatus	0.831573
protein transport	0.955019	protein serine/threonine kinase activity	1.14613	nucleolus	0.805174
intracellular protein transport	0.811766	glycosyltransferase activity	1.00883	Golgi membrane	0.712777
vesicle-mediated transport	0.792665	ATP hydrolysis activity	0.835721	microtubule	0.699578
lignin catabolic process	0.764015	methyltransferase activity	0.823782	DNA-directed RNA polymerase complex	0.646779
ubiquitin-dependent protein catabolic process	0.744915	hydrolase activity, acting on glycosyl bonds	0.781996	intracellular membrane-bounded organelle	0.580781
tRNA aminoacylation for protein translation	0.706714	lyase activity	0.74618	myosin complex	0.541183
transcription, DNA-templated	0.697164	ligase activity	0.710363	peroxisome	0.514784
cellular oxidant detoxification	0.697164	calcium ion binding	0.692455	cytoplasmic vesicle	0.501584
ion transmembrane transport	0.687613	cysteine-type peptidase activity	0.686485	proteasome complex	0.448786
biosynthetic process	0.668513	nucleotidyltransferase activity	0.590974	lipid droplet	0.435586
defense response	0.649413	helicase activity	0.567096	cytoskeleton	0.422386
RNA processing	0.582561	structural constituent of ribosome	0.513372	thylakoid	0.395987
glycolytic process	0.50616	cytoskeletal motor activity	0.513372	intracellular organelle	0.395987
protein folding	0.487059	aminoacyl-tRNA ligase activity	0.507402	chloroplast thylakoid membrane	0.369588
regulation of catalytic activity	0.487059	copper ion binding	0.501433	spliceosomal complex	0.369588
microtubule-based movement	0.487059	protein dimerization activity	0.483524	proton-transporting ATP synthase complex, coupling factor F(o)	0.369588
mRNA processing	0.448859	acyltransferase activity	0.483524	mitochondrion	0.31679
signal transduction	0.439309	hydroquinone:oxygen oxidoreductase activity	0.471585	mitochondrial inner membrane	0.31679
RNA-templated DNA biosynthetic process	0.429758	GTP binding	0.459647	protein phosphatase type 2A complex	0.30359
protein deubiquitination	0.429758	isomerase activity	0.447708	CCAAT-binding factor complex	0.290391
nucleic acid phosphodiester bond hydrolysis	0.420208	peroxidase activity	0.435769	large ribosomal subunit	0.277191
cellular response to DNA damage stimulus	0.410658	heme binding	0.429799	COPII vesicle coat	0.277191
protein dephosphorylation	0.401108	calmodulin binding	0.405922	clathrin-coated pit	0.277191
DNA repair	0.401108	serine-type endopeptidase activity	0.393983	clathrin coat of coated pit	0.277191
cell division	0.382007	pyridoxal phosphate binding	0.388013	clathrin coat of trans-Golgi network vesicle	0.277191
electron transport chain	0.362907	sequence-specific DNA binding	0.382044	cytoplasmic vesicle membrane	0.277191
cell wall organization	0.353357	actin binding	0.382044	signal recognition particle, endoplasmic reticulum targeting	0.250792
photosynthesis	0.353357	transmembrane transporter activity	0.370105	chromosome	0.250792
proton transmembrane transport	0.353357	monooxygenase activity	0.370105	amyloplast	0.237592
negative regulation of transcription, DNA-templated	0.343807	magnesium ion binding	0.358166	ribonucleoprotein complex	0.224393
actin filament organization	0.343807	microtubule binding	0.340258	cytosolic large ribosomal subunit	0.224393
triterpenoid biosynthetic process	0.343807	aspartic-type endopeptidase activity	0.334288	transcription factor TFIID complex	0.224393
developmental process	0.334257	GTPase activity	0.310411	Golgi cisterna membrane	0.211193
sphingolipid metabolic process	0.334257	microtubule motor activity	0.304441	proteasome core complex	0.197994
rRNA processing	0.324706	flavin adenine dinucleotide binding	0.298472	SNARE complex	0.197994
cell surface receptor signaling pathway	0.324706	ubiquitin-protein transferase activity	0.286533	P-body	0.184794
dephosphorylation	0.315156	ADP binding	0.286533	proteasome core complex, beta-subunit complex	0.184794
regulation of transcription by RNA polymerase II	0.315156	hydrolase activity, hydrolyzing O-glycosyl compounds	0.280564	proton-transporting V-type ATPase, V0 domain	0.184794
chromatin organization	0.315156	unfolded protein binding	0.274594	small ribosomal subunit	0.184794
organic substance metabolic process	0.305606	RNA-directed DNA polymerase activity	0.268625	anchored component of membrane	0.184794
DNA replication	0.305606	carbohydrate binding	0.268625	anchored component of plasma membrane	0.171595
isoprenoid biosynthetic process	0.305606	acyltransferase activity, transferring groups other than amino-acyl groups	0.268625	RNA polymerase I core factor complex	0.171595
phospholipid biosynthetic process	0.305606	carboxy-lyase activity	0.250716	cytosolic ribosome	0.171595
RNA phosphodiester bond hydrolysis	0.296056	GTPase activator activity	0.250716	eukaryotic translation initiation factor 3 complex	0.171595
phosphatidylinositol phosphate biosynthetic process	0.296056	phosphatase activity	0.244747	ER to Golgi transport vesicle membrane	0.171595
sucrose catabolic process	0.286506	ABC-type transporter activity	0.244747	exosome (RNase complex)	0.171595
RNA splicing	0.286506	lipid binding	0.238777	1,3-beta-D-glucan synthase complex	0.158395
endoplasmic reticulum to Golgi vesicle-mediated transport	0.286506	oxidoreductase activity, acting on paired donors, with incorporation or reduction of molecular oxygen	0.238777	retromer, cargo-selective complex	0.158395
cellular amino acid metabolic process	0.276955	cysteine-type deubiquitinase activity	0.238777	condensin complex	0.158395
retrograde transport, endosome to Golgi	0.276955	nuclease activity	0.232808	chloroplast stroma	0.158395
response to oxidative stress	0.276955	RNA helicase activity	0.232808	eukaryotic 48S preinitiation complex	0.158395
response to stimulus	0.267405	electron transfer activity	0.226839	eukaryotic 43S preinitiation complex	0.158395
mRNA splicing, via spliceosome	0.267405	serine-type peptidase activity	0.220869	Ino80 complex	0.158395
cell cycle	0.267405	actin filament binding	0.220869	nucleoplasm	0.145195
proton motive force-driven ATP synthesis	0.267405	palmitoyltransferase activity	0.20893	nuclear envelope	0.145195
zinc ion transmembrane transport	0.257855	L-aspartate:2-oxoglutarate aminotransferase activity	0.202961	proteasome regulatory particle, lid subcomplex	0.145195
aminoacyl-tRNA metabolism involved in translational fidelity	0.257855	iron ion binding	0.202961	mediator complex	0.145195
cytoskeleton organization	0.257855	cation binding	0.196991	Set1C/COMPASS complex	0.131996
hydrogen peroxide catabolic process	0.257855	transcription corepressor activity	0.196991	clathrin complex	0.131996
ATP biosynthetic process	0.257855	protein serine/threonine phosphatase activity	0.196991	precatalytic spliceosome	0.118796
RNA phosphodiester bond hydrolysis, endonucleolytic	0.248305	metallopeptidase activity	0.196991	endosome	0.105597
starch biosynthetic process	0.248305	alpha-amylase activity	0.191022	nuclear lumen	0.105597
response to auxin	0.238755	intramolecular transferase activity	0.191022	nucleosome	0.105597
cell differentiation	0.238755	protein-cysteine S-palmitoyltransferase activity	0.185053	nuclear cap binding complex	0.105597
tRNA aminoacylation	0.238755	transaminase activity	0.179083	Ndc80 complex	0.105597
inositol biosynthetic process	0.238755	DNA-directed 5'-3' RNA polymerase activity	0.179083	signal recognition particle	0.092397
peptidyl-tyrosine phosphorylation	0.238755	phosphoprotein phosphatase activity	0.173114	endosome membrane	0.092397
proton export across plasma membrane	0.229204	chromatin binding	0.173114	trans-Golgi network	0.092397
gene silencing by RNA	0.219654	P-type proton-exporting transporter activity	0.173114	integral component of mitochondrial inner membrane	0.092397
photorespiration	0.219654	polysaccharide binding	0.173114	cohesin complex	0.092397
protein K63-linked deubiquitination	0.219654	protein serine/threonine/tyrosine kinase activity	0.167144	kinetochore	0.092397
cellular response to stimulus	0.219654	SNAP receptor activity	0.167144	chromosome, centromeric region	0.092397
carboxylic acid metabolic process	0.219654	proton transmembrane transporter activity	0.167144	GPI-anchor transamidase complex	0.092397
plant organ development	0.219654	protein serine kinase activity	0.161175	mRNA cleavage and polyadenylation specificity factor complex	0.0791975
fatty acid biosynthetic process	0.219654	zinc ion transmembrane transporter activity	0.161175	actin filament bundle	0.0791975
actin filament-based movement	0.219654	small GTPase binding	0.161175	lysosomal membrane	0.0791975
phosphatidylethanolamine biosynthetic process	0.219654	aminoacyl-tRNA editing activity	0.161175	integral component of plasma membrane	0.0791975
metal ion transport	0.210104	oxidoreductase activity, acting on CH-OH group of donors	0.161175	autophagosome	0.0791975
steroid biosynthetic process	0.210104	myosin phosphatase activity	0.161175	TRAPPII protein complex	0.0791975
sterol biosynthetic process	0.210104	tRNA binding	0.161175	integral component of Golgi membrane	0.0791975
cellular macromolecule metabolic process	0.210104	ubiquitin protein ligase activity	0.161175	NatC complex	0.0791975
valyl-tRNA aminoacylation	0.210104	rRNA binding	0.161175	small-subunit processome	0.0659979
carbon fixation	0.210104	N-acetyltransferase activity	0.155205	endomembrane system	0.0659979
reductive pentose-phosphate cycle	0.210104	hexosyltransferase activity	0.155205	extracellular space	0.0659979
cellulose biosynthetic process	0.210104	sucrose alpha-glucosidase activity	0.155205	SCF ubiquitin ligase complex	0.0659979
pectin catabolic process	0.210104	mRNA binding	0.149236	endoplasmic reticulum exit site	0.0659979
transition metal ion transport	0.200554	hydrolase activity, acting on ester bonds	0.149236	mitochondrial membrane	0.0659979
inorganic cation transmembrane transport	0.200554	iron-sulfur cluster binding	0.149236	plastid outer membrane	0.0659979
protein glycosylation	0.200554	proton-transporting ATP synthase activity, rotational mechanism	0.149236	outer membrane	0.0659979
protein import into nucleus	0.200554	triose-phosphate isomerase activity	0.143266	nuclear origin of replication recognition complex	0.0527983
regulation of gene expression	0.200554	dioxygenase activity	0.143266	anaphase-promoting complex	0.0527983
fucose metabolic process	0.200554	ribosome binding	0.143266	late endosome	0.0527983
cell wall modification	0.200554	protein phosphatase regulator activity	0.143266	plant-type vacuole membrane	0.0527983
starch catabolic process	0.191004	ribulose-bisphosphate carboxylase activity	0.143266	mitochondrial alpha-ketoglutarate dehydrogenase complex	0.0527983
steroid metabolic process	0.191004	glycopeptide alpha-N-acetylgalactosaminidase activity	0.143266	perinuclear region of cytoplasm	0.0527983
primary metabolic process	0.191004	polygalacturonase activity	0.137297	cortical microtubule	0.0527983
membrane fusion	0.191004	obsolete isopeptidase activity	0.137297	CCR4-NOT complex	0.0527983
nucleic acid metabolic process	0.191004	metal-dependent deubiquitinase activity	0.137297	chromatin	0.0395987
macromolecule methylation	0.191004	structural constituent of cytoskeleton	0.137297	plastid nucleoid	0.0395987
actin filament bundle assembly	0.181454	pectinesterase activity	0.137297	methionyl glutamyl tRNA synthetase complex	0.0395987
isopentenyl diphosphate biosynthetic process, mevalonate pathway	0.181454	metal ion transmembrane transporter activity	0.131328	ubiquitin ligase complex	0.0395987
phosphate ion transport	0.181454	valine-tRNA ligase activity	0.131328	trans-Golgi network transport vesicle	0.0395987
translational initiation	0.181454	Lys63-specific deubiquitinase activity	0.131328	transcription regulator complex	0.0395987
microtubule-based process	0.181454	cellulose synthase (UDP-forming) activity	0.131328	DNA polymerase complex	0.0395987
positive regulation of transcription by RNA polymerase II	0.181454	transmembrane receptor protein tyrosine kinase activity	0.131328	pollen tube	0.0395987
protein retention in ER lumen	0.181454	structural molecule activity	0.131328	plastid envelope	0.0395987
DNA-templated transcription, termination	0.171903	ribonuclease activity	0.131328	RNA polymerase transcription factor SL1 complex	0.0395987
proteasome-mediated ubiquitin-dependent protein catabolic process	0.171903	transcription cis-regulatory region binding	0.125358	phagophore assembly site	0.0395987
regulation of translation	0.171903	photoreceptor activity	0.125358	vesicle	0.0395987
DNA recombination	0.171903	NADP binding	0.125358	thylakoid membrane	0.0395987
phosphatidylinositol-mediated signaling	0.171903	beta-fructofuranosidase activity	0.125358	plant-type vacuole	0.0395987
methionine biosynthetic process	0.171903	ion channel activity	0.125358	U1 snRNP	0.0395987
gluconeogenesis	0.162353	aspartyl esterase activity	0.125358	cyclin-dependent protein kinase holoenzyme complex	0.0395987
obsolete protein-chromophore linkage	0.162353	oxidoreductase activity, acting on the aldehyde or oxo group of donors, disulfide as acceptor	0.119389	organelle membrane	0.0395987
C-5 methylation of cytosine	0.162353	4 iron, 4 sulfur cluster binding	0.119389	proteasome accessory complex	0.0395987
pectin metabolic process	0.162353	endonuclease activity	0.113419	nuclear meiotic cohesin complex	0.0395987
nucleosome assembly	0.162353	RNA polymerase II cis-regulatory region sequence-specific DNA binding	0.113419	nuclear mitotic cohesin complex	0.0395987
cellular biosynthetic process	0.162353	translation initiation factor activity	0.113419	synaptonemal complex	0.0395987
cation transmembrane transport	0.162353	MAP kinase activity	0.113419	integral component of endoplasmic reticulum membrane	0.0395987
MAPK cascade	0.162353	diphosphate-fructose-6-phosphate 1-phosphotransferase activity	0.113419	nuclear exosome (RNase complex)	0.0395987
carbohydrate phosphorylation	0.162353	ER retention sequence binding	0.113419	nuclear DNA-directed RNA polymerase complex	0.0263992
response to salicylic acid	0.152803	double-stranded DNA binding	0.10745	RNA polymerase II, core complex	0.0263992
SRP-dependent cotranslational protein targeting to membrane	0.152803	diphosphomevalonate decarboxylase activity	0.10745	chloroplast thylakoid	0.0263992
proteolysis involved in protein catabolic process	0.152803	serine-type carboxypeptidase activity	0.10745	chloroplast outer membrane	0.0263992
translational elongation	0.152803	carboxypeptidase activity	0.10745	synaptic vesicle	0.0263992
cellular amino acid biosynthetic process	0.152803	FMN binding	0.10745	neuron projection	0.0263992
defense response to fungus	0.152803	glycogen (starch) synthase activity	0.10745	lysosome	0.0263992
response to hydrogen peroxide	0.152803	7S RNA binding	0.10148	presynaptic active zone	0.0263992
cation transport	0.152803	DNA (cytosine-5-)-methyltransferase activity	0.10148	U2-type catalytic step 2 spliceosome	0.0263992
fucosylation	0.152803	proteasome binding	0.10148	Prp19 complex	0.0263992
cell wall biogenesis	0.152803	mannan endo-1,4-beta-mannosidase activity	0.10148	catalytic step 2 spliceosome	0.0263992
GDP-mannose biosynthetic process	0.152803	calcium activated cation channel activity	0.10148	vacuole	0.0263992
lipid transport	0.143253	catalase activity	0.10148	retromer complex	0.0263992
glutamyl-tRNA aminoacylation	0.143253	DNA helicase activity	0.095511	nuclear dicing body	0.0263992
chloride transport	0.143253	phosphotransferase activity, alcohol group as acceptor	0.095511	spermatoproteasome complex	0.0263992
carbohydrate transport	0.143253	solute:proton antiporter activity	0.095511	protein-containing complex	0.0263992
potassium ion transmembrane transport	0.143253	NADPH-hemoprotein reductase activity	0.095511	nucleotide-excision repair factor 1 complex	0.0263992
cytoplasmic translational elongation	0.143253	galactoside 2-alpha-L-fucosyltransferase activity	0.095511	transport vesicle	0.0263992
inositol phosphate dephosphorylation	0.143253	mannose-1-phosphate guanylyltransferase activity	0.095511	root hair tip	0.0263992
trehalose biosynthetic process	0.143253	lipid transporter activity	0.0895415	actin cytoskeleton	0.0263992
response to heat	0.133703	glutamate-tRNA ligase activity	0.0895415	RNA N6-methyladenosine methyltransferase complex	0.0263992
meiotic cell cycle	0.133703	DNA-binding transcription factor activity, RNA polymerase II-specific	0.0895415	chloroplast nucleoid	0.0263992
DNA duplex unwinding	0.133703	anaphase-promoting complex binding	0.0895415	nuclear pore	0.0263992
magnesium ion homeostasis	0.133703	deNEDDylase activity	0.0895415	chloroplast inner membrane	0.0263992
mitotic chromosome condensation	0.133703	damaged DNA binding	0.0895415	vacuolar proton-transporting V-type ATPase complex	0.0263992
brassinosteroid mediated signaling pathway	0.133703	voltage-gated chloride channel activity	0.0895415	mitochondrial outer membrane	0.0263992
Mo-molybdopterin cofactor biosynthetic process	0.133703	protein homodimerization activity	0.0895415	sarcolemma	0.0263992
molybdopterin cofactor biosynthetic process	0.133703	inositol monophosphate 1-phosphatase activity	0.0895415	cytosolic small ribosomal subunit	0.0263992
glycolytic process through fructose-6-phosphate	0.133703	proton-transporting ATPase activity, rotational mechanism	0.0895415	box C/D RNP complex	0.0263992
histone lysine methylation	0.133703	pyruvate kinase activity	0.0895415	clathrin vesicle coat	0.0263992
cellulose microfibril organization	0.133703	tyrosine-tRNA ligase activity	0.0895415	cytoplasmic exosome (RNase complex)	0.0263992
immune response	0.124152	RNA-DNA hybrid ribonuclease activity	0.0835721	CAAX-protein geranylgeranyltransferase complex	0.0263992
RNA phosphodiester bond hydrolysis, exonucleolytic	0.124152	heat shock protein binding	0.0835721	Ric1-Rgp1 guanyl-nucleotide exchange factor complex	0.0131996
(1->3)-beta-D-glucan biosynthetic process	0.124152	adenine phosphoribosyltransferase activity	0.0835721	actin filament	0.0131996
actin filament capping	0.124152	phosphatidylserine decarboxylase activity	0.0835721	proteasome core complex, alpha-subunit complex	0.0131996
ethylene-activated signaling pathway	0.124152	molybdopterin molybdotransferase activity	0.0835721	axon	0.0131996
autophagy	0.124152	dihydroneopterin aldolase activity	0.0835721	spindle	0.0131996
recognition of pollen	0.124152	lactoylglutathione lyase activity	0.0835721	centrosome	0.0131996
phospholipid metabolic process	0.124152	6-phosphofructokinase activity	0.0835721	centriole	0.0131996
sulfate transport	0.124152	histone-lysine N-methyltransferase activity	0.0835721	AP-1 adaptor complex	0.0131996
sulfate transmembrane transport	0.124152	ribonucleoside-diphosphate reductase activity, thioredoxin disulfide as acceptor	0.0776027	membrane coat	0.0131996
pyrimidine nucleotide-sugar transmembrane transport	0.124152	nuclear export signal receptor activity	0.0776027	ribonucleoside-diphosphate reductase complex	0.0131996
mRNA export from nucleus	0.124152	protein binding	0.0776027	axon cytoplasm	0.0131996
nuclear-transcribed mRNA catabolic process, exonucleolytic, 3'-5'	0.124152	histone binding	0.0776027	chaperonin-containing T-complex	0.0131996
tRNA processing	0.114602	RNA polymerase I core promoter sequence-specific DNA binding	0.0776027	ASTRA complex	0.0131996
tRNA dihydrouridine synthesis	0.114602	oxidoreductase activity, acting on single donors with incorporation of molecular oxygen, incorporation of two atoms of oxygen	0.0776027	post-mRNA release spliceosomal complex	0.0131996
glutamine metabolic process	0.114602	3'-5'-exoribonuclease activity	0.0776027	rough endoplasmic reticulum	0.0131996
lipid catabolic process	0.114602	channel activity	0.0776027	integral component of chloroplast outer membrane	0.0131996
post-transcriptional gene silencing	0.114602	RNA polymerase II transcription regulatory region sequence-specific DNA binding	0.0776027	CAF-1 complex	0.0131996
positive regulation of ubiquitin protein ligase activity	0.114602	inorganic phosphate transmembrane transporter activity	0.0776027	nuclear microtubule	0.0131996
adenine salvage	0.114602	translation initiation factor binding	0.0776027	phosphatidylinositol 3-kinase complex, class III, type I	0.0131996
negative regulation of endopeptidase activity	0.114602	potassium ion binding	0.0776027	phosphatidylinositol 3-kinase complex, class III, type II	0.0131996
glucose metabolic process	0.114602	sulfate transmembrane transporter activity	0.0776027	condensed chromosome	0.0131996
post-transcriptional gene silencing by RNA	0.114602	secondary active sulfate transmembrane transporter activity	0.0776027	ERCC4-ERCC1 complex	0.0131996
protein import into peroxisome matrix, docking	0.114602	pyrimidine nucleotide-sugar transmembrane transporter activity	0.0776027	site of double-strand break	0.0131996
ceramide catabolic process	0.114602	tRNA dihydrouridine synthase activity	0.0716332	nuclear speck	0.0131996
arachidonic acid secretion	0.114602	phospholipase A1 activity	0.0716332	peroxisomal membrane	0.0131996
L-lysine catabolic process to acetyl-CoA via saccharopine	0.114602	ubiquitin-protein transferase activator activity	0.0716332	peroxisomal importomer complex	0.0131996
protein modification process	0.114602	1,3-beta-D-glucan synthase activity	0.0716332	P granule	0.0131996
positive regulation of long-day photoperiodism, flowering	0.114602	endopeptidase inhibitor activity	0.0716332	Swr1 complex	0.0131996
cytoplasmic translational initiation	0.114602	glucose-6-phosphate dehydrogenase activity	0.0716332	preribosome, large subunit precursor	0.0131996
formation of cytoplasmic translation initiation complex	0.114602	inositol-3-phosphate synthase activity	0.0716332	U2-type prespliceosome	0.0131996
histone methylation	0.114602	FAD binding	0.0716332	commitment complex	0.0131996
response to bacterium	0.114602	uridylyltransferase activity	0.0716332	phosphopyruvate hydratase complex	0.0131996
regulation of GTPase activity	0.114602	serine O-acetyltransferase activity	0.0716332	organelle subcompartment	0.0131996
response to chemical	0.114602	molybdenum ion binding	0.0716332	chloroplast envelope	0.0131996
phenylpropanoid metabolic process	0.105052	transketolase activity	0.0716332	plasmodesma	0.0131996
intracellular signal transduction	0.105052	peptidase activator activity	0.0716332	nuclear periphery	0.0131996
blue light signaling pathway	0.105052	lysine-acetylated histone binding	0.0716332	endocytic vesicle	0.0131996
transcription initiation from RNA polymerase II promoter	0.105052	polyamine transmembrane transporter activity	0.0716332	contractile vacuolar membrane	0.0131996
galactose metabolic process	0.105052	exonuclease activity	0.0716332	phagocytic vesicle	0.0131996
AMP salvage	0.105052	N-acylsphingosine amidohydrolase activity	0.0716332	early phagosome	0.0131996
purine ribonucleoside salvage	0.105052	phospholipase A2 activity	0.0716332	viral occlusion body	0.0131996
pentose-phosphate shunt	0.105052	saccharopine dehydrogenase (NAD+, L-glutamate-forming) activity	0.0716332	serine C-palmitoyltransferase complex	0.0131996
protein export from nucleus	0.105052	saccharopine dehydrogenase (NADP+, L-lysine-forming) activity	0.0716332	plastid inner membrane	0.0131996
cellular aldehyde metabolic process	0.105052	threonine-type endopeptidase activity	0.0716332	nuclear outer membrane	0.0131996
nitrate assimilation	0.105052	serine C-palmitoyltransferase activity	0.0716332	nuclear cohesin complex	0.0131996
response to symbiotic fungus	0.105052	NAD+ kinase activity	0.0716332	phenylalanine-tRNA ligase complex	0.0131996
histone monoubiquitination	0.105052	hydrolase activity, acting on carbon-nitrogen (but not peptide) bonds	0.0716332	RQC complex	0.0131996
anion transmembrane transport	0.105052	blue light photoreceptor activity	0.0656638	chloroplast membrane	0.0131996
transcription by RNA polymerase I	0.105052	UDP-glucose 4-epimerase activity	0.0656638	EMC complex	0.0131996
polyamine transmembrane transport	0.105052	protein kinase binding	0.0656638	RNA polymerase I complex	0.0131996
lipid translocation	0.105052	oxidoreductase activity, acting on the aldehyde or oxo group of donors, NAD or NADP as acceptor	0.0656638	secretory granule	0.0131996
phospholipid transport	0.105052	minor groove of adenine-thymine-rich DNA binding	0.0656638	extrinsic component of membrane	0.0131996
folic acid-containing compound metabolic process	0.105052	transferase activity, transferring alkyl or aryl (other than methyl) groups	0.0656638	phagophore	0.0131996
double-strand break repair via homologous recombination	0.105052	glucuronosyltransferase activity	0.0656638	RNA polymerase II transcription regulator complex	0.0131996
negative regulation of catalytic activity	0.105052	very-long-chain 3-ketoacyl-CoA synthase activity	0.0656638	fibrillar center	0.0131996
dephosphorylation of RNA polymerase II C-terminal domain	0.105052	carbonate dehydratase activity	0.0656638	nuclear membrane	0.0131996
nuclear-transcribed mRNA catabolic process, exonucleolytic	0.105052	oxidoreductase activity, acting on a sulfur group of donors, disulfide as acceptor	0.0656638	recycling endosome	0.0131996
polyuridylation-dependent mRNA catabolic process	0.105052	ATPase-coupled intramembrane lipid transporter activity	0.0656638	elongator holoenzyme complex	0.0131996
organonitrogen compound biosynthetic process	0.0955019	inositol monophosphate 4-phosphatase activity	0.0656638	phragmoplast	0.0131996
peptidyl-serine phosphorylation	0.0955019	inositol monophosphate 3-phosphatase activity	0.0656638	glyoxysome	0.0131996
pectin biosynthetic process	0.0955019	inositol monophosphate phosphatase activity	0.0656638
CTP biosynthetic process	0.0955019	glucan endo-1,3-beta-D-glucosidase activity	0.0656638
pyrimidine nucleotide biosynthetic process	0.0955019	enzyme inhibitor activity	0.0656638
'de novo' CTP biosynthetic process	0.0955019	signal recognition particle binding	0.0656638
pentose-phosphate shunt, oxidative branch	0.0955019	phenylalanine-tRNA ligase activity	0.0656638
removal of superoxide radicals	0.0955019	methionine-tRNA ligase activity	0.0656638
endoplasmic reticulum to cytosol auxin transport	0.0955019	oxidoreductase activity, acting on NAD(P)H, oxygen as acceptor	0.0656638
RNA polymerase I preinitiation complex assembly	0.0955019	mRNA base-pairing post-transcriptional repressor activity	0.0656638
cellular response to heat	0.0955019	ethanolamine-phosphate cytidylyltransferase activity	0.0656638
oxylipin biosynthetic process	0.0955019	RNA polymerase II CTD heptapeptide repeat phosphatase activity	0.0656638
fatty acid metabolic process	0.0955019	4-coumarate-CoA ligase activity	0.0596944
actin cytoskeleton organization	0.0955019	endoplasmic reticulum signal peptide binding	0.0596944
transsulfuration	0.0955019	polygalacturonate 4-alpha-galacturonosyltransferase activity	0.0596944
pyruvate metabolic process	0.0955019	CTP synthase activity	0.0596944
phenylalanyl-tRNA aminoacylation	0.0955019	galactosyltransferase activity	0.0596944
base-excision repair, AP site formation	0.0955019	thioredoxin-disulfide reductase activity	0.0596944
base-excision repair	0.0955019	carbon-carbon lyase activity	0.0596944
methionyl-tRNA aminoacylation	0.0955019	potassium:proton antiporter activity	0.0596944
ribosome biogenesis	0.0859517	cystathionine gamma-synthase activity	0.0596944
protein autophosphorylation	0.0859517	oxidosqualene cyclase activity	0.0596944
positive regulation of kinase activity	0.0859517	pyruvate, phosphate dikinase activity	0.0596944
defense response to bacterium	0.0859517	transferase activity, transferring phosphorus-containing groups	0.0596944
regulation of cell shape	0.0859517	DNA N-glycosylase activity	0.0596944
cellular macromolecule biosynthetic process	0.0859517	DNA-(apurinic or apyrimidinic site) endonuclease activity	0.0596944
carbohydrate derivative biosynthetic process	0.0859517	oxidized pyrimidine nucleobase lesion DNA N-glycosylase activity	0.0596944
cytokinin metabolic process	0.0859517	phosphotransferase activity, for other substituted phosphate groups	0.0596944
positive regulation of GTPase activity	0.0859517	clathrin light chain binding	0.0596944
cysteine biosynthetic process	0.0859517	protein kinase regulator activity	0.0537249
cysteine biosynthetic process from serine	0.0859517	leucine-tRNA ligase activity	0.0537249
nitric oxide biosynthetic process	0.0859517	cytokinin dehydrogenase activity	0.0537249
small regulatory ncRNA processing	0.0859517	calcium-dependent cysteine-type endopeptidase activity	0.0537249
endocytosis	0.0859517	nitrate reductase (NADPH) activity	0.0537249
positive regulation of peptidase activity	0.0859517	ribonuclease III activity	0.0537249
calcium ion transmembrane transport	0.0859517	endoribonuclease activity, producing 5'-phosphomonoesters	0.0537249
regulation of macromolecule metabolic process	0.0859517	DNA-binding transcription activator activity, RNA polymerase II-specific	0.0537249
RNA modification	0.0859517	protein heterodimerization activity	0.0537249
ribosomal large subunit assembly	0.0859517	aminopeptidase activity	0.0537249
malate transport	0.0859517	ceramidase activity	0.0537249
anion transport	0.0859517	class I DNA-(apurinic or apyrimidinic site) endonuclease activity	0.0537249
folic acid biosynthetic process	0.0859517	inositol-1,3,4-trisphosphate 6-kinase activity	0.0537249
tetrahydrofolate biosynthetic process	0.0859517	inositol-1,3,4-trisphosphate 5-kinase activity	0.0537249
RNA metabolic process	0.0859517	inositol tetrakisphosphate 1-kinase activity	0.0537249
L-methionine salvage from S-adenosylmethionine	0.0859517	S-methyl-5-thioribose-1-phosphate isomerase activity	0.0537249
L-methionine salvage from methylthioadenosine	0.0859517	chaperone binding	0.0477555
COPII-coated vesicle budding	0.0859517	symporter activity	0.0477555
response to ethylene	0.0764015	cysteine-type endopeptidase activity	0.0477555
organic substance biosynthetic process	0.0764015	serine O-acyltransferase activity	0.0477555
gibberellic acid mediated signaling pathway	0.0764015	protein self-association	0.0477555
protein-phycocyanobilin linkage	0.0764015	molybdopterin cofactor binding	0.0477555
chloroplast accumulation movement	0.0764015	tripeptidyl-peptidase activity	0.0477555
actin filament severing	0.0764015	molybdopterin adenylyltransferase activity	0.0477555
polysaccharide catabolic process	0.0764015	oxidoreductase activity, acting on NAD(P)H	0.0477555
nuclear-transcribed mRNA catabolic process, nonsense-mediated decay	0.0764015	P-type calcium transporter activity	0.0477555
defense response to virus	0.0764015	telomeric DNA binding	0.0477555
autophagosome assembly	0.0764015	oxidoreductase activity, acting on the CH-CH group of donors	0.0477555
histone modification	0.0764015	DNA primase activity	0.0477555
leucyl-tRNA aminoacylation	0.0764015	double-stranded telomeric DNA binding	0.0477555
DNA replication, synthesis of RNA primer	0.0764015	RNA cap binding	0.0477555
regulation of cellular macromolecule biosynthetic process	0.0764015	uroporphyrinogen decarboxylase activity	0.0477555
porphyrin-containing compound biosynthetic process	0.0764015	protein tyrosine/serine/threonine phosphatase activity	0.0417861
mRNA 3'-end processing	0.0668513	calcium-dependent protein serine/threonine kinase activity	0.0417861
nitrogen compound metabolic process	0.0668513	calmodulin-dependent protein kinase activity	0.0417861
chloroplast organization	0.0668513	protein O-GlcNAc transferase activity	0.0417861
response to abscisic acid	0.0668513	identical protein binding	0.0417861
response to UV-B	0.0668513	SNARE binding	0.0417861
lipid glycosylation	0.0668513	metalloendopeptidase activity	0.0417861
mRNA methylation	0.0668513	peptide-N4-(N-acetyl-beta-glucosaminyl)asparagine amidase activity	0.0417861
lignan biosynthetic process	0.0668513	S-adenosylmethionine-dependent methyltransferase activity	0.0417861
protein ufmylation	0.0668513	mechanosensitive ion channel activity	0.0417861
calcium ion transport	0.0668513	UFM1 ligase activity	0.0417861
ceramide biosynthetic process	0.0668513	sphingomyelin phosphodiesterase D activity	0.0417861
protein autoprocessing	0.0668513	Lys48-specific deubiquitinase activity	0.0417861
sister chromatid cohesion	0.0668513	1,2-diacylglycerol 3-beta-galactosyltransferase activity	0.0417861
glycolipid biosynthetic process	0.0668513	GPI-anchor transamidase activity	0.0417861
inositol trisphosphate metabolic process	0.0668513	hydroxymethylglutaryl-CoA synthase activity	0.0417861
protoporphyrinogen IX biosynthetic process	0.0668513	endoribonuclease activity	0.0358166
GPI anchor biosynthetic process	0.0668513	ATPase-coupled transmembrane transporter activity	0.0358166
attachment of GPI anchor to protein	0.0668513	Hsp90 protein binding	0.0358166
acetyl-CoA metabolic process	0.0668513	hydrolase activity, acting on acid anhydrides, in phosphorus-containing anhydrides	0.0358166
farnesyl diphosphate biosynthetic process, mevalonate pathway	0.0668513	UDP-glycosyltransferase activity	0.0358166
mRNA 3'-end processing by stem-loop binding and cleavage	0.0573011	protein-arginine N-methyltransferase activity	0.0358166
regulation of cell cycle	0.0573011	oxidoreductase activity, acting on NAD(P)H, heme protein as acceptor	0.0358166
response to cold	0.0573011	MAP kinase phosphatase activity	0.0298472
chromatin remodeling	0.0573011	long-chain fatty acid-CoA ligase activity	0.0298472
nucleotide-excision repair	0.0573011	trans-cinnamate-CoA ligase activity	0.0298472
nucleobase-containing compound metabolic process	0.0573011	poly(U) RNA binding	0.0298472
response to salt stress	0.0573011	serine-tRNA ligase activity	0.0298472
branched-chain amino acid catabolic process	0.0573011	Hsp70 protein binding	0.0298472
regulation of cell growth	0.0573011	peptidyl-prolyl cis-trans isomerase activity	0.0298472
embryo development ending in seed dormancy	0.0573011	manganese ion transmembrane transporter activity	0.0298472
mitotic cell cycle	0.0573011	P-type ion transporter activity	0.0298472
anatomical structure development	0.0573011	single-stranded DNA binding	0.0298472
Golgi vesicle transport	0.0573011	mannan synthase activity	0.0298472
post-embryonic development	0.0573011	mRNA (2'-O-methyladenosine-N6-)-methyltransferase activity	0.0298472
regulation of primary metabolic process	0.0573011	glutathione oxidoreductase activity	0.0298472
regulation of nitrogen compound metabolic process	0.0573011	tRNA uridine(34) acetyltransferase activity	0.0298472
response to glucose	0.0573011	beta-amyrin synthase activity	0.0298472
peptidyl-arginine methylation	0.0573011	phosphofructokinase activity	0.0298472
protein K48-linked deubiquitination	0.0573011	GTP diphosphokinase activity	0.0298472
heme A biosynthetic process	0.0573011	protein-lysine N-methyltransferase activity	0.0298472
response to stress	0.0573011	mRNA 3'-UTR binding	0.0238777
N-terminal peptidyl-methionine acetylation	0.0573011	poly(A) binding	0.0238777
abscisic acid-activated signaling pathway	0.0477509	2-oxoglutarate-dependent dioxygenase activity	0.0238777
negative regulation of MAP kinase activity	0.0477509	transketolase or transaldolase activity	0.0238777
long-chain fatty acid metabolic process	0.0477509	carbohydrate kinase activity	0.0238777
defense response to other organism	0.0477509	transmembrane receptor protein serine/threonine kinase activity	0.0238777
response to gibberellin	0.0477509	NADPH:quinone reductase activity	0.0238777
fruit development	0.0477509	O-acyltransferase activity	0.0238777
protein targeting to ER	0.0477509	NAD(P)H oxidase H2O2-forming activity	0.0238777
seryl-tRNA aminoacylation	0.0477509	inositol phosphoceramide synthase activity	0.0238777
nucleocytoplasmic transport	0.0477509	sphingolipid delta-4 desaturase activity	0.0238777
pollen development	0.0477509	methylglyoxal synthase activity	0.0179083
protein peptidyl-prolyl isomerization	0.0477509	ubiquitin ligase activator activity	0.0179083
regulation of flower development	0.0477509	deSUMOylase activity	0.0179083
regulation of auxin polar transport	0.0477509	ubiquitin-ubiquitin ligase activity	0.0179083
gravitropism	0.0477509	translation elongation factor activity	0.0179083
cellular manganese ion homeostasis	0.0477509	anthranilate phosphoribosyltransferase activity	0.0179083
manganese ion transmembrane transport	0.0477509	pentosyltransferase activity	0.0179083
peptidyl-lysine methylation	0.0477509	3'-5' DNA helicase activity	0.0179083
COPII-coated vesicle cargo loading	0.0477509	oxidoreductase activity, acting on paired donors, with incorporation or reduction of molecular oxygen, NAD(P)H as one donor, and incorporation of one atom of oxygen	0.0179083
regulation of intracellular pH	0.0477509	3-methyl-2-oxobutanoate dehydrogenase (2-methylpropanoyl-transferring) activity	0.0179083
early endosome to late endosome transport	0.0477509	glutamate synthase activity	0.0179083
regulation of cytokinesis	0.0477509	UTP:galactose-1-phosphate uridylyltransferase activity	0.0179083
cellular response to stress	0.0477509	UTP:xylose-1-phosphate uridylyltransferase activity	0.0179083
chromosome condensation	0.0477509	UTP:glucose-1-phosphate uridylyltransferase activity	0.0179083
mannosylation	0.0477509	UTP:arabinose-1-phosphate uridylyltransferase activity	0.0179083
plant-type primary cell wall biogenesis	0.0477509	glucuronate-1-phosphate uridylyltransferase activity	0.0179083
iron-sulfur cluster assembly	0.0477509	protein tyrosine kinase activity	0.0179083
peptidyl-arginine N-methylation	0.0477509	1-phosphatidylinositol 4-kinase activity	0.0179083
guanosine tetraphosphate metabolic process	0.0477509	sterol 3-beta-glucosyltransferase activity	0.0179083
proteasome assembly	0.0477509	voltage-gated potassium channel activity	0.0179083
mitotic DNA replication checkpoint signaling	0.0382007	transcription coregulator activity	0.0179083
RNA 3'-end processing	0.0382007	cyclin-dependent protein serine/threonine kinase activity	0.0179083
flower development	0.0382007	RNA polymerase II CTD heptapeptide repeat kinase activity	0.0179083
protein refolding	0.0382007	acetylglucosaminyltransferase activity	0.0179083
chaperone cofactor-dependent protein refolding	0.0382007	very-long-chain enoyl-CoA reductase activity	0.0179083
response to molecule of fungal origin	0.0382007	endopeptidase activator activity	0.0179083
coumarin biosynthetic process	0.0382007	ferric-chelate reductase activity	0.0179083
chloroplast fission	0.0382007	ceramide cholinephosphotransferase activity	0.0179083
anaphase-promoting complex-dependent catabolic process	0.0382007	sphingomyelin synthase activity	0.0179083
regulation of cellular response to heat	0.0382007	sugar transmembrane transporter activity	0.0179083
DNA biosynthetic process	0.0382007	DNA replication origin binding	0.0119389
vesicle docking	0.0382007	5'-3' exonuclease activity	0.0119389
vesicle fusion	0.0382007	nutrient reservoir activity	0.0119389
protein targeting to vacuole	0.0382007	phosphatidylserine 1-acylhydrolase activity	0.0119389
sterol metabolic process	0.0382007	glucosyltransferase activity	0.0119389
protein modification by small protein conjugation or removal	0.0382007	intramolecular transferase activity, phosphotransferases	0.0119389
SCF-dependent proteasomal ubiquitin-dependent protein catabolic process	0.0382007	peptidase inhibitor activity	0.0119389
microtubule cytoskeleton organization	0.0382007	ATP-dependent activity, acting on DNA	0.0119389
response to wounding	0.0382007	oxidoreductase activity, acting on the CH-NH2 group of donors	0.0119389
response to light stimulus	0.0382007	3 iron, 4 sulfur cluster binding	0.0119389
cytokinesis by cell plate formation	0.0382007	histidine decarboxylase activity	0.0119389
nucleolar large rRNA transcription by RNA polymerase I	0.0382007	prenyltransferase activity	0.0119389
regulation of response to stimulus	0.0382007	aldehyde dehydrogenase (NAD+) activity	0.0119389
plant-type hypersensitive response	0.0382007	nitrate reductase activity	0.0119389
lipid oxidation	0.0382007	nitrate reductase (NADH) activity	0.0119389
green leaf volatile biosynthetic process	0.0382007	double-stranded RNA binding	0.0119389
RNA methylation	0.0382007	inward rectifier potassium channel activity	0.0119389
small molecule metabolic process	0.0382007	calcium channel activity	0.0119389
histone exchange	0.0382007	intracellular cyclic nucleotide activated cation channel activity	0.0119389
defense response to oomycetes	0.0382007	intracellular cAMP-activated cation channel activity	0.0119389
transmembrane receptor protein serine/threonine kinase signaling pathway	0.0382007	linoleate 9S-lipoxygenase activity	0.0119389
cortical microtubule organization	0.0382007	gibberellin binding	0.0119389
Golgi organization	0.0382007	microfilament motor activity	0.0119389
7-methylguanosine mRNA capping	0.0382007	cholesterol alpha-glucosyltransferase activity	0.0119389
protein-DNA covalent cross-linking	0.0382007	brassicasterol glucosyltransferase activity	0.0119389
glycerophospholipid biosynthetic process	0.0382007	soladodine glucosyltransferase activity	0.0119389
gastrulation	0.0382007	5'-3' RNA helicase activity	0.0119389
integrin-mediated signaling pathway	0.0382007	mandelonitrile lyase activity	0.0119389
pre-mRNA cleavage required for polyadenylation	0.0382007	2-alkenal reductase [NAD(P)+] activity	0.0119389
sphingolipid biosynthetic process	0.0382007	gibberellin 3-beta-dioxygenase activity	0.0119389
positive regulation of G1/S transition of mitotic cell cycle	0.0286506	L-ascorbic acid binding	0.0119389
cellular response to salt stress	0.0286506	alliin lyase activity	0.0119389
response to water deprivation	0.0286506	fucosyltransferase activity	0.0119389
response to blue light	0.0286506	rRNA N-glycosylase activity	0.0119389
leaf morphogenesis	0.0286506	rRNA methyltransferase activity	0.0119389
plastid fission	0.0286506	histone-glutamine methyltransferase activity	0.0119389
response to reactive oxygen species	0.0286506	N6-methyladenosine-containing RNA binding	0.0119389
positive regulation of anaphase-promoting complex-dependent catabolic process	0.0286506	U1 snRNA binding	0.0119389
cholesterol biosynthetic process	0.0286506	clathrin heavy chain binding	0.0119389
cholesterol metabolic process	0.0286506	CAAX-protein geranylgeranyltransferase activity	0.0119389
innate immune response	0.0286506	5'-3' exoribonuclease activity	0.00596944
pollen germination	0.0286506	23S rRNA (adenine(1618)-N(6))-methyltransferase activity	0.00596944
protein desumoylation	0.0286506	RNA-directed 5'-3' RNA polymerase activity	0.00596944
protein metabolic process	0.0286506	RNA polymerase II activity	0.00596944
aromatic amino acid family biosynthetic process	0.0286506	1-acyl-2-lysophosphatidylserine acylhydrolase activity	0.00596944
tryptophan biosynthetic process	0.0286506	galactolipase activity	0.00596944
late endosome to vacuole transport	0.0286506	1-18:1-2-16:0-monogalactosyldiacylglycerol lipase activity	0.00596944
brassinosteroid homeostasis	0.0286506	nuclear import signal receptor activity	0.00596944
brassinosteroid biosynthetic process	0.0286506	nuclear localization sequence binding	0.00596944
regulation of floral organ abscission	0.0286506	clathrin adaptor activity	0.00596944
seed abscission	0.0286506	molecular_function	0.00596944
regulation of seed development	0.0286506	terpene synthase activity	0.00596944
seed development	0.0286506	histidine-tRNA ligase activity	0.00596944
glutamate biosynthetic process	0.0286506	beta-lactamase activity	0.00596944
cellular response to phosphate starvation	0.0286506	GMP synthase activity	0.00596944
UDP-D-galactose metabolic process	0.0286506	chloride transmembrane transporter activity	0.00596944
UDP-glucuronate metabolic process	0.0286506	oxidoreductase activity, acting on a sulfur group of donors, NAD(P) as acceptor	0.00596944
UDP-L-arabinose metabolic process	0.0286506	glutamate synthase (NADH) activity	0.00596944
UDP-glucose metabolic process	0.0286506	amino acid transmembrane transporter activity	0.00596944
nucleotide-sugar biosynthetic process	0.0286506	RNA polymerase II general transcription initiation factor activity	0.00596944
cellular response to sulfate starvation	0.0286506	calmodulin-lysine N-methyltransferase activity	0.00596944
positive regulation of Golgi to plasma membrane protein transport	0.0286506	inositol hexakisphosphate binding	0.00596944
vegetative to reproductive phase transition of meristem	0.0286506	auxin binding	0.00596944
positive regulation of transcription, DNA-templated	0.0286506	auxin receptor activity	0.00596944
histone H3-K4 methylation	0.0286506	chlorophyll(ide) b reductase activity	0.00596944
rRNA catabolic process	0.0286506	UDP-N-acetylglucosamine diphosphorylase activity	0.00596944
cellular response to nitrogen starvation	0.0286506	signal sequence binding	0.00596944
proteasomal ubiquitin-independent protein catabolic process	0.0286506	protein transmembrane transporter activity	0.00596944
root development	0.0286506	lipid transfer activity	0.00596944
potassium ion transport	0.0286506	serine decarboxylase activity	0.00596944
cellular response to oxidative stress	0.0286506	1,4-dihydroxy-2-naphthoate octaprenyltransferase activity	0.00596944
sphingosine biosynthetic process	0.0286506	protein domain specific binding	0.00596944
chromosome segregation	0.0286506	nitrate transmembrane transporter activity	0.00596944
phosphorylation of RNA polymerase II C-terminal domain	0.0286506	omega-hydroxypalmitate O-sinapoyl transferase activity	0.00596944
positive regulation of transcription elongation from RNA polymerase II promoter	0.0286506	shikimate O-hydroxycinnamoyltransferase activity	0.00596944
regulation of proteasomal protein catabolic process	0.0286506	polyubiquitin modification-dependent protein binding	0.00596944
double-strand break repair via nonhomologous end joining	0.0286506	phosphatidylinositol kinase activity	0.00596944
positive regulation of endopeptidase activity	0.0286506	guanyl-nucleotide exchange factor activity	0.00596944
mitotic sister chromatid cohesion	0.0286506	alpha-1,6-mannosylglycoprotein 6-beta-N-acetylglucosaminyltransferase activity	0.00596944
synaptonemal complex assembly	0.0286506	beta-sitosterol UDP-glucosyltransferase activity	0.00596944
replication-born double-strand break repair via sister chromatid exchange	0.0286506	fructokinase activity	0.00596944
amylopectin biosynthetic process	0.0286506	histone acetyltransferase activity	0.00596944
endosperm development	0.0286506	single-stranded RNA binding	0.00596944
carbon utilization	0.0286506	acid phosphatase activity	0.00596944
chlorophyll biosynthetic process	0.0286506	non-membrane spanning protein tyrosine kinase activity	0.00596944
response to oxygen-containing compound	0.0286506	hydro-lyase activity	0.00596944
response to organic substance	0.0286506	protein phosphatase 1 binding	0.00596944
carbohydrate transmembrane transport	0.0286506	glutathione disulfide oxidoreductase activity	0.00596944
plant-type cell wall cellulose biosynthetic process	0.0286506	water channel activity	0.00596944
activation of GTPase activity	0.0286506	ubiquitin conjugating enzyme activity	0.00596944
miRNA catabolic process	0.0286506	phosphopyruvate hydratase activity	0.00596944
mRNA polyadenylation	0.0191004	acyl binding	0.00596944
2-oxoglutarate metabolic process	0.0191004	phospholipid binding	0.00596944
tricarboxylic acid cycle	0.0191004	calcium-dependent phospholipase A2 activity	0.00596944
glutamate metabolic process	0.0191004	manganese ion binding	0.00596944
aspartate metabolic process	0.0191004	ATPase-coupled cation transmembrane transporter activity	0.00596944
alanine metabolic process	0.0191004	calcium ion transmembrane transporter activity	0.00596944
glyceraldehyde-3-phosphate biosynthetic process	0.0191004	cystathionine beta-lyase activity	0.00596944
glycerol catabolic process	0.0191004	cystathionine gamma-synthase activity (acts on O-phosphohomoserine)	0.00596944
G1/S transition of mitotic cell cycle	0.0191004	carboxylic ester hydrolase activity	0.00596944
positive regulation of response to salt stress	0.0191004	camelliol C synthase activity	0.00596944
transcription by RNA polymerase II	0.0191004	codeine O-demethylase activity	0.00596944
SRP-dependent cotranslational protein targeting to membrane, translocation	0.0191004	thebane O-demethylase activity	0.00596944
DNA methylation on cytosine	0.0191004	mRNA guanylyltransferase activity	0.00596944
phloem or xylem histogenesis	0.0191004	DNA ligase (ATP) activity	0.00596944
transport of virus in host, tissue to tissue	0.0191004	chloride ion binding	0.00596944
cellular response to virus	0.0191004	carbon-sulfur lyase activity	0.00596944
regulation of cell division	0.0191004	pectinesterase inhibitor activity	0.00596944
embryo sac development	0.0191004	phosphatidylinositol binding	0.00596944
pollen wall assembly	0.0191004	sphingomyelin phosphodiesterase activity	0.00596944
axo-dendritic transport	0.0191004	anion:anion antiporter activity	0.00596944
regulation of anterograde synaptic vesicle transport	0.0191004	adenylylsulfatase activity	0.00596944
endosome to lysosome transport	0.0191004	cysteine-type carboxypeptidase activity	0.00596944
negative regulation of peptidase activity	0.0191004	methylated-DNA-[protein]-cysteine S-methyltransferase activity	0.00596944
cytoplasmic translation	0.0191004	protein kinase C binding	0.00596944
SOS response	0.0191004	MAP-kinase scaffold activity	0.00596944
response to UV	0.0191004	starch synthase activity	0.00596944
rejection of self pollen	0.0191004	promoter-specific chromatin binding	0.00596944
meristem maintenance	0.0191004	RNA polymerase I activity	0.00596944
response to karrikin	0.0191004	acetolactate synthase regulator activity	0.00596944
L-ascorbic acid metabolic process	0.0191004	syntaxin binding	0.00596944
ribosomal small subunit export from nucleus	0.0191004	protein-containing complex binding	0.00596944
ribosomal large subunit export from nucleus	0.0191004	lipase activity	0.00596944
regulation of G2/M transition of mitotic cell cycle	0.0191004	lipid kinase activity	0.00596944
lateral root formation	0.0191004	receptor serine/threonine kinase binding	0.00596944
cell fate specification	0.0191004	1,4-alpha-glucan branching enzyme activity	0.00596944
regulation of multicellular organism growth	0.0191004	NF-kappaB binding	0.00596944
regulation of leaf development	0.0191004	ATP-dependent chromatin remodeler activity	0.00596944
mRNA cis splicing, via spliceosome	0.0191004	thiol oxidase activity	0.00596944
protein localization to chloroplast	0.0191004	histone H3-tri/di-methyl-lysine-27 demethylase activity	0.00596944
thylakoid membrane organization	0.0191004	ATP-dependent peptidase activity	0.00596944
xylan catabolic process	0.0191004	hydrolase activity, acting on carbon-nitrogen (but not peptide) bonds, in linear amides	0.00596944
replication fork protection	0.0191004	mannose-1-phosphate guanylyltransferase (GDP) activity	0.00596944
nuclear DNA replication	0.0191004	protein geranylgeranyltransferase activity	0.00596944
mitotic DNA damage checkpoint signaling	0.0191004	protein prenyltransferase activity	0.00596944
RNAi-mediated antiviral immune response	0.0191004	alpha-glucan, water dikinase activity	0.00596944
embryonic pattern specification	0.0191004
ta-siRNA processing	0.0191004
lsiRNA processing	0.0191004
miRNA-mediated gene silencing by mRNA destabilization	0.0191004
regulation of seed maturation	0.0191004
seed morphogenesis	0.0191004
macromolecule metabolic process	0.0191004
spermatogenesis, exchange of chromosomal proteins	0.0191004
protein stabilization	0.0191004
nitric oxide mediated signal transduction	0.0191004
calcium ion import	0.0191004
polyamine transport	0.0191004
nucleotide-excision repair, DNA incision, 5'-to lesion	0.0191004
double-strand break repair	0.0191004
positive regulation of gibberellic acid mediated signaling pathway	0.0191004
raffinose family oligosaccharide biosynthetic process	0.0191004
floral organ morphogenesis	0.0191004
microlipophagy	0.0191004
positive regulation of protein secretion	0.0191004
positive regulation of autophagosome assembly	0.0191004
gynoecium development	0.0191004
Golgi localization	0.0191004
mitochondrion localization	0.0191004
peroxisome localization	0.0191004
unidimensional cell growth	0.0191004
leaf pavement cell development	0.0191004
trichome morphogenesis	0.0191004
trichome branching	0.0191004
vesicle transport along actin filament	0.0191004
root hair elongation	0.0191004
root hair cell tip growth	0.0191004
nonphotochemical quenching	0.0191004
regulation of chromatin organization	0.0191004
molybdenum incorporation into molybdenum-molybdopterin complex	0.0191004
protein palmitoylation	0.0191004
methylglyoxal catabolic process to D-lactate via S-lactoyl-glutathione	0.0191004
cold acclimation	0.0191004
vacuolar transport	0.0191004
vacuolar acidification	0.0191004
protein targeting to membrane	0.0191004
peptidyl-L-cysteine S-palmitoylation	0.0191004
fructose 6-phosphate metabolic process	0.0191004
NADP biosynthetic process	0.0191004
cellular component organization	0.0191004
sphingomyelin catabolic process	0.0191004
glycerophospholipid catabolic process	0.0191004
xyloglucan biosynthetic process	0.0191004
negative regulation of translation	0.0191004
box C/D RNA 3'-end processing	0.0191004
rRNA methylation	0.0191004
histone glutamine methylation	0.0191004
DNA metabolic process	0.0191004
inositol phosphorylation	0.0191004
myo-inositol hexakisphosphate biosynthetic process	0.0191004
regulation of stomatal movement	0.0191004
tRNA wobble uridine modification	0.0191004
trehalose metabolism in response to stress	0.0191004
regulation of synergid differentiation	0.0191004
regulation of mRNA splicing, via spliceosome	0.0191004
regulation of alternative mRNA splicing, via spliceosome	0.0191004
cell wall mannoprotein biosynthetic process	0.0191004
clathrin-dependent endocytosis	0.0191004
clathrin coat assembly	0.0191004
nuclear mRNA surveillance	0.0191004
nuclear polyadenylation-dependent rRNA catabolic process	0.0191004
nuclear polyadenylation-dependent tRNA catabolic process	0.0191004
nuclear polyadenylation-dependent mRNA catabolic process	0.0191004
U1 snRNA 3'-end processing	0.0191004
U5 snRNA 3'-end processing	0.0191004
U4 snRNA 3'-end processing	0.0191004
exonucleolytic trimming to generate mature 3'-end of 5.8S rRNA from tricistronic rRNA transcript (SSU-rRNA, 5.8S rRNA, LSU-rRNA)	0.0191004
exonucleolytic catabolism of deadenylated mRNA	0.0191004
RNA catabolic process	0.0191004
protein geranylgeranylation	0.0191004
DNA replication initiation	0.00955019
mitotic DNA replication	0.00955019
snRNA processing	0.00955019
photoperiodism, flowering	0.00955019
rRNA base methylation	0.00955019
photoperiodism	0.00955019
circadian rhythm	0.00955019
salicylic acid mediated signaling pathway	0.00955019
termination of RNA polymerase II transcription	0.00955019
transcription elongation from RNA polymerase II promoter	0.00955019
transcription, RNA-templated	0.00955019
DNA methylation-dependent heterochromatin assembly	0.00955019
DNA methylation on cytosine within a CG sequence	0.00955019
maintenance of DNA methylation	0.00955019
determination of dorsal identity	0.00955019
regulation of meristem growth	0.00955019
integument development	0.00955019
plant organ morphogenesis	0.00955019
meristem initiation	0.00955019
determination of bilateral symmetry	0.00955019
actin filament network formation	0.00955019
triglyceride biosynthetic process	0.00955019
fatty acid transport	0.00955019
antisense RNA metabolic process	0.00955019
compound eye morphogenesis	0.00955019
eye-antennal disc morphogenesis	0.00955019
protein catabolic process	0.00955019
regulation of mitotic nuclear division	0.00955019
glial cell migration	0.00955019
positive regulation of exit from mitosis	0.00955019
glial cell differentiation	0.00955019
alkaloid metabolic process	0.00955019
systemic acquired resistance	0.00955019
induced systemic resistance	0.00955019
pollen tube growth	0.00955019
regulation of pollen tube growth	0.00955019
microsporogenesis	0.00955019
deoxyribonucleotide biosynthetic process	0.00955019
response to virus	0.00955019
anterograde axonal transport	0.00955019
GMP biosynthetic process	0.00955019
cellular response to water deprivation	0.00955019
generation of catalytic spliceosome for first transesterification step	0.00955019
transcription-coupled nucleotide-excision repair	0.00955019
blastocyst development	0.00955019
organophosphate metabolic process	0.00955019
NADP metabolic process	0.00955019
nucleotide-excision repair, DNA incision	0.00955019
positive regulation of mitotic recombination	0.00955019
nucleotide-excision repair, DNA duplex unwinding	0.00955019
response to lithium ion	0.00955019
chloride transmembrane transport	0.00955019
DNA damage checkpoint signaling	0.00955019
response to gamma radiation	0.00955019
regulation of meiotic nuclear division	0.00955019
plant ovule development	0.00955019
specification of floral organ identity	0.00955019
ammonia assimilation cycle	0.00955019
amino acid transmembrane transport	0.00955019
RNA polymerase II preinitiation complex assembly	0.00955019
vegetative meristem growth	0.00955019
root meristem growth	0.00955019
mitotic cell cycle phase transition	0.00955019
stamen development	0.00955019
pollen maturation	0.00955019
regulation of endosperm development	0.00955019
regulation of meristem structural organization	0.00955019
regulation of adaxial/abaxial pattern formation	0.00955019
self proteolysis	0.00955019
regulation of cell population proliferation	0.00955019
plant epidermal cell fate specification	0.00955019
positive regulation of apoptotic process	0.00955019
chlorophyll catabolic process	0.00955019
UDP-N-acetylglucosamine biosynthetic process	0.00955019
regulation of phosphorylation	0.00955019
spindle assembly	0.00955019
intermembrane lipid transfer	0.00955019
regulation of metabolic process	0.00955019
response to desiccation	0.00955019
positive regulation of secretion	0.00955019
long-chain fatty acid import into cell	0.00955019
positive regulation of phosphatidylcholine biosynthetic process	0.00955019
very-low-density lipoprotein particle assembly	0.00955019
seed dormancy process	0.00955019
protein monoubiquitination	0.00955019
positive regulation of cell division	0.00955019
histone H2B ubiquitination	0.00955019
leaf senescence	0.00955019
nitrate transmembrane transport	0.00955019
response to nitrate	0.00955019
potassium ion homeostasis	0.00955019
leaf development	0.00955019
cell population proliferation	0.00955019
cellular nitrogen compound metabolic process	0.00955019
histone deacetylation	0.00955019
cell plate assembly	0.00955019
regulation of salicylic acid biosynthetic process	0.00955019
UV-damage excision repair	0.00955019
meiotic mismatch repair	0.00955019
mitotic recombination	0.00955019
mating type switching	0.00955019
gene conversion at mating-type locus	0.00955019
double-strand break repair via single-strand annealing, removal of nonhomologous ends	0.00955019
negative regulation of defense response to insect	0.00955019
regulation of pH	0.00955019
entrainment of circadian clock	0.00955019
regulation of signal transduction	0.00955019
response to microbial phytotoxin	0.00955019
response to ozone	0.00955019
glycoprotein catabolic process	0.00955019
protein N-linked glycosylation	0.00955019
plant-type cell wall organization or biogenesis	0.00955019
fructose metabolic process	0.00955019
response to jasmonic acid	0.00955019
histone acetylation	0.00955019
chloroplast mRNA processing	0.00955019
organelle fission	0.00955019
one-carbon metabolic process	0.00955019
regulation of protein dephosphorylation	0.00955019
water transport	0.00955019
regulation of developmental growth	0.00955019
ubiquitin-dependent ERAD pathway	0.00955019
protein polyubiquitination	0.00955019
DNA conformation change	0.00955019
regulation of timing of transition from vegetative to reproductive phase	0.00955019
mRNA 5'-splice site recognition	0.00955019
amino acid transport	0.00955019
long-chain fatty acid biosynthetic process	0.00955019
response to metal ion	0.00955019
cell tip growth	0.00955019
chloroplast RNA processing	0.00955019
sesquiterpene biosynthetic process	0.00955019
aspartate catabolic process	0.00955019
organophosphate ester transport	0.00955019
nitrogen compound transport	0.00955019
organic anion transport	0.00955019
inositol metabolic process	0.00955019
pattern recognition receptor signaling pathway	0.00955019
long-day photoperiodism, flowering	0.00955019
proteasomal protein catabolic process	0.00955019
very long-chain fatty acid biosynthetic process	0.00955019
spliceosomal tri-snRNP complex assembly	0.00955019
floral meristem determinacy	0.00955019
response to sucrose	0.00955019
response to fructose	0.00955019
DNA ligation	0.00955019
pollen exine formation	0.00955019
xylem and phloem pattern formation	0.00955019
cellular response to tumor necrosis factor	0.00955019
endoplasmic reticulum organization	0.00955019
phosphatidylinositol dephosphorylation	0.00955019
COPI coating of Golgi vesicle	0.00955019
peptidyl-arginine omega-N-methylation	0.00955019
protein methylation	0.00955019
ribosome-associated ubiquitin-dependent protein catabolic process	0.00955019
RISC complex assembly	0.00955019
positive regulation of signal transduction	0.00955019
cellular response to abscisic acid stimulus	0.00955019
rescue of stalled ribosome	0.00955019
positive regulation of MAPK cascade	0.00955019
seed germination	0.00955019
shoot system development	0.00955019
positive regulation of protein phosphorylation	0.00955019
response to chitin	0.00955019
response to brassinosteroid	0.00955019
regulation of plant organ morphogenesis	0.00955019
regulation of leaf morphogenesis	0.00955019
response to high light intensity	0.00955019
transcription elongation from RNA polymerase I promoter	0.00955019
termination of RNA polymerase I transcription	0.00955019
transcription initiation from RNA polymerase I promoter	0.00955019
valine biosynthetic process	0.00955019
isoleucine biosynthetic process	0.00955019
branched-chain amino acid biosynthetic process	0.00955019
organic acid biosynthetic process	0.00955019
cell redox homeostasis	0.00955019
response to absence of light	0.00955019
response to oomycetes	0.00955019
positive regulation of defense response to virus by host	0.00955019
response to other organism	0.00955019
cellular response to salicylic acid stimulus	0.00955019
vesicle docking involved in exocytosis	0.00955019
heat acclimation	0.00955019
positive regulation of unidimensional cell growth	0.00955019
response to cycloheximide	0.00955019
regulation of embryonic development	0.00955019
response to silver ion	0.00955019
polarity specification of adaxial/abaxial axis	0.00955019
response to nematode	0.00955019
response to fungus	0.00955019
regulation of shoot apical meristem development	0.00955019
mucilage extrusion from seed coat	0.00955019
mucilage metabolic process involved in seed coat development	0.00955019
response to hypoxia	0.00955019
cellular response to external biotic stimulus	0.00955019
response to salt	0.00955019
galacturonan metabolic process	0.00955019
regulation of embryo sac central cell differentiation	0.00955019
pollen tube guidance	0.00955019
respiratory burst involved in defense response	0.00955019
carbohydrate homeostasis	0.00955019
negative regulation of programmed cell death	0.00955019
hydrogen peroxide biosynthetic process	0.00955019
osmosensory signaling pathway	0.00955019
defense response by callose deposition	0.00955019
response to cadmium ion	0.00955019
mRNA transport	0.00955019
mitotic spindle organization	0.00955019
meiotic chromosome segregation	0.00955019
attachment of mitotic spindle microtubules to kinetochore	0.00955019
kinetochore organization	0.00955019
lipid phosphorylation	0.00955019
cellular glucan metabolic process	0.00955019
positive regulation of growth rate	0.00955019
epigenetic maintenance of chromatin in transcription-competent conformation	0.00955019
histone H3-K27 demethylation	0.00955019
cellular heat acclimation	0.00955019
photoinhibition	0.00955019
peptidyl-lysine monomethylation	0.00955019
peptidyl-lysine dimethylation	0.00955019
regulation of protein localization	0.00955019
regulation of cell migration	0.00955019
plastid translation	0.00955019
protein prenylation	0.00955019
mRNA catabolic process	0.00955019
negative regulation of cell population proliferation	0.00955019
stem cell population maintenance	0.00955019
mitotic sister chromatid separation	0.00955019
response to abiotic stimulus	0.00955019
regulation of sphingolipid biosynthetic process	0.00955019

## Sheet: A. palmeri
Supplementary Table 13. Different annotation categories of miRNA targeted genes predicted in A. palmeri genome.
Biological process	%	Molecular function	%	Cellular component	%
DNA integration	14.721	nucleic acid binding	13.0718	membrane	21.343
phosphorylation	4.28703	ATP binding	5.9534	integral component of membrane	16.8388
regulation of transcription, DNA-templated	4.24746	nucleotide binding	5.42231	nucleus	14.4008
protein phosphorylation	4.01003	transferase activity	5.16532	cytoplasm	6.54959
proteolysis	3.11305	zinc ion binding	4.71989	extracellular region	2.1281
RNA-templated DNA biosynthetic process	2.65137	metal ion binding	3.82046	plasma membrane	1.92149
protein transport	2.37436	DNA binding	3.32363	chloroplast	1.88017
RNA phosphodiester bond hydrolysis, endonucleolytic	1.85991	kinase activity	2.68974	plastid	1.8595
carbohydrate metabolic process	1.70162	hydrolase activity	2.61264	Golgi apparatus	1.63223
auxin-activated signaling pathway	1.38504	protein kinase activity	2.50985	endoplasmic reticulum	1.50826
transmembrane transport	1.34547	oxidoreductase activity	2.25287	apoplast	1.23967
metabolic process	1.25313	RNA binding	2.00445	mitochondrion	1.05372
protein ubiquitination	1.14761	RNA-directed DNA polymerase activity	1.72177	cytosol	0.991736
ion transport	1.13441	catalytic activity	1.61898	cytoplasmic vesicle	0.991736
vesicle-mediated transport	1.12122	nucleotidyltransferase activity	1.54189	proton-transporting ATP synthase complex, catalytic core F(1)	0.950413
translation	1.10803	aspartic-type endopeptidase activity	1.26777	cellular anatomical entity	0.929752
intracellular protein transport	1.10803	ATP hydrolysis activity	1.25921	nucleolus	0.88843
cellular oxidant detoxification	0.976125	DNA-binding transcription factor activity	1.23351	organelle membrane	0.867769
DNA recombination	0.949743	RNA-DNA hybrid ribonuclease activity	1.08789	clathrin-coated pit	0.847107
DNA repair	0.923361	protein serine/threonine kinase activity	0.950831	chromosome	0.826446
methylation	0.91017	peptidase activity	0.805208	host cell cytoplasm	0.805785
metal ion transport	0.817834	helicase activity	0.770944	microtubule	0.702479
response to hormone	0.804643	GTP binding	0.710982	nuclear pore	0.661157
regulation of catalytic activity	0.778261	hydrolase activity, acting on glycosyl bonds	0.69385	clathrin adaptor complex	0.619835
DNA biosynthetic process	0.75188	GTPase activity	0.676717	ribosome	0.557851
transcription, DNA-templated	0.646353	carbohydrate binding	0.676717	myosin complex	0.53719
proton transmembrane transport	0.633162	peroxidase activity	0.668151	intracellular membrane-bounded organelle	0.516529
proton motive force-driven ATP synthesis	0.619971	methyltransferase activity	0.625321	Golgi membrane	0.516529
ATP biosynthetic process	0.60678	iron ion binding	0.556793	thylakoid	0.516529
mRNA processing	0.593589	heme binding	0.531095	mitochondrial inner membrane	0.475207
ATP metabolic process	0.593589	metal ion transmembrane transporter activity	0.531095	COPI vesicle coat	0.454545
developmental process	0.567207	protein dimerization activity	0.488265	cytoskeleton	0.433884
retrograde vesicle-mediated transport, Golgi to endoplasmic reticulum	0.527635	isomerase activity	0.479698	COPI-coated vesicle membrane	0.413223
endocytosis	0.501253	DNA-directed DNA polymerase activity	0.462566	chloroplast thylakoid membrane	0.392562
magnesium ion transmembrane transport	0.501253	hydrolase activity, hydrolyzing O-glycosyl compounds	0.454	clathrin-coated vesicle	0.371901
electron transport chain	0.501253	ubiquitin-protein transferase activity	0.454	lysosomal membrane	0.371901
regulation of transcription by RNA polymerase II	0.488062	lyase activity	0.419736	endoplasmic reticulum membrane	0.371901
telomere maintenance	0.488062	proton-transporting ATP synthase activity, rotational mechanism	0.402604	nucleoplasm	0.371901
lignin catabolic process	0.488062	calmodulin binding	0.394038	chromosome, telomeric region	0.371901
defense response	0.474871	proton-transporting ATPase activity, rotational mechanism	0.385472	nucleosome	0.35124
DNA replication	0.461681	cytoskeletal motor activity	0.376906	tRNA (m1A) methyltransferase complex	0.35124
negative regulation of endopeptidase activity	0.44849	serine-type peptidase activity	0.36834	CCR4-NOT core complex	0.330579
cellular response to stimulus	0.435299	serine-type endopeptidase activity	0.36834	small-subunit processome	0.309917
actin filament organization	0.435299	iron-sulfur cluster binding	0.351208	mitochondrial outer membrane translocase complex	0.289256
nucleic acid phosphodiester bond hydrolysis	0.422108	magnesium ion transmembrane transporter activity	0.342642	endomembrane system	0.268595
DNA duplex unwinding	0.408917	copper ion binding	0.334076	Dsl1/NZR complex	0.247934
polysaccharide catabolic process	0.408917	ligase activity	0.334076	membrane coat	0.227273
protein import into nucleus	0.395726	electron transfer activity	0.32551	protein phosphatase type 2A complex	0.227273
phospholipid transport	0.395726	aminoacyl-tRNA ligase activity	0.308378	ribonucleoprotein complex	0.206612
chromatin organization	0.395726	hydroquinone:oxygen oxidoreductase activity	0.308378	vacuolar membrane	0.206612
response to oxidative stress	0.382535	actin binding	0.308378	cytosolic ribosome	0.206612
cellular response to DNA damage stimulus	0.382535	ADP binding	0.299812	AP-2 adaptor complex	0.18595
plant organ development	0.356154	endopeptidase inhibitor activity	0.291246	rough endoplasmic reticulum membrane	0.18595
lipid translocation	0.356154	acyltransferase activity	0.282679	integral component of plasma membrane	0.18595
cell division	0.342963	oxidoreductase activity, acting on paired donors, with incorporation or reduction of molecular oxygen	0.282679	TAT protein transport complex	0.18595
translational initiation	0.342963	monooxygenase activity	0.282679	GPI-anchor transamidase complex	0.18595
glycolytic process	0.342963	beta-galactosidase activity	0.274113	mitochondrial matrix	0.18595
mRNA transport	0.342963	ATPase-coupled intramembrane lipid transporter activity	0.274113	COPII vesicle coat	0.165289
tRNA aminoacylation	0.342963	flavin adenine dinucleotide binding	0.274113	nuclear envelope	0.165289
brassinosteroid mediated signaling pathway	0.342963	phosphatase activity	0.274113	DNA polymerase complex	0.165289
protein folding	0.329772	DNA helicase activity	0.265547	lysosome	0.165289
cytoskeleton organization	0.329772	magnesium ion binding	0.256981	Ino80 complex	0.165289
cellular amino acid biosynthetic process	0.316581	endonuclease activity	0.248415	anchored component of plasma membrane	0.165289
microtubule-based movement	0.316581	microtubule binding	0.248415	eukaryotic translation initiation factor 3 complex	0.165289
actin filament-based movement	0.316581	lipid binding	0.248415	TRAPPII protein complex	0.165289
tRNA aminoacylation for protein translation	0.30339	translation initiation factor activity	0.239849	vacuole	0.144628
intracellular transport	0.290199	structural constituent of ribosome	0.239849	cullin-RING ubiquitin ligase complex	0.144628
cellular response to oxidative stress	0.290199	N-acetyltransferase activity	0.231283	SCF ubiquitin ligase complex	0.144628
histone H3-K9 demethylation	0.277008	ubiquitin protein ligase binding	0.222717	clathrin complex	0.144628
DNA topological change	0.277008	unfolded protein binding	0.214151	mRNA cleavage and polyadenylation specificity factor complex	0.123967
root development	0.277008	small GTPase binding	0.214151	plasmodesma	0.123967
shoot system development	0.277008	GTPase activator activity	0.205585	organelle envelope	0.123967
obsolete protein-chromophore linkage	0.277008	actin filament binding	0.205585	BRISC complex	0.123967
isoprenoid biosynthetic process	0.263817	microtubule motor activity	0.205585	BRCA1-A complex	0.123967
nucleosome assembly	0.263817	pyridoxal phosphate binding	0.205585	mitochondrial outer membrane	0.123967
endoplasmic reticulum to Golgi vesicle-mediated transport	0.237436	2 iron, 2 sulfur cluster binding	0.197019	eukaryotic 48S preinitiation complex	0.123967
microtubule-based process	0.237436	palmitoyltransferase activity	0.197019	eukaryotic 43S preinitiation complex	0.123967
phosphatidylinositol dephosphorylation	0.237436	RNA helicase activity	0.197019	eukaryotic translation initiation factor 3 complex, eIF3m	0.123967
C-5 methylation of cytosine	0.224245	triose-phosphate isomerase activity	0.179887	cytoplasmic vesicle membrane	0.123967
tRNA methylation	0.224245	histone H3-methyl-lysine-9 demethylase activity	0.179887	clathrin coat of trans-Golgi network vesicle	0.123967
tRNA modification	0.224245	cysteine-type peptidase activity	0.179887	clathrin coat of coated pit	0.123967
RNA methylation	0.224245	chromatin binding	0.171321	DNA-directed RNA polymerase complex	0.103306
nucleocytoplasmic transport	0.211054	guanyl-nucleotide exchange factor activity	0.171321	cytosolic small ribosomal subunit	0.103306
ubiquitin-dependent protein catabolic process	0.211054	DNA topoisomerase type I (single strand cut, ATP-independent) activity	0.171321	extracellular space	0.103306
ribosomal large subunit assembly	0.211054	protein-cysteine S-palmitoyltransferase activity	0.162755	integral component of endoplasmic reticulum membrane	0.0826446
amino acid transport	0.197863	carboxy-lyase activity	0.162755	chromatin	0.0826446
glutamyl-tRNA aminoacylation	0.197863	structural constituent of cytoskeleton	0.162755	chloroplast stroma	0.0826446
protein dephosphorylation	0.197863	endoribonuclease activity	0.154189	endoplasmic reticulum exit site	0.0826446
DNA-templated transcription, initiation	0.197863	structural constituent of nuclear pore	0.154189	histone acetyltransferase complex	0.0826446
plant-type cell wall organization	0.197863	oxidoreductase activity, acting on the aldehyde or oxo group of donors, NAD or NADP as acceptor	0.154189	intrinsic component of plasma membrane	0.0826446
cell wall organization	0.197863	ABC-type transporter activity	0.154189	peroxisome	0.0619835
DNA-templated transcription, termination	0.197863	DNA (cytosine-5-)-methyltransferase activity	0.145623	RNA polymerase II, holoenzyme	0.0619835
negative regulation of translation	0.197863	NADP binding	0.145623	endosome membrane	0.0619835
RNA modification	0.184672	calcium ion binding	0.145623	mitochondrial alpha-ketoglutarate dehydrogenase complex	0.0619835
cell cycle	0.184672	tRNA (adenine-N1-)-methyltransferase activity	0.145623	actin filament bundle	0.0619835
meiotic cell cycle	0.184672	serine-type carboxypeptidase activity	0.145623	protein-containing complex	0.0619835
positive regulation of transcription by RNA polymerase II	0.184672	polygalacturonase activity	0.137057	transcription factor TFIIIB complex	0.0619835
protein insertion into mitochondrial outer membrane	0.184672	FMN binding	0.137057	nuclear origin of replication recognition complex	0.0413223
organic substance metabolic process	0.184672	cyclin-dependent protein serine/threonine kinase regulator activity	0.137057	plant-type vacuole	0.0413223
magnesium ion homeostasis	0.184672	DNA topoisomerase activity	0.137057	histone deacetylase complex	0.0413223
nucleobase-containing compound metabolic process	0.184672	L-ascorbate peroxidase activity	0.128491	centrosome	0.0413223
response to stress	0.184672	ubiquitin binding	0.128491	methionyl glutamyl tRNA synthetase complex	0.0413223
lipid transport	0.171481	glutamate-tRNA ligase activity	0.128491	chloroplast outer membrane	0.0413223
cellular macromolecule metabolic process	0.171481	MAP kinase activity	0.128491	exocyst	0.0413223
signal transduction	0.171481	double-stranded DNA binding	0.128491	synaptic vesicle	0.0413223
endoplasmic reticulum calcium ion homeostasis	0.171481	FAD binding	0.128491	neuron projection	0.0413223
ribosome biogenesis	0.171481	DNA-binding transcription factor activity, RNA polymerase II-specific	0.128491	presynaptic active zone	0.0413223
hydrogen peroxide catabolic process	0.171481	transcription cis-regulatory region binding	0.119925	late endosome membrane	0.0413223
iron-sulfur cluster assembly	0.171481	channel activity	0.119925	photosystem II	0.0413223
dephosphorylation	0.171481	myosin phosphatase activity	0.119925	intracellular non-membrane-bounded organelle	0.0413223
dolichyl monophosphate biosynthetic process	0.15829	protein serine/threonine phosphatase activity	0.119925	nuclear speck	0.0413223
gluconeogenesis	0.15829	ubiquitin protein ligase activity	0.119925	trans-Golgi network	0.0413223
fatty acid biosynthetic process	0.15829	carboxypeptidase activity	0.119925	Cul3-RING ubiquitin ligase complex	0.0413223
cellular biosynthetic process	0.15829	phosphoprotein phosphatase activity	0.119925	Noc4p-Nop14p complex	0.0413223
endoplasmic reticulum unfolded protein response	0.15829	cation binding	0.119925	inner mitochondrial membrane protein complex	0.0413223
protein polyubiquitination	0.15829	transmembrane transporter activity	0.119925	cyclin-dependent protein kinase holoenzyme complex	0.0413223
thiamine biosynthetic process	0.15829	organic cyclic compound binding	0.119925	chloroplast envelope	0.0413223
siroheme biosynthetic process	0.15829	heterocyclic compound binding	0.119925	Set1C/COMPASS complex	0.0413223
phenylalanyl-tRNA aminoacylation	0.15829	beta-amylase activity	0.119925	extrinsic component of endoplasmic reticulum membrane	0.0413223
aromatic amino acid family biosynthetic process	0.1451	transaminase activity	0.119925	extrinsic component of membrane	0.0413223
chorismate biosynthetic process	0.1451	mRNA binding	0.111359	vesicle	0.0413223
double-strand break repair via homologous recombination	0.1451	RNA polymerase II transcription regulatory region sequence-specific DNA binding	0.111359	actin cytoskeleton	0.0413223
clathrin coat assembly	0.1451	oxidoreductase activity, acting on the aldehyde or oxo group of donors, disulfide as acceptor	0.111359	eukaryotic translation initiation factor 2B complex	0.0413223
regulation of clathrin-dependent endocytosis	0.1451	phosphotransferase activity, alcohol group as acceptor	0.111359	preribosome, large subunit precursor	0.0413223
glucose metabolic process	0.1451	glucose-6-phosphate 1-epimerase activity	0.111359	RNA polymerase III complex	0.0206612
cell surface receptor signaling pathway	0.1451	amylopectin maltohydrolase activity	0.111359	intracellular organelle	0.0206612
peptidyl-tyrosine phosphorylation	0.1451	dolichol kinase activity	0.102793	plant-type cell wall	0.0206612
oligosaccharide metabolic process	0.1451	3-deoxy-7-phosphoheptulonate synthase activity	0.102793	microtubule organizing center	0.0206612
RNA phosphodiester bond hydrolysis	0.1451	ribonucleoside-diphosphate reductase activity, thioredoxin disulfide as acceptor	0.102793	RecQ family helicase-topoisomerase III complex	0.0206612
proteasome-mediated ubiquitin-dependent protein catabolic process	0.1451	Glc3Man9GlcNAc2 oligosaccharide glucosidase activity	0.102793	integral component of chloroplast outer membrane	0.0206612
cell differentiation	0.1451	nuclear localization sequence binding	0.102793	anaphase-promoting complex	0.0206612
tRNA processing	0.1451	pyrophosphatase activity	0.102793	ribonucleoside-diphosphate reductase complex	0.0206612
MAPK cascade	0.1451	transketolase activity	0.102793	cis-Golgi network	0.0206612
actin filament capping	0.1451	phenylalanine-tRNA ligase activity	0.102793	axon cytoplasm	0.0206612
xenobiotic detoxification by transmembrane export across the plasma membrane	0.1451	tRNA binding	0.102793	endosome	0.0206612
blue light signaling pathway	0.1451	protein serine kinase activity	0.0942265	GARP complex	0.0206612
histone modification	0.1451	protein serine/threonine/tyrosine kinase activity	0.0942265	IRE1-TRAF2-ASK1 complex	0.0206612
clathrin-dependent endocytosis	0.131909	polyubiquitin modification-dependent protein binding	0.0942265	spliceosomal complex	0.0206612
regulation of ARF protein signal transduction	0.131909	1-phosphatidylinositol binding	0.0942265	spindle pole	0.0206612
lipid metabolic process	0.131909	phospholipid binding	0.0942265	mitotic spindle	0.0206612
valyl-tRNA aminoacylation	0.131909	NAD binding	0.0942265	sperm flagellum	0.0206612
carboxylic acid metabolic process	0.131909	protein phosphatase regulator activity	0.0942265	polar microtubule	0.0206612
histone monoubiquitination	0.131909	ribonuclease activity	0.0942265	trans-Golgi network transport vesicle	0.0206612
UDP-D-xylose biosynthetic process	0.131909	phosphomethylpyrimidine kinase activity	0.0942265	rough endoplasmic reticulum	0.0206612
D-xylose metabolic process	0.131909	xenobiotic transmembrane transporter activity	0.0942265	intermediate filament	0.0206612
regulation of ribosomal protein gene transcription by RNA polymerase II	0.131909	antiporter activity	0.0942265	keratin filament	0.0206612
SCF-dependent proteasomal ubiquitin-dependent protein catabolic process	0.118718	blue light photoreceptor activity	0.0942265	lipid droplet	0.0206612
negative regulation of transcription, DNA-templated	0.118718	3'-5' DNA helicase activity	0.0856604	SAGA complex	0.0206612
protein transport by the Tat complex	0.118718	metallopeptidase activity	0.0856604	NuA4 histone acetyltransferase complex	0.0206612
RNA processing	0.118718	clathrin binding	0.0856604	chloroplast nucleoid	0.0206612
positive regulation of growth	0.118718	protein heterodimerization activity	0.0856604	thylakoid membrane	0.0206612
positive regulation of GTPase activity	0.118718	glycosyltransferase activity	0.0856604	proton-transporting ATP synthase complex, coupling factor F(o)	0.0206612
phosphatidylinositol-3-phosphate biosynthetic process	0.118718	3-oxoacyl-[acyl-carrier-protein] synthase activity	0.0856604	mitochondrial proton-transporting ATP synthase complex, coupling factor F(o)	0.0206612
SRP-dependent cotranslational protein targeting to membrane	0.118718	valine-tRNA ligase activity	0.0856604	cortical microtubule	0.0206612
cysteine biosynthetic process from serine	0.118718	protein tyrosine kinase activity	0.0856604	cyclin/CDK positive transcription elongation factor complex	0.0206612
flower development	0.105527	peptidyl-prolyl cis-trans isomerase activity	0.0856604	endoplasmic reticulum lumen	0.0206612
protein-phycocyanobilin linkage	0.105527	NADPH-hemoprotein reductase activity	0.0856604	organelle subcompartment	0.0206612
aminoacyl-tRNA metabolism involved in translational fidelity	0.105527	carbon-carbon lyase activity	0.0856604	nuclear microtubule	0.0206612
thiamine diphosphate biosynthetic process	0.105527	translation initiation factor binding	0.0856604	proteasome complex	0.0206612
carotenoid metabolic process	0.105527	UDP-glucuronate decarboxylase activity	0.0856604	P-body	0.0206612
nucleotide-excision repair	0.105527	NAD+ binding	0.0856604	mitochondrial proton-transporting ATP synthase complex	0.0206612
glutamate biosynthetic process	0.105527	clathrin adaptor activity	0.0770944	transport vesicle	0.0206612
chromosome segregation	0.105527	phosphatidylinositol binding	0.0770944	root hair tip	0.0206612
regulation of gene expression	0.105527	metalloendopeptidase activity	0.0770944
protein peptidyl-prolyl isomerization	0.105527	protein transmembrane transporter activity	0.0770944
inositol phosphate dephosphorylation	0.105527	thiamine-phosphate diphosphorylase activity	0.0770944
vacuolar proton-transporting V-type ATPase complex assembly	0.105527	ribosomal large subunit binding	0.0770944
cellular aldehyde metabolic process	0.105527	uroporphyrin-III C-methyltransferase activity	0.0770944
cytoplasmic translational initiation	0.105527	phosphatidylinositol-3,5-bisphosphate 5-phosphatase activity	0.0770944
cysteine biosynthetic process	0.105527	cysteine synthase activity	0.0770944
biosynthetic process	0.105527	chlorophyllide a oxygenase [overall] activity	0.0685284
pollen development	0.0923361	sequence-specific DNA binding	0.0685284
protein glycosylation	0.0923361	nitrite reductase [NAD(P)H] activity	0.0685284
establishment of localization in cell	0.0923361	transcription corepressor activity	0.0685284
nitrogen compound metabolic process	0.0923361	aminoacyl-tRNA editing activity	0.0685284
glutamine metabolic process	0.0923361	damaged DNA binding	0.0685284
response to stimulus	0.0923361	glutamate synthase activity	0.0685284
lipid glycosylation	0.0923361	inositol-polyphosphate 5-phosphatase activity	0.0685284
Golgi vesicle transport	0.0923361	hexosyltransferase activity	0.0685284
mRNA 3'-end processing by stem-loop binding and cleavage	0.0791452	rhamnogalacturonan endolyase activity	0.0685284
meristem maintenance	0.0791452	double-stranded telomeric DNA binding	0.0685284
meristem development	0.0791452	pullulanase activity	0.0685284
response to auxin	0.0791452	protein binding	0.0599623
response to reactive oxygen species	0.0791452	glyceraldehyde-3-phosphate dehydrogenase (NAD+) (phosphorylating) activity	0.0599623
regulation of alternative mRNA splicing, via spliceosome	0.0791452	3 iron, 4 sulfur cluster binding	0.0599623
post-embryonic development	0.0791452	oxidoreductase activity, acting on the CH-NH2 group of donors	0.0599623
intracellular signal transduction	0.0791452	glutamate synthase (NADH) activity	0.0599623
rhythmic process	0.0791452	photoreceptor activity	0.0599623
very long-chain fatty acid biosynthetic process	0.0791452	structural molecule activity	0.0599623
formation of cytoplasmic translation initiation complex	0.0791452	UDP-glycosyltransferase activity	0.0599623
mRNA 3'-end processing	0.0659544	clathrin light chain binding	0.0599623
regulation of cell cycle	0.0659544	peptide-N4-(N-acetyl-beta-glucosaminyl)asparagine amidase activity	0.0599623
glyceraldehyde-3-phosphate biosynthetic process	0.0659544	DNA-directed 5'-3' RNA polymerase activity	0.0513963
primary metabolic process	0.0659544	methylglyoxal synthase activity	0.0513963
fruit development	0.0659544	SNARE binding	0.0513963
defense response to bacterium	0.0659544	cysteine-type deubiquitinase activity	0.0513963
DNA methylation on cytosine	0.0659544	ribonucleoside binding	0.0428302
fatty acid metabolic process	0.0659544	symporter activity	0.0428302
protein targeting to membrane	0.0659544	cinnamyl-alcohol dehydrogenase activity	0.0428302
lipid catabolic process	0.0659544	oxidoreductase activity, acting on the CH-NH2 group of donors, NAD or NADP as acceptor	0.0428302
starch biosynthetic process	0.0659544	TBP-class protein binding	0.0428302
L-glutamate biosynthetic process	0.0659544	nuclease activity	0.0342642
chromatin remodeling	0.0659544	hydrolase activity, acting on carbon-nitrogen (but not peptide) bonds, in linear amides	0.0342642
mitotic sister chromatid cohesion	0.0659544	obsolete isopeptidase activity	0.0342642
actin filament severing	0.0659544	metal-dependent deubiquitinase activity	0.0342642
response to light stimulus	0.0659544	water channel activity	0.0342642
nuclear-transcribed mRNA catabolic process, nonsense-mediated decay	0.0659544	beta-ketoacyl-acyl-carrier-protein synthase III activity	0.0342642
transcription preinitiation complex assembly	0.0659544	NAD+ kinase activity	0.0342642
glycerol catabolic process	0.0527635	peptidase inhibitor activity	0.0342642
COPII-coated vesicle cargo loading	0.0527635	oxidoreductase activity, acting on the CH-OH group of donors, NAD or NADP as acceptor	0.0342642
protein K63-linked deubiquitination	0.0527635	carbohydrate kinase activity	0.0342642
organic substance biosynthetic process	0.0527635	transketolase or transaldolase activity	0.0342642
actin filament bundle assembly	0.0527635	cysteine-type endopeptidase activity	0.0342642
positive regulation of transcription, DNA-templated	0.0527635	transcription coregulator activity	0.0256981
negative regulation of peptidase activity	0.0527635	RNA polymerase II complex binding	0.0256981
rRNA processing	0.0527635	histone binding	0.0256981
regulation of division septum assembly	0.0527635	protein folding chaperone	0.0256981
branched-chain amino acid catabolic process	0.0527635	mRNA (adenine-N1-)-methyltransferase activity	0.0256981
histone acetylation	0.0527635	ATPase-coupled transmembrane transporter activity	0.0256981
carbohydrate phosphorylation	0.0527635	RNA polymerase III general transcription initiation factor activity	0.0256981
small molecule metabolic process	0.0527635	phosphatidylinositol-4,5-bisphosphate 5-phosphatase activity	0.0256981
peptidyl-serine phosphorylation	0.0527635	sterol 3-beta-glucosyltransferase activity	0.0256981
xylan catabolic process	0.0527635	aldehyde dehydrogenase (NAD+) activity	0.0256981
positive regulation of chlorophyll biosynthetic process	0.0527635	xanthine dehydrogenase activity	0.0256981
regulation of nitrate assimilation	0.0527635	alpha-amylase activity	0.0256981
regulation of sulfate assimilation	0.0527635	DNA replication origin binding	0.0171321
proteolysis involved in protein catabolic process	0.0527635	5'-3' exonuclease activity	0.0171321
histone H3-K4 demethylation	0.0527635	identical protein binding	0.0171321
positive regulation of G1/S transition of mitotic cell cycle	0.0395726	chromatin DNA binding	0.0171321
G1/S transition of mitotic cell cycle	0.0395726	pheophorbide a oxygenase activity	0.0171321
chlorophyll catabolic process	0.0395726	mRNA 3'-UTR binding	0.0171321
double-strand break repair	0.0395726	poly(A) binding	0.0171321
Golgi localization	0.0395726	poly(U) RNA binding	0.0171321
transposition	0.0395726	manganese ion binding	0.0171321
water transport	0.0395726	solute:proton antiporter activity	0.0171321
response to abscisic acid	0.0395726	nuclear import signal receptor activity	0.0171321
phospholipid translocation	0.0395726	beta-lactamase activity	0.0171321
DNA metabolic process	0.0395726	ketoreductase activity	0.0171321
mitotic cell cycle	0.0395726	inositol hexakisphosphate binding	0.0171321
maturation of SSU-rRNA from tricistronic rRNA transcript (SSU-rRNA, 5.8S rRNA, LSU-rRNA)	0.0395726	auxin binding	0.0171321
mRNA export from nucleus	0.0395726	auxin receptor activity	0.0171321
maturation of SSU-rRNA	0.0395726	sinapyl alcohol dehydrogenase activity	0.0171321
lignin biosynthetic process	0.0395726	cardiolipin binding	0.0171321
tRNA 3'-terminal CCA addition	0.0395726	cyclin-dependent protein serine/threonine kinase activity	0.0171321
mRNA methylation	0.0395726	RNA polymerase II CTD heptapeptide repeat kinase activity	0.0171321
protein autophosphorylation	0.0395726	3-methyl-2-oxobutanoate dehydrogenase (2-methylpropanoyl-transferring) activity	0.0171321
reciprocal meiotic recombination	0.0395726	lipase activity	0.0171321
regulation of auxin polar transport	0.0395726	fructokinase activity	0.0171321
gravitropism	0.0395726	calcium-dependent protein serine/threonine kinase activity	0.0171321
regulation of cell growth	0.0395726	calmodulin-dependent protein kinase activity	0.0171321
green leaf volatile biosynthetic process	0.0395726	maltose transmembrane transporter activity	0.0171321
transcription by RNA polymerase III	0.0395726	4 iron, 4 sulfur cluster binding	0.0171321
porphyrin-containing compound biosynthetic process	0.0395726	molecular adaptor activity	0.0171321
guard cell differentiation	0.0395726	heat shock protein binding	0.0171321
pollen tube guidance	0.0395726	misfolded protein binding	0.0171321
embryo sac development	0.0395726	chlorophyll(ide) b reductase activity	0.0171321
pollen-pistil interaction	0.0395726	oxidoreductase activity, acting on NAD(P)H	0.0171321
mitotic DNA replication checkpoint signaling	0.0263817	phosphatidylinositol-3,4,5-trisphosphate 5-phosphatase activity	0.0171321
mRNA polyadenylation	0.0263817	SUMO conjugating enzyme activity	0.0171321
cellular component organization or biogenesis	0.0263817	histidine decarboxylase activity	0.0171321
nucleic acid metabolic process	0.0263817	soladodine glucosyltransferase activity	0.0171321
DNA methylation-dependent heterochromatin assembly	0.0263817	cholesterol alpha-glucosyltransferase activity	0.0171321
DNA methylation on cytosine within a CG sequence	0.0263817	brassicasterol glucosyltransferase activity	0.0171321
maintenance of DNA methylation	0.0263817	RNA polymerase II cis-regulatory region sequence-specific DNA binding	0.0171321
histone H2A K63-linked deubiquitination	0.0263817	histone H3-methyl-lysine-4 demethylase activity	0.0171321
protein catabolic process	0.0263817	microfilament motor activity	0.0171321
magnesium ion transport	0.0263817	ATP-dependent activity, acting on DNA	0.0171321
protein targeting to mitochondrion	0.0263817	transmembrane receptor protein serine/threonine kinase activity	0.0171321
plastid fission	0.0263817	general transcription initiation factor activity	0.0171321
transport of virus in host, tissue to tissue	0.0263817	RNA polymerase II general transcription initiation factor activity	0.0171321
cellular response to virus	0.0263817	5'-3' exoribonuclease activity	0.00856604
chloroplast fission	0.0263817	protein homodimerization activity	0.00856604
regulation of cell division	0.0263817	cargo adaptor activity	0.00856604
anaphase-promoting complex-dependent catabolic process	0.0263817	thiolester hydrolase activity	0.00856604
positive regulation of mitotic metaphase/anaphase transition	0.0263817	phosphatidylinositol-4,5-bisphosphate binding	0.00856604
protein deubiquitination	0.0263817	clathrin heavy chain binding	0.00856604
exocytosis	0.0263817	glycogenin glucosyltransferase activity	0.00856604
positive regulation of response to external stimulus	0.0263817	UDP-alpha-D-glucose:glucosyl-glycogenin alpha-D-glucosyltransferase activity	0.00856604
positive regulation of response to biotic stimulus	0.0263817	mismatched DNA binding	0.00856604
positive regulation of defense response	0.0263817	N6-(Delta2-isopentenyl)-adenosine 5'-monophosphate phosphoribohydrolase activity	0.00856604
positive regulation of immune response	0.0263817	protein kinase binding	0.00856604
axo-dendritic transport	0.0263817	transmembrane receptor protein tyrosine kinase activity	0.00856604
regulation of anterograde synaptic vesicle transport	0.0263817	potassium ion transmembrane transporter activity	0.00856604
endosome to lysosome transport	0.0263817	transposase activity	0.00856604
defense response to fungus	0.0263817	pre-mRNA binding	0.00856604
protein N-linked glycosylation	0.0263817	translation elongation factor activity	0.00856604
photosynthesis	0.0263817	leucine-tRNA ligase activity	0.00856604
cation transport	0.0263817	POZ domain binding	0.00856604
Group II intron splicing	0.0263817	Notch binding	0.00856604
protein K48-linked ubiquitination	0.0263817	cyclin binding	0.00856604
cellular response to phosphate starvation	0.0263817	ribosome binding	0.00856604
stamen development	0.0263817	phosphoribosylamine-glycine ligase activity	0.00856604
pollen maturation	0.0263817	hydroxymethylpyrimidine kinase activity	0.00856604
lateral root formation	0.0263817	malic enzyme activity	0.00856604
maturation of LSU-rRNA from tricistronic rRNA transcript (SSU-rRNA, 5.8S rRNA, LSU-rRNA)	0.0263817	malate dehydrogenase (decarboxylating) (NAD+) activity	0.00856604
regulation of leaf senescence	0.0263817	cadmium ion transmembrane transporter activity	0.00856604
regulation of membrane lipid distribution	0.0263817	manganese ion transmembrane transporter activity	0.00856604
phosphorylation of RNA polymerase II C-terminal domain	0.0263817	hydrolase activity, acting on ester bonds	0.00856604
positive regulation of transcription elongation from RNA polymerase II promoter	0.0263817	triglyceride lipase activity	0.00856604
protein modification process	0.0263817	nutrient reservoir activity	0.00856604
fructose metabolic process	0.0263817	single-stranded RNA binding	0.00856604
chloroplast organization	0.0263817	proton transmembrane transporter activity	0.00856604
regulation of signal transduction	0.0263817	proteasome binding	0.00856604
pentose-phosphate shunt	0.0263817	6-phosphogluconolactonase activity	0.00856604
maltose transport	0.0263817	exopolyphosphatase activity	0.00856604
trichome morphogenesis	0.0263817	endo-1,4-beta-xylanase activity	0.00856604
response to virus	0.0263817	cyclin-dependent protein serine/threonine kinase activator activity	0.00856604
protein maturation by iron-sulfur cluster transfer	0.0263817	FAD diphosphatase activity	0.00856604
protein refolding	0.0263817	protease binding	0.00856604
chaperone cofactor-dependent protein refolding	0.0263817	intramolecular lyase activity	0.00856604
cellular response to unfolded protein	0.0263817	oligopeptidase activity	0.00856604
ethylene-activated signaling pathway	0.0263817	endopeptidase activity	0.00856604
galactolipid biosynthetic process	0.0263817	serine decarboxylase activity	0.00856604
hydrogen peroxide biosynthetic process	0.0263817	beta-sitosterol UDP-glucosyltransferase activity	0.00856604
positive regulation of gene expression	0.0263817	UDP-glucosyltransferase activity	0.00856604
negative regulation of histone H3-K9 acetylation	0.0263817	signal recognition particle binding	0.00856604
chaperone-mediated protein folding	0.0263817	alpha-1,6-mannosylglycoprotein 6-beta-N-acetylglucosaminyltransferase activity	0.00856604
RNA stabilization	0.0263817	mannose-1-phosphate guanylyltransferase activity	0.00856604
protein sumoylation	0.0263817	alanine-glyoxylate transaminase activity	0.00856604
organonitrogen compound biosynthetic process	0.0263817	molecular_function	0.00856604
protein targeting to vacuole	0.0263817	chitin binding	0.00856604
protein retention in Golgi apparatus	0.0263817
response to salt stress	0.0263817
response to desiccation	0.0263817
vesicle transport along actin filament	0.0263817
ferredoxin metabolic process	0.0263817
microtubule cytoskeleton organization	0.0263817
cellular nitrogen compound biosynthetic process	0.0263817
DNA conformation change	0.0263817
defense response to oomycetes	0.0263817
transmembrane receptor protein serine/threonine kinase signaling pathway	0.0263817
transcription by RNA polymerase II	0.0263817
pollen tube reception	0.0131909
DNA replication initiation	0.0131909
mitotic DNA replication	0.0131909
snRNA processing	0.0131909
RNA 3'-end processing	0.0131909
RNA phosphodiester bond hydrolysis, exonucleolytic	0.0131909
peroxisome fission	0.0131909
peroxisome organization	0.0131909
mitochondrial fission	0.0131909
response to wounding	0.0131909
protein secretion	0.0131909
cellular carbohydrate metabolic process	0.0131909
response to zinc ion	0.0131909
methylglyoxal biosynthetic process	0.0131909
regulation of pseudopodium assembly	0.0131909
sorocarp development	0.0131909
mitotic cytokinesis	0.0131909
cleavage furrow formation	0.0131909
cell death	0.0131909
regulation of secondary shoot formation	0.0131909
receptor-mediated endocytosis	0.0131909
regulation of photoperiodism, flowering	0.0131909
protein exit from endoplasmic reticulum	0.0131909
negative regulation of nuclear-transcribed mRNA catabolic process, nonsense-mediated decay	0.0131909
nuclear-transcribed mRNA catabolic process	0.0131909
chromosome organization	0.0131909
telomeric 3' overhang formation	0.0131909
DNA unwinding involved in DNA replication	0.0131909
negative regulation of meiotic joint molecule formation	0.0131909
DNA double-strand break processing	0.0131909
telomere maintenance via recombination	0.0131909
mitotic sister chromatid segregation	0.0131909
meiotic DNA double-strand break processing	0.0131909
mitotic G2/M transition checkpoint	0.0131909
mitotic intra-S DNA damage checkpoint signaling	0.0131909
gene conversion at mating-type locus	0.0131909
meiotic chromosome segregation	0.0131909
regulation of reciprocal meiotic recombination	0.0131909
DNA geometric change	0.0131909
SOS response	0.0131909
protein import into mitochondrial matrix	0.0131909
response to water deprivation	0.0131909
hydrogen peroxide transmembrane transport	0.0131909
vesicle budding from membrane	0.0131909
regulation of salicylic acid biosynthetic process	0.0131909
inflorescence development	0.0131909
response to gibberellin	0.0131909
regulation of seed germination	0.0131909
regulation of defense response	0.0131909
response to cytokinin	0.0131909
metaphase/anaphase transition of mitotic cell cycle	0.0131909
apoptotic process	0.0131909
RISC complex assembly	0.0131909
mismatch repair	0.0131909
cytokinin biosynthetic process	0.0131909
deoxyribonucleotide biosynthetic process	0.0131909
toxin transport	0.0131909
response to toxic substance	0.0131909
negative regulation of autophagosome assembly	0.0131909
regulation of protein transport	0.0131909
anterograde axonal transport	0.0131909
hormone-mediated signaling pathway	0.0131909
peptidyl-L-cysteine S-palmitoylation	0.0131909
potassium ion transport	0.0131909
potassium ion transmembrane transport	0.0131909
retrograde transport, endosome to Golgi	0.0131909
response to endoplasmic reticulum stress	0.0131909
response to unfolded protein	0.0131909
IRE1-mediated unfolded protein response	0.0131909
transposition, DNA-mediated	0.0131909
mRNA splicing, via spliceosome	0.0131909
Golgi vesicle budding	0.0131909
translational elongation	0.0131909
protein autoubiquitination	0.0131909
stress fiber assembly	0.0131909
liver morphogenesis	0.0131909
protein destabilization	0.0131909
negative regulation of transcription by RNA polymerase II	0.0131909
positive regulation of protein ubiquitination	0.0131909
mitotic metaphase plate congression	0.0131909
stem cell division	0.0131909
cell migration	0.0131909
COPII vesicle coating	0.0131909
protein monoubiquitination	0.0131909
cell morphogenesis	0.0131909
positive regulation of mitotic cell cycle phase transition	0.0131909
embryonic cleavage	0.0131909
integrin-mediated signaling pathway	0.0131909
fibroblast apoptotic process	0.0131909
positive regulation of cytokinesis	0.0131909
gastrulation	0.0131909
nuclear protein quality control by the ubiquitin-proteasome system	0.0131909
Wnt signaling pathway	0.0131909
negative regulation of Rho protein signal transduction	0.0131909
regulation of proteolysis	0.0131909
phloem or xylem histogenesis	0.0131909
xylem and phloem pattern formation	0.0131909
leaf morphogenesis	0.0131909
ubiquitin-dependent ERAD pathway	0.0131909
ER overload response	0.0131909
osteoblast differentiation	0.0131909
endoplasmic reticulum organization	0.0131909
ERAD pathway	0.0131909
calcium ion homeostasis	0.0131909
protein insertion into ER membrane	0.0131909
purine nucleotide biosynthetic process	0.0131909
purine nucleobase biosynthetic process	0.0131909
'de novo' IMP biosynthetic process	0.0131909
hematopoietic stem cell differentiation	0.0131909
water-soluble vitamin metabolic process	0.0131909
malate metabolic process	0.0131909
animal organ development	0.0131909
manganese ion transmembrane transport	0.0131909
cadmium ion transmembrane transport	0.0131909
iron ion homeostasis	0.0131909
triglyceride catabolic process	0.0131909
lipid homeostasis	0.0131909
carbohydrate biosynthetic process	0.0131909
chloroplast mRNA processing	0.0131909
protein K29-linked ubiquitination	0.0131909
cellular response to abscisic acid stimulus	0.0131909
leaf senescence	0.0131909
ammonia assimilation cycle	0.0131909
ribosomal small subunit assembly	0.0131909
positive regulation of DNA-templated transcription, elongation	0.0131909
positive regulation of cyclin-dependent protein serine/threonine kinase activity	0.0131909
flavin-containing compound metabolic process	0.0131909
photosystem I assembly	0.0131909
defense response to other organism	0.0131909
negative regulation of seed germination	0.0131909
response to heat	0.0131909
stomatal closure	0.0131909
heat acclimation	0.0131909
regulation of ER to Golgi vesicle-mediated transport	0.0131909
organ growth	0.0131909
flavonoid biosynthetic process	0.0131909
mitotic spindle organization	0.0131909
cobalamin biosynthetic process	0.0131909
plastid translation	0.0131909
spindle assembly	0.0131909
steroid biosynthetic process	0.0131909
sterol metabolic process	0.0131909
sterol biosynthetic process	0.0131909
seed development	0.0131909
steroid metabolic process	0.0131909
pollen germination	0.0131909
circadian regulation of gene expression	0.0131909
entrainment of circadian clock by photoperiod	0.0131909
protein targeting	0.0131909
nuclear-transcribed mRNA catabolic process, deadenylation-dependent decay	0.0131909
proton motive force-driven mitochondrial ATP synthesis	0.0131909
late endosome to vacuole transport via multivesicular body sorting pathway	0.0131909
histone H3-K4 methylation	0.0131909
cytokinesis by cell plate formation	0.0131909
cell plate assembly	0.0131909
early endosome to Golgi transport	0.0131909
intra-Golgi vesicle-mediated transport	0.0131909
gynoecium development	0.0131909
mitochondrion localization	0.0131909
peroxisome localization	0.0131909
unidimensional cell growth	0.0131909
leaf pavement cell development	0.0131909
trichome branching	0.0131909
root hair elongation	0.0131909
root hair cell tip growth	0.0131909
glycoprotein catabolic process	0.0131909
response to microbial phytotoxin	0.0131909
response to salicylic acid	0.0131909
response to ozone	0.0131909
starch catabolic process	0.0131909
biological_process	0.0131909
negative regulation of cellular macromolecule biosynthetic process	0.0131909
regulation of cell population proliferation	0.0131909
maintenance of shoot apical meristem identity	0.0131909
positive regulation of auxin biosynthetic process	0.0131909
glucosinolate metabolic process	0.0131909

## Sheet: A. cruentus
Supplementary Table 13. Different annotation categories of miRNA targeted genes predicted in A. cruentus genome.
Biological process	%	Molecular function	%	Cellular component	%
DNA integration	20.9762	nucleic acid binding	16.2149	membrane	18.1625
regulation of transcription, DNA-templated	5.55695	ATP binding	5.59743	integral component of membrane	17.014
protein phosphorylation	4.40551	metal ion binding	5.16439	nucleus	16.4611
phosphorylation	4.23029	transferase activity	5.00401	cytoplasm	6.29519
proteolysis	2.70338	zinc ion binding	4.49078	extracellular region	3.70055
RNA-templated DNA biosynthetic process	2.403	DNA binding	4.20209	apoplast	2.55211
RNA phosphodiester bond hydrolysis, endonucleolytic	1.75219	nucleotide binding	4.17001	plasma membrane	1.53126
transmembrane transport	1.6771	oxidoreductase activity	3.28789	cytosol	1.40366
cellular oxidant detoxification	1.47685	protein kinase activity	2.75862	host cell cytoplasm	1.36112
DNA biosynthetic process	1.45181	kinase activity	2.69447	Golgi apparatus	1.19098
lignin catabolic process	1.45181	hydrolase activity	2.35766	ribosome	1.14845
carbohydrate metabolic process	1.22653	catalytic activity	1.65196	ESCRT II complex	1.10591
protein transport	1.15144	DNA-binding transcription factor activity	1.58781	mitochondrion	1.02084
transcription, DNA-templated	1.15144	RNA-directed DNA polymerase activity	1.5397	exosome (RNase complex)	1.02084
translation	1.05131	nucleotidyltransferase activity	1.5397	endoplasmic reticulum membrane	0.978307
DNA recombination	1.02628	RNA binding	1.49158	endosome	0.978307
ion transport	0.926158	aspartic-type endopeptidase activity	1.17081	endoplasmic reticulum	0.808167
developmental process	0.926158	protein serine/threonine kinase activity	1.12269	amyloplast	0.808167
response to hormone	0.826033	RNA-DNA hybrid ribonuclease activity	1.12269	NuA4 histone acetyltransferase complex	0.765632
response to stimulus	0.801001	DNA-directed DNA polymerase activity	1.09062	chloroplast	0.723097
chromatin organization	0.801001	copper ion binding	0.994387	nucleolus	0.723097
metabolic process	0.77597	peroxidase activity	0.96231	cellular anatomical entity	0.723097
obsolete protein-chromophore linkage	0.77597	ATP hydrolysis activity	0.946271	CCAAT-binding factor complex	0.680561
protein glycosylation	0.750939	hydroquinone:oxygen oxidoreductase activity	0.914194	nucleosome	0.638026
protein folding	0.750939	glycosyltransferase activity	0.737771	small-subunit processome	0.638026
auxin-activated signaling pathway	0.725907	hydrolase activity, acting on glycosyl bonds	0.52927	chaperonin-containing T-complex	0.638026
cell differentiation	0.700876	ABC-type transporter activity	0.513232	vacuolar membrane	0.595491
RNA processing	0.600751	photoreceptor activity	0.497193	extracellular space	0.595491
intracellular protein transport	0.57572	lipid binding	0.465116	proton-transporting two-sector ATPase complex, proton-transporting domain	0.595491
plant organ development	0.57572	structural constituent of ribosome	0.465116	Golgi membrane	0.552956
multivesicular body sorting pathway	0.57572	heme binding	0.433039	membrane coat	0.552956
electron transport chain	0.550688	isomerase activity	0.400962	spliceosomal complex	0.552956
proton transmembrane transport	0.550688	ligase activity	0.400962	ESCRT I complex	0.552956
pectin catabolic process	0.525657	protein dimerization activity	0.384924	vacuole	0.552956
cell wall modification	0.500626	transaminase activity	0.368885	proton-transporting V-type ATPase, V0 domain	0.552956
polysaccharide catabolic process	0.475594	sequence-specific DNA binding	0.368885	clathrin adaptor complex	0.510421
starch biosynthetic process	0.475594	pectinesterase activity	0.368885	exocyst	0.510421
protein ubiquitination	0.475594	electron transfer activity	0.352847	GPI-anchor transamidase complex	0.510421
tRNA aminoacylation for protein translation	0.475594	helicase activity	0.352847	cytosolic ribosome	0.467886
glycolytic process	0.450563	iron-sulfur cluster binding	0.336808	AP-2 adaptor complex	0.425351
DNA repair	0.450563	triose-phosphate isomerase activity	0.32077	endosome membrane	0.382816
DNA duplex unwinding	0.450563	metal-dependent deubiquitinase activity	0.32077	clathrin-coated pit	0.382816
cellular amino acid metabolic process	0.425532	obsolete isopeptidase activity	0.32077	transcription regulator complex	0.382816
methylation	0.425532	phosphatase activity	0.32077	proteasome complex	0.382816
mRNA processing	0.400501	flavin adenine dinucleotide binding	0.32077	proteasome regulatory particle	0.382816
rRNA processing	0.400501	aspartyl esterase activity	0.32077	trans-Golgi network	0.340281
molybdopterin cofactor biosynthetic process	0.400501	methyltransferase activity	0.304731	peroxisome	0.340281
Mo-molybdopterin cofactor biosynthetic process	0.400501	aminoacyl-tRNA ligase activity	0.304731	intracellular organelle	0.340281
response to oxidative stress	0.375469	DNA helicase activity	0.288693	lipid droplet	0.340281
cellular response to oxidative stress	0.375469	lyase activity	0.272654	large ribosomal subunit	0.340281
GPI anchor biosynthetic process	0.375469	pyridoxal phosphate binding	0.256616	mitochondrial inner membrane	0.340281
biosynthetic process	0.375469	L-aspartate:2-oxoglutarate aminotransferase activity	0.256616	chloroplast stroma	0.297746
protein dephosphorylation	0.375469	peptidase activity	0.256616	RSF complex	0.297746
inositol phosphate dephosphorylation	0.375469	hydrolase activity, hydrolyzing O-glycosyl compounds	0.256616	extrinsic component of mitochondrial inner membrane	0.297746
vesicle-mediated transport	0.350438	molybdopterin molybdotransferase activity	0.256616	lysosomal membrane	0.212675
mRNA splicing, via spliceosome	0.350438	unfolded protein binding	0.256616	anchored component of plasma membrane	0.212675
regulation of transcription by RNA polymerase II	0.350438	carbohydrate binding	0.240577	TRAPPII protein complex	0.212675
trehalose metabolic process	0.350438	protein heterodimerization activity	0.240577	nuclear exosome (RNase complex)	0.212675
magnesium ion transmembrane transport	0.325407	calmodulin binding	0.240577	plant-type vacuole	0.17014
DNA replication, synthesis of RNA primer	0.325407	inositol monophosphate 1-phosphatase activity	0.240577	plastid	0.17014
nucleic acid phosphodiester bond hydrolysis	0.325407	L-ascorbate peroxidase activity	0.224539	cytoplasmic exosome (RNase complex)	0.17014
MAPK cascade	0.325407	magnesium ion transmembrane transporter activity	0.224539	nuclear origin of replication recognition complex	0.17014
inositol biosynthetic process	0.325407	MAP kinase activity	0.224539	cytoskeleton	0.127605
phosphatidylinositol phosphate biosynthetic process	0.325407	transmembrane transporter activity	0.224539	microtubule	0.127605
gluconeogenesis	0.300375	alpha,alpha-trehalase activity	0.224539	cytosolic small ribosomal subunit	0.127605
exocytosis	0.300375	proton transmembrane transporter activity	0.224539	CCR4-NOT complex	0.127605
ubiquinone biosynthetic process	0.300375	acyltransferase activity	0.2085	nuclear speck	0.127605
coenzyme A biosynthetic process	0.300375	DNA primase activity	0.2085	nuclear pore	0.0850702
histone modification	0.300375	RNA polymerase II cis-regulatory region sequence-specific DNA binding	0.2085	synaptic vesicle	0.0850702
glycogen biosynthetic process	0.300375	1,4-alpha-glucan branching enzyme activity	0.2085	neuron projection	0.0850702
rhythmic process	0.300375	proton-transporting ATPase activity, rotational mechanism	0.2085	lysosome	0.0850702
response to salicylic acid	0.300375	phosphatidylinositol binding	0.192462	presynaptic active zone	0.0850702
response to hydrogen peroxide	0.300375	U5 snRNA binding	0.192462	integral component of chloroplast inner membrane	0.0850702
protein polyubiquitination	0.300375	U6 snRNA binding	0.192462	DNA polymerase complex	0.0850702
attachment of GPI anchor to protein	0.300375	palmitoyltransferase activity	0.192462	SCF ubiquitin ligase complex	0.0850702
blue light signaling pathway	0.300375	protein-cysteine S-palmitoyltransferase activity	0.192462	P-body	0.0850702
RNA splicing	0.275344	protein serine/threonine/tyrosine kinase activity	0.192462	RNA polymerase II transcription regulator complex	0.0850702
metal ion transport	0.275344	protein serine kinase activity	0.192462	mitochondrial large ribosomal subunit	0.0850702
DNA replication	0.275344	protein serine/threonine phosphatase activity	0.192462	cell projection	0.0850702
nucleobase-containing compound metabolic process	0.275344	monooxygenase activity	0.192462	ubiquinone biosynthesis complex	0.0850702
protein transport to vacuole involved in ubiquitin-dependent protein catabolic process via the multivesicular body sorting pathway	0.275344	ubiquitin protein ligase activity	0.192462	nuclear envelope	0.0425351
error-prone translesion synthesis	0.275344	oxidoreductase activity, acting on paired donors, with incorporation or reduction of molecular oxygen	0.192462	Cul4-RING E3 ubiquitin ligase complex	0.0425351
telomere maintenance	0.275344	blue light photoreceptor activity	0.192462	plant-type cell wall	0.0425351
valyl-tRNA aminoacylation	0.275344	metal ion transmembrane transporter activity	0.176423	plasmodesma	0.0425351
protein import into nucleus	0.275344	4 iron, 4 sulfur cluster binding	0.176423	phagophore	0.0425351
endosome transport via multivesicular body sorting pathway	0.275344	ubiquitin-protein transferase activity	0.176423	autophagosome	0.0425351
clathrin-dependent endocytosis	0.250313	inositol monophosphate 4-phosphatase activity	0.176423	integral component of chloroplast outer membrane	0.0425351
dephosphorylation	0.250313	inositol monophosphate 3-phosphatase activity	0.176423	nuclear chromosome	0.0425351
negative regulation of endopeptidase activity	0.250313	inositol monophosphate phosphatase activity	0.176423	protein-containing complex	0.0425351
cellular response to DNA damage stimulus	0.250313	valine-tRNA ligase activity	0.176423	axon cytoplasm	0.0425351
protein refolding	0.250313	oxidoreductase activity, acting on paired donors, with incorporation or reduction of molecular oxygen, NAD(P)H as one donor, and incorporation of one atom of oxygen	0.176423	glyoxysomal membrane	0.0425351
proton export across plasma membrane	0.250313	FAD binding	0.176423	alpha DNA polymerase:primase complex	0.0425351
glutamyl-tRNA aminoacylation	0.250313	beta-amylase activity	0.176423	thylakoid	0.0425351
aminoacyl-tRNA metabolism involved in translational fidelity	0.250313	amylopectin maltohydrolase activity	0.176423	cellular_component	0.0425351
endocytosis	0.225282	clathrin adaptor activity	0.160385	plastid inner membrane	0.0425351
post-embryonic development	0.225282	serine-type peptidase activity	0.160385	Cajal body	0.0425351
cellular aldehyde metabolic process	0.225282	serine-type endopeptidase activity	0.160385	chloroplast nucleoid	0.0425351
negative regulation of catalytic activity	0.225282	GTP binding	0.160385	thylakoid membrane	0.0425351
regulation of catalytic activity	0.225282	serine-type endopeptidase inhibitor activity	0.160385	P granule	0.0425351
fatty acid metabolic process	0.225282	cation binding	0.160385	polysomal ribosome	0.0425351
triterpenoid biosynthetic process	0.225282	P-type proton-exporting transporter activity	0.160385	mitochondrial matrix	0.0425351
tRNA aminoacylation	0.225282	carbon-sulfur lyase activity	0.160385	DNA replication preinitiation complex	0.0425351
nitrogen compound metabolic process	0.20025	glutamate-tRNA ligase activity	0.160385	nuclear pre-replicative complex	0.0425351
mitotic DNA replication initiation	0.20025	glycogen (starch) synthase activity	0.160385	methionyl glutamyl tRNA synthetase complex	0.0425351
mannosylation	0.20025	aminoacyl-tRNA editing activity	0.160385	mitochondrial outer membrane	0.0425351
glutamate biosynthetic process	0.20025	small GTPase binding	0.160385	organelle membrane	0.0425351
potassium ion transmembrane transport	0.20025	GTPase activity	0.144346	intracellular membrane-bounded organelle	0.0425351
anion transmembrane transport	0.20025	oxidoreductase activity, acting on the aldehyde or oxo group of donors, NAD or NADP as acceptor	0.144346	extrinsic component of membrane	0.0425351
cation transport	0.20025	enzyme inhibitor activity	0.144346	cytoplasmic side of plasma membrane	0.0425351
defense response to fungus	0.175219	GTPase activator activity	0.144346	cell surface	0.0425351
microtubule-based movement	0.175219	phospholipid binding	0.144346
glutamine metabolic process	0.175219	NAD+ binding	0.144346
cellular amino acid biosynthetic process	0.175219	transcription cis-regulatory region binding	0.128308
small molecule metabolic process	0.175219	calcium ion binding	0.128308
fatty acid beta-oxidation	0.175219	mannosyltransferase activity	0.128308
regulation of alternative mRNA splicing, via spliceosome	0.175219	1,4-alpha-glucan branching enzyme activity (using a glucosylated glycogenin as primer for glycogen synthesis)	0.128308
sexual reproduction	0.150188	glutamate synthase activity	0.128308
gibberellic acid mediated signaling pathway	0.150188	molybdopterin adenylyltransferase activity	0.128308
lipid metabolic process	0.150188	potassium:proton antiporter activity	0.128308
nucleocytoplasmic transport	0.150188	solute:proton antiporter activity	0.128308
organonitrogen compound biosynthetic process	0.125156	intramolecular transferase activity	0.128308
glyceraldehyde-3-phosphate biosynthetic process	0.125156	hydrolase activity, acting on acid anhydrides, in phosphorus-containing anhydrides	0.128308
signal transduction	0.125156	2-octaprenyl-6-methoxyphenol hydroxylase activity	0.128308
Golgi vesicle transport	0.125156	methylglyoxal synthase activity	0.112269
response to blue light	0.125156	protein O-GlcNAc transferase activity	0.112269
intracellular signal transduction	0.125156	microtubule binding	0.112269
L-glutamate biosynthetic process	0.125156	microtubule motor activity	0.112269
RNA catabolic process	0.125156	endonuclease activity	0.112269
positive regulation of transcription, DNA-templated	0.125156	3 iron, 4 sulfur cluster binding	0.112269
glycerol catabolic process	0.100125	oxidoreductase activity, acting on the CH-NH2 group of donors	0.112269
histone H3-K4 demethylation	0.100125	glutamate synthase (NADH) activity	0.112269
nucleoside monophosphate phosphorylation	0.100125	UDP-glycosyltransferase activity	0.112269
protein autophosphorylation	0.100125	oxidoreductase activity, acting on the CH-OH group of donors, NAD or NADP as acceptor	0.112269
rRNA catabolic process	0.100125	enoyl-CoA hydratase activity	0.112269
nuclear mRNA surveillance	0.100125	4-hydroxy-3-all-trans-hexaprenylbenzoate oxygenase activity	0.112269
nuclear-transcribed mRNA catabolic process, exonucleolytic, 3'-5'	0.100125	oxidoreductase activity, acting on paired donors, with incorporation or reduction of molecular oxygen, reduced flavin or flavoprotein as one donor, and incorporation of one atom of oxygen	0.112269
nuclear polyadenylation-dependent rRNA catabolic process	0.100125	protein binding	0.096231
nuclear polyadenylation-dependent tRNA catabolic process	0.100125	dol-P-Man:Man(8)GlcNAc(2)-PP-Dol alpha-1,2-mannosyltransferase activity	0.096231
nuclear polyadenylation-dependent mRNA catabolic process	0.100125	dol-P-Man:Man(6)GlcNAc(2)-PP-Dol alpha-1,2-mannosyltransferase activity	0.096231
U1 snRNA 3'-end processing	0.100125	FMN binding	0.096231
U5 snRNA 3'-end processing	0.100125	nuclease activity	0.096231
U4 snRNA 3'-end processing	0.100125	3-hydroxybutyryl-CoA epimerase activity	0.096231
exonucleolytic trimming to generate mature 3'-end of 5.8S rRNA from tricistronic rRNA transcript (SSU-rRNA, 5.8S rRNA, LSU-rRNA)	0.100125	3-hydroxyacyl-CoA dehydrogenase activity	0.096231
exonucleolytic catabolism of deadenylated mRNA	0.100125	delta(3)-delta(2)-enoyl-CoA isomerase activity	0.096231
cell wall organization	0.100125	cysteine-type peptidase activity	0.0801925
mRNA export from nucleus	0.0750939	hydrolase activity, acting on carbon-nitrogen (but not peptide) bonds, in linear amides	0.0801925
root development	0.0750939	iron ion binding	0.0801925
DNA replication initiation	0.0750939	oxidoreductase activity, acting on the CH-NH2 group of donors, NAD or NADP as acceptor	0.0801925
lagging strand elongation	0.0750939	DNA-binding transcription factor activity, RNA polymerase II-specific	0.064154
RNA modification	0.0750939	nucleobase-containing compound kinase activity	0.064154
pseudouridine synthesis	0.0750939	ADP binding	0.064154
tRNA processing	0.0750939	adenyl ribonucleotide binding	0.0481155
maturation of SSU-rRNA from tricistronic rRNA transcript (SSU-rRNA, 5.8S rRNA, LSU-rRNA)	0.0750939	cytoskeletal motor activity	0.0481155
chloroplast fission	0.0750939	myosin phosphatase activity	0.0481155
apoptotic process	0.0750939	pseudouridine synthase activity	0.0481155
'de novo' pyrimidine nucleobase biosynthetic process	0.0750939	tRNA pseudouridine synthase activity	0.0481155
pyrimidine nucleotide biosynthetic process	0.0750939	phosphopantothenate--cysteine ligase activity	0.0481155
starch catabolic process	0.0750939	cytidylate kinase activity	0.0481155
response to auxin	0.0750939	UMP kinase activity	0.0481155
circadian rhythm	0.0750939	uridylate kinase activity	0.0481155
ubiquitin-dependent protein catabolic process	0.0750939	dCMP kinase activity	0.0481155
response to salt stress	0.0750939	CMP kinase activity	0.0481155
response to ethylene	0.0750939	NAD+ kinase activity	0.0481155
regulation of signal transduction	0.0750939	ubiquitin binding	0.032077
post-transcriptional gene silencing by RNA	0.0750939	methylmalonate-semialdehyde dehydrogenase (acylating) activity	0.032077
peptidyl-serine phosphorylation	0.0750939	DNA replication origin binding	0.032077
RNA export from nucleus	0.0500626	histone H3-methyl-lysine-4 demethylase activity	0.032077
transcription-dependent tethering of RNA polymerase II gene DNA at nuclear periphery	0.0500626	adenylate kinase activity	0.032077
peptidyl-L-cysteine S-palmitoylation	0.0500626	ferredoxin-nitrite reductase activity	0.032077
protein targeting to membrane	0.0500626	polysaccharide binding	0.032077
defense response to other organism	0.0500626	5'-3' RNA helicase activity	0.032077
immune response	0.0500626	RNA helicase activity	0.032077
regulation of gene expression	0.0500626	calcium-dependent protein serine/threonine kinase activity	0.032077
defense response to bacterium	0.0500626	calmodulin-dependent protein kinase activity	0.032077
axo-dendritic transport	0.0500626	tumor necrosis factor receptor binding	0.032077
regulation of anterograde synaptic vesicle transport	0.0500626	ATPase-coupled transmembrane transporter activity	0.032077
endosome to lysosome transport	0.0500626	carboxylic ester hydrolase activity	0.032077
recognition of pollen	0.0500626	oxidosqualene cyclase activity	0.032077
meristem maintenance	0.0500626	protein homodimerization activity	0.0160385
meristem development	0.0500626	cargo adaptor activity	0.0160385
megasporogenesis	0.0500626	phosphatidylinositol-4,5-bisphosphate binding	0.0160385
microsporogenesis	0.0500626	hormone activity	0.0160385
anther wall tapetum development	0.0500626	N-acetyltransferase activity	0.0160385
hormone-mediated signaling pathway	0.0500626	chromatin binding	0.0160385
xylan catabolic process	0.0500626	single-stranded DNA binding	0.0160385
chloroplast organization	0.0500626	purine nucleotide binding	0.0160385
defense response	0.0500626	pyrimidine nucleotide binding	0.0160385
flower development	0.0500626	molecular_function	0.0160385
cellular macromolecule metabolic process	0.0500626	protein self-association	0.0160385
transposition	0.0500626	L-amino-acid oxidase activity	0.0160385
cell surface receptor signaling pathway	0.0500626	pantothenate kinase activity	0.0160385
response to cold	0.0500626	DNA topoisomerase type II (double strand cut, ATP-hydrolyzing) activity	0.0160385
response to gibberellin	0.0500626	cysteine-type deubiquitinase activity	0.0160385
molybdenum incorporation into molybdenum-molybdopterin complex	0.0500626	histone acetyltransferase activity	0.0160385
regulation of apoptotic process	0.0500626	single-stranded RNA binding	0.0160385
positive regulation of I-kappaB kinase/NF-kappaB signaling	0.0500626	mRNA binding	0.0160385
regulation of translation	0.0500626	6-phosphogluconolactonase activity	0.0160385
ribosome assembly	0.0500626	nitrate reductase activity	0.0160385
hydrogen peroxide catabolic process	0.0250313	molybdenum ion binding	0.0160385
response to reactive oxygen species	0.0250313	pectinesterase inhibitor activity	0.0160385
2-oxoglutarate metabolic process	0.0250313	ubiquitin conjugating enzyme activity	0.0160385
tricarboxylic acid cycle	0.0250313	2-oxoglutarate-dependent dioxygenase activity	0.0160385
glutamate metabolic process	0.0250313	L-ascorbic acid binding	0.0160385
aspartate metabolic process	0.0250313	codeine O-demethylase activity	0.0160385
alanine metabolic process	0.0250313	thebane O-demethylase activity	0.0160385
methylglyoxal biosynthetic process	0.0250313	dioxygenase activity	0.0160385
cellular carbohydrate metabolic process	0.0250313	(S)-norcoclaurine synthase activity	0.0160385
response to zinc ion	0.0250313	beta-amyrin synthase activity	0.0160385
phosphate ion transport	0.0250313	2-alkenal reductase [NAD(P)+] activity	0.0160385
protein localization to membrane	0.0250313	L-tryptophan:pyruvate aminotransferase activity	0.0160385
regulation of secondary shoot formation	0.0250313	UDP-glucose 4-epimerase activity	0.0160385
receptor-mediated endocytosis	0.0250313	structural molecule activity	0.0160385
magnesium ion transport	0.0250313	translation initiation factor activity	0.0160385
determination of dorsal identity	0.0250313	pre-mRNA binding	0.0160385
leaf morphogenesis	0.0250313	nuclear import signal receptor activity	0.0160385
regulation of meristem growth	0.0250313	nuclear localization sequence binding	0.0160385
integument development	0.0250313	cellulose synthase (UDP-forming) activity	0.0160385
plant organ morphogenesis	0.0250313	protein-containing complex binding	0.0160385
phloem or xylem histogenesis	0.0250313	identical protein binding	0.0160385
meristem initiation	0.0250313	carbon-carbon lyase activity	0.0160385
determination of bilateral symmetry	0.0250313	carboxy-lyase activity	0.0160385
protein targeting to mitochondrion	0.0250313	MAP kinase kinase kinase activity	0.0160385
protein import into mitochondrial matrix	0.0250313
Golgi to plasma membrane transport	0.0250313
DNA replication-dependent chromatin assembly	0.0250313
nucleosome assembly	0.0250313
regulation of gene expression, epigenetic	0.0250313
anterograde axonal transport	0.0250313
fatty-acyl-CoA transport	0.0250313
positive regulation of seed germination	0.0250313
leading strand elongation	0.0250313
regulation of cellular macromolecule biosynthetic process	0.0250313
meiotic cell cycle	0.0250313
brassinosteroid mediated signaling pathway	0.0250313
plastid fission	0.0250313
hemolysis in another organism	0.0250313
cytolysis	0.0250313
cytokinesis by cell plate formation	0.0250313
cell plate assembly	0.0250313
regulation of cell cycle	0.0250313
G1/S transition of mitotic cell cycle	0.0250313
nitrate assimilation	0.0250313
fruit development	0.0250313
DNA topological change	0.0250313
DNA metabolic process	0.0250313
regulation of circadian rhythm	0.0250313
cell redox homeostasis	0.0250313
protein deubiquitination	0.0250313
response to jasmonic acid	0.0250313
response to wounding	0.0250313
histone acetylation	0.0250313
chloroplast mRNA processing	0.0250313
cellular response to abscisic acid stimulus	0.0250313
leaf senescence	0.0250313
pentose-phosphate shunt	0.0250313
ammonia assimilation cycle	0.0250313
response to metal ion	0.0250313
response to heat	0.0250313
Group II intron splicing	0.0250313
mitochondrion organization	0.0250313
ribosome biogenesis	0.0250313
cellular glucan metabolic process	0.0250313
inositol metabolic process	0.0250313
coumarin biosynthetic process	0.0250313
response to molecule of fungal origin	0.0250313
organic substance biosynthetic process	0.0250313
response to sucrose	0.0250313
lateral root development	0.0250313
DNA endoreduplication	0.0250313
negative regulation of DNA endoreduplication	0.0250313
histone H3-K4 methylation	0.0250313
negative regulation of transcription, DNA-templated	0.0250313
histone deacetylation	0.0250313
recombinational repair	0.0250313
maintenance of rDNA	0.0250313
regulation of double-strand break repair via homologous recombination	0.0250313
interstrand cross-link repair	0.0250313
negative regulation of DNA recombination	0.0250313
pollen development	0.0250313
mismatch repair involved in maintenance of fidelity involved in DNA-dependent DNA replication	0.0250313
cellular component organization	0.0250313
protein targeting to vacuole	0.0250313
protein retention in Golgi apparatus	0.0250313
trehalose catabolic process	0.0250313
neuronal stem cell population maintenance	0.0250313
response to abscisic acid	0.0250313
galactose metabolic process	0.0250313
megagametogenesis	0.0250313
translational initiation	0.0250313
cellulose biosynthetic process	0.0250313
chloroplast accumulation movement	0.0250313
regulation of proton transport	0.0250313
chloroplast avoidance movement	0.0250313
phototropism	0.0250313
negative regulation of anion channel activity by blue light	0.0250313
regulation of stomatal movement	0.0250313
carboxylic acid metabolic process	0.0250313
