# Supplementary material for: Genome-Wide Comparative Analysis of Five Amaranthaceae Species Reveals a Large Amount of Repeat Content
Source: Plants (Basel). 2024 Mar 13;13(6):824. doi: 10.3390/plants13060824 (PMC10975975; doi:10.3390/plants13060824)
Supplement: Supplementary file 1 [file plants-13-00824-s001.zip › Table S2.xlsx]

## Sheet: A. hypochondriacus
Supplementary TableS2. KEGG pathway enrichment analysis of A. hypochondriacus ortholog genes.
Gene_id	KO accession	Description
AHYPO_000185	K15285	SLC35E3; solute carrier family 35, member E3
AHYPO_001018	K03320	amt, AMT, MEP; ammonium transporter, Amt family
AHYPO_001303	K07199	PRKAB; 5'-AMP-activated protein kinase, regulatory beta subunit
AHYPO_001336	K02974	RP-S24e, RPS24; small subunit ribosomal protein S24e
AHYPO_001472	K07904	RAB11A; Ras-related protein Rab-11A
AHYPO_002139	K00859	coaE; dephospho-CoA kinase [EC:2.7.1.24]
AHYPO_002151	K00430	E1.11.1.7; peroxidase [EC:1.11.1.7]
AHYPO_002155	K00430	E1.11.1.7; peroxidase [EC:1.11.1.7]
AHYPO_002383	K09264	K09264; MADS-box transcription factor, plant
AHYPO_002670	K03129	TAF4; transcription initiation factor TFIID subunit 4
AHYPO_003153	K03327	SLC47A, MATE, DTX; MATE family, multidrug and toxin extrusion protein
AHYPO_003310	K03320	amt, AMT, MEP; ammonium transporter, Amt family
AHYPO_004274	K01191	MAN2C1; alpha-mannosidase [EC:3.2.1.24]
AHYPO_004981	K04043	dnaK, HSPA9; molecular chaperone DnaK
AHYPO_005381	K05986	NUCS; nuclease S1 [EC:3.1.30.1]
AHYPO_005877	K01824	EBP; cholestenol Delta-isomerase [EC:5.3.3.5]
AHYPO_006003	K07893	RAB6A; Ras-related protein Rab-6A
AHYPO_006401	K03094	SKP1, CBF3D; S-phase kinase-associated protein 1
AHYPO_006403	K03094	SKP1, CBF3D; S-phase kinase-associated protein 1
AHYPO_006404	K03094	SKP1, CBF3D; S-phase kinase-associated protein 1
AHYPO_006652	K07375	TUBB; tubulin beta
AHYPO_007219	K08176	PHO84; MFS transporter, PHS family, inorganic phosphate transporter
AHYPO_007220	K08176	PHO84; MFS transporter, PHS family, inorganic phosphate transporter
AHYPO_007221	K08176	PHO84; MFS transporter, PHS family, inorganic phosphate transporter
AHYPO_007541	K02920	RP-L36e, RPL36; large subunit ribosomal protein L36e
AHYPO_007817	K25898	CRSP; CO(2)-response secreted protease
AHYPO_007876	K08360	CYB561; transmembrane ascorbate-dependent reductase [EC:7.2.1.3]
AHYPO_008034	K11253	H3; histone H3
AHYPO_008223	K06997	yggS, PROSC; PLP dependent protein
AHYPO_008815	K08360	CYB561; transmembrane ascorbate-dependent reductase [EC:7.2.1.3]
AHYPO_008912	K18195	RGL4, rhiE; rhamnogalacturonan endolyase [EC:4.2.2.23]
AHYPO_009061	K14488	SAUR; SAUR family protein
AHYPO_009119	K14638	SLC15A3_4, PHT, NPF8; solute carrier family 15 (peptide/histidine transporter), member 3/4
AHYPO_009415	K14488	SAUR; SAUR family protein
AHYPO_009853	K02110	ATPF0C, atpE; F-type H+-transporting ATPase subunit c
AHYPO_010054	K00430	E1.11.1.7; peroxidase [EC:1.11.1.7]
AHYPO_011735	K01184	E3.2.1.15; polygalacturonase [EC:3.2.1.15]
AHYPO_011859	K08472	MLO; mlo protein
AHYPO_012444	K10845	TTDA, GTF2H5, TFB5; TFIIH basal transcription factor complex TTD-A subunit
AHYPO_012704	K05576	ndhE; NAD(P)H-quinone oxidoreductase subunit 4L [EC:7.1.1.2]
AHYPO_013992	K14004	SEC13; protein transport protein SEC13
AHYPO_013993	K14004	SEC13; protein transport protein SEC13
AHYPO_014416	K02932	RP-L5e, RPL5; large subunit ribosomal protein L5e
AHYPO_014912	K26562	NPF5, NRT1, NAET; MFS transporter, POT/PTR family, peptide/nitrate/nicotianamine transporter
AHYPO_014982	K19891	GN1_2_3; glucan endo-1,3-beta-glucosidase 1/2/3 [EC:3.2.1.39]
AHYPO_015432	K20000	MATK; maturase K
AHYPO_015440	K02110	ATPF0C, atpE; F-type H+-transporting ATPase subunit c
AHYPO_015491	K02126	ATPeF0A, MTATP6, ATP6; F-type H+-transporting ATPase subunit a
AHYPO_015508	K02109	ATPF0B, atpF; F-type H+-transporting ATPase subunit b
AHYPO_015524	K02967	RP-S2, MRPS2, rpsB; small subunit ribosomal protein S2
AHYPO_015617	K02986	RP-S4, rpsD; small subunit ribosomal protein S4
AHYPO_015620	K02986	RP-S4, rpsD; small subunit ribosomal protein S4
AHYPO_016062	K02703	psbA; photosystem II P680 reaction center D1 protein [EC:1.10.3.9]
AHYPO_016063	K03257	EIF4A; translation initiation factor 4A
AHYPO_016350	K03257	EIF4A; translation initiation factor 4A
AHYPO_016462	K12900	SRSF10, FUSIP1; serine/arginine-rich splicing factor 10
AHYPO_016760	K08360	CYB561; transmembrane ascorbate-dependent reductase [EC:7.2.1.3]
AHYPO_017469	K09264	K09264; MADS-box transcription factor, plant
AHYPO_017506	K13447	RBOH; respiratory burst oxidase [EC:1.6.3.- 1.11.1.-]
AHYPO_018203	K17781	TIM13; mitochondrial import inner membrane translocase subunit TIM13
AHYPO_019397	K02736	PSMB4; 20S proteasome subunit beta 7 [EC:3.4.25.1]
AHYPO_019398	K02736	PSMB4; 20S proteasome subunit beta 7 [EC:3.4.25.1]
AHYPO_019551	K16584	HAUS1, AUG1; HAUS augmin-like complex subunit 1
AHYPO_019573	K02920	RP-L36e, RPL36; large subunit ribosomal protein L36e
AHYPO_019765	K00227	SC5DL, ERG3; Delta7-sterol 5-desaturase [EC:1.14.19.20]
AHYPO_020807	K18423	CSE1, CAS, XPO2; exportin-2 (importin alpha re-exporter)
AHYPO_021840	K08711	PDR, CDR1; ATP-binding cassette, subfamily G (WHITE), member 2, PDR
AHYPO_022126	K00799	GST, gst; glutathione S-transferase [EC:2.5.1.18]
AHYPO_023178	K26037	CYP76AD1; tyrosine hydroxylase / L-DOPA oxygenase [EC:1.14.-.-]
AHYPO_023559	K20729	EPF1_2; protein EPIDERMAL PATTERNING FACTOR 1/2
AHYPO_023586	K14488	SAUR; SAUR family protein
AHYPO_023822	K08495	GOSR1, GOS1; golgi SNAP receptor complex member 1
AHYPO_023827	K08495	GOSR1, GOS1; golgi SNAP receptor complex member 1

## Sheet: A. tuberculatus
Supplementary TableS2. KEGG pathway enrichment analysis of A. tuberculatus ortholog genes.
Gene_id	KO accession	Description
ATUBE_000038	K00434	E1.11.1.11; L-ascorbate peroxidase [EC:1.11.1.11]
ATUBE_000039	K00434	E1.11.1.11; L-ascorbate peroxidase [EC:1.11.1.11]
ATUBE_000194	K00434	E1.11.1.11; L-ascorbate peroxidase [EC:1.11.1.11]
ATUBE_000195	K00434	E1.11.1.11; L-ascorbate peroxidase [EC:1.11.1.11]
ATUBE_000211	K15285	SLC35E3; solute carrier family 35, member E3
ATUBE_000248	K10144	RCHY1, PIRH2; RING finger and CHY zinc finger domain-containing protein 1 [EC:2.3.2.27]
ATUBE_000338	K05863	SLC25A4S, ANT; solute carrier family 25 (mitochondrial adenine nucleotide translocator), member 4/5/6/31
ATUBE_001027	K14181	TPS1; valencene/7-epi-alpha-selinene synthase [EC:4.2.3.73 4.2.3.86]
ATUBE_001436	K10355	ACTF; actin, other eukaryote
ATUBE_001593	K03363	CDC20; cell division cycle 20, cofactor of APC complex
ATUBE_001612	K03358	APC11, ANAPC11; anaphase-promoting complex subunit 11
ATUBE_001623	K12891	SRSF2_8, SFRS2A_B; serine/arginine-rich splicing factor 2/8
ATUBE_001991	K19307	BMT5; 25S rRNA (uracil2634-N3)-methyltransferase [EC:2.1.1.313]
ATUBE_002047	K00430	E1.11.1.7; peroxidase [EC:1.11.1.7]
ATUBE_002050	K00430	E1.11.1.7; peroxidase [EC:1.11.1.7]
ATUBE_002051	K00430	E1.11.1.7; peroxidase [EC:1.11.1.7]
ATUBE_002862	K01358	clpP, CLPP; ATP-dependent Clp protease, protease subunit [EC:3.4.21.92]
ATUBE_002955	K03094	SKP1, CBF3D; S-phase kinase-associated protein 1
ATUBE_003121	K00485	FMO; dimethylaniline monooxygenase (N-oxide forming) / hypotaurine monooxygenase [EC:1.14.13.8 1.8.1.-]
ATUBE_003122	K00485	FMO; dimethylaniline monooxygenase (N-oxide forming) / hypotaurine monooxygenase [EC:1.14.13.8 1.8.1.-]
ATUBE_003123	K00485	FMO; dimethylaniline monooxygenase (N-oxide forming) / hypotaurine monooxygenase [EC:1.14.13.8 1.8.1.-]
ATUBE_003124	K00485	FMO; dimethylaniline monooxygenase (N-oxide forming) / hypotaurine monooxygenase [EC:1.14.13.8 1.8.1.-]
ATUBE_003258	K11253	H3; histone H3
ATUBE_003262	K08081	TR1; tropinone reductase I [EC:1.1.1.206]
ATUBE_003463	K07937	ARF1_2; ADP-ribosylation factor 1/2
ATUBE_003623	K10573	UBE2A, UBC2, RAD6A; ubiquitin-conjugating enzyme E2 A [EC:2.3.2.23]
ATUBE_003784	K20223	IPO7, RANBP7; importin-7
ATUBE_004181	K01213	E3.2.1.67; galacturan 1,4-alpha-galacturonidase [EC:3.2.1.67]
ATUBE_004473	K17086	TM9SF2_4; transmembrane 9 superfamily member 2/4
ATUBE_004517	K11253	H3; histone H3
ATUBE_005119	K07897	RAB7A; Ras-related protein Rab-7A
ATUBE_005566	K00789	metK, MAT; S-adenosylmethionine synthetase [EC:2.5.1.6]
ATUBE_006465	K13272	AOMT, CROMT2; flavonoid O-methyltransferase [EC:2.1.1.267]
ATUBE_007363	K12451	UER1; 3,5-epimerase/4-reductase [EC:5.1.3.- 1.1.1.-]
ATUBE_007406	K11253	H3; histone H3
ATUBE_007582	K02992	RP-S7, MRPS7, rpsG; small subunit ribosomal protein S7
ATUBE_007925	K01580	E4.1.1.15, gadB, gadA, GAD; glutamate decarboxylase [EC:4.1.1.15]
ATUBE_007927	K01580	E4.1.1.15, gadB, gadA, GAD; glutamate decarboxylase [EC:4.1.1.15]
ATUBE_007928	K01580	E4.1.1.15, gadB, gadA, GAD; glutamate decarboxylase [EC:4.1.1.15]
ATUBE_007948	K03505	POLD4; DNA polymerase delta subunit 4
ATUBE_008148	K13800	CMPK1, UMPK; UMP-CMP kinase [EC:2.7.4.14]
ATUBE_008637	K09833	HPT, HGGT, ubiA; homogentisate phytyltransferase / homogentisate geranylgeranyltransferase [EC:2.5.1.115 2.5.1.116]
ATUBE_008639	K09833	HPT, HGGT, ubiA; homogentisate phytyltransferase / homogentisate geranylgeranyltransferase [EC:2.5.1.115 2.5.1.116]
ATUBE_008641	K09833	HPT, HGGT, ubiA; homogentisate phytyltransferase / homogentisate geranylgeranyltransferase [EC:2.5.1.115 2.5.1.116]
ATUBE_008644	K09833	HPT, HGGT, ubiA; homogentisate phytyltransferase / homogentisate geranylgeranyltransferase [EC:2.5.1.115 2.5.1.116]
ATUBE_008653	K01537	ATP2C; P-type Ca2+ transporter type 2C [EC:7.2.2.10]
ATUBE_008705	K16296	SCPL-I; serine carboxypeptidase-like clade I [EC:3.4.16.-]
ATUBE_009262	K14181	TPS1; valencene/7-epi-alpha-selinene synthase [EC:4.2.3.73 4.2.3.86]
ATUBE_009358	K01535	PMA1, PMA2; H+-transporting ATPase [EC:7.1.2.1]
ATUBE_009359	K01535	PMA1, PMA2; H+-transporting ATPase [EC:7.1.2.1]
ATUBE_009516	K11982	RNF115_126; E3 ubiquitin-protein ligase RNF115/126 [EC:2.3.2.27]
ATUBE_009647	K01176	AMY, amyA, malS; alpha-amylase [EC:3.2.1.1]
ATUBE_009734	K11982	RNF115_126; E3 ubiquitin-protein ligase RNF115/126 [EC:2.3.2.27]
ATUBE_010445	K14183	CDN1; (+)-delta-cadinene synthase [EC:4.2.3.13]
ATUBE_010446	K14183	CDN1; (+)-delta-cadinene synthase [EC:4.2.3.13]
ATUBE_011202	K14504	TCH4; xyloglucan:xyloglucosyl transferase TCH4 [EC:2.4.1.207]
ATUBE_011204	K14504	TCH4; xyloglucan:xyloglucosyl transferase TCH4 [EC:2.4.1.207]
ATUBE_011378	K10355	ACTF; actin, other eukaryote
ATUBE_011380	K10355	ACTF; actin, other eukaryote
ATUBE_011463	K01213	E3.2.1.67; galacturan 1,4-alpha-galacturonidase [EC:3.2.1.67]
ATUBE_011710	K17086	TM9SF2_4; transmembrane 9 superfamily member 2/4
ATUBE_011729	K02992	RP-S7, MRPS7, rpsG; small subunit ribosomal protein S7
ATUBE_012103	K19355	MAN; mannan endo-1,4-beta-mannosidase [EC:3.2.1.78]
ATUBE_012173	K25770	ZSWIM7, SWS1; zinc finger SWIM domain-containing protein 7
ATUBE_012347	K09422	MYBP; transcription factor MYB, plant
ATUBE_012446	K09422	MYBP; transcription factor MYB, plant
ATUBE_013023	K17471	SULTR3; sulfate transporter 3
ATUBE_013081	K05931	CARM1, PRMT4; type I protein arginine methyltransferase [EC:2.1.1.319]
ATUBE_013083	K05931	CARM1, PRMT4; type I protein arginine methyltransferase [EC:2.1.1.319]
ATUBE_013159	K12451	UER1; 3,5-epimerase/4-reductase [EC:5.1.3.- 1.1.1.-]
ATUBE_013569	K10779	ATRX; transcriptional regulator ATRX
ATUBE_013574	K10779	ATRX; transcriptional regulator ATRX
ATUBE_013953	K00326	CYB5R; cytochrome-b5 reductase [EC:1.6.2.2]
ATUBE_014427	K02144	ATPeV1H; V-type H+-transporting ATPase subunit H
ATUBE_015156	K20924	CSLD; cellulose synthase-like protein [EC:2.4.1.-]
ATUBE_015661	K14488	SAUR; SAUR family protein
ATUBE_015782	K14489	AHK2_3_4; arabidopsis histidine kinase 2/3/4 (cytokinin receptor) [EC:2.7.13.3]
ATUBE_015784	K14489	AHK2_3_4; arabidopsis histidine kinase 2/3/4 (cytokinin receptor) [EC:2.7.13.3]
ATUBE_015785	K14489	AHK2_3_4; arabidopsis histidine kinase 2/3/4 (cytokinin receptor) [EC:2.7.13.3]
ATUBE_016011	K09422	MYBP; transcription factor MYB, plant
ATUBE_016204	K23882	CISD2; CDGSH iron-sulfur domain-containing protein 2
ATUBE_016286	K13800	CMPK1, UMPK; UMP-CMP kinase [EC:2.7.4.14]
ATUBE_016477	K01674	cah; carbonic anhydrase [EC:4.2.1.1]
ATUBE_016602	K01674	cah; carbonic anhydrase [EC:4.2.1.1]
ATUBE_017030	K10355	ACTF; actin, other eukaryote
ATUBE_017084	K18156	ATP23, XRCC6BP1; mitochondrial inner membrane protease ATP23 [EC:3.4.24.-]
ATUBE_017291	K07937	ARF1_2; ADP-ribosylation factor 1/2
ATUBE_017800	K01535	PMA1, PMA2; H+-transporting ATPase [EC:7.1.2.1]
ATUBE_018235	K20729	EPF1_2; protein EPIDERMAL PATTERNING FACTOR 1/2
ATUBE_018252	K20729	EPF1_2; protein EPIDERMAL PATTERNING FACTOR 1/2
ATUBE_018726	K22285	OSBPL8, ORP8; oxysterol-binding protein-related protein 8
ATUBE_018729	K12451	UER1; 3,5-epimerase/4-reductase [EC:5.1.3.- 1.1.1.-]
ATUBE_018730	K12451	UER1; 3,5-epimerase/4-reductase [EC:5.1.3.- 1.1.1.-]
ATUBE_019030	K09422	MYBP; transcription factor MYB, plant
ATUBE_019060	K08835	OXSR1, STK39; serine/threonine-protein kinase OSR1/STK39 [EC:2.7.11.1]
ATUBE_019067	K07300	chaA, CAX; Ca2+:H+ antiporter
ATUBE_019083	K06685	MOB1, Mats; MOB kinase activator 1
ATUBE_019091	K23869	GALS; galactan beta-1,4-galactosyltransferase [EC:2.4.1.-]
ATUBE_019154	K01537	ATP2C; P-type Ca2+ transporter type 2C [EC:7.2.2.10]
ATUBE_019166	K13248	PHOSPHO2; pyridoxal phosphate phosphatase PHOSPHO2 [EC:3.1.3.74]
ATUBE_019266	K23869	GALS; galactan beta-1,4-galactosyltransferase [EC:2.4.1.-]
ATUBE_019275	K06685	MOB1, Mats; MOB kinase activator 1
ATUBE_019289	K07300	chaA, CAX; Ca2+:H+ antiporter
ATUBE_019328	K09422	MYBP; transcription factor MYB, plant
ATUBE_019343	K03189	ureG; urease accessory protein
ATUBE_019350	K03189	ureG; urease accessory protein
ATUBE_019729	K00430	E1.11.1.7; peroxidase [EC:1.11.1.7]
ATUBE_020182	K22522	LOG; cytokinin riboside 5'-monophosphate phosphoribohydrolase [EC:3.2.2.-]
ATUBE_020222	K03358	APC11, ANAPC11; anaphase-promoting complex subunit 11
ATUBE_020254	K00789	metK, MAT; S-adenosylmethionine synthetase [EC:2.5.1.6]
ATUBE_020325	K02707	psbE; photosystem II cytochrome b559 subunit alpha
ATUBE_020330	K01358	clpP, CLPP; ATP-dependent Clp protease, protease subunit [EC:3.4.21.92]
ATUBE_020366	K01358	clpP, CLPP; ATP-dependent Clp protease, protease subunit [EC:3.4.21.92]
ATUBE_020391	K02707	psbE; photosystem II cytochrome b559 subunit alpha
ATUBE_020393	K02703	psbA; photosystem II P680 reaction center D1 protein [EC:1.10.3.9]
ATUBE_020456	K02707	psbE; photosystem II cytochrome b559 subunit alpha
ATUBE_020611	K15382	SLC50A, SWEET; solute carrier family 50 (sugar transporter)
ATUBE_020849	K00012	UGDH, ugd; UDPglucose 6-dehydrogenase [EC:1.1.1.22]
ATUBE_020852	K00012	UGDH, ugd; UDPglucose 6-dehydrogenase [EC:1.1.1.22]
ATUBE_021118	K03257	EIF4A; translation initiation factor 4A
ATUBE_021547	K12900	SRSF10, FUSIP1; serine/arginine-rich splicing factor 10
ATUBE_021792	K03363	CDC20; cell division cycle 20, cofactor of APC complex
ATUBE_021941	K02690	psaB; photosystem I P700 chlorophyll a apoprotein A2 [EC:1.97.1.12]
ATUBE_022483	K01904	4CL; 4-coumarate--CoA ligase [EC:6.2.1.12]
ATUBE_023048	K01213	E3.2.1.67; galacturan 1,4-alpha-galacturonidase [EC:3.2.1.67]
ATUBE_023186	K01537	ATP2C; P-type Ca2+ transporter type 2C [EC:7.2.2.10]
ATUBE_023236	K02974	RP-S24e, RPS24; small subunit ribosomal protein S24e
ATUBE_023892	K20924	CSLD; cellulose synthase-like protein [EC:2.4.1.-]
ATUBE_024087	K20223	IPO7, RANBP7; importin-7
ATUBE_024328	K10355	ACTF; actin, other eukaryote
ATUBE_024687	K01176	AMY, amyA, malS; alpha-amylase [EC:3.2.1.1]
ATUBE_024924	K02974	RP-S24e, RPS24; small subunit ribosomal protein S24e
ATUBE_024927	K09566	PPIG; peptidyl-prolyl isomerase G (cyclophilin G) [EC:5.2.1.8]
ATUBE_024930	K05387	GRIP; glutamate receptor, ionotropic, plant
ATUBE_024934	K05387	GRIP; glutamate receptor, ionotropic, plant
ATUBE_025618	K14948	PTBP2, NPTB; polypyrimidine tract-binding protein 2
ATUBE_025897	K03363	CDC20; cell division cycle 20, cofactor of APC complex
ATUBE_025898	K03363	CDC20; cell division cycle 20, cofactor of APC complex
ATUBE_025899	K03363	CDC20; cell division cycle 20, cofactor of APC complex
ATUBE_025901	K03363	CDC20; cell division cycle 20, cofactor of APC complex
ATUBE_025917	K03363	CDC20; cell division cycle 20, cofactor of APC complex
ATUBE_025921	K03363	CDC20; cell division cycle 20, cofactor of APC complex
ATUBE_026822	K08059	IFI30, GILT; interferon, gamma-inducible protein 30
ATUBE_026961	K08059	IFI30, GILT; interferon, gamma-inducible protein 30
ATUBE_027062	K13449	PR1; pathogenesis-related protein 1
ATUBE_027203	K01213	E3.2.1.67; galacturan 1,4-alpha-galacturonidase [EC:3.2.1.67]
ATUBE_027207	K17471	SULTR3; sulfate transporter 3
ATUBE_027352	K09422	MYBP; transcription factor MYB, plant
ATUBE_027451	K23978	IAH1; isoamyl acetate esterase [EC:3.1.1.112]
ATUBE_027454	K10355	ACTF; actin, other eukaryote
ATUBE_027543	K24773	GG3; guanine nucleotide-binding protein subunit gamma 3, plant
ATUBE_028421	K09191	GTF3A; general transcription factor IIIA
ATUBE_028459	K09422	MYBP; transcription factor MYB, plant
ATUBE_028575	K25770	ZSWIM7, SWS1; zinc finger SWIM domain-containing protein 7
ATUBE_028625	K10573	UBE2A, UBC2, RAD6A; ubiquitin-conjugating enzyme E2 A [EC:2.3.2.23]
ATUBE_028773	K13947	PIN; auxin efflux carrier family protein
ATUBE_028827	K08065	NFYB, HAP3; nuclear transcription Y subunit beta
ATUBE_028948	K23050	PCBER1; phenylcoumaran benzylic ether reductase [EC:1.3.1.-]
ATUBE_028949	K23050	PCBER1; phenylcoumaran benzylic ether reductase [EC:1.3.1.-]
ATUBE_029309	K08081	TR1; tropinone reductase I [EC:1.1.1.206]
ATUBE_029622	K09422	MYBP; transcription factor MYB, plant
ATUBE_030000	K09419	HSFF; heat shock transcription factor, other eukaryote
ATUBE_030002	K00430	E1.11.1.7; peroxidase [EC:1.11.1.7]
ATUBE_030005	K00430	E1.11.1.7; peroxidase [EC:1.11.1.7]
ATUBE_030041	K11699	RDR, RDRP; RNA-dependent RNA polymerase [EC:2.7.7.48]
ATUBE_030043	K11699	RDR, RDRP; RNA-dependent RNA polymerase [EC:2.7.7.48]
ATUBE_030048	K11699	RDR, RDRP; RNA-dependent RNA polymerase [EC:2.7.7.48]
ATUBE_030089	K14489	AHK2_3_4; arabidopsis histidine kinase 2/3/4 (cytokinin receptor) [EC:2.7.13.3]
ATUBE_030090	K14489	AHK2_3_4; arabidopsis histidine kinase 2/3/4 (cytokinin receptor) [EC:2.7.13.3]
ATUBE_030386	K10355	ACTF; actin, other eukaryote
ATUBE_030615	K09264	K09264; MADS-box transcription factor, plant
ATUBE_030618	K10355	ACTF; actin, other eukaryote

## Sheet: A. palmeri
Supplementary TableS2. KEGG pathway enrichment analysis of A. palmeri ortholog genes.
Gene_id	KO accession	Description
APALM_000059	K03021	RPC2, POLR3B; DNA-directed RNA polymerase III subunit RPC2 [EC:2.7.7.6]
APALM_000147	K13800	CMPK1, UMPK; UMP-CMP kinase [EC:2.7.4.14]
APALM_000182	K13800	CMPK1, UMPK; UMP-CMP kinase [EC:2.7.4.14]
APALM_000250	K08869	ADCK, ABC1; aarF domain-containing kinase
APALM_001102	K13506	GPAT3_4, AGPAT9, AGPAT6; glycerol-3-phosphate O-acyltransferase 3/4 [EC:2.3.1.15]
APALM_001200	K12837	U2AF2; splicing factor U2AF 65 kDa subunit
APALM_001445	K13249	SSR1; translocon-associated protein subunit alpha
APALM_001764	K26224	URGT; UDP-rhamnose/UDP-galactose transporter
APALM_002329	K08286	E2.7.11.-; protein-serine/threonine kinase [EC:2.7.11.-]
APALM_002480	K00236	SDHC, SDH3; succinate dehydrogenase (ubiquinone) cytochrome b560 subunit
APALM_003556	K15918	GLYK; D-glycerate 3-kinase [EC:2.7.1.31]
APALM_003560	K14009	BCAP31, BAP31; B-cell receptor-associated protein 31
APALM_003692	K03013	RPABC1, RPB5, POLR2E; DNA-directed RNA polymerases I, II, and III subunit RPABC1
APALM_003718	K05681	ABCG2, CD338; ATP-binding cassette, subfamily G (WHITE), member 2
APALM_003719	K01580	E4.1.1.15, gadB, gadA, GAD; glutamate decarboxylase [EC:4.1.1.15]
APALM_003798	K11667	INO80C, IES6; INO80 complex subunit C
APALM_003876	K13506	GPAT3_4, AGPAT9, AGPAT6; glycerol-3-phosphate O-acyltransferase 3/4 [EC:2.3.1.15]
APALM_003881	K00485	FMO; dimethylaniline monooxygenase (N-oxide forming) / hypotaurine monooxygenase [EC:1.14.13.8 1.8.1.-]
APALM_004047	K14009	BCAP31, BAP31; B-cell receptor-associated protein 31
APALM_004233	K15918	GLYK; D-glycerate 3-kinase [EC:2.7.1.31]
APALM_004367	K03013	RPABC1, RPB5, POLR2E; DNA-directed RNA polymerases I, II, and III subunit RPABC1
APALM_004393	K01580	E4.1.1.15, gadB, gadA, GAD; glutamate decarboxylase [EC:4.1.1.15]
APALM_004448	K06689	UBE2D, UBC4, UBC5; ubiquitin-conjugating enzyme E2 D [EC:2.3.2.23]
APALM_004476	K11667	INO80C, IES6; INO80 complex subunit C
APALM_004554	K13506	GPAT3_4, AGPAT9, AGPAT6; glycerol-3-phosphate O-acyltransferase 3/4 [EC:2.3.1.15]
APALM_004560	K00485	FMO; dimethylaniline monooxygenase (N-oxide forming) / hypotaurine monooxygenase [EC:1.14.13.8 1.8.1.-]
APALM_004966	K13545	RCCR, ACD2; red chlorophyll catabolite reductase [EC:1.3.7.12]
APALM_004997	K26548	NPF4, NRT1; MFS transporter, POT/PTR family, nitrate transporter
APALM_005138	K26106	M1AP; meiosis 1 arrest protein
APALM_005310	K08193	SLC17A; MFS transporter, ACS family, solute carrier family 17 (sodium-dependent inorganic phosphate cotransporter), other
APALM_005628	K09422	MYBP; transcription factor MYB, plant
APALM_005975	K11253	H3; histone H3
APALM_005977	K11253	H3; histone H3
APALM_006539	K01770	ispF; 2-C-methyl-D-erythritol 2,4-cyclodiphosphate synthase [EC:4.6.1.12]
APALM_006893	K15161	CCNC, SSN8; cyclin-C
APALM_007165	K03231	EEF1A; elongation factor 1-alpha
APALM_007256	K18466	VPS26A_B; vacuolar protein sorting-associated protein 26A/B
APALM_007259	K07342	SEC61G, SSS1, secE; protein transport protein SEC61 subunit gamma and related proteins
APALM_007486	K03094	SKP1, CBF3D; S-phase kinase-associated protein 1
APALM_007544	K15272	SLC35A1_2_3; solute carrier family 35 (UDP-sugar transporter), member A1/2/3
APALM_007557	K22755	UFL1; E3 UFM1-protein ligase 1 [EC:2.3.2.-]
APALM_007740	K15272	SLC35A1_2_3; solute carrier family 35 (UDP-sugar transporter), member A1/2/3
APALM_007751	K15272	SLC35A1_2_3; solute carrier family 35 (UDP-sugar transporter), member A1/2/3
APALM_008157	K09264	K09264; MADS-box transcription factor, plant
APALM_008236	K19517	MIK; 1D-myo-inositol 3-kinase [EC:2.7.1.64]
APALM_008256	K07955	ARL8; ADP-ribosylation factor-like protein 8
APALM_008262	K02898	RP-L26e, RPL26; large subunit ribosomal protein L26e
APALM_008299	K25897	DEGP9; protease Do-like 9 [EC:3.4.21.-]
APALM_009164	K10251	HSD17B12, KAR, IFA38; 17beta-estradiol 17-dehydrogenase / very-long-chain 3-oxoacyl-CoA reductase [EC:1.1.1.62 1.1.1.330]
APALM_009335	K02898	RP-L26e, RPL26; large subunit ribosomal protein L26e
APALM_009434	K09264	K09264; MADS-box transcription factor, plant
APALM_009823	K05681	ABCG2, CD338; ATP-binding cassette, subfamily G (WHITE), member 2
APALM_009868	K08064	NFYA, HAP2; nuclear transcription factor Y, alpha
APALM_010008	K03094	SKP1, CBF3D; S-phase kinase-associated protein 1
APALM_010159	K07342	SEC61G, SSS1, secE; protein transport protein SEC61 subunit gamma and related proteins
APALM_010163	K18466	VPS26A_B; vacuolar protein sorting-associated protein 26A/B
APALM_010232	K03231	EEF1A; elongation factor 1-alpha
APALM_010375	K03098	APOD; apolipoprotein D and lipocalin family protein
APALM_010470	K15161	CCNC, SSN8; cyclin-C
APALM_011322	K15102	SLC25A3, PHC, PIC; solute carrier family 25 (mitochondrial phosphate transporter), member 3
APALM_011600	K02606	ORC4; origin recognition complex subunit 4
APALM_012589	K19517	MIK; 1D-myo-inositol 3-kinase [EC:2.7.1.64]
APALM_012622	K12821	PRPF40, PRP40; pre-mRNA-processing factor 40
APALM_012642	K12821	PRPF40, PRP40; pre-mRNA-processing factor 40
APALM_012825	K01537	ATP2C; P-type Ca2+ transporter type 2C [EC:7.2.2.10]
APALM_013177	K16223	FT; protein FLOWERING LOCUS T
APALM_013343	K00695	SUS; sucrose synthase [EC:2.4.1.13]
APALM_013702	K01537	ATP2C; P-type Ca2+ transporter type 2C [EC:7.2.2.10]
APALM_014984	K07759	PARG; poly(ADP-ribose) glycohydrolase [EC:3.2.1.143]
APALM_015052	K03327	SLC47A, MATE, DTX; MATE family, multidrug and toxin extrusion protein
APALM_015085	K09422	MYBP; transcription factor MYB, plant
APALM_015136	K17675	SUPV3L1, SUV3; ATP-dependent RNA helicase SUPV3L1/SUV3 [EC:3.6.4.13]
APALM_015200	K24774	FNBP4; formin-binding protein 4
APALM_015904	K16297	SCPL-II; serine carboxypeptidase-like clade II [EC:3.4.16.-]
APALM_016276	K00383	GSR, gor; glutathione reductase (NADPH) [EC:1.8.1.7]
APALM_017068	K04507	CACYBP, SIP; calcyclin binding protein
APALM_018129	K22755	UFL1; E3 UFM1-protein ligase 1 [EC:2.3.2.-]
APALM_018277	K22766	FIGNL1; fidgetin-like protein 1 [EC:5.6.2.-]
APALM_018387	K16223	FT; protein FLOWERING LOCUS T
APALM_018487	K16223	FT; protein FLOWERING LOCUS T
APALM_018826	K12876	RBM8A, Y14; RNA-binding protein 8A
APALM_019723	K11778	DHDDS, RER2, SRT1; ditrans,polycis-polyprenyl diphosphate synthase [EC:2.5.1.87]
APALM_019961	K14009	BCAP31, BAP31; B-cell receptor-associated protein 31
APALM_020395	K12622	LSM3; U6 snRNA-associated Sm-like protein LSm3
APALM_020936	K10576	UBE2H, UBC8; ubiquitin-conjugating enzyme E2 H [EC:2.3.2.23]
APALM_021085	K03347	CUL1, CDC53; cullin 1
APALM_021139	K10576	UBE2H, UBC8; ubiquitin-conjugating enzyme E2 H [EC:2.3.2.23]
APALM_021289	K03347	CUL1, CDC53; cullin 1
APALM_022563	K09503	DNAJA2; DnaJ homolog subfamily A member 2
APALM_022772	K26672	SLAC1, SLAH; S-type anion channel
APALM_022915	K11098	SNRPF, SMF; small nuclear ribonucleoprotein F
APALM_022924	K26672	SLAC1, SLAH; S-type anion channel
APALM_023337	K00058	serA, PHGDH; D-3-phosphoglycerate dehydrogenase / 2-oxoglutarate reductase [EC:1.1.1.95 1.1.1.399]
APALM_023597	K25731	VPS35L; VPS35 endosomal protein-sorting factor-like
APALM_024237	K03021	RPC2, POLR3B; DNA-directed RNA polymerase III subunit RPC2 [EC:2.7.7.6]
APALM_024269	K07901	RAB8A, MEL; Ras-related protein Rab-8A
APALM_024814	K03553	recA; recombination protein RecA
APALM_025130	K14823	EBP2, EBNA1BP2; rRNA-processing protein EBP2
APALM_026256	K03062	PSMC1, RPT2; 26S proteasome regulatory subunit T2
APALM_026259	K03062	PSMC1, RPT2; 26S proteasome regulatory subunit T2
APALM_026388	K14823	EBP2, EBNA1BP2; rRNA-processing protein EBP2
APALM_027620	K03094	SKP1, CBF3D; S-phase kinase-associated protein 1
APALM_027622	K03094	SKP1, CBF3D; S-phase kinase-associated protein 1
APALM_027995	K03553	recA; recombination protein RecA
APALM_028617	K05681	ABCG2, CD338; ATP-binding cassette, subfamily G (WHITE), member 2
APALM_028823	K07901	RAB8A, MEL; Ras-related protein Rab-8A
APALM_030573	K03098	APOD; apolipoprotein D and lipocalin family protein
APALM_032312	K03267	ERF3, GSPT; peptide chain release factor subunit 3
APALM_032314	K03267	ERF3, GSPT; peptide chain release factor subunit 3
APALM_032370	K00058	serA, PHGDH; D-3-phosphoglycerate dehydrogenase / 2-oxoglutarate reductase [EC:1.1.1.95 1.1.1.399]
APALM_033454	K13114	PNN; pinin
APALM_033673	K10357	MYO5; myosin V
APALM_034300	K16223	FT; protein FLOWERING LOCUS T
APALM_034447	K26224	URGT; UDP-rhamnose/UDP-galactose transporter
APALM_034540	K08869	ADCK, ABC1; aarF domain-containing kinase
APALM_034750	K00430	E1.11.1.7; peroxidase [EC:1.11.1.7]
APALM_034866	K08064	NFYA, HAP2; nuclear transcription factor Y, alpha
APALM_034913	K13249	SSR1; translocon-associated protein subunit alpha
APALM_035184	K04392	RAC1; Ras-related C3 botulinum toxin substrate 1
APALM_035382	K09571	FKBP4_5; FK506-binding protein 4/5 [EC:5.2.1.8]
APALM_036666	K08286	E2.7.11.-; protein-serine/threonine kinase [EC:2.7.11.-]
APALM_037810	K02888	RP-L21, MRPL21, rplU; large subunit ribosomal protein L21
APALM_038040	K15015	SLC32A, VGAT; solute carrier family 32 (vesicular inhibitory amino acid transporter)
APALM_038183	K19882	NOTUM; O-palmitoleoyl-L-serine hydrolase [EC:3.1.1.98]
APALM_038231	K25897	DEGP9; protease Do-like 9 [EC:3.4.21.-]
APALM_038361	K11366	USP22_27_51, UBP8; ubiquitin carboxyl-terminal hydrolase 22/27/51 [EC:3.4.19.12]
APALM_038364	K11366	USP22_27_51, UBP8; ubiquitin carboxyl-terminal hydrolase 22/27/51 [EC:3.4.19.12]
APALM_038373	K11366	USP22_27_51, UBP8; ubiquitin carboxyl-terminal hydrolase 22/27/51 [EC:3.4.19.12]
APALM_038482	K16055	TPS; trehalose 6-phosphate synthase/phosphatase [EC:2.4.1.15 3.1.3.12]
APALM_038683	K20195	MON1; vacuolar fusion protein MON1
APALM_038721	K19729	GNAT3; guanine nucleotide-binding protein G(t) subunit alpha 3
APALM_038733	K19729	GNAT3; guanine nucleotide-binding protein G(t) subunit alpha 3
APALM_038744	K08869	ADCK, ABC1; aarF domain-containing kinase
APALM_039595	K09566	PPIG; peptidyl-prolyl isomerase G (cyclophilin G) [EC:5.2.1.8]
APALM_041329	K02737	PSMB5; 20S proteasome subunit beta 5 [EC:3.4.25.1]
APALM_041927	K17769	TOM22; mitochondrial import receptor subunit TOM22
APALM_043558	K20869	IRX9; putative beta-1,4-xylosyltransferase IRX9 [EC:2.4.2.-]
APALM_044589	K13347	PXMP2, PMP22; peroxisomal membrane protein 2
APALM_045446	K03237	EIF2S1; translation initiation factor 2 subunit 1
APALM_046125	K08286	E2.7.11.-; protein-serine/threonine kinase [EC:2.7.11.-]
APALM_046494	K01647	CS, gltA; citrate synthase [EC:2.3.3.1]
APALM_046637	K08869	ADCK, ABC1; aarF domain-containing kinase
APALM_046697	K20195	MON1; vacuolar fusion protein MON1
APALM_047420	K20869	IRX9; putative beta-1,4-xylosyltransferase IRX9 [EC:2.4.2.-]
APALM_047488	K00799	GST, gst; glutathione S-transferase [EC:2.5.1.18]
APALM_047741	K21888	DHAR; glutathione dehydrogenase/transferase [EC:1.8.5.1 2.5.1.18]
APALM_047912	K02737	PSMB5; 20S proteasome subunit beta 5 [EC:3.4.25.1]

## Sheet: A. hybridus
Supplementary TableS2. KEGG pathway enrichment analysis of A.hybridus ortholog genes.
Gene_id	KO accession	Description
AHYBR_000376	K08235	E2.4.1.207; xyloglucan:xyloglucosyl transferase [EC:2.4.1.207]
AHYBR_000867	K14652	ribBA; 3,4-dihydroxy 2-butanone 4-phosphate synthase / GTP cyclohydrolase II [EC:4.1.99.12 3.5.4.25]
AHYBR_001033	K17609	NXN; nucleoredoxin [EC:1.8.1.8]
AHYBR_001485	K18211	SNAP25; synaptosomal-associated protein 25
AHYBR_001487	K18211	SNAP25; synaptosomal-associated protein 25
AHYBR_001496	K18211	SNAP25; synaptosomal-associated protein 25
AHYBR_001502	K18211	SNAP25; synaptosomal-associated protein 25
AHYBR_001504	K18211	SNAP25; synaptosomal-associated protein 25
AHYBR_001719	K14488	SAUR; SAUR family protein
AHYBR_002911	K01669	phr, PHR1; deoxyribodipyrimidine photo-lyase [EC:4.1.99.3]
AHYBR_003216	K15283	SLC35E1; solute carrier family 35, member E1
AHYBR_003598	K12859	TXNL4A, DIB1; U5 snRNP protein, DIM1 family
AHYBR_004473	K01883	CARS, cysS; cysteinyl-tRNA synthetase [EC:6.1.1.16]
AHYBR_006120	K03094	SKP1, CBF3D; S-phase kinase-associated protein 1
AHYBR_006182	K18826	CAMKMT; calmodulin-lysine N-methyltransferase [EC:2.1.1.60]
AHYBR_006205	K04392	RAC1; Ras-related C3 botulinum toxin substrate 1
AHYBR_006674	K00799	GST, gst; glutathione S-transferase [EC:2.5.1.18]
AHYBR_007514	K00031	IDH1, IDH2, icd; isocitrate dehydrogenase [EC:1.1.1.42]
AHYBR_008116	K13126	PABPC; polyadenylate-binding protein
AHYBR_008120	K13126	PABPC; polyadenylate-binding protein
AHYBR_008456	K09264	K09264; MADS-box transcription factor, plant
AHYBR_008682	K10773	NTHL1, nth; endonuclease III [EC:3.2.2.- 4.2.99.18]
AHYBR_009759	K12471	EPN; epsin
AHYBR_010896	K16195	EIF2AK2; eukaryotic translation initiation factor 2-alpha kinase 2 [EC:2.7.11.1]
AHYBR_010897	K16195	EIF2AK2; eukaryotic translation initiation factor 2-alpha kinase 2 [EC:2.7.11.1]
AHYBR_011253	K15283	SLC35E1; solute carrier family 35, member E1
AHYBR_011473	K11968	ARIH1; ariadne-1 [EC:2.3.2.31]
AHYBR_012812	K03327	SLC47A, MATE, DTX; MATE family, multidrug and toxin extrusion protein
AHYBR_013211	K10773	NTHL1, nth; endonuclease III [EC:3.2.2.- 4.2.99.18]
AHYBR_013446	K02992	RP-S7, MRPS7, rpsG; small subunit ribosomal protein S7
AHYBR_013925	K00894	ETNK, EKI; ethanolamine kinase [EC:2.7.1.82]
AHYBR_013994	K15429	TRM5, TRMT5; tRNA (guanine37-N1)-methyltransferase [EC:2.1.1.228]
AHYBR_014022	K05581	ndhJ; NAD(P)H-quinone oxidoreductase subunit J [EC:7.1.1.2]
AHYBR_014156	K07297	ADIPOR; adiponectin receptor
AHYBR_014486	K13356	FAR; alcohol-forming fatty acyl-CoA reductase [EC:1.2.1.84]
AHYBR_015248	K03238	EIF2S2; translation initiation factor 2 subunit 2
AHYBR_015326	K02704	psbB; photosystem II CP47 chlorophyll apoprotein
AHYBR_015343	K02704	psbB; photosystem II CP47 chlorophyll apoprotein
AHYBR_015346	K01601	rbcL, cbbL; ribulose-bisphosphate carboxylase large chain [EC:4.1.1.39]
AHYBR_015355	K02704	psbB; photosystem II CP47 chlorophyll apoprotein
AHYBR_015362	K05581	ndhJ; NAD(P)H-quinone oxidoreductase subunit J [EC:7.1.1.2]
AHYBR_015427	K03881	ND4; NADH-ubiquinone oxidoreductase chain 4 [EC:7.1.1.2]
AHYBR_015449	K02128	ATPeF0C, ATP5G, ATP9; F-type H+-transporting ATPase subunit c
AHYBR_015469	K02261	COX2; cytochrome c oxidase subunit 2
AHYBR_015482	K03881	ND4; NADH-ubiquinone oxidoreductase chain 4 [EC:7.1.1.2]
AHYBR_015489	K02261	COX2; cytochrome c oxidase subunit 2
AHYBR_015503	K02704	psbB; photosystem II CP47 chlorophyll apoprotein
AHYBR_015507	K02890	RP-L22, MRPL22, rplV; large subunit ribosomal protein L22
AHYBR_015540	K01963	accD; acetyl-CoA carboxylase carboxyl transferase subunit beta [EC:6.4.1.2 2.1.3.15]
AHYBR_015567	K03238	EIF2S2; translation initiation factor 2 subunit 2
AHYBR_016973	K00487	CYP73A; trans-cinnamate 4-monooxygenase [EC:1.14.14.91]
AHYBR_016977	K02358	tuf, TUFM; elongation factor Tu
AHYBR_017124	K02563	murG; UDP-N-acetylglucosamine--N-acetylmuramyl-(pentapeptide) pyrophosphoryl-undecaprenol N-acetylglucosamine transferase [EC:2.4.1.227]
AHYBR_017524	K09422	MYBP; transcription factor MYB, plant
AHYBR_017900	K01285	PRCP; lysosomal Pro-X carboxypeptidase [EC:3.4.16.2]
AHYBR_018647	K17065	DNM1L; dynamin 1-like protein [EC:3.6.5.5]
AHYBR_019756	K23567	EMC6, TMEM93; ER membrane protein complex subunit 6
AHYBR_019776	K08472	MLO; mlo protein
AHYBR_020658	K00891	aroK, aroL; shikimate kinase [EC:2.7.1.71]
AHYBR_020662	K00891	aroK, aroL; shikimate kinase [EC:2.7.1.71]
AHYBR_022086	K01535	PMA1, PMA2; H+-transporting ATPase [EC:7.1.2.1]
AHYBR_022164	K20617	CYP71A; cytochrome P450 family 71 subfamily A
AHYBR_022662	K00031	IDH1, IDH2, icd; isocitrate dehydrogenase [EC:1.1.1.42]
AHYBR_023323	K26267	SAP30BP; SAP30-binding protein
AHYBR_023438	K26267	SAP30BP; SAP30-binding protein

## Sheet: A. cruentus
Supplementary TableS2. KEGG pathway enrichment analysis of A. cruentus ortholog genes.
Gene_id	KO accession	Description
ACRUE_000355	K00232	E1.3.3.6, ACOX1, ACOX3; acyl-CoA oxidase [EC:1.3.3.6]
ACRUE_002223	K00236	SDHC, SDH3; succinate dehydrogenase (ubiquinone) cytochrome b560 subunit
ACRUE_003183	K19861	BEBT, AMAT; benzyl alcohol O-benzoyltransferase [EC:2.3.1.196 2.3.1.232]
ACRUE_005705	K14297	NUP98, ADAR2, NUP116; nuclear pore complex protein Nup98-Nup96
ACRUE_010103	K05389	KCNKF; potassium channel subfamily K, other eukaryote
ACRUE_010575	K03083	GSK3B; glycogen synthase kinase 3 beta [EC:2.7.11.26]
ACRUE_010781	K10573	UBE2A, UBC2, RAD6A; ubiquitin-conjugating enzyme E2 A [EC:2.3.2.23]
ACRUE_011511	K07904	RAB11A; Ras-related protein Rab-11A
ACRUE_013735	K16296	SCPL-I; serine carboxypeptidase-like clade I [EC:3.4.16.-]
ACRUE_014357	K11649	SMARCC; SWI/SNF-related matrix-associated actin-dependent regulator of chromatin subfamily C
ACRUE_015309	K00800	aroA; 3-phosphoshikimate 1-carboxyvinyltransferase [EC:2.5.1.19]
ACRUE_016754	K22684	MCA1; metacaspase-1 [EC:3.4.22.-]
ACRUE_017009	K06911	PIR; quercetin 2,3-dioxygenase [EC:1.13.11.24]
ACRUE_017569	K18213	PRORP; proteinaceous RNase P [EC:3.1.26.5]
ACRUE_018333	K26559	WHY1; single-stranded DNA-binding protein WHY1
ACRUE_020830	K09562	HSPBP1, FES1; hsp70-interacting protein
ACRUE_021309	K14512	MPK6; mitogen-activated protein kinase 6 [EC:2.7.11.24]
ACRUE_022049	K11968	ARIH1; ariadne-1 [EC:2.3.2.31]
ACRUE_024037	K14347	SLC10A7, P7; solute carrier family 10 (sodium/bile acid cotransporter), member 7
ACRUE_024162	K22755	UFL1; E3 UFM1-protein ligase 1 [EC:2.3.2.-]
ACRUE_024382	K01051	E3.1.1.11; pectinesterase [EC:3.1.1.11]
ACRUE_024611	K01892	HARS, hisS; histidyl-tRNA synthetase [EC:6.1.1.21]
ACRUE_025908	K13025	EIF4A3, FAL1; ATP-dependent RNA helicase [EC:3.6.4.13]
ACRUE_026839	K06130	LYPLA2; lysophospholipase II [EC:3.1.1.5]
ACRUE_027927	K20184	VPS41; vacuolar protein sorting-associated protein 41
ACRUE_028954	K14948	PTBP2, NPTB; polypyrimidine tract-binding protein 2
ACRUE_029237	K09580	PDIA1, P4HB; protein disulfide-isomerase A1 [EC:5.3.4.1]
ACRUE_029506	K00231	PPOX, hemY; protoporphyrinogen/coproporphyrinogen III oxidase [EC:1.3.3.4 1.3.3.15]
ACRUE_030135	K00383	GSR, gor; glutathione reductase (NADPH) [EC:1.8.1.7]
ACRUE_030775	K15436	TRPO3, MTR10; transportin-3
ACRUE_031330	K14207	SLC38A2, SNAT2; solute carrier family 38 (sodium-coupled neutral amino acid transporter), member 2
ACRUE_033421	K00522	FTH1; ferritin heavy chain [EC:1.16.3.2]
ACRUE_035634	K23558	3BETAHSDD; plant 3beta-hydroxysteroid-4alpha-carboxylate 3-dehydrogenase [EC:1.1.1.418]
ACRUE_038809	K03062	PSMC1, RPT2; 26S proteasome regulatory subunit T2
ACRUE_039189	K14807	DDX51, DBP6; ATP-dependent RNA helicase DDX51/DBP6 [EC:3.6.4.13]
ACRUE_039773	K12821	PRPF40, PRP40; pre-mRNA-processing factor 40
ACRUE_039857	K05389	KCNKF; potassium channel subfamily K, other eukaryote
ACRUE_041242	K12129	PRR7; pseudo-response regulator 7
ACRUE_042244	K12373	HEXA_B; hexosaminidase [EC:3.2.1.52]
ACRUE_042408	K05285	PIGN; GPI ethanolamine phosphate transferase 1 [EC:2.7.-.-]
ACRUE_042774	K08492	STX18; syntaxin 18
ACRUE_043051	K02927	RP-L40e, RPL40, UBA52; ubiquitin-large subunit ribosomal protein L40e
ACRUE_043097	K06269	PPP1C; serine/threonine-protein phosphatase PP1 catalytic subunit [EC:3.1.3.16]
