# Supplementary material for: Genome-Wide Comparative Analysis of Five Amaranthaceae Species Reveals a Large Amount of Repeat Content
Source: Plants (Basel). 2024 Mar 13;13(6):824. doi: 10.3390/plants13060824 (PMC10975975; doi:10.3390/plants13060824)
Supplement: Supplementary file 1 [file plants-13-00824-s001.zip › Table S3.xlsx]

## Sheet: A. hypochondriacus
Supplementary Table S3. Gene Ontology (GO) annotation of A. hypochondriacus ortholog genes.
SeqName	Description	Length	#Hits	e-Value	sim mean	GO IDs	GO Names
Ahypo000185	UDP-xylose transporter 3-like	179	20	3.74039e-72	88.07	P:GO:0015790; F:GO:0005464; F:GO:0015297; C:GO:0005794; C:GO:0016020	P:UDP-xylose transmembrane transport; F:UDP-xylose transmembrane transporter activity; F:antiporter activity; C:Golgi apparatus; C:membrane
Ahypo000763	hypothetical protein J5N97_029119	73	2	1.37118e-09	60.1	P:GO:0009733; C:GO:0016020	P:response to auxin; C:membrane
Ahypo000764	hypothetical protein CIPAW_06G117000	124	1	7.04014e-05	52.94	C:GO:0016020	C:membrane
Ahypo001018	ammonium transporter 1 member 2	105	20	1.34234e-48	81.75	P:GO:0072488; F:GO:0015398; C:GO:0005886	P:ammonium transmembrane transport; F:high-affinity secondary active ammonium transmembrane transporter activity; C:plasma membrane
Ahypo001193	ulp1 protease family, C-terminal catalytic domain-containing protein	251	11	2.89114e-36	54.86	P:GO:0006508; F:GO:0008233	P:proteolysis; F:peptidase activity
Ahypo001303	SNF1-related protein kinase regulatory subunit beta-1	286	20	1.12151e-122	71.68	P:GO:0009987; F:GO:0022857; C:GO:0009507	P:cellular process; F:transmembrane transporter activity; C:chloroplast
Ahypo001336	putative ribosomal protein S24e	77	20	4.42029e-22	82.31	P:GO:0006412; F:GO:0003729; F:GO:0003735; C:GO:0005840; C:GO:0016020; C:GO:1990904	P:translation; F:mRNA binding; F:structural constituent of ribosome; C:ribosome; C:membrane; C:ribonucleoprotein complex
Ahypo001472	ras-related protein Rab11D	150	20	1.80771e-34	73.82	P:GO:0006886; P:GO:0016192; F:GO:0003924; F:GO:0005525; C:GO:0005768; C:GO:0016020	P:intracellular protein transport; P:vesicle-mediated transport; F:GTPase activity; F:GTP binding; C:endosome; C:membrane
Ahypo001496	GABA transporter 1-like	261	20	9.53788e-101	71.58	P:GO:0006865; P:GO:0009987; C:GO:0016020	P:amino acid transport; P:cellular process; C:membrane
Ahypo001791	patatin-like protein 2	195	20	2.66512e-90	68.99	P:GO:0006629; F:GO:0016787	P:lipid metabolic process; F:hydrolase activity
Ahypo002139	dephospho-CoA kinase	85	20	1.71999e-45	85.99	P:GO:0015937; P:GO:0016310; F:GO:0004140; F:GO:0005524; C:GO:0005737	P:coenzyme A biosynthetic process; P:phosphorylation; F:dephospho-CoA kinase activity; F:ATP binding; C:cytoplasm
Ahypo002151	peroxidase 60-like	330	20	1.53665e-60	65.38	P:GO:0009987; P:GO:0050896; P:GO:0071704; F:GO:0004601; F:GO:0005488; C:GO:0009505	P:cellular process; P:response to stimulus; P:organic substance metabolic process; F:peroxidase activity; F:binding; C:plant-type cell wall
Ahypo002155	peroxidase 60-like	405	20	5.82167e-66	66.31	P:GO:0009987; P:GO:0050896; P:GO:0071704; F:GO:0004601; F:GO:0005488; C:GO:0009505	P:cellular process; P:response to stimulus; P:organic substance metabolic process; F:peroxidase activity; F:binding; C:plant-type cell wall
Ahypo002383	MADS-box transcription factor 23-like isoform X2	78	20	8.69515e-41	94.92	P:GO:0045944; F:GO:0000977; F:GO:0003700; F:GO:0046983; C:GO:0005634	P:positive regulation of transcription by RNA polymerase II; F:RNA polymerase II transcription regulatory region sequence-specific DNA binding; F:DNA-binding transcription factor activity; F:protein dimerization activity; C:nucleus
Ahypo002567	putative F-box protein At1g65770	234	20	2.22528e-11	47.37	F:GO:0003676; F:GO:0004523	F:nucleic acid binding; F:RNA-DNA hybrid ribonuclease activity
Ahypo002670	transcription initiation factor TFIID subunit 4b-like isoform X1	162	18	1.23222e-38	67.7	P:GO:0006352; C:GO:0005669	P:DNA-templated transcription initiation; C:transcription factor TFIID complex
Ahypo002897	transcription factor TCP5	136	20	6.8984e-52	83.46	P:GO:0006355; F:GO:0003700; F:GO:0043565; C:GO:0005634	P:regulation of DNA-templated transcription; F:DNA-binding transcription factor activity; F:sequence-specific DNA binding; C:nucleus
Ahypo002999	cysteine-rich receptor-like protein kinase 43 isoform X2	187	20	1.23946e-58	60.35	F:GO:0016301	F:kinase activity
Ahypo003133	geraniol 8-hydroxylase	309	20	1.71754e-104	68.69	F:GO:0016491; F:GO:0046872	F:oxidoreductase activity; F:metal ion binding
Ahypo003153	protein DETOXIFICATION 49-like	136	20	6.10351e-52	78.62	P:GO:1990961; F:GO:0015297; F:GO:0042910; C:GO:0016020	P:xenobiotic detoxification by transmembrane export across the plasma membrane; F:antiporter activity; F:xenobiotic transmembrane transporter activity; C:membrane
Ahypo003310	ammonium transporter 1 member 2	105	20	1.26203e-49	81.88	P:GO:0072488; F:GO:0015398; C:GO:0005886	P:ammonium transmembrane transport; F:high-affinity secondary active ammonium transmembrane transporter activity; C:plasma membrane
Ahypo003340	protein FAR1-RELATED SEQUENCE 5-like	112	20	4.55754e-18	51.93	P:GO:0006355; F:GO:0008270; F:GO:0046872; C:GO:0005634	P:regulation of DNA-templated transcription; F:zinc ion binding; F:metal ion binding; C:nucleus
Ahypo003416	protein MAIN-LIKE 2-like isoform X1	222	20	4.93692e-34	48.41	P:GO:0010073; P:GO:0048507; F:GO:0008483	P:meristem maintenance; P:meristem development; F:transaminase activity
Ahypo003563	protein FAR1-RELATED SEQUENCE 5-like	112	20	6.35679e-19	52.38	P:GO:0006355; F:GO:0008270; F:GO:0046872; C:GO:0005634	P:regulation of DNA-templated transcription; F:zinc ion binding; F:metal ion binding; C:nucleus
Ahypo004274	alpha-mannosidase At3g26720	192	20	2.18019e-99	87.17	P:GO:0006013; F:GO:0004559; F:GO:0030246; F:GO:0046872	P:mannose metabolic process; F:alpha-mannosidase activity; F:carbohydrate binding; F:metal ion binding
Ahypo004622	glutamate receptor 2.8-like	110	5	0.000155962	73.42	P:GO:0034220; F:GO:0015276; C:GO:0016020	P:monoatomic ion transmembrane transport; F:ligand-gated monoatomic ion channel activity; C:membrane
Ahypo004981	heat shock 70 kDa protein, mitochondrial-like	167	20	4.67536e-71	81.33	P:GO:0006457; P:GO:0006950; F:GO:0005524; F:GO:0051082; F:GO:0140662	P:protein folding; P:response to stress; F:ATP binding; F:unfolded protein binding; F:ATP-dependent protein folding chaperone
Ahypo005089	transcription factor PRE2	73	20	1.40366e-21	78.56	P:GO:0006355; P:GO:0040008; F:GO:0046983; C:GO:0005634	P:regulation of DNA-templated transcription; P:regulation of growth; F:protein dimerization activity; C:nucleus
Ahypo005362	putative receptor-like protein kinase At4g00960	133	20	2.54469e-19	66.03	P:GO:0009987; F:GO:0004674; F:GO:0004713; F:GO:0005524; C:GO:0005886	P:cellular process; F:protein serine/threonine kinase activity; F:protein tyrosine kinase activity; F:ATP binding; C:plasma membrane
Ahypo005381	endonuclease 2	201	20	3.30425e-88	60.12	F:GO:0004519	F:endonuclease activity
Ahypo005540	zinc finger BED domain-containing protein RICESLEEPER 2-like	127	11	3.64893e-15	57.38	F:GO:0005488	F:binding
Ahypo005769	auxilin-like protein 1	168	11	4.55219e-28	57.24	C:GO:0005622; C:GO:0043227	C:intracellular anatomical structure; C:membrane-bounded organelle
Ahypo005877	probable 3-beta-hydroxysteroid-Delta(8),Delta(7)-isomerase	131	20	3.47036e-35	52.46	C:GO:0110165	C:cellular anatomical entity
Ahypo005943	ulp1 protease family, C-terminal catalytic domain-containing protein	199	13	1.26051e-34	53.13	P:GO:0006508; F:GO:0008233	P:proteolysis; F:peptidase activity
Ahypo006003	GTPase Ryh1	207	20	7.74062e-140	88.44	F:GO:0003924; F:GO:0005525	F:GTPase activity; F:GTP binding
Ahypo006209	Protein IDA-LIKE 2 like	70	2	9.04278e-13	66.16	P:GO:0010227; C:GO:0005576; C:GO:0005615	P:floral organ abscission; C:extracellular region; C:extracellular space
Ahypo006335	polyadenylate-binding protein 1-B-binding protein	116	20	3.45227e-41	69.74	C:GO:0016020	C:membrane
Ahypo006401	SKP1-like protein 1B	86	20	4.35081e-09	59.56	P:GO:0019538	P:protein metabolic process
Ahypo006404	SKP1-like protein 1A	92	16	1.21193e-13	56.92	P:GO:0006511; P:GO:0009867; P:GO:0016567; P:GO:0031146; F:GO:0097602; C:GO:0005634; C:GO:0005737	P:ubiquitin-dependent protein catabolic process; P:jasmonic acid mediated signaling pathway; P:protein ubiquitination; P:SCF-dependent proteasomal ubiquitin-dependent protein catabolic process; F:cullin family protein binding; C:nucleus; C:cytoplasm
Ahypo006444	Rhodanese/Cell cycle control phosphatase superfamily protein	127	20	2.32949e-55	70.16	P:GO:0050896; F:GO:0003824	P:response to stimulus; F:catalytic activity
Ahypo006605	putative disease resistance RPP13-like protein 1	492	20	1.46185e-65	51.75	P:GO:0006952; P:GO:0051707; F:GO:0043531	P:defense response; P:response to other organism; F:ADP binding
Ahypo006630	Werner Syndrome-like exonuclease	283	20	8.22637e-58	60.08	P:GO:0006139; F:GO:0003676; F:GO:0004527; F:GO:0008408; C:GO:0005634; C:GO:0005737	P:nucleobase-containing compound metabolic process; F:nucleic acid binding; F:exonuclease activity; F:3'-5' exonuclease activity; C:nucleus; C:cytoplasm
Ahypo006652	tubulin beta-1 chain	84	20	2.01103e-47	98.12	P:GO:0000226; P:GO:0000278; F:GO:0003729; F:GO:0003924; F:GO:0005200; F:GO:0005525; C:GO:0005737; C:GO:0005874	P:microtubule cytoskeleton organization; P:mitotic cell cycle; F:mRNA binding; F:GTPase activity; F:structural constituent of cytoskeleton; F:GTP binding; C:cytoplasm; C:microtubule
Ahypo006796	RING/FYVE/PHD zinc finger superfamily protein, putative isoform 1	122	13	1.61618e-21	71.51	F:GO:0046872	F:metal ion binding
Ahypo006953	protein FAR1-RELATED SEQUENCE 5-like	112	20	7.64909e-19	52.11	P:GO:0006355; F:GO:0008270; F:GO:0046872; C:GO:0005634	P:regulation of DNA-templated transcription; F:zinc ion binding; F:metal ion binding; C:nucleus
Ahypo007090	phosphatidylinositol transfer protein 3-like	258	20	5.89072e-128	64.8	C:GO:0016020	C:membrane
Ahypo007219	probable inorganic phosphate transporter 1-3	128	20	2.54951e-77	92.66	P:GO:0006817; P:GO:0055085; F:GO:0005315; C:GO:0016020	P:phosphate ion transport; P:transmembrane transport; F:inorganic phosphate transmembrane transporter activity; C:membrane
Ahypo007220	probable inorganic phosphate transporter 1-3	189	20	2.99534e-112	88.81	P:GO:0006817; P:GO:0055085; F:GO:0005315; C:GO:0016020	P:phosphate ion transport; P:transmembrane transport; F:inorganic phosphate transmembrane transporter activity; C:membrane
Ahypo007221	probable inorganic phosphate transporter 1-3	128	20	2.54951e-77	92.66	P:GO:0006817; P:GO:0055085; F:GO:0005315; C:GO:0016020	P:phosphate ion transport; P:transmembrane transport; F:inorganic phosphate transmembrane transporter activity; C:membrane
Ahypo007268	ylmG homolog protein 1-2, chloroplastic-like	80	20	2.00764e-30	79.61	P:GO:0010020; P:GO:0090143; C:GO:0016020	P:chloroplast fission; P:nucleoid organization; C:membrane
Ahypo007274	YggT family protein	80	20	1.11396e-31	79.48	P:GO:0010020; P:GO:0090143; C:GO:0016020	P:chloroplast fission; P:nucleoid organization; C:membrane
Ahypo007296	UPF0481 protein At3g47200-like	175	20	3.77109e-17	57.54	C:GO:0016020	C:membrane
Ahypo007541	60S ribosomal protein L36-2-like	110	20	1.83515e-69	95.91	P:GO:0002181; F:GO:0003676; F:GO:0003735; F:GO:0004523; C:GO:0022625	P:cytoplasmic translation; F:nucleic acid binding; F:structural constituent of ribosome; F:RNA-DNA hybrid ribonuclease activity; C:cytosolic large ribosomal subunit
Ahypo007747	alpha-1,3-arabinosyltransferase XAT3-like	393	20	2.25017e-121	64.89	F:GO:0016740; C:GO:0110165	F:transferase activity; C:cellular anatomical entity
Ahypo007817	CO(2)-response secreted protease-like	209	20	2.24474e-60	58.47	F:GO:0008233	F:peptidase activity
Ahypo007876	Transmembrane ascorbate ferrireductase 1	107	20	3.25051e-44	64.31	F:GO:0016491; C:GO:0016020	F:oxidoreductase activity; C:membrane
Ahypo008034	histone 3	76	20	5.7018e-43	96	P:GO:0006334; F:GO:0003677; F:GO:0030527; F:GO:0046982; C:GO:0000786; C:GO:0005576; C:GO:0005654	P:nucleosome assembly; F:DNA binding; F:structural constituent of chromatin; F:protein heterodimerization activity; C:nucleosome; C:extracellular region; C:nucleoplasm
Ahypo008223	Putative pyridoxal phosphate-dependent enzyme, YBL036C type	244	20	7.52975e-144	81.21	F:GO:0016829; F:GO:0030170	F:lyase activity; F:pyridoxal phosphate binding
Ahypo008815	Transmembrane ascorbate ferrireductase 1	107	20	3.25051e-44	64.31	F:GO:0016491; C:GO:0016020	F:oxidoreductase activity; C:membrane
Ahypo008967	SWIM-type domain-containing protein	95	9	1.64551e-17	50.7	F:GO:0008270; F:GO:0046872	F:zinc ion binding; F:metal ion binding
Ahypo009061	Small auxin-up RNA	80	20	3.32916e-15	63.42	P:GO:0009734; F:GO:0005516	P:auxin-activated signaling pathway; F:calmodulin binding
Ahypo009119	protein NRT1/ PTR FAMILY 7.3-like	184	20	7.34298e-96	73.34	P:GO:0006817; P:GO:0055085; F:GO:0022857; C:GO:0016020	P:phosphate ion transport; P:transmembrane transport; F:transmembrane transporter activity; C:membrane
Ahypo009125	ubiquitin-like-specific protease esd4	122	10	8.81302e-29	58.12	P:GO:0006508; F:GO:0008233	P:proteolysis; F:peptidase activity
Ahypo009415	auxin-responsive protein SAUR50-like	79	20	2.93862e-27	64.47	P:GO:0009733	P:response to auxin
Ahypo009797	leucine-rich repeat receptor-like serine/threonine-protein kinase BAM1	165	20	1.6933e-22	62.7	F:GO:0016301	F:kinase activity
Ahypo009799	receptor-like protein 9DC3	218	20	7.36362e-51	63.34	P:GO:0050832; C:GO:0005886; C:GO:0016020	P:defense response to fungus; C:plasma membrane; C:membrane
Ahypo009800	probable LRR receptor-like serine/threonine-protein kinase At3g47570	177	20	6.43921e-24	60.57	F:GO:0016301	F:kinase activity
Ahypo009805	kinase RLK-Pelle-LRR-XII-1 family	127	20	1.98135e-21	60.35	F:GO:0016301; F:GO:0097159	F:kinase activity; F:organic cyclic compound binding
Ahypo009810	leucine-rich repeat receptor-like serine/threonine-protein kinase BAM1	230	20	3.10736e-26	61.74	F:GO:0016301	F:kinase activity
Ahypo009812	receptor-like protein 12	214	20	1.90735e-49	61.97	P:GO:0050832; C:GO:0005886; C:GO:0016020	P:defense response to fungus; C:plasma membrane; C:membrane
Ahypo009813	receptor-like protein 12	214	20	1.90735e-49	61.97	P:GO:0050832; C:GO:0005886; C:GO:0016020	P:defense response to fungus; C:plasma membrane; C:membrane
Ahypo009853	ATP synthase CF0 C subunit	81	20	3.76042e-47	95.46	P:GO:0015986; P:GO:1902600; F:GO:0008289; F:GO:0016787; F:GO:0046933; C:GO:0009535; C:GO:0031676; C:GO:0031966; C:GO:0045263	P:proton motive force-driven ATP synthesis; P:proton transmembrane transport; F:lipid binding; F:hydrolase activity; F:proton-transporting ATP synthase activity, rotational mechanism; C:chloroplast thylakoid membrane; C:plasma membrane-derived thylakoid membrane; C:mitochondrial membrane; C:proton-transporting ATP synthase complex, coupling factor F(o)
Ahypo009905	splicing factor suppressor of white-apricot homolog	94	7	1.85799e-24	71.36	P:GO:0006396; F:GO:0003723	P:RNA processing; F:RNA binding
Ahypo010054	putative peroxidase	297	20	4.78359e-44	55.06	C:GO:0110165	C:cellular anatomical entity
Ahypo010121	zinc finger BED domain-containing protein RICESLEEPER 2-like	127	6	4.49691e-13	60.28	F:GO:0005488	F:binding
Ahypo010227	HDAC2 deacetylase	77	20	3.82513e-09	70.9	P:GO:0006325; F:GO:0016787	P:chromatin organization; F:hydrolase activity
Ahypo010294	UPF0481 protein At3g47200-like	297	20	3.99274e-25	53.62	C:GO:0016020	C:membrane
Ahypo010579	ankyrin repeat-containing protein At3g12360-like isoform X1	170	20	1.15186e-57	70.05	C:GO:0016020	C:membrane
Ahypo011384	zinc finger BED domain-containing protein RICESLEEPER 2-like	191	20	1.02885e-44	58.41	F:GO:0005488	F:binding
Ahypo011693	gibberellin-regulated protein 9	114	20	1.07063e-36	63.6	P:GO:0009740; C:GO:0005576	P:gibberellic acid mediated signaling pathway; C:extracellular region
Ahypo011735	polygalacturonase-like	212	20	1.79182e-33	70.34	P:GO:0005975; F:GO:0004650	P:carbohydrate metabolic process; F:polygalacturonase activity
Ahypo011848	leucine-rich repeat extensin-like protein 4	375	20	2.50443e-164	74.13	C:GO:0005622	C:intracellular anatomical structure
Ahypo011859	MLO-like protein 1	126	20	1.44821e-33	62.17	P:GO:0006952; P:GO:0009607; F:GO:0005516; C:GO:0016020	P:defense response; P:response to biotic stimulus; F:calmodulin binding; C:membrane
Ahypo012072	G-type lectin S-receptor-like serine/threonine-protein kinase LECRK4	151	20	4.00906e-32	55.55	F:GO:0016301	F:kinase activity
Ahypo012125	scarecrow-like protein 8	130	20	1.90128e-54	72.51	P:GO:0006355; F:GO:0003700; F:GO:0043565; C:GO:0005634	P:regulation of DNA-templated transcription; F:DNA-binding transcription factor activity; F:sequence-specific DNA binding; C:nucleus
Ahypo012141	putative very-long-chain 3-oxoacyl-CoA reductase	317	20	1.8611e-135	75.78	F:GO:0016491	F:oxidoreductase activity
Ahypo012226	NAC domain-containing protein 7	177	20	7.48416e-93	94.42	P:GO:0006355; F:GO:0003677	P:regulation of DNA-templated transcription; F:DNA binding
Ahypo012250	pentatricopeptide repeat-containing protein At3g46790, chloroplastic	136	20	1.4622e-66	71.32	P:GO:0009165; P:GO:0009451; P:GO:0072528; F:GO:0000166; F:GO:0003723; F:GO:0043167; F:GO:0050145; C:GO:0043231	P:nucleotide biosynthetic process; P:RNA modification; P:pyrimidine-containing compound biosynthetic process; F:nucleotide binding; F:RNA binding; F:ion binding; F:nucleoside monophosphate kinase activity; C:intracellular membrane-bounded organelle
Ahypo012254	pentatricopeptide repeat-containing protein At3g46790, chloroplastic	136	20	3.62296e-63	70.9	P:GO:0009165; P:GO:0009451; P:GO:0072528; F:GO:0000166; F:GO:0003723; F:GO:0043167; F:GO:0050145; C:GO:0043231	P:nucleotide biosynthetic process; P:RNA modification; P:pyrimidine-containing compound biosynthetic process; F:nucleotide binding; F:RNA binding; F:ion binding; F:nucleoside monophosphate kinase activity; C:intracellular membrane-bounded organelle
Ahypo012274	putative disease resistance protein RGA3 isoform X1	511	20	1.16727e-34	53.93	P:GO:0006952; P:GO:0051707; F:GO:0043531	P:defense response; P:response to other organism; F:ADP binding
Ahypo012444	RNA polymerase II transcription factor B subunit 5-like	102	11	6.19876e-36	79.91	P:GO:0006294; P:GO:0006367; P:GO:0006508; F:GO:0004176; F:GO:0004252; C:GO:0000439; C:GO:0005675; C:GO:0009532	P:nucleotide-excision repair, preincision complex assembly; P:transcription initiation at RNA polymerase II promoter; P:proteolysis; F:ATP-dependent peptidase activity; F:serine-type endopeptidase activity; C:transcription factor TFIIH core complex; C:transcription factor TFIIH holo complex; C:plastid stroma
Ahypo012704	NADH-plastoquinone oxidoreductase subunit 4L	101	20	1.53752e-50	94.3	P:GO:0019684; P:GO:0042773; F:GO:0048038; F:GO:0050136; C:GO:0005886; C:GO:0009535	P:photosynthesis, light reaction; P:ATP synthesis coupled electron transport; F:quinone binding; F:NADH dehydrogenase (quinone) activity; C:plasma membrane; C:chloroplast thylakoid membrane
Ahypo012819	WAT1-related protein	250	20	4.3307e-63	82.18	P:GO:0055085; F:GO:0022857; C:GO:0016020	P:transmembrane transport; F:transmembrane transporter activity; C:membrane
Ahypo012845	hypothetical protein BVC80_949g27	79	6	3.97438e-25	79.54	P:GO:0016567; F:GO:0046872	P:protein ubiquitination; F:metal ion binding
Ahypo013028	CLAVATA3/ESR (CLE)-related protein 41	119	7	1.55932e-10	59.1	P:GO:0010087; P:GO:0010089; F:GO:0033612; C:GO:0016020	P:phloem or xylem histogenesis; P:xylem development; F:receptor serine/threonine kinase binding; C:membrane
Ahypo013167	GDSL esterase/lipase At1g29670-like	211	20	6.31486e-31	73.2	F:GO:0016787	F:hydrolase activity
Ahypo013201	probable serine/threonine-protein kinase PBL7	249	20	1.36732e-34	75.34	P:GO:0016310; F:GO:0004674; F:GO:0005524	P:phosphorylation; F:protein serine/threonine kinase activity; F:ATP binding
Ahypo013221	EPIDERMAL PATTERNING FACTOR-like protein 6	73	20	1.75957e-32	78.81	P:GO:0010052; C:GO:0005576; C:GO:0016020	P:guard cell differentiation; C:extracellular region; C:membrane
Ahypo013574	putative ribonuclease h protein	147	20	2.51716e-18	54.7	F:GO:0003676; F:GO:0003824; F:GO:0004523	F:nucleic acid binding; F:catalytic activity; F:RNA-DNA hybrid ribonuclease activity
Ahypo013912	protein FAR1-RELATED SEQUENCE 5-like	267	20	3.73852e-21	54.18	P:GO:0006355; F:GO:0008270; F:GO:0043565; F:GO:0046872; C:GO:0005634	P:regulation of DNA-templated transcription; F:zinc ion binding; F:sequence-specific DNA binding; F:metal ion binding; C:nucleus
Ahypo013992	protein transport protein SEC13-like B	153	20	1.95457e-88	83.58	P:GO:0006606; P:GO:0051028; P:GO:0090114; F:GO:0005198; C:GO:0005783; C:GO:0005794; C:GO:0030127; C:GO:0031080	P:protein import into nucleus; P:mRNA transport; P:COPII-coated vesicle budding; F:structural molecule activity; C:endoplasmic reticulum; C:Golgi apparatus; C:COPII vesicle coat; C:nuclear pore outer ring
Ahypo013993	protein transport protein SEC13-like B	159	20	3.88003e-90	83.64	P:GO:0006606; P:GO:0051028; P:GO:0090114; F:GO:0005198; C:GO:0005783; C:GO:0005794; C:GO:0030127; C:GO:0031080	P:protein import into nucleus; P:mRNA transport; P:COPII-coated vesicle budding; F:structural molecule activity; C:endoplasmic reticulum; C:Golgi apparatus; C:COPII vesicle coat; C:nuclear pore outer ring
Ahypo014006	protein FAR1-RELATED SEQUENCE 5-like	112	20	1.08814e-17	51.97	P:GO:0006355; F:GO:0008270; F:GO:0046872; C:GO:0005634	P:regulation of DNA-templated transcription; F:zinc ion binding; F:metal ion binding; C:nucleus
Ahypo014158	protein FAR1-RELATED SEQUENCE 5-like	254	20	1.29474e-23	54.72	P:GO:0006355; F:GO:0008270; F:GO:0043565; F:GO:0046872; C:GO:0005634	P:regulation of DNA-templated transcription; F:zinc ion binding; F:sequence-specific DNA binding; F:metal ion binding; C:nucleus
Ahypo014416	60S ribosomal protein L5	234	20	2.92382e-136	72.14	P:GO:0000027; P:GO:0006412; P:GO:1905392; F:GO:0003735; F:GO:0008097; C:GO:0022625; C:GO:0031981	P:ribosomal large subunit assembly; P:translation; P:plant organ morphogenesis; F:structural constituent of ribosome; F:5S rRNA binding; C:cytosolic large ribosomal subunit; C:nuclear lumen
Ahypo014618	hypothetical protein CJ030_MR3G007314	120	1	0.000642168	41.61	C:GO:0016020	C:membrane
Ahypo014899	HDAC2 deacetylase	77	20	3.82513e-09	70.9	P:GO:0006325; F:GO:0016787	P:chromatin organization; F:hydrolase activity
Ahypo014912	Protein NRT1/ PTR FAMILY 5.5	86	20	6.37666e-20	62.99	P:GO:0006810	P:transport
Ahypo014926	putative receptor protein kinase ZmPK1	242	20	1.82198e-105	75.31	P:GO:0016310; P:GO:0048544; F:GO:0004674; F:GO:0005524; F:GO:0106310; C:GO:0016020	P:phosphorylation; P:recognition of pollen; F:protein serine/threonine kinase activity; F:ATP binding; F:protein serine kinase activity; C:membrane
Ahypo014982	glucan endo-1,3-beta-glucosidase 1	154	20	6.64901e-49	77.43	P:GO:0005975; F:GO:0042973	P:carbohydrate metabolic process; F:glucan endo-1,3-beta-D-glucosidase activity
Ahypo015049	cysteine-rich receptor-like protein kinase 10	255	20	5.16169e-31	50.37	P:GO:0016310; F:GO:0000166; F:GO:0004672; F:GO:0004674; F:GO:0005524; F:GO:0016301; F:GO:0016740; C:GO:0016020	P:phosphorylation; F:nucleotide binding; F:protein kinase activity; F:protein serine/threonine kinase activity; F:ATP binding; F:kinase activity; F:transferase activity; C:membrane
Ahypo015064	cysteine-rich receptor-like protein kinase 10 isoform X1	347	20	1.64265e-61	57.76	F:GO:0016740	F:transferase activity
Ahypo015065	cysteine-rich receptor-like protein kinase 10 isoform X1	279	20	6.52987e-63	58.94	F:GO:0016740	F:transferase activity
Ahypo015067	cysteine-rich receptor-like protein kinase 10 isoform X1	279	20	6.32002e-77	60.85	F:GO:0016740	F:transferase activity
Ahypo015077	putative serine/threonine-protein kinase	217	20	1.80821e-34	71.64	P:GO:0016310; F:GO:0004674; F:GO:0005524	P:phosphorylation; F:protein serine/threonine kinase activity; F:ATP binding
Ahypo015419	hypothetical chloroplast RF21	127	20	1.08263e-55	94.94	F:GO:0005524; F:GO:0016887; C:GO:0009570; C:GO:0016020	F:ATP binding; F:ATP hydrolysis activity; C:chloroplast stroma; C:membrane
Ahypo015425	Ycf2	183	20	5.32058e-112	92.51	F:GO:0005524; F:GO:0016887; C:GO:0009570; C:GO:0016020	F:ATP binding; F:ATP hydrolysis activity; C:chloroplast stroma; C:membrane
Ahypo015432	maturase K	494	20	0	88.71	P:GO:0006397; P:GO:0008033; P:GO:0008380; F:GO:0003723; C:GO:0009507	P:mRNA processing; P:tRNA processing; P:RNA splicing; F:RNA binding; C:chloroplast
Ahypo015440	ATP synthase CF0 C subunit	81	20	3.76042e-47	95.46	P:GO:0015986; P:GO:1902600; F:GO:0008289; F:GO:0016787; F:GO:0046933; C:GO:0009535; C:GO:0031676; C:GO:0031966; C:GO:0045263	P:proton motive force-driven ATP synthesis; P:proton transmembrane transport; F:lipid binding; F:hydrolase activity; F:proton-transporting ATP synthase activity, rotational mechanism; C:chloroplast thylakoid membrane; C:plasma membrane-derived thylakoid membrane; C:mitochondrial membrane; C:proton-transporting ATP synthase complex, coupling factor F(o)
Ahypo015473	DNA polymerase	869	20	0	58.06	P:GO:0006259; P:GO:0009059; F:GO:0003676; F:GO:0016779	P:DNA metabolic process; P:macromolecule biosynthetic process; F:nucleic acid binding; F:nucleotidyltransferase activity
Ahypo015475	putative RNA polymerase	183	3	6.93194e-29	55.63	P:GO:0006351; F:GO:0003677; F:GO:0003899; F:GO:0016740; F:GO:0016779; C:GO:0000428; C:GO:0005739	P:DNA-templated transcription; F:DNA binding; F:DNA-directed 5'-3' RNA polymerase activity; F:transferase activity; F:nucleotidyltransferase activity; C:DNA-directed RNA polymerase complex; C:mitochondrion
Ahypo015491	ATPase subunit 6	239	20	4.37909e-148	91.13	P:GO:0015986; P:GO:1902600; F:GO:0015078; C:GO:0005743; C:GO:0045263	P:proton motive force-driven ATP synthesis; P:proton transmembrane transport; F:proton transmembrane transporter activity; C:mitochondrial inner membrane; C:proton-transporting ATP synthase complex, coupling factor F(o)
Ahypo015508	ATPase subunit 8	159	20	3.6149e-110	89.47	P:GO:0015986; P:GO:1902600; F:GO:0046933; F:GO:0046961; C:GO:0031966; C:GO:0045263	P:proton motive force-driven ATP synthesis; P:proton transmembrane transport; F:proton-transporting ATP synthase activity, rotational mechanism; F:proton-transporting ATPase activity, rotational mechanism; C:mitochondrial membrane; C:proton-transporting ATP synthase complex, coupling factor F(o)
Ahypo015518	cytochrome c biogenesis B	172	15	1.05984e-99	78.91	P:GO:0015886; P:GO:0017004; F:GO:0015232; C:GO:0005739; C:GO:0016020	P:heme transport; P:cytochrome complex assembly; F:heme transmembrane transporter activity; C:mitochondrion; C:membrane
Ahypo015519	DNA polymerase	853	20	0	58.03	P:GO:0006259; P:GO:0009059; F:GO:0003676; F:GO:0016779	P:DNA metabolic process; P:macromolecule biosynthetic process; F:nucleic acid binding; F:nucleotidyltransferase activity
Ahypo015524	ribosomal protein S2	125	20	1.60114e-69	95.44	P:GO:0006412; F:GO:0003735; C:GO:0009507; C:GO:0015935	P:translation; F:structural constituent of ribosome; C:chloroplast; C:small ribosomal subunit
Ahypo015533	ribosomal protein S4	173	5	1.28484e-34	69.05	P:GO:0006091; P:GO:0046034; F:GO:0000166; C:GO:0005737; C:GO:0016020; C:GO:0043231	P:generation of precursor metabolites and energy; P:ATP metabolic process; F:nucleotide binding; C:cytoplasm; C:membrane; C:intracellular membrane-bounded organelle
Ahypo015537	uncharacterized protein AT2G07599	71	2	2.39708e-37	87.86	C:GO:0005739	C:mitochondrion
Ahypo015539	ribosomal protein S4	173	5	1.28484e-34	69.05	P:GO:0006091; P:GO:0046034; F:GO:0000166; C:GO:0005737; C:GO:0016020; C:GO:0043231	P:generation of precursor metabolites and energy; P:ATP metabolic process; F:nucleotide binding; C:cytoplasm; C:membrane; C:intracellular membrane-bounded organelle
Ahypo015543	uncharacterized protein AT2G07599	71	2	2.39708e-37	87.86	C:GO:0005739	C:mitochondrion
Ahypo015617	ribosomal protein S4	102	20	1.97347e-66	93.63	P:GO:0006412; F:GO:0003735; F:GO:0019843; C:GO:0009507; C:GO:0015935	P:translation; F:structural constituent of ribosome; F:rRNA binding; C:chloroplast; C:small ribosomal subunit
Ahypo015620	ribosomal protein S4	103	20	1.91916e-65	87.04	P:GO:0006412; F:GO:0003735; F:GO:0019843; C:GO:0009507; C:GO:0015935	P:translation; F:structural constituent of ribosome; F:rRNA binding; C:chloroplast; C:small ribosomal subunit
Ahypo015632	protein FAR1-RELATED SEQUENCE 5-like	266	20	1.62912e-21	50.32	P:GO:0006355; F:GO:0008270; F:GO:0046872; C:GO:0005634	P:regulation of DNA-templated transcription; F:zinc ion binding; F:metal ion binding; C:nucleus
Ahypo015752	probable WRKY transcription factor 31	634	20	2.00971e-82	53.22	P:GO:0006355; F:GO:0003677; F:GO:0003700; F:GO:0043565; C:GO:0005634	P:regulation of DNA-templated transcription; F:DNA binding; F:DNA-binding transcription factor activity; F:sequence-specific DNA binding; C:nucleus
Ahypo015760	transcription factor PRE2	79	20	5.52139e-29	72.22	P:GO:0006355; P:GO:0040008; F:GO:0046983; C:GO:0005634	P:regulation of DNA-templated transcription; P:regulation of growth; F:protein dimerization activity; C:nucleus
Ahypo016062	photosystem II protein D1	70	20	2.57682e-36	94.57	P:GO:0009635; P:GO:0009772; F:GO:0005506; F:GO:0010242; F:GO:0016168; F:GO:0016682; F:GO:0045156; C:GO:0009523; C:GO:0009535	P:response to herbicide; P:photosynthetic electron transport in photosystem II; F:iron ion binding; F:oxygen evolving activity; F:chlorophyll binding; F:oxidoreductase activity, acting on diphenols and related substances as donors, oxygen as acceptor; F:electron transporter, transferring electrons within the cyclic electron transport pathway of photosynthesis activity; C:photosystem II; C:chlorop…
Ahypo016063	eukaryotic initiation factor 4A-9	328	20	0	89.14	P:GO:0002183; F:GO:0003723; F:GO:0003724; F:GO:0003743; F:GO:0005524; F:GO:0016787; C:GO:0009507; C:GO:0010494; C:GO:0016020	P:cytoplasmic translational initiation; F:RNA binding; F:RNA helicase activity; F:translation initiation factor activity; F:ATP binding; F:hydrolase activity; C:chloroplast; C:cytoplasmic stress granule; C:membrane
Ahypo016350	eukaryotic initiation factor 4A-9	324	20	0	81.71	P:GO:0002183; F:GO:0003723; F:GO:0003724; F:GO:0003743; F:GO:0005524; F:GO:0016787; C:GO:0009507; C:GO:0010494; C:GO:0016020	P:cytoplasmic translational initiation; F:RNA binding; F:RNA helicase activity; F:translation initiation factor activity; F:ATP binding; F:hydrolase activity; C:chloroplast; C:cytoplasmic stress granule; C:membrane
Ahypo016462	serine/arginine-rich SC35-like splicing factor SCL30 isoform X1	97	20	9.11049e-27	78	F:GO:0003723	F:RNA binding
Ahypo016633	putative disease resistance protein RGA3 isoform X1	322	20	9.81964e-28	49.65	P:GO:0006952; P:GO:0051707; P:GO:0098542; F:GO:0000166; F:GO:0005524; F:GO:0043531	P:defense response; P:response to other organism; P:defense response to other organism; F:nucleotide binding; F:ATP binding; F:ADP binding
Ahypo016760	Transmembrane ascorbate ferrireductase 1	107	20	3.25051e-44	64.31	F:GO:0016491; C:GO:0016020	F:oxidoreductase activity; C:membrane
Ahypo016768	signal peptidase complex catalytic subunit SEC11A-like	107	20	1.74627e-41	78.61	P:GO:0006004; P:GO:0006465; F:GO:0004252; F:GO:0016740; C:GO:0005787	P:fucose metabolic process; P:signal peptide processing; F:serine-type endopeptidase activity; F:transferase activity; C:signal peptidase complex
Ahypo017061	GDSL esterase/lipase	385	20	1.60417e-135	66.23	P:GO:0043170; P:GO:0045492; P:GO:0071554; F:GO:0016788; C:GO:0000139; C:GO:0016020	P:macromolecule metabolic process; P:xylan biosynthetic process; P:cell wall organization or biogenesis; F:hydrolase activity, acting on ester bonds; C:Golgi membrane; C:membrane
Ahypo017314	putative disease resistance protein RGA4	211	20	1.02943e-31	51.76	P:GO:0006952; P:GO:0051707; P:GO:0098542; F:GO:0000166; F:GO:0005524; F:GO:0016787; F:GO:0043531	P:defense response; P:response to other organism; P:defense response to other organism; F:nucleotide binding; F:ATP binding; F:hydrolase activity; F:ADP binding
Ahypo017469	truncated transcription factor CAULIFLOWER A-like	163	20	7.87473e-42	61.69	P:GO:0006355; P:GO:0032501; P:GO:0048856; F:GO:0000976	P:regulation of DNA-templated transcription; P:multicellular organismal process; P:anatomical structure development; F:transcription cis-regulatory region binding
Ahypo017506	respiratory burst oxidase homolog protein A	226	20	1.80943e-72	70.78	P:GO:0098869; F:GO:0004601; F:GO:0005509; F:GO:0050664; C:GO:0016020	P:cellular oxidant detoxification; F:peroxidase activity; F:calcium ion binding; F:oxidoreductase activity, acting on NAD(P)H, oxygen as acceptor; C:membrane
Ahypo017823	serine/threonine-protein kinase STY13-like	274	20	5.03489e-104	69.97	F:GO:0004672	F:protein kinase activity
Ahypo017929	YggT family protein	81	20	1.91774e-30	79.34	P:GO:0010020; P:GO:0090143; C:GO:0016020	P:chloroplast fission; P:nucleoid organization; C:membrane
Ahypo018022	putative disease resistance RPP13-like protein 1	259	20	3.74625e-52	60.65	P:GO:0006952; P:GO:0051707; F:GO:0043531	P:defense response; P:response to other organism; F:ADP binding
Ahypo018073	probable WRKY transcription factor 53	149	20	7.0575e-36	59.65	F:GO:0003677	F:DNA binding
Ahypo018074	probable WRKY transcription factor 53	149	20	7.0575e-36	59.65	F:GO:0003677	F:DNA binding
Ahypo018203	mitochondrial import inner membrane translocase subunit Tim13	89	20	4.80119e-37	73.2	P:GO:0015031; C:GO:0005743	P:protein transport; C:mitochondrial inner membrane
Ahypo018414	proteinase inhibitor I precursor	74	20	4.96979e-14	60.18	P:GO:0009611; F:GO:0004867; F:GO:0030414	P:response to wounding; F:serine-type endopeptidase inhibitor activity; F:peptidase inhibitor activity
Ahypo018879	RING-H2 finger protein ATL70	161	20	1.83626e-55	62.37	C:GO:0016020	C:membrane
Ahypo019054	PREDICTED: uncharacterized protein LOC105977800	71	3	1.04596e-34	72.17	C:GO:0016020	C:membrane
Ahypo019064	ATP-dependent DNA helicase PIF1-like	76	20	1.96532e-22	64.49	P:GO:0006259; F:GO:0016787; F:GO:0097159; F:GO:0140657	P:DNA metabolic process; F:hydrolase activity; F:organic cyclic compound binding; F:ATP-dependent activity
Ahypo019165	reactive oxygen species modulator 1	87	4	3.88086e-23	72.56	P:GO:0030150; P:GO:0045039; C:GO:0005744	P:protein import into mitochondrial matrix; P:protein insertion into mitochondrial inner membrane; C:TIM23 mitochondrial import inner membrane translocase complex
Ahypo019240	protein DUF642 L-GALACTONO-1,4-LACTONE-RESPONSIVE GENE 2-like	279	20	2.11926e-138	77.47	C:GO:0016020	C:membrane
Ahypo019329	cytosolic sulfotransferase 12-like	153	20	2.13599e-43	70.03	P:GO:0009812; P:GO:0051923; F:GO:1990135; C:GO:0005737	P:flavonoid metabolic process; P:sulfation; F:flavonoid sulfotransferase activity; C:cytoplasm
Ahypo019397	proteasome subunit beta type-4	137	20	9.73246e-75	73.61	P:GO:0010498; C:GO:0005634; C:GO:0005737; C:GO:0019774	P:proteasomal protein catabolic process; C:nucleus; C:cytoplasm; C:proteasome core complex, beta-subunit complex
Ahypo019398	proteasome subunit beta type-4	137	20	2.16447e-68	71.55	P:GO:0010498; C:GO:0005634; C:GO:0005737; C:GO:0019774	P:proteasomal protein catabolic process; C:nucleus; C:cytoplasm; C:proteasome core complex, beta-subunit complex
Ahypo019444	putative RNA-directed DNA polymerase	350	20	1.63359e-34	53.51	P:GO:0006355; P:GO:0010597; P:GO:0015074; F:GO:0000976; F:GO:0003676	P:regulation of DNA-templated transcription; P:green leaf volatile biosynthetic process; P:DNA integration; F:transcription cis-regulatory region binding; F:nucleic acid binding
Ahypo019474	protein FAR1-RELATED SEQUENCE 5-like	232	20	1.32608e-20	53.89	P:GO:0006355; F:GO:0008270; F:GO:0046872; C:GO:0005634	P:regulation of DNA-templated transcription; F:zinc ion binding; F:metal ion binding; C:nucleus
Ahypo019551	AUGMIN subunit 1	120	14	2.13131e-44	84.38	P:GO:0051225; P:GO:0051301; C:GO:0005819; C:GO:0005829; C:GO:0005874; C:GO:0016020; C:GO:0070652	P:spindle assembly; P:cell division; C:spindle; C:cytosol; C:microtubule; C:membrane; C:HAUS complex
Ahypo019573	60S ribosomal protein L36-2-like	110	20	1.83515e-69	95.91	P:GO:0002181; F:GO:0003676; F:GO:0003735; F:GO:0004523; C:GO:0022625	P:cytoplasmic translation; F:nucleic acid binding; F:structural constituent of ribosome; F:RNA-DNA hybrid ribonuclease activity; C:cytosolic large ribosomal subunit
Ahypo019765	C-5 sterol desaturase	162	20	1.11985e-28	62.17	P:GO:0016126; F:GO:0000248	P:sterol biosynthetic process; F:C-5 sterol desaturase activity
Ahypo020440	protein FAR1-RELATED SEQUENCE 5-like	116	20	1.21265e-61	64.97	P:GO:0006355; P:GO:0016310; F:GO:0008270; F:GO:0016301; F:GO:0046872; C:GO:0005634	P:regulation of DNA-templated transcription; P:phosphorylation; F:zinc ion binding; F:kinase activity; F:metal ion binding; C:nucleus
Ahypo020465	cysteine-rich and transmembrane domain-containing protein A	70	5	2.75053e-08	67.02	C:GO:0005886; C:GO:0016020	C:plasma membrane; C:membrane
Ahypo020721	ulp1 protease family, C-terminal catalytic domain-containing protein	127	8	8.73356e-30	58.97	P:GO:0006508; F:GO:0008233	P:proteolysis; F:peptidase activity
Ahypo020748	DUF1068 domain-containing protein	70	20	2.18706e-21	64.86	C:GO:0016020	C:membrane
Ahypo020754	DUF1068 domain-containing protein	72	20	1.7008e-20	64.72	C:GO:0016020	C:membrane
Ahypo020756	endochitinase EP3-like	83	19	4.62687e-17	60.58	F:GO:0008061	F:chitin binding
Ahypo020758	glycoside hydrolase	148	20	3.43087e-15	45.31	P:GO:0000272; P:GO:0005975; P:GO:0006032; P:GO:0008152; F:GO:0004553; F:GO:0004568; F:GO:0008061; F:GO:0016787; F:GO:0016798; F:GO:0016810; C:GO:0005576	P:polysaccharide catabolic process; P:carbohydrate metabolic process; P:chitin catabolic process; P:metabolic process; F:hydrolase activity, hydrolyzing O-glycosyl compounds; F:chitinase activity; F:chitin binding; F:hydrolase activity; F:hydrolase activity, acting on glycosyl bonds; F:hydrolase activity, acting on carbon-nitrogen (but not peptide) bonds; C:extracellular region
Ahypo020807	putative cellular apoptosis susceptibility protein	140	11	9.82393e-57	71.27	P:GO:0006886; F:GO:0031267; C:GO:0005634; C:GO:0005737	P:intracellular protein transport; F:small GTPase binding; C:nucleus; C:cytoplasm
Ahypo021840	pleiotropic drug resistance protein 2-like isoform X2	123	20	3.71297e-33	72.97	P:GO:0055085; F:GO:0005524; F:GO:0016887; F:GO:0140359; C:GO:0016020	P:transmembrane transport; F:ATP binding; F:ATP hydrolysis activity; F:ABC-type transporter activity; C:membrane
Ahypo022126	putative glutathione transferase	421	20	8.04665e-103	65.08	P:GO:0006979; P:GO:0009407; P:GO:0009414; P:GO:0046686; F:GO:0016740; F:GO:0043295; F:GO:2001147; C:GO:0005737	P:response to oxidative stress; P:toxin catabolic process; P:response to water deprivation; P:response to cadmium ion; F:transferase activity; F:glutathione binding; F:camalexin binding; C:cytoplasm
Ahypo022205	probable serine/threonine-protein kinase PBL7 isoform X2	162	20	4.00086e-21	69.45	F:GO:0000166; F:GO:0004672	F:nucleotide binding; F:protein kinase activity
Ahypo022460	maturase K	83	20	1.30201e-22	93.2	P:GO:0006397; P:GO:0008033; P:GO:0008380; F:GO:0003723; C:GO:0009507	P:mRNA processing; P:tRNA processing; P:RNA splicing; F:RNA binding; C:chloroplast
Ahypo022643	protein FAR1-RELATED SEQUENCE 5-like	318	20	1.22909e-31	49.82	P:GO:0006355; F:GO:0008270; F:GO:0046872; C:GO:0005634	P:regulation of DNA-templated transcription; F:zinc ion binding; F:metal ion binding; C:nucleus
Ahypo022699	putative glycosyltransferase MJ1607	181	20	1.00497e-43	63.6	F:GO:0016740; C:GO:0016020	F:transferase activity; C:membrane
Ahypo022965	putative disease resistance protein RGA3	560	20	2.41394e-89	47	P:GO:0006952; P:GO:0051707; P:GO:0098542; F:GO:0043531	P:defense response; P:response to other organism; P:defense response to other organism; F:ADP binding
Ahypo023178	Geraniol 8-hydroxylase	275	20	0	69.69	F:GO:0004497; F:GO:0005506; F:GO:0016705; F:GO:0020037	F:monooxygenase activity; F:iron ion binding; F:oxidoreductase activity, acting on paired donors, with incorporation or reduction of molecular oxygen; F:heme binding
Ahypo023499	putative angiotensin-converting enzyme 2	80	20	4.72269e-32	84.05	F:GO:0004180; C:GO:0016020	F:carboxypeptidase activity; C:membrane
Ahypo023543	heavy metal-associated isoprenylated plant protein 5-like isoform X2	108	20	1.58015e-10	65.17	P:GO:0050896; P:GO:0070475; F:GO:0046872; F:GO:0070042	P:response to stimulus; P:rRNA base methylation; F:metal ion binding; F:rRNA (uridine-N3-)-methyltransferase activity
Ahypo023559	protein EPIDERMAL PATTERNING FACTOR 1	71	20	9.42855e-30	75.61	P:GO:0010052; C:GO:0005576; C:GO:0016020	P:guard cell differentiation; C:extracellular region; C:membrane
Ahypo023586	Small auxin-up RNA	85	20	6.12506e-08	63.73	P:GO:0009733	P:response to auxin
Ahypo023592	protein FAR1-RELATED SEQUENCE 5-like	283	20	2.07496e-29	52.81	P:GO:0006355; F:GO:0008270; F:GO:0043565; F:GO:0046872; C:GO:0005634	P:regulation of DNA-templated transcription; F:zinc ion binding; F:sequence-specific DNA binding; F:metal ion binding; C:nucleus
Ahypo023642	putative gibberellin regulated protein	100	20	2.38957e-33	70.67	P:GO:0009740; C:GO:0005576	P:gibberellic acid mediated signaling pathway; C:extracellular region
Ahypo023713	Expansin-A11 protein	146	20	3.30376e-77	86.32	P:GO:0009653; P:GO:0009664; C:GO:0005576; C:GO:0016020	P:anatomical structure morphogenesis; P:plant-type cell wall organization; C:extracellular region; C:membrane
Ahypo023787	protein FAR1-RELATED SEQUENCE 5-like	162	20	6.0362e-17	53.14	P:GO:0006355; F:GO:0008270; F:GO:0043565; F:GO:0046872; C:GO:0005634	P:regulation of DNA-templated transcription; F:zinc ion binding; F:sequence-specific DNA binding; F:metal ion binding; C:nucleus
Ahypo023822	Golgi SNAP receptor complex member 1-1	144	9	3.49613e-17	75.94	P:GO:0006888; P:GO:0015031; C:GO:0000139; C:GO:0005801	P:endoplasmic reticulum to Golgi vesicle-mediated transport; P:protein transport; C:Golgi membrane; C:cis-Golgi network
Ahypo023827	Golgi SNAP receptor complex member 1-1	144	9	3.49613e-17	75.94	P:GO:0006888; P:GO:0015031; C:GO:0000139; C:GO:0005801	P:endoplasmic reticulum to Golgi vesicle-mediated transport; P:protein transport; C:Golgi membrane; C:cis-Golgi network

## Sheet: A. tuberculatus
Supplementary Table S3. Gene Ontology (GO) annotation of A. tuberculatus ortholog genes.
SeqName	Description	Length	#Hits	e-Value	sim mean	GO IDs	GO Names
Atube000034	E3 ubiquitin-protein ligase RSL1-like isoform X1	549	20	0	65.43	P:GO:0019538; F:GO:0004842; F:GO:0046872	P:protein metabolic process; F:ubiquitin-protein transferase activity; F:metal ion binding
Atube000038	ascorbate peroxidase	146	20	3.24142e-94	91.92	P:GO:0000302; P:GO:0034599; P:GO:0042744; P:GO:0098869; F:GO:0016688; F:GO:0020037; F:GO:0046872; F:GO:0140825; C:GO:0005829; C:GO:0009507	P:response to reactive oxygen species; P:cellular response to oxidative stress; P:hydrogen peroxide catabolic process; P:cellular oxidant detoxification; F:L-ascorbate peroxidase activity; F:heme binding; F:metal ion binding; F:lactoperoxidase activity; C:cytosol; C:chloroplast
Atube000039	L-ascorbate peroxidase 2, cytosolic	87	20	1.82584e-48	90.43	P:GO:0000302; P:GO:0034599; P:GO:0042744; P:GO:0098869; F:GO:0016688; F:GO:0020037; F:GO:0046872; F:GO:0140825; C:GO:0005829; C:GO:0009507	P:response to reactive oxygen species; P:cellular response to oxidative stress; P:hydrogen peroxide catabolic process; P:cellular oxidant detoxification; F:L-ascorbate peroxidase activity; F:heme binding; F:metal ion binding; F:lactoperoxidase activity; C:cytosol; C:chloroplast
Atube000149	perakine reductase-like isoform X1	388	20	0	79.48	F:GO:0004033; C:GO:0005737	F:aldo-keto reductase (NADP) activity; C:cytoplasm
Atube000194	ascorbate peroxidase	146	20	3.25191e-95	92.51	P:GO:0000302; P:GO:0034599; P:GO:0042744; P:GO:0098869; F:GO:0016688; F:GO:0020037; F:GO:0046872; F:GO:0140825; C:GO:0005829; C:GO:0009507	P:response to reactive oxygen species; P:cellular response to oxidative stress; P:hydrogen peroxide catabolic process; P:cellular oxidant detoxification; F:L-ascorbate peroxidase activity; F:heme binding; F:metal ion binding; F:lactoperoxidase activity; C:cytosol; C:chloroplast
Atube000195	L-ascorbate peroxidase 2, cytosolic	87	20	1.22088e-49	91.59	P:GO:0000302; P:GO:0034599; P:GO:0042744; P:GO:0098869; F:GO:0016688; F:GO:0020037; F:GO:0046872; F:GO:0140825; C:GO:0005829; C:GO:0009507	P:response to reactive oxygen species; P:cellular response to oxidative stress; P:hydrogen peroxide catabolic process; P:cellular oxidant detoxification; F:L-ascorbate peroxidase activity; F:heme binding; F:metal ion binding; F:lactoperoxidase activity; C:cytosol; C:chloroplast
Atube000209	putative pentatricopeptide repeat-containing protein	257	20	1.55926e-116	78.46	C:GO:0016020	C:membrane
Atube000211	UDP-xylose transporter 3-like	348	20	0	83.49	P:GO:0015790; F:GO:0005464; F:GO:0015297; C:GO:0005794; C:GO:0016020	P:UDP-xylose transmembrane transport; F:UDP-xylose transmembrane transporter activity; F:antiporter activity; C:Golgi apparatus; C:membrane
Atube000248	E3 ubiquitin-protein ligase RZFP34	265	20	1.21129e-118	75.56	P:GO:0006511; P:GO:0016567; F:GO:0016874; F:GO:0046872; F:GO:0061630; C:GO:0005634	P:ubiquitin-dependent protein catabolic process; P:protein ubiquitination; F:ligase activity; F:metal ion binding; F:ubiquitin protein ligase activity; C:nucleus
Atube000338	ADP,ATP carrier protein 3, mitochondrial	125	20	7.28417e-38	65.47	P:GO:0140021; P:GO:1990544; F:GO:0005471; C:GO:0005743	P:mitochondrial ADP transmembrane transport; P:mitochondrial ATP transmembrane transport; F:ATP:ADP antiporter activity; C:mitochondrial inner membrane
Atube000438	elongation of fatty acids protein 3-like	279	20	2.40775e-117	67.54	P:GO:0006633; F:GO:0009922; C:GO:0016020	P:fatty acid biosynthetic process; F:fatty acid elongase activity; C:membrane
Atube000536	kinesin-like protein KIN-13A	94	14	1.95917e-20	76.85	P:GO:0007017; F:GO:0000166; F:GO:0003774; C:GO:0043229	P:microtubule-based process; F:nucleotide binding; F:cytoskeletal motor activity; C:intracellular organelle
Atube000573	Protein early flowering 3	419	11	1.97434e-09	45.62	P:GO:2000028; F:GO:0030246	P:regulation of photoperiodism, flowering; F:carbohydrate binding
Atube000574	serine/arginine-rich splicing factor 2	89	20	1.79803e-11	58.58	F:GO:0003676; C:GO:0005634	F:nucleic acid binding; C:nucleus
Atube000704	replication protein A 70 kDa DNA-binding subunit B-like	136	8	7.68815e-17	51.84	P:GO:0000723; P:GO:0006260; P:GO:0006281; P:GO:0006310; P:GO:0006974; P:GO:0032508; F:GO:0000166; F:GO:0003677; F:GO:0003678; F:GO:0004386; F:GO:0005524; F:GO:0016787; F:GO:0046872; C:GO:0005634	P:telomere maintenance; P:DNA replication; P:DNA repair; P:DNA recombination; P:DNA damage response; P:DNA duplex unwinding; F:nucleotide binding; F:DNA binding; F:DNA helicase activity; F:helicase activity; F:ATP binding; F:hydrolase activity; F:metal ion binding; C:nucleus
Atube000705	putative replication factor A protein	240	20	4.51935e-45	44.44	P:GO:0006259	P:DNA metabolic process
Atube000781	inositol-tetrakisphosphate 1-kinase 3-like	70	20	4.63962e-17	83.71	P:GO:0009611; P:GO:0016310; P:GO:0032957; F:GO:0000287; F:GO:0005524; F:GO:0047325; F:GO:0052725; F:GO:0052726	P:response to wounding; P:phosphorylation; P:inositol trisphosphate metabolic process; F:magnesium ion binding; F:ATP binding; F:inositol tetrakisphosphate 1-kinase activity; F:inositol-1,3,4-trisphosphate 6-kinase activity; F:inositol-1,3,4-trisphosphate 5-kinase activity
Atube000786	myb-like protein X	100	20	1.78821e-26	69.29	P:GO:0006810; P:GO:0009987	P:transport; P:cellular process
Atube000818	serine/arginine-rich splicing factor 2	342	20	7.11908e-09	55.83	P:GO:0000381; P:GO:0000398; F:GO:0003676; F:GO:0003723; F:GO:0036002; C:GO:0005634; C:GO:0005681; C:GO:0016607	P:regulation of alternative mRNA splicing, via spliceosome; P:mRNA splicing, via spliceosome; F:nucleic acid binding; F:RNA binding; F:pre-mRNA binding; C:nucleus; C:spliceosomal complex; C:nuclear speck
Atube000857	reverse transcriptase domain-containing protein	162	20	2.88128e-20	49.66	F:GO:0003676; F:GO:0004523	F:nucleic acid binding; F:RNA-DNA hybrid ribonuclease activity
Atube000882	HAT transposon superfamily protein	128	20	5.20474e-21	57.04	F:GO:0046983	F:protein dimerization activity
Atube000883	hypothetical protein D1007_22365	92	20	2.12394e-23	60.31	F:GO:0046983	F:protein dimerization activity
Atube000887	hypothetical protein D1007_22365	138	20	6.80017e-24	58.48	F:GO:0046983	F:protein dimerization activity
Atube000914	chaperonin CPN60-2, mitochondrial-like	130	20	7.52717e-25	90.64	P:GO:0042026; F:GO:0005524; F:GO:0140662; C:GO:0005739	P:protein refolding; F:ATP binding; F:ATP-dependent protein folding chaperone; C:mitochondrion
Atube000950	TRANSCRIPTION FACTOR BHLH130	146	6	2.00163e-13	47.37	F:GO:0046983; C:GO:0005634	F:protein dimerization activity; C:nucleus
Atube000966	putative replication factor A protein	196	5	4.35313e-34	47.12	P:GO:0000724; P:GO:0006260; P:GO:0006281; P:GO:0006289; P:GO:0006310; P:GO:0006974; P:GO:0007004; P:GO:0051321; F:GO:0003676; F:GO:0003677; F:GO:0003684; F:GO:0043047; F:GO:0046872; C:GO:0005634; C:GO:0005662	P:double-strand break repair via homologous recombination; P:DNA replication; P:DNA repair; P:nucleotide-excision repair; P:DNA recombination; P:DNA damage response; P:telomere maintenance via telomerase; P:meiotic cell cycle; F:nucleic acid binding; F:DNA binding; F:damaged DNA binding; F:single-stranded telomeric DNA binding; F:metal ion binding; C:nucleus; C:DNA replication factor A complex
Atube000987	beta-adaptin-like protein A	297	20	2.2665e-20	55.21	P:GO:0015074; F:GO:0003676; F:GO:0008270	P:DNA integration; F:nucleic acid binding; F:zinc ion binding
Atube001013	probable ubiquitin-like-specific protease 2A isoform X2	85	13	5.52181e-15	61.19	P:GO:0006508; F:GO:0008233; F:GO:0008234	P:proteolysis; F:peptidase activity; F:cysteine-type peptidase activity
Atube001022	uncharacterized protein LOC110695472	399	20	1.10775e-46	66.48	F:GO:0003676; F:GO:0008270	F:nucleic acid binding; F:zinc ion binding
Atube001027	terpene synthase	78	20	1.4237e-20	65.07	P:GO:0008299; F:GO:0010333; F:GO:0046872	P:isoprenoid biosynthetic process; F:terpene synthase activity; F:metal ion binding
Atube001050	putative Ulp1 protease family catalytic domain, papain-like cysteine peptidase superfamily	218	16	1.28832e-17	47.55	P:GO:0006508; F:GO:0008233; F:GO:0008234; F:GO:0016929; C:GO:0005634; C:GO:0016020	P:proteolysis; F:peptidase activity; F:cysteine-type peptidase activity; F:deSUMOylase activity; C:nucleus; C:membrane
Atube001055	signal recognition particle receptor subunit beta	117	14	7.8588e-15	65.74	C:GO:0005789	C:endoplasmic reticulum membrane
Atube001070	probable DNA helicase MCM9 isoform X4	162	13	1.2056e-26	65.96	F:GO:0000166; F:GO:0003824; F:GO:0140657	F:nucleotide binding; F:catalytic activity; F:ATP-dependent activity
Atube001078	probable DNA helicase MCM9 isoform X4	162	13	1.2056e-26	65.96	F:GO:0000166; F:GO:0003824; F:GO:0140657	F:nucleotide binding; F:catalytic activity; F:ATP-dependent activity
Atube001090	transposon Ty3-I Gag-Pol polyprotein	270	20	3.4606e-07	62.53	P:GO:0015074; F:GO:0003676; F:GO:0004386; F:GO:0008270	P:DNA integration; F:nucleic acid binding; F:helicase activity; F:zinc ion binding
Atube001093	Transposon Ty3-I Gag-Pol polyprotein	252	20	1.04635e-11	69.07	P:GO:0015074; F:GO:0003676; F:GO:0008270	P:DNA integration; F:nucleic acid binding; F:zinc ion binding
Atube001107	putative RNA recognition motif domain, nucleotide-binding alpha-beta plait domain superfamily	469	3	1.88764e-09	50.47	F:GO:0003676; F:GO:0003723	F:nucleic acid binding; F:RNA binding
Atube001114	replication protein A 70 kDa DNA-binding subunit B-like	142	2	8.03382e-09	53.02	P:GO:0009987	P:cellular process
Atube001115	L10-interacting MYB domain-containing protein-like	137	13	2.66695e-09	49.91	P:GO:0006302; P:GO:0006310; F:GO:0003677; C:GO:0005634	P:double-strand break repair; P:DNA recombination; F:DNA binding; C:nucleus
Atube001129	putative RNA recognition motif domain, nucleotide-binding alpha-beta plait domain superfamily	584	16	4.42428e-18	45.01	F:GO:0003676; F:GO:0003723	F:nucleic acid binding; F:RNA binding
Atube001131	UPF0481 protein At3g47200-like	142	20	2.72906e-18	57.84	C:GO:0016020	C:membrane
Atube001145	protein RADIALIS-like 1	80	20	8.86227e-31	86.14	P:GO:0006355; P:GO:0009630; P:GO:0009793; P:GO:0010114; P:GO:0010597; F:GO:0000030; F:GO:0000976; F:GO:0003700; C:GO:0005634; C:GO:0005783; C:GO:0016020	P:regulation of DNA-templated transcription; P:gravitropism; P:embryo development ending in seed dormancy; P:response to red light; P:green leaf volatile biosynthetic process; F:mannosyltransferase activity; F:transcription cis-regulatory region binding; F:DNA-binding transcription factor activity; C:nucleus; C:endoplasmic reticulum; C:membrane
Atube001196	reverse transcriptase domain-containing protein	207	20	4.46282e-23	42.77	F:GO:0003676; F:GO:0003824; F:GO:0004523; F:GO:0008270	F:nucleic acid binding; F:catalytic activity; F:RNA-DNA hybrid ribonuclease activity; F:zinc ion binding
Atube001224	zinc finger BED domain-containing protein RICESLEEPER 2-like	91	20	1.55743e-27	79.95	P:GO:0009791; F:GO:0003677; F:GO:0046872; F:GO:0046983; C:GO:0005634	P:post-embryonic development; F:DNA binding; F:metal ion binding; F:protein dimerization activity; C:nucleus
Atube001229	myb-like protein X	100	20	1.78821e-26	69.29	P:GO:0006810; P:GO:0009987	P:transport; P:cellular process
Atube001233	inositol-tetrakisphosphate 1-kinase 3-like	70	20	4.54638e-17	83.71	P:GO:0009611; P:GO:0016310; P:GO:0032957; F:GO:0000287; F:GO:0005524; F:GO:0047325; F:GO:0052725; F:GO:0052726	P:response to wounding; P:phosphorylation; P:inositol trisphosphate metabolic process; F:magnesium ion binding; F:ATP binding; F:inositol tetrakisphosphate 1-kinase activity; F:inositol-1,3,4-trisphosphate 6-kinase activity; F:inositol-1,3,4-trisphosphate 5-kinase activity
Atube001251	reverse transcriptase domain-containing protein	167	20	3.16661e-19	47.69	F:GO:0003676; F:GO:0004523	F:nucleic acid binding; F:RNA-DNA hybrid ribonuclease activity
Atube001285	serine/arginine-rich splicing factor 2-like	419	20	2.78903e-09	52.39	P:GO:0001732; P:GO:0002183; P:GO:0006412; P:GO:0006413; F:GO:0003676; F:GO:0003723; F:GO:0003743; C:GO:0005737; C:GO:0005852; C:GO:0016282; C:GO:0033290	P:formation of cytoplasmic translation initiation complex; P:cytoplasmic translational initiation; P:translation; P:translational initiation; F:nucleic acid binding; F:RNA binding; F:translation initiation factor activity; C:cytoplasm; C:eukaryotic translation initiation factor 3 complex; C:eukaryotic 43S preinitiation complex; C:eukaryotic 48S preinitiation complex
Atube001290	G patch domain and ankyrin repeat-containing protein 1 homolog	125	20	1.38797e-46	67.37	F:GO:0003676	F:nucleic acid binding
Atube001298	LRR receptor-like serine/threonine-protein kinase GSO1 isoform X1	298	20	3.06072e-30	49.98	P:GO:0006952; P:GO:0007165; P:GO:0050832; F:GO:0008757; F:GO:0043531	P:defense response; P:signal transduction; P:defense response to fungus; F:S-adenosylmethionine-dependent methyltransferase activity; F:ADP binding
Atube001309	disease resistance protein TAO1-like	298	20	8.47435e-30	49.82	P:GO:0006952; P:GO:0007165; P:GO:0050832; P:GO:0051707; F:GO:0008757; F:GO:0043531	P:defense response; P:signal transduction; P:defense response to fungus; P:response to other organism; F:S-adenosylmethionine-dependent methyltransferase activity; F:ADP binding
Atube001318	replication factor A protein 1-like isoform X1	146	20	5.59637e-14	51.25	P:GO:0006259; F:GO:0097159	P:DNA metabolic process; F:organic cyclic compound binding
Atube001347	putative RNA recognition motif domain, nucleotide-binding alpha-beta plait domain superfamily	532	20	8.13249e-13	54.89	P:GO:0000398; F:GO:0003676; F:GO:0003723; C:GO:0016607	P:mRNA splicing, via spliceosome; F:nucleic acid binding; F:RNA binding; C:nuclear speck
Atube001348	putative RNA recognition motif domain, nucleotide-binding alpha-beta plait domain superfamily	275	20	7.26056e-13	55.55	P:GO:0000381; P:GO:0000398; F:GO:0003676; F:GO:0003723; F:GO:0036002; C:GO:0005634; C:GO:0005681; C:GO:0016607; C:GO:1990904	P:regulation of alternative mRNA splicing, via spliceosome; P:mRNA splicing, via spliceosome; F:nucleic acid binding; F:RNA binding; F:pre-mRNA binding; C:nucleus; C:spliceosomal complex; C:nuclear speck; C:ribonucleoprotein complex
Atube001357	sex-lethal homolog isoform X1	85	20	1.6302e-08	60.76	P:GO:0000381; P:GO:0000398; F:GO:0003676; F:GO:0003723; F:GO:0036002; C:GO:0005634; C:GO:0005681; C:GO:0016607; C:GO:1990904	P:regulation of alternative mRNA splicing, via spliceosome; P:mRNA splicing, via spliceosome; F:nucleic acid binding; F:RNA binding; F:pre-mRNA binding; C:nucleus; C:spliceosomal complex; C:nuclear speck; C:ribonucleoprotein complex
Atube001388	Seven-in-absentia protein, sina	213	12	3.03056e-23	50.52	P:GO:0006511; P:GO:0016567; F:GO:0003677; F:GO:0008270; F:GO:0016740; F:GO:0046872; C:GO:0005634; C:GO:0005737	P:ubiquitin-dependent protein catabolic process; P:protein ubiquitination; F:DNA binding; F:zinc ion binding; F:transferase activity; F:metal ion binding; C:nucleus; C:cytoplasm
Atube001400	RNA-binding protein	271	20	8.01601e-12	60.8	F:GO:0003676	F:nucleic acid binding
Atube001414	serine/arginine-rich splicing factor 2-like	153	11	3.30943e-08	56.39	F:GO:0003676; F:GO:0003723	F:nucleic acid binding; F:RNA binding
Atube001436	actin 1	70	20	4.51019e-44	97.86	P:GO:0006909; P:GO:0042221; F:GO:0005524; F:GO:0016787; C:GO:0015629	P:phagocytosis; P:response to chemical; F:ATP binding; F:hydrolase activity; C:actin cytoskeleton
Atube001437	serine/arginine-rich splicing factor SC35-like isoform X1	85	20	3.38613e-08	61.32	P:GO:0000398; P:GO:0015031; F:GO:0003676; F:GO:0003723; F:GO:0003924; F:GO:0005525; F:GO:0046872; C:GO:0016607	P:mRNA splicing, via spliceosome; P:protein transport; F:nucleic acid binding; F:RNA binding; F:GTPase activity; F:GTP binding; F:metal ion binding; C:nuclear speck
Atube001453	protein PLASTID REDOX INSENSITIVE 2, chloroplastic-like	112	11	7.32205e-24	78.17	P:GO:0010468	P:regulation of gene expression
Atube001459	serine/arginine-rich splicing factor SC35-like isoform X1	665	19	1.60866e-09	58.76	P:GO:0000398; F:GO:0003676; F:GO:0003723; C:GO:0016607	P:mRNA splicing, via spliceosome; F:nucleic acid binding; F:RNA binding; C:nuclear speck
Atube001521	sex-lethal homolog isoform X1	592	20	2.03886e-09	52.7	P:GO:0006397; P:GO:0006950; F:GO:0003676; F:GO:0003723; F:GO:0005524; F:GO:0016887; C:GO:0005634; C:GO:0016020; C:GO:1990904	P:mRNA processing; P:response to stress; F:nucleic acid binding; F:RNA binding; F:ATP binding; F:ATP hydrolysis activity; C:nucleus; C:membrane; C:ribonucleoprotein complex
Atube001543	putative Ulp1 protease family catalytic domain, papain-like cysteine peptidase superfamily	179	10	2.20394e-13	50.01	P:GO:0006508; F:GO:0008233; F:GO:0008234; F:GO:0016929; C:GO:0005634; C:GO:0016020	P:proteolysis; F:peptidase activity; F:cysteine-type peptidase activity; F:deSUMOylase activity; C:nucleus; C:membrane
Atube001544	protein FAR1-RELATED SEQUENCE 5-like	230	20	1.39126e-62	47.9	P:GO:0006355; F:GO:0008270; F:GO:0046872; C:GO:0005634	P:regulation of DNA-templated transcription; F:zinc ion binding; F:metal ion binding; C:nucleus
Atube001557	probable splicing factor, arginine/serine-rich 4	103	4	7.66954e-06	64.18	F:GO:0003676; F:GO:0003723	F:nucleic acid binding; F:RNA binding
Atube001574	7-deoxyloganetic acid glucosyltransferase-like	195	20	7.56179e-36	56.59	P:GO:0009718; P:GO:0009813; F:GO:0008194; F:GO:0016740; F:GO:0016757	P:anthocyanin-containing compound biosynthetic process; P:flavonoid biosynthetic process; F:UDP-glycosyltransferase activity; F:transferase activity; F:glycosyltransferase activity
Atube001576	7-deoxyloganetic acid glucosyltransferase-like	198	20	5.53092e-36	56.69	P:GO:0009718; P:GO:0009813; F:GO:0008194; F:GO:0016740; F:GO:0016757	P:anthocyanin-containing compound biosynthetic process; P:flavonoid biosynthetic process; F:UDP-glycosyltransferase activity; F:transferase activity; F:glycosyltransferase activity
Atube001581	reverse transcriptase zinc-binding domain-containing protein	126	8	3.06954e-08	57.81	P:GO:0006278; P:GO:0006412; P:GO:0006413; P:GO:0006417; P:GO:0009615; F:GO:0003723; F:GO:0003743; F:GO:0003964; C:GO:0005634; C:GO:0005737	P:RNA-templated DNA biosynthetic process; P:translation; P:translational initiation; P:regulation of translation; P:response to virus; F:RNA binding; F:translation initiation factor activity; F:RNA-directed DNA polymerase activity; C:nucleus; C:cytoplasm
Atube001593	cell division cycle 20.1, cofactor of APC complex	80	20	6.00324e-27	69.21	P:GO:1905786; F:GO:0010997; F:GO:1990757; C:GO:0005680	P:positive regulation of anaphase-promoting complex-dependent catabolic process; F:anaphase-promoting complex binding; F:ubiquitin ligase activator activity; C:anaphase-promoting complex
Atube001612	anaphase-promoting complex subunit 11	104	20	8.93456e-26	78.66	P:GO:0031145; P:GO:0051301; F:GO:0008270; F:GO:0061630; F:GO:0097602; C:GO:0005680; C:GO:0016020	P:anaphase-promoting complex-dependent catabolic process; P:cell division; F:zinc ion binding; F:ubiquitin protein ligase activity; F:cullin family protein binding; C:anaphase-promoting complex; C:membrane
Atube001623	serine/arginine-rich splicing factor SC35-like isoform X1	101	20	2.87712e-16	61.06	F:GO:0097159	F:organic cyclic compound binding
Atube001635	replication protein A 70 kDa DNA-binding subunit B-like	136	9	1.07482e-15	51.21	P:GO:0000723; P:GO:0006260; P:GO:0006281; P:GO:0006310; P:GO:0006974; P:GO:0032508; F:GO:0000166; F:GO:0003677; F:GO:0003678; F:GO:0004386; F:GO:0005524; F:GO:0016787; F:GO:0046872; C:GO:0005634	P:telomere maintenance; P:DNA replication; P:DNA repair; P:DNA recombination; P:DNA damage response; P:DNA duplex unwinding; F:nucleotide binding; F:DNA binding; F:DNA helicase activity; F:helicase activity; F:ATP binding; F:hydrolase activity; F:metal ion binding; C:nucleus
Atube001636	putative replication factor A protein	237	20	9.40978e-43	43.77	P:GO:0006259	P:DNA metabolic process
Atube001659	serine/arginine-rich splicing factor 2b	313	20	4.24175e-15	55.89	F:GO:0003676; F:GO:0003723	F:nucleic acid binding; F:RNA binding
Atube001684	serine/arginine-rich splicing factor 2b	382	20	1.36147e-14	52.32	P:GO:0000381; P:GO:0000398; F:GO:0003676; F:GO:0003723; F:GO:0036002; C:GO:0005634; C:GO:0005681; C:GO:0016020; C:GO:0016607; C:GO:1990904	P:regulation of alternative mRNA splicing, via spliceosome; P:mRNA splicing, via spliceosome; F:nucleic acid binding; F:RNA binding; F:pre-mRNA binding; C:nucleus; C:spliceosomal complex; C:membrane; C:nuclear speck; C:ribonucleoprotein complex
Atube001769	endonuclease/exonuclease/phosphatase family protein	137	20	1.2714e-17	47.47	F:GO:0003676; F:GO:0003824; F:GO:0004519; F:GO:0004523; F:GO:0004527; F:GO:0008270	F:nucleic acid binding; F:catalytic activity; F:endonuclease activity; F:RNA-DNA hybrid ribonuclease activity; F:exonuclease activity; F:zinc ion binding
Atube001831	molecular chaperone DnaK	106	20	4.52869e-17	81.38	P:GO:0006950; P:GO:0042026; P:GO:0051085; F:GO:0005524; F:GO:0016887; F:GO:0031072; F:GO:0051082; F:GO:0140662; C:GO:0009507	P:response to stress; P:protein refolding; P:chaperone cofactor-dependent protein refolding; F:ATP binding; F:ATP hydrolysis activity; F:heat shock protein binding; F:unfolded protein binding; F:ATP-dependent protein folding chaperone; C:chloroplast
Atube001869	zinc finger BED domain-containing protein RICESLEEPER 2-like	92	20	2.13131e-14	72.58	P:GO:0009791; F:GO:0003677; F:GO:0046872; F:GO:0046983; C:GO:0005634	P:post-embryonic development; F:DNA binding; F:metal ion binding; F:protein dimerization activity; C:nucleus
Atube001906	serine/arginine-rich splicing factor SC35-like isoform X1	93	20	2.55054e-09	63.57	F:GO:0097159	F:organic cyclic compound binding
Atube001931	reverse transcriptase domain-containing protein	780	20	1.36652e-86	49.02	P:GO:0006278; F:GO:0003676; F:GO:0003824; F:GO:0003964; F:GO:0004523	P:RNA-templated DNA biosynthetic process; F:nucleic acid binding; F:catalytic activity; F:RNA-directed DNA polymerase activity; F:RNA-DNA hybrid ribonuclease activity
Atube001991	heavy metal-associated isoprenylated plant protein 41-like	267	20	5.86517e-52	54.62	P:GO:0070475; F:GO:0008757; F:GO:0046872; F:GO:0070042; C:GO:0005737	P:rRNA base methylation; F:S-adenosylmethionine-dependent methyltransferase activity; F:metal ion binding; F:rRNA (uridine-N3-)-methyltransferase activity; C:cytoplasm
Atube002028	Aspartate-glutamate racemase family	204	20	1.44775e-50	55.98	F:GO:0016855	F:racemase and epimerase activity, acting on amino acids and derivatives
Atube002047	peroxidase P7-like	152	20	2.00239e-51	74.21	P:GO:0006979; P:GO:0042744; P:GO:0098869; F:GO:0020037; F:GO:0046872; F:GO:0140825; C:GO:0005576	P:response to oxidative stress; P:hydrogen peroxide catabolic process; P:cellular oxidant detoxification; F:heme binding; F:metal ion binding; F:lactoperoxidase activity; C:extracellular region
Atube002050	peroxidase P7-like	115	20	1.18189e-43	79.01	P:GO:0006979; P:GO:0042744; P:GO:0098869; F:GO:0020037; F:GO:0046872; F:GO:0140825; C:GO:0005576; C:GO:0016020	P:response to oxidative stress; P:hydrogen peroxide catabolic process; P:cellular oxidant detoxification; F:heme binding; F:metal ion binding; F:lactoperoxidase activity; C:extracellular region; C:membrane
Atube002051	cationic peroxidase 1-like	185	20	2.41577e-75	74.39	P:GO:0009987; P:GO:0050896; F:GO:0004601; F:GO:0005488	P:cellular process; P:response to stimulus; F:peroxidase activity; F:binding
Atube002065	Protein SABRE	237	20	1.75891e-17	58.91	P:GO:0015074; F:GO:0003676; F:GO:0008270; C:GO:0016020	P:DNA integration; F:nucleic acid binding; F:zinc ion binding; C:membrane
Atube002125	putative RNA recognition motif domain, nucleotide-binding alpha-beta plait domain superfamily	627	9	1.11938e-08	43.89	F:GO:0003676; F:GO:0003723	F:nucleic acid binding; F:RNA binding
Atube002399	protein CASPARIAN STRIP INTEGRITY FACTOR 1-like	95	14	3.36053e-15	59.69	C:GO:0016020	C:membrane
Atube002422	PDR ABC-type transporter family protein	277	20	4.39307e-17	46.76	P:GO:0032196; P:GO:0055085; F:GO:0000166; F:GO:0003677; F:GO:0005524; F:GO:0016887; F:GO:0046872; F:GO:0140359; C:GO:0016020	P:transposition; P:transmembrane transport; F:nucleotide binding; F:DNA binding; F:ATP binding; F:ATP hydrolysis activity; F:metal ion binding; F:ABC-type transporter activity; C:membrane
Atube002461	anthocyanidin 3-O-glucosyltransferase 2-like	405	20	2.86156e-115	55.18	F:GO:0016757	F:glycosyltransferase activity
Atube002552	ATPase, AAA-type, core	569	2	0.000225797	43.76	P:GO:0006950; F:GO:0003676; F:GO:0003723; F:GO:0005524; F:GO:0016887	P:response to stress; F:nucleic acid binding; F:RNA binding; F:ATP binding; F:ATP hydrolysis activity
Atube002630	EPIDERMAL PATTERNING FACTOR-like protein 8	127	20	2.16541e-25	55.25	P:GO:0010052; P:GO:0010374; C:GO:0005576; C:GO:0016020	P:guard cell differentiation; P:stomatal complex development; C:extracellular region; C:membrane
Atube002838	putative disease resistance protein RGA4	106	20	9.07397e-17	61.61	P:GO:0050896	P:response to stimulus
Atube002849	putative disease resistance protein RGA4	106	20	7.21793e-17	61.31	P:GO:0050896	P:response to stimulus
Atube002862	clp protease proteolytic subunit	74	20	1.33034e-46	99.02	P:GO:0006508; F:GO:0004176; F:GO:0004252; C:GO:0009570	P:proteolysis; F:ATP-dependent peptidase activity; F:serine-type endopeptidase activity; C:chloroplast stroma
Atube002955	SKP1-like protein 1B	123	20	2.54994e-53	76.92	P:GO:0009867; P:GO:0016310; P:GO:0016567; P:GO:0031146; F:GO:0016301; F:GO:0016874; F:GO:0097602; C:GO:0005634; C:GO:0005737	P:jasmonic acid mediated signaling pathway; P:phosphorylation; P:protein ubiquitination; P:SCF-dependent proteasomal ubiquitin-dependent protein catabolic process; F:kinase activity; F:ligase activity; F:cullin family protein binding; C:nucleus; C:cytoplasm
Atube003121	probable flavin-containing monooxygenase 1	287	20	7.49749e-128	68.26	F:GO:0016491	F:oxidoreductase activity
Atube003122	probable flavin-containing monooxygenase 1	240	20	2.81525e-111	73.25	F:GO:0000166; F:GO:0004497	F:nucleotide binding; F:monooxygenase activity
Atube003123	probable flavin-containing monooxygenase 1	285	20	1.47443e-126	68.41	F:GO:0016491	F:oxidoreductase activity
Atube003124	probable flavin-containing monooxygenase 1	233	20	1.51625e-107	72.97	F:GO:0004499; F:GO:0050660; F:GO:0050661	F:N,N-dimethylaniline monooxygenase activity; F:flavin adenine dinucleotide binding; F:NADP binding
Atube003167	Sodium/hydrogen exchanger 2	130	20	1.60833e-55	72.14	P:GO:0006812; P:GO:0055085	P:monoatomic cation transport; P:transmembrane transport
Atube003258	histone 3	157	20	2.6029e-35	99.23	P:GO:0006334; F:GO:0003677; F:GO:0030527; F:GO:0046982; C:GO:0000786; C:GO:0005576; C:GO:0005654	P:nucleosome assembly; F:DNA binding; F:structural constituent of chromatin; F:protein heterodimerization activity; C:nucleosome; C:extracellular region; C:nucleoplasm
Atube003262	tropinone reductase homolog	151	20	4.11235e-63	78.11	F:GO:0016491; C:GO:0009507	F:oxidoreductase activity; C:chloroplast
Atube003463	ADP-ribosylation factor	72	20	7.14779e-46	98.88	P:GO:0015031; P:GO:0016192; F:GO:0003924; F:GO:0005525; C:GO:0005794	P:protein transport; P:vesicle-mediated transport; F:GTPase activity; F:GTP binding; C:Golgi apparatus
Atube003623	ubiquitin-conjugating enzyme E2 2	102	20	3.11976e-36	76.17	F:GO:0000166	F:nucleotide binding
Atube003784	importin beta-like SAD2	261	20	7.69002e-130	82.86	P:GO:0006606; P:GO:0070922; F:GO:0031267; C:GO:0005634; C:GO:0005737	P:protein import into nucleus; P:RISC complex assembly; F:small GTPase binding; C:nucleus; C:cytoplasm
Atube003846	protein MODIFYING WALL LIGNIN-2	187	20	1.94644e-54	55.81	C:GO:0016020	C:membrane
Atube003855	receptor-like protein kinase 7	121	20	1.42087e-18	62.08	P:GO:0008152; P:GO:0098542; F:GO:0000166; F:GO:0016301; F:GO:0016787; F:GO:0140096; C:GO:0005886	P:metabolic process; P:defense response to other organism; F:nucleotide binding; F:kinase activity; F:hydrolase activity; F:catalytic activity, acting on a protein; C:plasma membrane
Atube003873	replication protein A 70 kDa DNA-binding subunit B-like	189	9	1.90302e-25	51.95	P:GO:0006260; P:GO:0006281; P:GO:0006310; F:GO:0003677; F:GO:0046872; C:GO:0005634	P:DNA replication; P:DNA repair; P:DNA recombination; F:DNA binding; F:metal ion binding; C:nucleus
Atube003970	reverse transcriptase domain-containing protein	542	20	3.21534e-113	51.48	F:GO:0003676; F:GO:0003824; F:GO:0004523; F:GO:0008270	F:nucleic acid binding; F:catalytic activity; F:RNA-DNA hybrid ribonuclease activity; F:zinc ion binding
Atube004038	protein PLASTID REDOX INSENSITIVE 2, chloroplastic-like	112	11	7.32205e-24	78.17	P:GO:0010468	P:regulation of gene expression
Atube004080	fatty-acid-binding protein 2	100	10	5.67821e-08	84.14	F:GO:0016872	F:intramolecular lyase activity
Atube004156	putative Ulp1 protease family catalytic domain, papain-like cysteine peptidase superfamily	218	16	1.28832e-17	47.55	P:GO:0006508; F:GO:0008233; F:GO:0008234; F:GO:0016929; C:GO:0005634; C:GO:0016020	P:proteolysis; F:peptidase activity; F:cysteine-type peptidase activity; F:deSUMOylase activity; C:nucleus; C:membrane
Atube004157	protein FAR1-RELATED SEQUENCE 5-like	358	20	4.07589e-74	53.76	P:GO:0006355; F:GO:0008270; F:GO:0046872; C:GO:0005634	P:regulation of DNA-templated transcription; F:zinc ion binding; F:metal ion binding; C:nucleus
Atube004158	RNA-binding protein	269	20	7.04191e-09	56.43	P:GO:0000398; F:GO:0003676; F:GO:0003723; C:GO:0016607	P:mRNA splicing, via spliceosome; F:nucleic acid binding; F:RNA binding; C:nuclear speck
Atube004162	serine/arginine-rich splicing factor 2-like	687	20	1.395e-08	52.21	P:GO:0001732; P:GO:0002183; P:GO:0006412; P:GO:0006413; F:GO:0003676; F:GO:0003723; F:GO:0003743; C:GO:0005737; C:GO:0005852; C:GO:0016282; C:GO:0033290	P:formation of cytoplasmic translation initiation complex; P:cytoplasmic translational initiation; P:translation; P:translational initiation; F:nucleic acid binding; F:RNA binding; F:translation initiation factor activity; C:cytoplasm; C:eukaryotic translation initiation factor 3 complex; C:eukaryotic 43S preinitiation complex; C:eukaryotic 48S preinitiation complex
Atube004178	zinc finger BED domain-containing protein RICESLEEPER 2-like	302	20	1.1405e-126	62.55	F:GO:0005488	F:binding
Atube004181	Pectin lyase-like superfamily protein	99	20	7.16085e-27	77.46	P:GO:0005975; P:GO:0071555; F:GO:0004650; F:GO:0047911; C:GO:0005576	P:carbohydrate metabolic process; P:cell wall organization; F:polygalacturonase activity; F:galacturan 1,4-alpha-galacturonidase activity; C:extracellular region
Atube004220	cysteine-rich repeat secretory protein 39 isoform X1	72	2	2.73528e-06	61.38	C:GO:0016020	C:membrane
Atube004233	Uncharacterised protein	221	20	2.64207e-07	59.73	P:GO:0000398; F:GO:0003676; F:GO:0003723; C:GO:0016607	P:mRNA splicing, via spliceosome; F:nucleic acid binding; F:RNA binding; C:nuclear speck
Atube004245	RNA binding protein fox-1 homolog 1 isoform X3	321	20	6.05255e-08	53.15	P:GO:0000398; F:GO:0003676; F:GO:0003723; C:GO:0016607	P:mRNA splicing, via spliceosome; F:nucleic acid binding; F:RNA binding; C:nuclear speck
Atube004267	RNA-binding protein	151	20	1.8709e-10	60.87	P:GO:0009987; F:GO:0003676	P:cellular process; F:nucleic acid binding
Atube004289	serine/arginine-rich splicing factor SC35-like isoform X1	548	20	3.16119e-11	54.3	P:GO:0000398; P:GO:0006278; F:GO:0003676; F:GO:0003723; F:GO:0003964; C:GO:0016607	P:mRNA splicing, via spliceosome; P:RNA-templated DNA biosynthetic process; F:nucleic acid binding; F:RNA binding; F:RNA-directed DNA polymerase activity; C:nuclear speck
Atube004293	serine/arginine-rich splicing factor 2b	316	20	2.3996e-11	53.89	F:GO:0003676; F:GO:0003723; C:GO:0016020	F:nucleic acid binding; F:RNA binding; C:membrane
Atube004300	putative serine/threonine-protein kinase nek2	187	20	4.38062e-24	55.97	P:GO:0006508; P:GO:0016310; F:GO:0008234; F:GO:0016301; F:GO:0019784	P:proteolysis; P:phosphorylation; F:cysteine-type peptidase activity; F:kinase activity; F:deNEDDylase activity
Atube004317	serine/arginine-rich SC35-like splicing factor SCL30 isoform X1	294	20	5.6916e-09	52.51	P:GO:0000381; P:GO:0000398; F:GO:0003676; F:GO:0003723; F:GO:0036002; C:GO:0005634; C:GO:0005681; C:GO:0016607; C:GO:1990904	P:regulation of alternative mRNA splicing, via spliceosome; P:mRNA splicing, via spliceosome; F:nucleic acid binding; F:RNA binding; F:pre-mRNA binding; C:nucleus; C:spliceosomal complex; C:nuclear speck; C:ribonucleoprotein complex
Atube004355	putative RNA recognition motif domain, nucleotide-binding alpha-beta plait domain superfamily	354	20	8.68249e-13	44.02	P:GO:0006950; F:GO:0003676; F:GO:0003723; F:GO:0005524; F:GO:0016887	P:response to stress; F:nucleic acid binding; F:RNA binding; F:ATP binding; F:ATP hydrolysis activity
Atube004385	serine/arginine-rich splicing factor 2-like	237	20	1.14649e-10	60.19	F:GO:0097159	F:organic cyclic compound binding
Atube004394	TRANSCRIPTION FACTOR BHLH130	146	7	2.8363e-13	46.16	F:GO:0046983; C:GO:0005634	F:protein dimerization activity; C:nucleus
Atube004408	putative RNA recognition motif domain, nucleotide-binding alpha-beta plait domain superfamily	534	16	1.56755e-16	45.7	P:GO:0000398; F:GO:0003676; F:GO:0003723; C:GO:0016607	P:mRNA splicing, via spliceosome; F:nucleic acid binding; F:RNA binding; C:nuclear speck
Atube004414	hypothetical protein SEVIR_1G151700v2	134	6	6.67054e-10	73.93	C:GO:0016020	C:membrane
Atube004416	hypothetical protein SEVIR_1G151700v2	134	6	6.32883e-09	71.53	C:GO:0016020	C:membrane
Atube004419	sex-lethal homolog isoform X1	431	20	4.89339e-13	55.43	F:GO:0003676; F:GO:0003723	F:nucleic acid binding; F:RNA binding
Atube004433	serine/arginine-rich splicing factor 2-like	243	7	5.08673e-07	58.28	F:GO:0003676; F:GO:0003723	F:nucleic acid binding; F:RNA binding
Atube004463	uncharacterized protein LOC107959617	346	20	3.46005e-75	58	P:GO:0022900; F:GO:0009055; C:GO:0016020	P:electron transport chain; F:electron transfer activity; C:membrane
Atube004468	OLC1v1016386C1	320	20	5.05455e-81	58.73	P:GO:0022900; F:GO:0009055; C:GO:0016020	P:electron transport chain; F:electron transfer activity; C:membrane
Atube004473	Transmembrane 9 superfamily member 7	130	20	2.22108e-44	70.04	P:GO:0072657; C:GO:0005737; C:GO:0012505; C:GO:0016020; C:GO:0043231	P:protein localization to membrane; C:cytoplasm; C:endomembrane system; C:membrane; C:intracellular membrane-bounded organelle
Atube004475	hypothetical protein	113	12	1.64372e-06	56.26	F:GO:0003676; F:GO:0008270	F:nucleic acid binding; F:zinc ion binding
Atube004478	serine/arginine-rich splicing factor SC35-like isoform X1	537	20	2.29786e-08	58.6	P:GO:0000398; F:GO:0003676; F:GO:0003723; C:GO:0016607	P:mRNA splicing, via spliceosome; F:nucleic acid binding; F:RNA binding; C:nuclear speck
Atube004481	putative RNA recognition motif domain, nucleotide-binding alpha-beta plait domain superfamily	310	13	9.56208e-16	47.09	F:GO:0003676; F:GO:0003723	F:nucleic acid binding; F:RNA binding
Atube004505	Zinc finger CCCH domain-containing protein 38	98	20	7.87933e-30	76.39	F:GO:0046872	F:metal ion binding
Atube004506	hypothetical protein MANES_09G075037v8	112	20	4.44133e-30	70	F:GO:0003677; F:GO:0046872	F:DNA binding; F:metal ion binding
Atube004517	histone 3	79	20	1.72825e-36	100	P:GO:0006334; F:GO:0003677; F:GO:0030527; F:GO:0046982; C:GO:0000786; C:GO:0005576; C:GO:0005654	P:nucleosome assembly; F:DNA binding; F:structural constituent of chromatin; F:protein heterodimerization activity; C:nucleosome; C:extracellular region; C:nucleoplasm
Atube004519	protein FAR1-RELATED SEQUENCE 5-like	317	20	7.2982e-85	55.96	P:GO:0006355; F:GO:0008270; F:GO:0046872; C:GO:0005634	P:regulation of DNA-templated transcription; F:zinc ion binding; F:metal ion binding; C:nucleus
Atube004545	putative RNA recognition motif domain, nucleotide-binding alpha-beta plait domain superfamily	574	20	9.09263e-14	54.39	P:GO:0000398; F:GO:0003676; F:GO:0003723; C:GO:0016607	P:mRNA splicing, via spliceosome; F:nucleic acid binding; F:RNA binding; C:nuclear speck
Atube004549	serine/arginine-rich splicing factor 2-like	263	20	1.64073e-10	57.28	F:GO:0003676; C:GO:0005634	F:nucleic acid binding; C:nucleus
Atube004551	serine/arginine-rich splicing factor SC35-like isoform X1	315	20	2.70878e-11	56.12	P:GO:0000398; F:GO:0003676; F:GO:0003723; C:GO:0016607	P:mRNA splicing, via spliceosome; F:nucleic acid binding; F:RNA binding; C:nuclear speck
Atube004569	protein FAR1-RELATED SEQUENCE 5-like	132	20	3.508e-19	55.23	P:GO:0006355; P:GO:0016310; F:GO:0008270; F:GO:0016301; F:GO:0046872; C:GO:0005634	P:regulation of DNA-templated transcription; P:phosphorylation; F:zinc ion binding; F:kinase activity; F:metal ion binding; C:nucleus
Atube004570	protein FAR1-RELATED SEQUENCE 5-like	225	20	6.68725e-38	49.07	P:GO:0006355; F:GO:0008270; F:GO:0046872; C:GO:0005634	P:regulation of DNA-templated transcription; F:zinc ion binding; F:metal ion binding; C:nucleus
Atube004571	ulp1 protease family, C-terminal catalytic domain-containing protein	154	18	5.22562e-32	55.85	P:GO:0006508; F:GO:0008233	P:proteolysis; F:peptidase activity
Atube004629	serine/arginine-rich splicing factor SC35-like isoform X1	239	20	5.71127e-10	60.24	F:GO:0097159	F:organic cyclic compound binding
Atube004666	PREDICTED: uncharacterized protein LOC105963495	186	4	1.0488e-20	55.64	C:GO:0016020	C:membrane
Atube004701	unnamed protein product	219	1	0.000794552	65.57	F:GO:0003676; F:GO:0003723	F:nucleic acid binding; F:RNA binding
Atube004707	uncharacterized protein LOC110776597	133	9	6.72313e-08	47.79	F:GO:0003824	F:catalytic activity
Atube004810	fatty-acid-binding protein 2	100	10	6.07902e-08	84.14	P:GO:0009813; F:GO:0016853; F:GO:0016872	P:flavonoid biosynthetic process; F:isomerase activity; F:intramolecular lyase activity
Atube004855	probable LRR receptor-like serine/threonine-protein kinase At5g10290	121	20	3.17532e-21	63.25	F:GO:0016301	F:kinase activity
Atube004858	putative RNA-directed DNA polymerase	120	20	2.86289e-39	60	P:GO:0006355; P:GO:0010597; F:GO:0000976; F:GO:0003676	P:regulation of DNA-templated transcription; P:green leaf volatile biosynthetic process; F:transcription cis-regulatory region binding; F:nucleic acid binding
Atube004876	type II inositol polyphosphate 5-phosphatase 15-like	105	20	4.09501e-15	61.97	F:GO:0016791	F:phosphatase activity
Atube004888	succinate dehydrogenase subunit 5, mitochondrial	111	15	6.38452e-56	75.64	P:GO:0006099; C:GO:0005739; C:GO:0045273	P:tricarboxylic acid cycle; C:mitochondrion; C:respiratory chain complex II
Atube004889	trans-resveratrol di-O-methyltransferase-like	214	20	8.83705e-91	74.02	P:GO:0019438; P:GO:0032259; F:GO:0008171; F:GO:0008757	P:aromatic compound biosynthetic process; P:methylation; F:O-methyltransferase activity; F:S-adenosylmethionine-dependent methyltransferase activity
Atube004902	protein FAR1-RELATED SEQUENCE 5-like	107	20	4.06575e-14	61.5	F:GO:0046872	F:metal ion binding
Atube004916	RVT_3 domain-containing protein	177	20	4.85946e-13	47.16	F:GO:0003676; F:GO:0003824; F:GO:0004523	F:nucleic acid binding; F:catalytic activity; F:RNA-DNA hybrid ribonuclease activity
Atube004936	serine/arginine-rich splicing factor SC35-like isoform X1	523	20	1.00235e-10	52.98	P:GO:0000398; F:GO:0003676; F:GO:0003723; C:GO:0016607	P:mRNA splicing, via spliceosome; F:nucleic acid binding; F:RNA binding; C:nuclear speck
Atube004945	putative Cytochrome P450	168	20	2.70125e-53	71.5	F:GO:0016491; F:GO:0046872	F:oxidoreductase activity; F:metal ion binding
Atube004951	uncharacterized protein LOC109825535	301	20	8.80996e-34	45.56	P:GO:0015074; F:GO:0003676	P:DNA integration; F:nucleic acid binding
Atube004966	ribonuclease H	543	20	1.1643e-107	50.64	P:GO:0006278; F:GO:0003676; F:GO:0003824; F:GO:0003964; F:GO:0004523; F:GO:0008270	P:RNA-templated DNA biosynthetic process; F:nucleic acid binding; F:catalytic activity; F:RNA-directed DNA polymerase activity; F:RNA-DNA hybrid ribonuclease activity; F:zinc ion binding
Atube004977	uncharacterized protein LOC110719936	125	9	1.95294e-08	53.52	F:GO:0003676; F:GO:0004523	F:nucleic acid binding; F:RNA-DNA hybrid ribonuclease activity
Atube004994	serine/arginine-rich splicing factor 2	81	20	1.33682e-10	58.65	F:GO:0003723	F:RNA binding
Atube005065	transcription factor bHLH18-like	218	20	2.90634e-47	60.96	P:GO:0006355; F:GO:0003677; F:GO:0046983; C:GO:0005634	P:regulation of DNA-templated transcription; F:DNA binding; F:protein dimerization activity; C:nucleus
Atube005066	transcription factor bHLH18-like	273	20	1.476e-49	60.03	P:GO:0006355; F:GO:0003677; F:GO:0046983; C:GO:0005634	P:regulation of DNA-templated transcription; F:DNA binding; F:protein dimerization activity; C:nucleus
Atube005119	Ras-related protein Rab7	216	20	6.57714e-95	74.53	F:GO:0000166; C:GO:0005774	F:nucleotide binding; C:vacuolar membrane
Atube005148	protein FAR1-RELATED SEQUENCE 5-like	76	20	1.73742e-14	66.59	F:GO:0046872	F:metal ion binding
Atube005393	Heavy metal-associated isoprenylated plant protein 26	98	20	1.21301e-47	80.05	P:GO:0050896; F:GO:0046872	P:response to stimulus; F:metal ion binding
Atube005507	succinate dehydrogenase subunit 5, mitochondrial	111	15	2.57722e-55	75.15	C:GO:0005739; C:GO:0045273	C:mitochondrion; C:respiratory chain complex II
Atube005566	S-adenosylmethionine synthase 5	133	20	1.64826e-87	97.24	P:GO:0006556; P:GO:0006730; F:GO:0004478; F:GO:0005524; F:GO:0046872; C:GO:0005829	P:S-adenosylmethionine biosynthetic process; P:one-carbon metabolic process; F:methionine adenosyltransferase activity; F:ATP binding; F:metal ion binding; C:cytosol
Atube005769	F-box/kelch-repeat protein At1g67480 isoform X1	84	20	3.63513e-33	65.23	P:GO:0006974; P:GO:0007010; P:GO:0016567; F:GO:0003779; C:GO:0005634	P:DNA damage response; P:cytoskeleton organization; P:protein ubiquitination; F:actin binding; C:nucleus
Atube006055	BTB/POZ domain-containing protein At5g47800-like isoform X1	132	20	5.15915e-76	87.75	P:GO:0016567	P:protein ubiquitination
Atube006056	BTB/POZ domain-containing protein At5g47800-like isoform X1	132	20	8.6924e-76	87.03	P:GO:0016567	P:protein ubiquitination
Atube006263	DUF674 family protein	133	20	4.25578e-14	54.92	C:GO:0016020	C:membrane
Atube006427	probable WRKY transcription factor 75	117	20	5.68176e-65	89.69	P:GO:0006355; F:GO:0003700; F:GO:0043565; C:GO:0005634	P:regulation of DNA-templated transcription; F:DNA-binding transcription factor activity; F:sequence-specific DNA binding; C:nucleus
Atube006465	probable caffeoyl-CoA O-methyltransferase At4g26220	243	20	5.46487e-95	70.23	P:GO:0008152; F:GO:0008171; F:GO:0008757	P:metabolic process; F:O-methyltransferase activity; F:S-adenosylmethionine-dependent methyltransferase activity
Atube006567	Serine/threonine-protein kinase	263	20	1.37537e-46	68.26	F:GO:0000166; F:GO:0004672	F:nucleotide binding; F:protein kinase activity
Atube006742	putative transcription factor GRF family	138	9	6.55482e-11	53.59	P:GO:0006265; F:GO:0003676; F:GO:0003677; F:GO:0003916; F:GO:0003917; F:GO:0008270; F:GO:0016853; F:GO:0046872; C:GO:0005694	P:DNA topological change; F:nucleic acid binding; F:DNA binding; F:DNA topoisomerase activity; F:DNA topoisomerase type I (single strand cut, ATP-independent) activity; F:zinc ion binding; F:isomerase activity; F:metal ion binding; C:chromosome
Atube006806	putative Ulp1 protease family catalytic domain, papain-like cysteine peptidase superfamily	160	13	3.71281e-13	49.76	P:GO:0006508; F:GO:0008233; F:GO:0008234; F:GO:0016929; C:GO:0005634; C:GO:0016020	P:proteolysis; F:peptidase activity; F:cysteine-type peptidase activity; F:deSUMOylase activity; C:nucleus; C:membrane
Atube006854	dolichyl-diphosphooligosaccharide--protein glycosyltransferase subunit STT3B	82	1	2.41395e-05	70.21	F:GO:0004576; F:GO:0004579; F:GO:0016740; F:GO:0016757; F:GO:0046872; C:GO:0016020	F:oligosaccharyl transferase activity; F:dolichyl-diphosphooligosaccharide-protein glycotransferase activity; F:transferase activity; F:glycosyltransferase activity; F:metal ion binding; C:membrane
Atube006956	putative RNA recognition motif domain, nucleotide-binding alpha-beta plait domain superfamily	310	3	7.39266e-08	50.34	F:GO:0003676; F:GO:0003723	F:nucleic acid binding; F:RNA binding
Atube007041	putative At5g37260-like protein	186	13	1.61598e-12	50.33	P:GO:0006355; P:GO:0010597; F:GO:0000976; F:GO:0003677	P:regulation of DNA-templated transcription; P:green leaf volatile biosynthetic process; F:transcription cis-regulatory region binding; F:DNA binding
Atube007069	putative reverse transcriptase zinc-binding domain-containing protein	135	20	2.73951e-14	52.07	P:GO:0006278; F:GO:0003676; F:GO:0003824; F:GO:0003964; F:GO:0004523	P:RNA-templated DNA biosynthetic process; F:nucleic acid binding; F:catalytic activity; F:RNA-directed DNA polymerase activity; F:RNA-DNA hybrid ribonuclease activity
Atube007111	putative UPF0481 protein At3g02645 isoform X2	158	20	6.93917e-38	61.82	C:GO:0016020	C:membrane
Atube007128	serine/threonine-protein phosphatase 7 long form homolog	287	20	2.98063e-69	59.65	P:GO:0010073; P:GO:0048507	P:meristem maintenance; P:meristem development
Atube007134	zinc finger BED domain-containing protein RICESLEEPER 2-like	326	20	1.95904e-132	60.61	F:GO:0005488	F:binding
Atube007235	putative transcription factor GRF family	147	9	4.80516e-11	53.78	P:GO:0006265; F:GO:0003677; F:GO:0003916; F:GO:0003917; F:GO:0008270; F:GO:0016853; F:GO:0046872; C:GO:0005694	P:DNA topological change; F:DNA binding; F:DNA topoisomerase activity; F:DNA topoisomerase type I (single strand cut, ATP-independent) activity; F:zinc ion binding; F:isomerase activity; F:metal ion binding; C:chromosome
Atube007279	protein ACCELERATED CELL DEATH 6-like	153	20	4.89933e-19	53.81	P:GO:0006811; P:GO:0015074; P:GO:0050896; P:GO:0055085; P:GO:0070588; F:GO:0003676; F:GO:0005216; F:GO:0005261; F:GO:0005262; C:GO:0016020; C:GO:0034703	P:monoatomic ion transport; P:DNA integration; P:response to stimulus; P:transmembrane transport; P:calcium ion transmembrane transport; F:nucleic acid binding; F:monoatomic ion channel activity; F:monoatomic cation channel activity; F:calcium channel activity; C:membrane; C:cation channel complex
Atube007283	Ankyrin repeat family protein	149	20	1.16839e-15	52.13	P:GO:0015074; F:GO:0003676; C:GO:0016020	P:DNA integration; F:nucleic acid binding; C:membrane
Atube007302	serine/arginine-rich splicing factor SC35-like isoform X1	239	20	4.84698e-11	60.65	P:GO:0009987; F:GO:0003723; C:GO:0005634	P:cellular process; F:RNA binding; C:nucleus
Atube007315	serine/arginine-rich splicing factor 2-like	329	20	1.91566e-10	54.51	C:GO:0110165	C:cellular anatomical entity
Atube007352	serine/arginine-rich splicing factor 2-like	240	7	5.61807e-07	56.75	F:GO:0003676; F:GO:0003723	F:nucleic acid binding; F:RNA binding
Atube007361	serine/arginine-rich splicing factor 2	513	20	1.34047e-11	56.77	F:GO:0003676; C:GO:0005634	F:nucleic acid binding; C:nucleus
Atube007363	bifunctional dTDP-4-dehydrorhamnose 3,5-epimerase/dTDP-4-dehydrorhamnose reductase	186	20	1.56778e-89	85.4	P:GO:0010253; P:GO:0019305; F:GO:0008460; F:GO:0008830; F:GO:0008831; F:GO:0050377	P:UDP-rhamnose biosynthetic process; P:dTDP-rhamnose biosynthetic process; F:dTDP-glucose 4,6-dehydratase activity; F:dTDP-4-dehydrorhamnose 3,5-epimerase activity; F:dTDP-4-dehydrorhamnose reductase activity; F:UDP-glucose 4,6-dehydratase activity
Atube007369	protein FAR1-RELATED SEQUENCE 5-like	225	20	6.68725e-38	49.07	P:GO:0006355; F:GO:0008270; F:GO:0046872; C:GO:0005634	P:regulation of DNA-templated transcription; F:zinc ion binding; F:metal ion binding; C:nucleus
Atube007370	ulp1 protease family, C-terminal catalytic domain-containing protein	154	15	1.70541e-30	56.21	P:GO:0006508; F:GO:0008233	P:proteolysis; F:peptidase activity
Atube007372	probable ubiquitin-like-specific protease 2A isoform X2	72	13	7.51052e-16	65.58	P:GO:0006508; F:GO:0008233; F:GO:0008234	P:proteolysis; F:peptidase activity; F:cysteine-type peptidase activity
Atube007397	hypothetical protein MANES_09G075037v8	116	20	1.87792e-28	66.93	F:GO:0005488	F:binding
Atube007406	histone 3	79	20	1.45031e-36	99.46	P:GO:0006334; F:GO:0003677; F:GO:0030527; F:GO:0046982; C:GO:0000786; C:GO:0005576; C:GO:0005654	P:nucleosome assembly; F:DNA binding; F:structural constituent of chromatin; F:protein heterodimerization activity; C:nucleosome; C:extracellular region; C:nucleoplasm
Atube007417	hypothetical protein	109	12	2.75804e-07	53.96	F:GO:0003676; F:GO:0008270	F:nucleic acid binding; F:zinc ion binding
Atube007421	serine/arginine-rich splicing factor SC35-like isoform X1	245	12	2.56864e-05	58.92	P:GO:0000398; P:GO:0015031; F:GO:0003676; F:GO:0003723; F:GO:0003924; F:GO:0005525; F:GO:0046872; C:GO:0016607	P:mRNA splicing, via spliceosome; P:protein transport; F:nucleic acid binding; F:RNA binding; F:GTPase activity; F:GTP binding; F:metal ion binding; C:nuclear speck
Atube007456	WRKY transcription factor 6	247	20	1.0055e-50	59.25	P:GO:0006355; P:GO:0050896; F:GO:0003677; F:GO:0003700; F:GO:0043565; C:GO:0005634	P:regulation of DNA-templated transcription; P:response to stimulus; F:DNA binding; F:DNA-binding transcription factor activity; F:sequence-specific DNA binding; C:nucleus
Atube007457	WRKY transcription factor 8	254	6	7.97898e-07	43.51	P:GO:0006355; F:GO:0003677; F:GO:0003700; F:GO:0043565; C:GO:0005634	P:regulation of DNA-templated transcription; F:DNA binding; F:DNA-binding transcription factor activity; F:sequence-specific DNA binding; C:nucleus
Atube007458	WRKY transcription factor 6	243	20	2.81496e-54	65.07	P:GO:0006355; P:GO:0050896; F:GO:0003677; F:GO:0003700; F:GO:0043565; C:GO:0005634	P:regulation of DNA-templated transcription; P:response to stimulus; F:DNA binding; F:DNA-binding transcription factor activity; F:sequence-specific DNA binding; C:nucleus
Atube007462	probable WRKY transcription factor 47 isoform X2	222	6	4.91596e-07	43.91	P:GO:0006355; F:GO:0003677; F:GO:0003700; F:GO:0043565; C:GO:0005634	P:regulation of DNA-templated transcription; F:DNA binding; F:DNA-binding transcription factor activity; F:sequence-specific DNA binding; C:nucleus
Atube007463	WRKY transcription factor 6	200	20	1.99135e-40	65.04	P:GO:0006355; P:GO:0050896; F:GO:0003677; F:GO:0003700; F:GO:0043565; C:GO:0005634	P:regulation of DNA-templated transcription; P:response to stimulus; F:DNA binding; F:DNA-binding transcription factor activity; F:sequence-specific DNA binding; C:nucleus
Atube007464	hypothetical protein ES319_A06G162800v1	221	2	0.000157805	40.46	P:GO:0006355; F:GO:0003677; F:GO:0003700; F:GO:0043565; C:GO:0005634	P:regulation of DNA-templated transcription; F:DNA binding; F:DNA-binding transcription factor activity; F:sequence-specific DNA binding; C:nucleus
Atube007466	WRKY transcription factor 6	204	20	6.64064e-38	63.43	P:GO:0006355; P:GO:0050896; F:GO:0003677; F:GO:0003700; F:GO:0043565; C:GO:0005634	P:regulation of DNA-templated transcription; P:response to stimulus; F:DNA binding; F:DNA-binding transcription factor activity; F:sequence-specific DNA binding; C:nucleus
Atube007468	probable WRKY transcription factor 47 isoform X2	222	8	2.69381e-08	42.65	P:GO:0006355; F:GO:0003677; F:GO:0003700; F:GO:0043565; C:GO:0005634	P:regulation of DNA-templated transcription; F:DNA binding; F:DNA-binding transcription factor activity; F:sequence-specific DNA binding; C:nucleus
Atube007477	ulp1 protease family, C-terminal catalytic domain-containing protein	154	18	5.22562e-32	55.85	P:GO:0006508; F:GO:0008233	P:proteolysis; F:peptidase activity
Atube007478	protein FAR1-RELATED SEQUENCE 5-like	225	20	6.68725e-38	49.07	P:GO:0006355; F:GO:0008270; F:GO:0046872; C:GO:0005634	P:regulation of DNA-templated transcription; F:zinc ion binding; F:metal ion binding; C:nucleus
Atube007489	serine/threonine protein phosphatase	178	20	5.58848e-70	61.69	P:GO:0005975; F:GO:0016740; F:GO:0016787	P:carbohydrate metabolic process; F:transferase activity; F:hydrolase activity
Atube007545	serine/arginine-rich splicing factor 2-like	221	20	2.72616e-14	61.8	F:GO:0003676; C:GO:0005634	F:nucleic acid binding; C:nucleus
Atube007556	replication protein A 70 kDa DNA-binding subunit-like	135	20	1.21719e-11	49.81	P:GO:0006260; P:GO:0006281; P:GO:0006310; F:GO:0003677; F:GO:0046872; C:GO:0005634	P:DNA replication; P:DNA repair; P:DNA recombination; F:DNA binding; F:metal ion binding; C:nucleus
Atube007559	putative ribonuclease H protein	389	20	7.06045e-51	44.83	P:GO:0006278; F:GO:0003964; F:GO:0046872; C:GO:0016020	P:RNA-templated DNA biosynthetic process; F:RNA-directed DNA polymerase activity; F:metal ion binding; C:membrane
Atube007582	ribosomal protein S7	123	20	2.36404e-45	72.26	P:GO:0006412; F:GO:0003735; F:GO:0019843; C:GO:0009536; C:GO:0015935	P:translation; F:structural constituent of ribosome; F:rRNA binding; C:plastid; C:small ribosomal subunit
Atube007584	E3 ubiquitin-protein ligase SINA-like 10 isoform B	159	17	2.3473e-15	52.45	P:GO:0006508; P:GO:0006511; P:GO:0016567; F:GO:0003677; F:GO:0008234; F:GO:0008270; F:GO:0016740; F:GO:0046872; C:GO:0005634; C:GO:0005737	P:proteolysis; P:ubiquitin-dependent protein catabolic process; P:protein ubiquitination; F:DNA binding; F:cysteine-type peptidase activity; F:zinc ion binding; F:transferase activity; F:metal ion binding; C:nucleus; C:cytoplasm
Atube007586	putative Ulp1 protease family catalytic domain, papain-like cysteine peptidase superfamily	218	16	1.28832e-17	47.55	P:GO:0006508; F:GO:0008233; F:GO:0008234; F:GO:0016929; C:GO:0005634; C:GO:0016020	P:proteolysis; F:peptidase activity; F:cysteine-type peptidase activity; F:deSUMOylase activity; C:nucleus; C:membrane
Atube007587	protein FAR1-RELATED SEQUENCE 5-like	358	20	6.59818e-75	53.92	P:GO:0006355; F:GO:0008270; F:GO:0046872; C:GO:0005634	P:regulation of DNA-templated transcription; F:zinc ion binding; F:metal ion binding; C:nucleus
Atube007595	protein FAR1-RELATED SEQUENCE 5-like	211	16	1.23183e-27	59.56	P:GO:0006355; F:GO:0008270; F:GO:0046872; C:GO:0005634	P:regulation of DNA-templated transcription; F:zinc ion binding; F:metal ion binding; C:nucleus
Atube007608	kinesin-like protein KIN-13A	85	14	3.16519e-17	71.49	P:GO:0007017; F:GO:0000166; F:GO:0003774; C:GO:0043229	P:microtubule-based process; F:nucleotide binding; F:cytoskeletal motor activity; C:intracellular organelle
Atube007640	serine/arginine-rich splicing factor 2-like	721	20	2.2495e-08	51.97	P:GO:0000381; P:GO:0000398; P:GO:0001732; P:GO:0002183; P:GO:0006412; P:GO:0006413; F:GO:0003676; F:GO:0003723; F:GO:0003743; F:GO:0036002; C:GO:0005634; C:GO:0005681; C:GO:0005737; C:GO:0005852; C:GO:0016282; C:GO:0016607; C:GO:0033290	P:regulation of alternative mRNA splicing, via spliceosome; P:mRNA splicing, via spliceosome; P:formation of cytoplasmic translation initiation complex; P:cytoplasmic translational initiation; P:translation; P:translational initiation; F:nucleic acid binding; F:RNA binding; F:translation initiation factor activity; F:pre-mRNA binding; C:nucleus; C:spliceosomal complex; C:cytoplasm; C:eukaryotic t…
Atube007648	unnamed protein product	160	6	1.33572e-08	73.28	P:GO:0006357; F:GO:0016538; C:GO:0016020	P:regulation of transcription by RNA polymerase II; F:cyclin-dependent protein serine/threonine kinase regulator activity; C:membrane
Atube007678	serine/arginine-rich splicing factor SC35-like isoform X2	188	20	7.20627e-09	63.37	P:GO:0009987; F:GO:0003676	P:cellular process; F:nucleic acid binding
Atube007686	Transposon Ty3-I Gag-Pol polyprotein	210	20	1.19917e-06	68.67	P:GO:0015074; F:GO:0003676; F:GO:0004386; F:GO:0008270; C:GO:0016020	P:DNA integration; F:nucleic acid binding; F:helicase activity; F:zinc ion binding; C:membrane
Atube007711	Isoflavone 2'-hydroxylase	113	20	7.62767e-45	73.47	F:GO:0016491; F:GO:0046872	F:oxidoreductase activity; F:metal ion binding
Atube007719	TLC domain-containing protein 2	82	5	1.39824e-20	74.16	F:GO:0016491; F:GO:0046872; F:GO:0051536; C:GO:0009536; C:GO:0016020	F:oxidoreductase activity; F:metal ion binding; F:iron-sulfur cluster binding; C:plastid; C:membrane
Atube007750	transposon Ty3-I Gag-Pol polyprotein	210	17	1.17118e-05	66.76	P:GO:0015074; F:GO:0003676; F:GO:0004386; F:GO:0008270	P:DNA integration; F:nucleic acid binding; F:helicase activity; F:zinc ion binding
Atube007751	putative RNA-directed DNA polymerase	330	20	2.48173e-23	47.38	P:GO:0015074; F:GO:0003676; F:GO:0008270	P:DNA integration; F:nucleic acid binding; F:zinc ion binding
Atube007752	putative RNA-directed DNA polymerase	349	20	2.43777e-23	44.29	P:GO:0015074; P:GO:0016310; F:GO:0003676; F:GO:0016301	P:DNA integration; P:phosphorylation; F:nucleic acid binding; F:kinase activity
Atube007792	reverse transcriptase domain-containing protein	542	20	4.06213e-110	51.71	P:GO:0006278; P:GO:0006869; F:GO:0003676; F:GO:0003824; F:GO:0003964; F:GO:0004523; F:GO:0008270; F:GO:0008289; F:GO:0046872; C:GO:0012505; C:GO:0016020; C:GO:0043229	P:RNA-templated DNA biosynthetic process; P:lipid transport; F:nucleic acid binding; F:catalytic activity; F:RNA-directed DNA polymerase activity; F:RNA-DNA hybrid ribonuclease activity; F:zinc ion binding; F:lipid binding; F:metal ion binding; C:endomembrane system; C:membrane; C:intracellular organelle
Atube007806	ulp1 protease family, C-terminal catalytic domain-containing protein	155	18	1.79084e-27	53.26	P:GO:0006508; F:GO:0008233	P:proteolysis; F:peptidase activity
Atube007807	protein FAR1-RELATED SEQUENCE 5-like	201	20	8.40042e-21	55.54	P:GO:0006355; P:GO:0016310; F:GO:0008270; F:GO:0016301; F:GO:0046872; C:GO:0005634	P:regulation of DNA-templated transcription; P:phosphorylation; F:zinc ion binding; F:kinase activity; F:metal ion binding; C:nucleus
Atube007812	F-box domain, Leucine-rich repeat domain, L domain-like protein	107	20	2.94869e-08	48.91	F:GO:0003677	F:DNA binding
Atube007817	F-box domain, Leucine-rich repeat domain, L domain-like protein	107	20	4.29669e-09	49	F:GO:0003677	F:DNA binding
Atube007882	BURP domain-containing protein BNM2A-like	104	20	1.57306e-28	71.1	P:GO:0048316; C:GO:0000326	P:seed development; C:protein storage vacuole
Atube007883	BURP domain-containing protein BNM2A-like	104	20	5.69946e-29	71.1	P:GO:0048316; C:GO:0000326	P:seed development; C:protein storage vacuole
Atube007884	protein FAR1-RELATED SEQUENCE 5-like	167	20	1.38893e-30	51.28	P:GO:0006355; F:GO:0008270; F:GO:0046872; C:GO:0005634	P:regulation of DNA-templated transcription; F:zinc ion binding; F:metal ion binding; C:nucleus
Atube007925	glutamate decarboxylase 1	191	20	1.13706e-86	83.31	P:GO:0006538; F:GO:0004351; F:GO:0030170; C:GO:0005829; C:GO:0016020	P:glutamate catabolic process; F:glutamate decarboxylase activity; F:pyridoxal phosphate binding; C:cytosol; C:membrane
Atube007927	glutamate decarboxylase 1	285	20	6.06052e-92	86.58	P:GO:0006538; F:GO:0004351; F:GO:0030170; C:GO:0005829; C:GO:0016020	P:glutamate catabolic process; F:glutamate decarboxylase activity; F:pyridoxal phosphate binding; C:cytosol; C:membrane
Atube007928	glutamate decarboxylase 1	178	20	5.01666e-84	93.18	P:GO:0006538; F:GO:0004351; F:GO:0030170; C:GO:0005829; C:GO:0016020	P:glutamate catabolic process; F:glutamate decarboxylase activity; F:pyridoxal phosphate binding; C:cytosol; C:membrane
Atube007945	putative RNA recognition motif domain, nucleotide-binding alpha-beta plait domain superfamily	684	20	2.6768e-18	49.38	P:GO:0000398; F:GO:0003676; F:GO:0003723; C:GO:0016607	P:mRNA splicing, via spliceosome; F:nucleic acid binding; F:RNA binding; C:nuclear speck
Atube007948	DNA polymerase DELTA SUBUNIT 4	99	20	2.37957e-22	61.14	P:GO:0000731; P:GO:0006260	P:DNA synthesis involved in DNA repair; P:DNA replication
Atube007949	chaperonin CPN60-2, mitochondrial-like	84	20	1.29117e-36	95.14	P:GO:0042026; F:GO:0005524; F:GO:0016853; F:GO:0140662; C:GO:0005739	P:protein refolding; F:ATP binding; F:isomerase activity; F:ATP-dependent protein folding chaperone; C:mitochondrion
Atube007977	hypothetical protein	140	10	3.43569e-06	57.09	F:GO:0003676; F:GO:0008270	F:nucleic acid binding; F:zinc ion binding
Atube008009	3-isopropylmalate dehydratase large subunit	70	3	1.44224e-17	70.41	C:GO:0016020	C:membrane
Atube008024	Protein SABRE	238	20	1.03358e-18	55.19	P:GO:0015074; F:GO:0003676; F:GO:0008270; C:GO:0016020	P:DNA integration; F:nucleic acid binding; F:zinc ion binding; C:membrane
Atube008041	NAD(P)H-quinone oxidoreductase subunit O, chloroplastic	152	6	3.92279e-64	81.64	P:GO:0010258; F:GO:0016655; F:GO:0048038; C:GO:0005886	P:NADH dehydrogenase complex (plastoquinone) assembly; F:oxidoreductase activity, acting on NAD(P)H, quinone or similar compound as acceptor; F:quinone binding; C:plasma membrane
Atube008071	Ankyrin repeat-containing protein	114	20	1.14675e-15	67.37	C:GO:0016020	C:membrane
Atube008083	putative ankyrin repeat-containing domain, PGG domain, ankyrin repeat-containing domain superfamily	99	9	4.2161e-14	57.41	C:GO:0016020	C:membrane
Atube008088	predicted protein	143	20	2.42787e-21	59.78	C:GO:0016020	C:membrane
Atube008128	protein FAR1-RELATED SEQUENCE 5-like	76	20	4.02631e-15	66.62	F:GO:0046872	F:metal ion binding
Atube008148	UMP-CMP kinase-like isoform X1	149	20	2.45084e-65	80.02	P:GO:0006207; P:GO:0006225; P:GO:0009451; P:GO:0016310; P:GO:0046705; P:GO:0046940; F:GO:0003723; F:GO:0004017; F:GO:0004857; F:GO:0005524; F:GO:0033862; F:GO:0036430; F:GO:0036431; C:GO:0005634; C:GO:0005737	P:'de novo' pyrimidine nucleobase biosynthetic process; P:UDP biosynthetic process; P:RNA modification; P:phosphorylation; P:CDP biosynthetic process; P:nucleoside monophosphate phosphorylation; F:RNA binding; F:adenylate kinase activity; F:enzyme inhibitor activity; F:ATP binding; F:UMP kinase activity; F:CMP kinase activity; F:dCMP kinase activity; C:nucleus; C:cytoplasm
Atube008161	putative transcription factor GRF family	136	6	6.49258e-10	49.66	P:GO:0015743; P:GO:0055085; F:GO:0008270; F:GO:0046872; C:GO:0016020	P:malate transport; P:transmembrane transport; F:zinc ion binding; F:metal ion binding; C:membrane
Atube008231	serine/arginine-rich splicing factor 2-like	260	20	4.70023e-10	53.2	P:GO:0000381; P:GO:0000398; F:GO:0003676; F:GO:0003723; F:GO:0036002; C:GO:0005634; C:GO:0005681; C:GO:0016607	P:regulation of alternative mRNA splicing, via spliceosome; P:mRNA splicing, via spliceosome; F:nucleic acid binding; F:RNA binding; F:pre-mRNA binding; C:nucleus; C:spliceosomal complex; C:nuclear speck
Atube008253	protein RALF-like 33	126	20	1.24416e-31	63.91	C:GO:0005576	C:extracellular region
Atube008280	Retrovirus-related Pol polyprotein from transposon TNT 1-94	295	20	1.26376e-18	52.45	P:GO:0015074; F:GO:0003676; F:GO:0008270	P:DNA integration; F:nucleic acid binding; F:zinc ion binding
Atube008364	uncharacterized protein LOC115717921	92	10	8.8948e-08	49.82	F:GO:0003824	F:catalytic activity
Atube008375	Werner Syndrome-like exonuclease	212	20	1.0649e-61	59.94	P:GO:0006139; F:GO:0003676; F:GO:0004527; F:GO:0008408; C:GO:0005634; C:GO:0005737	P:nucleobase-containing compound metabolic process; F:nucleic acid binding; F:exonuclease activity; F:3'-5' exonuclease activity; C:nucleus; C:cytoplasm
Atube008379	Werner Syndrome-like exonuclease	212	20	2.23454e-61	59.84	P:GO:0006139; F:GO:0003676; F:GO:0004527; F:GO:0008408; C:GO:0005634; C:GO:0005737	P:nucleobase-containing compound metabolic process; F:nucleic acid binding; F:exonuclease activity; F:3'-5' exonuclease activity; C:nucleus; C:cytoplasm
Atube008540	l-galactose dehydrogenase	465	20	3.04144e-36	52.07	F:GO:0003676; F:GO:0008270	F:nucleic acid binding; F:zinc ion binding
Atube008541	reverse transcriptase domain-containing protein	291	20	1.88362e-30	45.66	P:GO:0006278; F:GO:0003676; F:GO:0003964; F:GO:0004523; F:GO:0008270	P:RNA-templated DNA biosynthetic process; F:nucleic acid binding; F:RNA-directed DNA polymerase activity; F:RNA-DNA hybrid ribonuclease activity; F:zinc ion binding
Atube008637	homogentisate phytyltransferase 1	335	20	3.21367e-95	60.28	F:GO:0016740	F:transferase activity
Atube008639	homogentisate phytyltransferase 1	335	20	5.87454e-97	60.96	F:GO:0016740	F:transferase activity
Atube008641	homogentisate phytyltransferase 1	310	20	2.23505e-83	61.54	F:GO:0016740	F:transferase activity
Atube008642	putative geraniol 8-hydroxylase	178	20	1.97407e-74	75.14	P:GO:0044550; P:GO:1901576; F:GO:0004497; F:GO:0016705; F:GO:0046872	P:secondary metabolite biosynthetic process; P:organic substance biosynthetic process; F:monooxygenase activity; F:oxidoreductase activity, acting on paired donors, with incorporation or reduction of molecular oxygen; F:metal ion binding
Atube008643	putative geraniol 8-hydroxylase	178	20	2.45583e-74	75.4	P:GO:0044550; P:GO:1901576; F:GO:0004497; F:GO:0016705; F:GO:0046872	P:secondary metabolite biosynthetic process; P:organic substance biosynthetic process; F:monooxygenase activity; F:oxidoreductase activity, acting on paired donors, with incorporation or reduction of molecular oxygen; F:metal ion binding
Atube008644	homogentisate phytyltransferase 1	343	20	3.57748e-98	61.73	F:GO:0016740	F:transferase activity
Atube008653	putative calcium-transporting ATPase 13, plasma membrane-type	575	20	5.41709e-159	63.97	P:GO:0070588; F:GO:0005388; F:GO:0005524; F:GO:0016887; C:GO:0016020; C:GO:0043231	P:calcium ion transmembrane transport; F:P-type calcium transporter activity; F:ATP binding; F:ATP hydrolysis activity; C:membrane; C:intracellular membrane-bounded organelle
Atube008705	serine carboxypeptidase-like 17	307	20	5.57476e-137	65.05	P:GO:1901564; F:GO:0004180	P:organonitrogen compound metabolic process; F:carboxypeptidase activity
Atube008710	zinc finger BED domain-containing protein DAYSLEEPER-like isoform X2	295	20	1.86971e-25	60.56	F:GO:0005488	F:binding
Atube008861	putative transcription factor GRF family	71	16	2.50137e-08	56.94	P:GO:0006265; P:GO:0006281; P:GO:0006284; F:GO:0003676; F:GO:0003677; F:GO:0003684; F:GO:0003906; F:GO:0003916; F:GO:0003917; F:GO:0004386; F:GO:0004519; F:GO:0008270; F:GO:0016799; F:GO:0016853; F:GO:0046872; C:GO:0005634	P:DNA topological change; P:DNA repair; P:base-excision repair; F:nucleic acid binding; F:DNA binding; F:damaged DNA binding; F:DNA-(apurinic or apyrimidinic site) endonuclease activity; F:DNA topoisomerase activity; F:DNA topoisomerase type I (single strand cut, ATP-independent) activity; F:helicase activity; F:endonuclease activity; F:zinc ion binding; F:hydrolase activity, hydrolyzing N-glycos…
Atube008965	hypothetical protein SLEP1_g21342	505	5	7.5623e-07	44.78	F:GO:0003676; F:GO:0003723	F:nucleic acid binding; F:RNA binding
Atube008989	type II inositol polyphosphate 5-phosphatase 15 isoform X2	91	20	1.01399e-13	67.04	F:GO:0016791	F:phosphatase activity
Atube009017	putative retrotransposon Copia-like protein	170	20	1.24351e-12	56.77	P:GO:0015074; P:GO:0016310; F:GO:0003676; F:GO:0008270; F:GO:0016301; F:GO:0016787	P:DNA integration; P:phosphorylation; F:nucleic acid binding; F:zinc ion binding; F:kinase activity; F:hydrolase activity
Atube009031	retrotransposon protein	150	20	7.81965e-09	63.01	F:GO:0046872	F:metal ion binding
Atube009055	serine/arginine-rich splicing factor 2	220	20	1.10661e-09	63.98	F:GO:0003723; C:GO:0005634	F:RNA binding; C:nucleus
Atube009057	serine/arginine-rich splicing factor 2	220	20	1.10661e-09	63.98	F:GO:0003723; C:GO:0005634	F:RNA binding; C:nucleus
Atube009062	reverse transcriptase domain-containing protein	144	20	6.09134e-16	47.77	F:GO:0003676; F:GO:0004523; F:GO:0008270	F:nucleic acid binding; F:RNA-DNA hybrid ribonuclease activity; F:zinc ion binding
Atube009136	serine/arginine-rich splicing factor SC35-like isoform X1	279	20	1.95522e-07	56.41	P:GO:0000398; F:GO:0003676; F:GO:0003723; C:GO:0016607	P:mRNA splicing, via spliceosome; F:nucleic acid binding; F:RNA binding; C:nuclear speck
Atube009183	oligouridylate-binding protein 1-like isoform X2	127	20	2.78525e-15	52.71	P:GO:0006412; F:GO:0003735; F:GO:0008270; F:GO:0016829; F:GO:0046872; F:GO:0140078; C:GO:0005840; C:GO:0016020; C:GO:1990904	P:translation; F:structural constituent of ribosome; F:zinc ion binding; F:lyase activity; F:metal ion binding; F:class I DNA-(apurinic or apyrimidinic site) endonuclease activity; C:ribosome; C:membrane; C:ribonucleoprotein complex
Atube009209	protein FAR1-RELATED SEQUENCE 5-like	132	20	4.07049e-17	54.18	P:GO:0006355; P:GO:0016310; F:GO:0008270; F:GO:0016301; F:GO:0046872; C:GO:0005634	P:regulation of DNA-templated transcription; P:phosphorylation; F:zinc ion binding; F:kinase activity; F:metal ion binding; C:nucleus
Atube009227	dolichyl-diphosphooligosaccharide--protein glycosyltransferase subunit STT3B	82	1	2.41395e-05	70.21	F:GO:0004576; F:GO:0004579; F:GO:0016740; F:GO:0016757; F:GO:0046872; C:GO:0016020	F:oligosaccharyl transferase activity; F:dolichyl-diphosphooligosaccharide-protein glycotransferase activity; F:transferase activity; F:glycosyltransferase activity; F:metal ion binding; C:membrane
Atube009256	serine/arginine-rich splicing factor 2-like	216	4	7.51958e-05	53.41	F:GO:0003676; F:GO:0003723	F:nucleic acid binding; F:RNA binding
Atube009262	terpene synthase	78	20	6.50743e-21	64.76	P:GO:0006721; P:GO:0008299; F:GO:0016838	P:terpenoid metabolic process; P:isoprenoid biosynthetic process; F:carbon-oxygen lyase activity, acting on phosphates
Atube009263	putative RNA recognition motif domain, nucleotide-binding alpha-beta plait domain superfamily	411	8	4.97301e-09	47.13	F:GO:0003676; F:GO:0003723	F:nucleic acid binding; F:RNA binding
Atube009313	double-stranded RNA-binding protein 4-like isoform X2	207	20	1.06773e-51	60.36	P:GO:0010468; P:GO:0034470; F:GO:0003723; C:GO:0110165	P:regulation of gene expression; P:ncRNA processing; F:RNA binding; C:cellular anatomical entity
Atube009330	putative ribonuclease H protein	389	20	5.51029e-51	44.03	P:GO:0006278; F:GO:0003964; F:GO:0046872; C:GO:0016020	P:RNA-templated DNA biosynthetic process; F:RNA-directed DNA polymerase activity; F:metal ion binding; C:membrane
Atube009347	oligouridylate-binding protein 1-like isoform X2	126	20	1.5692e-14	50.92	F:GO:0008270; F:GO:0016829; F:GO:0046872; F:GO:0140078; C:GO:0016020	F:zinc ion binding; F:lyase activity; F:metal ion binding; F:class I DNA-(apurinic or apyrimidinic site) endonuclease activity; C:membrane
Atube009357	putative replication factor A protein	241	20	8.54824e-45	44.4	P:GO:0006259	P:DNA metabolic process
Atube009358	plasma membrane ATPase 3	197	20	1.39e-117	96.3	P:GO:0051453; P:GO:0120029; F:GO:0005524; F:GO:0008553; F:GO:0016887; C:GO:0005886	P:regulation of intracellular pH; P:proton export across plasma membrane; F:ATP binding; F:P-type proton-exporting transporter activity; F:ATP hydrolysis activity; C:plasma membrane
Atube009359	plasma membrane ATPase 3	197	20	1.39e-117	96.3	P:GO:0051453; P:GO:0120029; F:GO:0005524; F:GO:0008553; F:GO:0016887; C:GO:0005886	P:regulation of intracellular pH; P:proton export across plasma membrane; F:ATP binding; F:P-type proton-exporting transporter activity; F:ATP hydrolysis activity; C:plasma membrane
Atube009375	probable ubiquitin-like-specific protease 2A isoform X2	77	4	4.81987e-06	65.21	P:GO:0006508; F:GO:0008233; F:GO:0008234	P:proteolysis; F:peptidase activity; F:cysteine-type peptidase activity
Atube009389	replication factor A protein 1-like isoform X4	185	20	2.48057e-20	49.98	P:GO:0006260; P:GO:0006281; P:GO:0006310; F:GO:0003677; F:GO:0046872; C:GO:0005634	P:DNA replication; P:DNA repair; P:DNA recombination; F:DNA binding; F:metal ion binding; C:nucleus
Atube009394	stromal 70 kDa heat shock-related protein, chloroplastic-like	69	20	4.36767e-08	68.76	P:GO:0006457; F:GO:0005515; F:GO:0044183; F:GO:0140657; C:GO:0005737	P:protein folding; F:protein binding; F:protein folding chaperone; F:ATP-dependent activity; C:cytoplasm
Atube009403	Ubiquitin-like-specific protease 1D	168	12	2.07006e-13	51.79	P:GO:0006508; F:GO:0008233; F:GO:0008234	P:proteolysis; F:peptidase activity; F:cysteine-type peptidase activity
Atube009407	serine/arginine-rich splicing factor 2-like isoform X1	338	20	8.91675e-09	55.18	P:GO:0000381; P:GO:0000398; F:GO:0003676; F:GO:0003723; F:GO:0036002; C:GO:0005634; C:GO:0005681; C:GO:0016607	P:regulation of alternative mRNA splicing, via spliceosome; P:mRNA splicing, via spliceosome; F:nucleic acid binding; F:RNA binding; F:pre-mRNA binding; C:nucleus; C:spliceosomal complex; C:nuclear speck
Atube009410	probable ubiquitin-like-specific protease 2A isoform X2	77	12	8.26456e-09	65.85	F:GO:0008233	F:peptidase activity
Atube009429	kinase RLK-Pelle-WAK family	334	20	3.29732e-141	48.53	P:GO:0007166; P:GO:0016310; F:GO:0000166; F:GO:0004672; F:GO:0004674; F:GO:0005509; F:GO:0005524; F:GO:0016301; F:GO:0016740; F:GO:0030247; C:GO:0016020	P:cell surface receptor signaling pathway; P:phosphorylation; F:nucleotide binding; F:protein kinase activity; F:protein serine/threonine kinase activity; F:calcium ion binding; F:ATP binding; F:kinase activity; F:transferase activity; F:polysaccharide binding; C:membrane
Atube009450	putative RNA recognition motif domain, nucleotide-binding alpha-beta plait domain superfamily	711	20	4.46239e-19	56.84	P:GO:0008150; F:GO:0003674; F:GO:0003676; F:GO:0003723; C:GO:0005575; C:GO:0005634	P:biological_process; F:molecular_function; F:nucleic acid binding; F:RNA binding; C:cellular_component; C:nucleus
Atube009487	putative RNA recognition motif domain, nucleotide-binding alpha-beta plait domain superfamily	574	20	7.36739e-14	54.22	P:GO:0000398; F:GO:0003676; F:GO:0003723; C:GO:0016607	P:mRNA splicing, via spliceosome; F:nucleic acid binding; F:RNA binding; C:nuclear speck
Atube009516	probable E3 ubiquitin-protein ligase RHC1A	96	20	1.40055e-41	61.91	F:GO:0046872; F:GO:0061630	F:metal ion binding; F:ubiquitin protein ligase activity
Atube009519	cyclin-dependent kinase	169	20	1.51446e-36	57.99	P:GO:0016310; F:GO:0016301	P:phosphorylation; F:kinase activity
Atube009533	transposon Ty3-I Gag-Pol polyprotein	270	20	1.9062e-06	62	P:GO:0015074; F:GO:0003676; F:GO:0004386; F:GO:0008270	P:DNA integration; F:nucleic acid binding; F:helicase activity; F:zinc ion binding
Atube009538	protein FAR1-RELATED SEQUENCE 5-like	179	20	2.32301e-20	55.75	P:GO:0006355; P:GO:0016310; F:GO:0008270; F:GO:0016301; F:GO:0046872; C:GO:0005634	P:regulation of DNA-templated transcription; P:phosphorylation; F:zinc ion binding; F:kinase activity; F:metal ion binding; C:nucleus
Atube009539	ulp1 protease family, C-terminal catalytic domain-containing protein	155	18	8.66518e-28	54.57	P:GO:0006508; F:GO:0008233	P:proteolysis; F:peptidase activity
Atube009620	uncharacterized protein LOC110781280	236	20	5.94955e-58	58.18	F:GO:0003676	F:nucleic acid binding
Atube009638	putative disease resistance protein RGA3	305	20	5.43405e-44	55.1	P:GO:0006952; P:GO:0051707; F:GO:0043531	P:defense response; P:response to other organism; F:ADP binding
Atube009647	alpha-amylase	250	20	3.52768e-103	75.91	P:GO:0005983; P:GO:0005987; P:GO:0009725; P:GO:0033993; P:GO:1901700; F:GO:0004556; F:GO:0005509	P:starch catabolic process; P:sucrose catabolic process; P:response to hormone; P:response to lipid; P:response to oxygen-containing compound; F:alpha-amylase activity; F:calcium ion binding
Atube009656	putative RNA recognition motif domain, nucleotide-binding alpha-beta plait domain superfamily	839	20	1.3786e-17	47.81	P:GO:0000381; P:GO:0000398; F:GO:0003676; F:GO:0003723; F:GO:0036002; C:GO:0005634; C:GO:0005681; C:GO:0016607	P:regulation of alternative mRNA splicing, via spliceosome; P:mRNA splicing, via spliceosome; F:nucleic acid binding; F:RNA binding; F:pre-mRNA binding; C:nucleus; C:spliceosomal complex; C:nuclear speck
Atube009718	putative Ulp1 protease family catalytic domain, papain-like cysteine peptidase superfamily	218	16	1.28832e-17	47.55	P:GO:0006508; F:GO:0008233; F:GO:0008234; F:GO:0016929; C:GO:0005634; C:GO:0016020	P:proteolysis; F:peptidase activity; F:cysteine-type peptidase activity; F:deSUMOylase activity; C:nucleus; C:membrane
Atube009731	cyclin-dependent kinase	169	20	1.51446e-36	57.99	P:GO:0016310; F:GO:0016301	P:phosphorylation; F:kinase activity
Atube009734	probable E3 ubiquitin-protein ligase RHC1A	96	20	9.11926e-42	62.27	F:GO:0046872; F:GO:0061630	F:metal ion binding; F:ubiquitin protein ligase activity
Atube009916	mechanosensitive ion channel protein 10	159	20	1.25475e-30	60.37	P:GO:0006811; P:GO:0055085; C:GO:0005886; C:GO:0016020	P:monoatomic ion transport; P:transmembrane transport; C:plasma membrane; C:membrane
Atube009933	cyclin-dependent protein kinase inhibitor SMR13-like	143	19	4.37252e-15	63.85	P:GO:0016310; P:GO:0032875; F:GO:0004860; F:GO:0016301	P:phosphorylation; P:regulation of DNA endoreduplication; F:protein kinase inhibitor activity; F:kinase activity
Atube009965	retrotransposon protein	221	20	2.34074e-137	62.61	P:GO:0000463; P:GO:0006412; F:GO:0003735; C:GO:0005840; C:GO:0022625; C:GO:1990904	P:maturation of LSU-rRNA from tricistronic rRNA transcript (SSU-rRNA, 5.8S rRNA, LSU-rRNA); P:translation; F:structural constituent of ribosome; C:ribosome; C:cytosolic large ribosomal subunit; C:ribonucleoprotein complex
Atube010014	GDSL esterase/lipase At1g29670-like	252	20	7.45762e-67	65.38	F:GO:0016788	F:hydrolase activity, acting on ester bonds
Atube010063	replication factor A protein	157	4	4.03849e-12	50.16	P:GO:0009987	P:cellular process
Atube010125	putative knottin, scorpion toxin, defensin, plant, knottin, scorpion toxin-like superfamily	77	20	9.42416e-24	66.92	P:GO:0006952; P:GO:0044419	P:defense response; P:biological process involved in interspecies interaction between organisms
Atube010145	probable LRR receptor-like serine/threonine-protein kinase At3g47570	238	20	2.09483e-50	62.55	P:GO:0016310; P:GO:0050832; F:GO:0000166; F:GO:0004672; F:GO:0005524; F:GO:0016301; F:GO:0016740; C:GO:0005886; C:GO:0016020	P:phosphorylation; P:defense response to fungus; F:nucleotide binding; F:protein kinase activity; F:ATP binding; F:kinase activity; F:transferase activity; C:plasma membrane; C:membrane
Atube010147	probable LRR receptor-like serine/threonine-protein kinase At3g47570	239	20	9.46006e-51	62.82	F:GO:0016301	F:kinase activity
Atube010246	cytochrome P450 CYP72A219-like	229	20	2.23872e-72	67.74	F:GO:0005488; F:GO:0016491	F:binding; F:oxidoreductase activity
Atube010404	ZINC FINGER PROTEIN 1-LIKE	246	20	1.71987e-15	57.48	P:GO:0009788; C:GO:0005634	P:negative regulation of abscisic acid-activated signaling pathway; C:nucleus
Atube010445	(-)-germacrene D synthase-like	130	20	1.82327e-39	63.52	F:GO:0016829	F:lyase activity
Atube010446	(-)-germacrene D synthase-like	128	20	4.67436e-34	64.18	P:GO:1901576; F:GO:0016829	P:organic substance biosynthetic process; F:lyase activity
Atube010807	transcription factor RSL3	211	20	4.50386e-55	83.11	P:GO:0006357; F:GO:0000978; F:GO:0000981; F:GO:0046983; C:GO:0005634	P:regulation of transcription by RNA polymerase II; F:RNA polymerase II cis-regulatory region sequence-specific DNA binding; F:DNA-binding transcription factor activity, RNA polymerase II-specific; F:protein dimerization activity; C:nucleus
Atube011007	auxin-responsive protein SAUR68-like	160	20	3.14541e-21	64.06	P:GO:0009733	P:response to auxin
Atube011046	probable methyltransferase PMT10 isoform X2	145	20	1.60114e-78	83.17	P:GO:0032259; F:GO:0008757; C:GO:0016020	P:methylation; F:S-adenosylmethionine-dependent methyltransferase activity; C:membrane
Atube011083	stromal 70 kDa heat shock-related protein, chloroplastic-like	69	20	4.784e-08	68.76	P:GO:0006457; F:GO:0005515; F:GO:0044183; F:GO:0140657; C:GO:0005737	P:protein folding; F:protein binding; F:protein folding chaperone; F:ATP-dependent activity; C:cytoplasm
Atube011176	gag-pol polyprotein	186	20	4.75592e-32	62.16	P:GO:0015074; F:GO:0003676; F:GO:0008270	P:DNA integration; F:nucleic acid binding; F:zinc ion binding
Atube011178	gag-pol polyprotein	353	20	1.03505e-27	61.65	P:GO:0015074; F:GO:0003676; F:GO:0008270	P:DNA integration; F:nucleic acid binding; F:zinc ion binding
Atube011180	Transposon Ty3-I Gag-Pol polyprotein	290	20	3.54139e-06	66.05	P:GO:0015074; F:GO:0003676; F:GO:0004386; F:GO:0008270	P:DNA integration; F:nucleic acid binding; F:helicase activity; F:zinc ion binding
Atube011202	probable xyloglucan endotransglucosylase/hydrolase protein 23	117	20	9.88693e-67	80.95	P:GO:0010411; P:GO:0042546; P:GO:0071555; F:GO:0004553; F:GO:0016762; C:GO:0048046	P:xyloglucan metabolic process; P:cell wall biogenesis; P:cell wall organization; F:hydrolase activity, hydrolyzing O-glycosyl compounds; F:xyloglucan:xyloglucosyl transferase activity; C:apoplast
Atube011204	probable xyloglucan endotransglucosylase/hydrolase protein 23	117	20	2.87872e-66	80.7	P:GO:0010411; P:GO:0042546; P:GO:0071555; F:GO:0004553; F:GO:0016762; C:GO:0048046	P:xyloglucan metabolic process; P:cell wall biogenesis; P:cell wall organization; F:hydrolase activity, hydrolyzing O-glycosyl compounds; F:xyloglucan:xyloglucosyl transferase activity; C:apoplast
Atube011206	putative RNA recognition motif domain, nucleotide-binding alpha-beta plait domain superfamily	359	20	5.26184e-12	55.14	P:GO:0000398; F:GO:0003676; F:GO:0003723; C:GO:0016607	P:mRNA splicing, via spliceosome; F:nucleic acid binding; F:RNA binding; C:nuclear speck
Atube011209	protein FLOURY 1-like	154	20	5.42708e-28	71.03	F:GO:0080115; C:GO:0016020	F:myosin XI tail binding; C:membrane
Atube011309	Replication protein A 70 kDa DNA-binding subunit B	192	20	6.51369e-22	48.64	P:GO:0006259	P:DNA metabolic process
Atube011315	protein FAR1-RELATED SEQUENCE 5-like	76	20	1.91533e-14	67.03	F:GO:0046872	F:metal ion binding
Atube011378	Actin	221	20	6.39501e-157	98.46	F:GO:0005524; C:GO:0005856	F:ATP binding; C:cytoskeleton
Atube011380	Actin	221	20	6.39501e-157	98.46	F:GO:0005524; C:GO:0005856	F:ATP binding; C:cytoskeleton
Atube011463	Pectin lyase-like superfamily protein	100	20	2.99104e-27	78.28	P:GO:0005975; P:GO:0071555; F:GO:0004650; F:GO:0047911; C:GO:0005576	P:carbohydrate metabolic process; P:cell wall organization; F:polygalacturonase activity; F:galacturan 1,4-alpha-galacturonidase activity; C:extracellular region
Atube011481	protein FLOURY 1-like	154	20	5.01597e-28	69.24	F:GO:0080115; C:GO:0016020	F:myosin XI tail binding; C:membrane
Atube011529	serine/arginine-rich splicing factor SC35-like isoform X1	234	20	5.06519e-07	55.31	P:GO:0000398; P:GO:0015031; F:GO:0003676; F:GO:0003723; F:GO:0003924; F:GO:0005525; F:GO:0046872; C:GO:0016607	P:mRNA splicing, via spliceosome; P:protein transport; F:nucleic acid binding; F:RNA binding; F:GTPase activity; F:GTP binding; F:metal ion binding; C:nuclear speck
Atube011546	RNA-binding protein	273	20	1.64743e-07	52.9	P:GO:0000398; F:GO:0003676; F:GO:0003723; C:GO:0016607; C:GO:1990904	P:mRNA splicing, via spliceosome; F:nucleic acid binding; F:RNA binding; C:nuclear speck; C:ribonucleoprotein complex
Atube011551	Transposon Ty3-I Gag-Pol polyprotein	268	20	7.85581e-13	69.46	P:GO:0015074; F:GO:0003676; F:GO:0008270	P:DNA integration; F:nucleic acid binding; F:zinc ion binding
Atube011558	retrotransposon protein	231	20	1.96572e-141	61.25	P:GO:0000463; P:GO:0006412; F:GO:0003735; F:GO:0046872; C:GO:0005840; C:GO:0022625; C:GO:1990904	P:maturation of LSU-rRNA from tricistronic rRNA transcript (SSU-rRNA, 5.8S rRNA, LSU-rRNA); P:translation; F:structural constituent of ribosome; F:metal ion binding; C:ribosome; C:cytosolic large ribosomal subunit; C:ribonucleoprotein complex
Atube011603	putative RNA recognition motif domain, nucleotide-binding alpha-beta plait domain superfamily	556	20	8.08185e-16	52.84	P:GO:0000398; F:GO:0003676; F:GO:0003723; C:GO:0016607	P:mRNA splicing, via spliceosome; F:nucleic acid binding; F:RNA binding; C:nuclear speck
Atube011612	uncharacterized protein LOC110695472	399	20	5.86485e-47	67.14	F:GO:0003676; F:GO:0008270	F:nucleic acid binding; F:zinc ion binding
Atube011673	serine/arginine-rich splicing factor SC35-like isoform X1	296	14	3.49474e-05	57.08	P:GO:0000398; P:GO:0015031; F:GO:0003676; F:GO:0003723; F:GO:0003924; F:GO:0005525; F:GO:0046872; C:GO:0016607	P:mRNA splicing, via spliceosome; P:protein transport; F:nucleic acid binding; F:RNA binding; F:GTPase activity; F:GTP binding; F:metal ion binding; C:nuclear speck
Atube011707	serine/arginine-rich splicing factor 2	407	20	7.65593e-13	57.76	F:GO:0003676; C:GO:0005634	F:nucleic acid binding; C:nucleus
Atube011708	protein FAR1-RELATED SEQUENCE 5-like	220	20	5.3246e-18	52.35	P:GO:0006355; F:GO:0008270; F:GO:0046872; C:GO:0005634	P:regulation of DNA-templated transcription; F:zinc ion binding; F:metal ion binding; C:nucleus
Atube011710	Transmembrane 9 superfamily member 7	130	20	1.1201e-42	69.53	P:GO:0072657; C:GO:0005737; C:GO:0012505; C:GO:0016020; C:GO:0043231	P:protein localization to membrane; C:cytoplasm; C:endomembrane system; C:membrane; C:intracellular membrane-bounded organelle
Atube011719	putative transcription factor GRF family	136	15	1.48815e-07	59.14	P:GO:0006265; P:GO:0015743; P:GO:0055085; F:GO:0003676; F:GO:0003677; F:GO:0003916; F:GO:0003917; F:GO:0004386; F:GO:0008270; F:GO:0016853; F:GO:0046872; C:GO:0005634; C:GO:0005694; C:GO:0016020	P:DNA topological change; P:malate transport; P:transmembrane transport; F:nucleic acid binding; F:DNA binding; F:DNA topoisomerase activity; F:DNA topoisomerase type I (single strand cut, ATP-independent) activity; F:helicase activity; F:zinc ion binding; F:isomerase activity; F:metal ion binding; C:nucleus; C:chromosome; C:membrane
Atube011729	ribosomal protein S7	113	20	5.13617e-16	68.72	F:GO:0003723; C:GO:0005840; C:GO:0009536; C:GO:1990904	F:RNA binding; C:ribosome; C:plastid; C:ribonucleoprotein complex
Atube011785	serine/arginine-rich splicing factor SC35-like isoform X1	319	20	2.06564e-16	55.39	P:GO:0000398; F:GO:0003676; F:GO:0003723; C:GO:0016607	P:mRNA splicing, via spliceosome; F:nucleic acid binding; F:RNA binding; C:nuclear speck
Atube011786	putative RNA recognition motif domain, nucleotide-binding alpha-beta plait domain superfamily	536	20	3.9121e-13	51.3	P:GO:0000381; P:GO:0000398; F:GO:0003676; F:GO:0003723; F:GO:0036002; C:GO:0005634; C:GO:0005681; C:GO:0016607	P:regulation of alternative mRNA splicing, via spliceosome; P:mRNA splicing, via spliceosome; F:nucleic acid binding; F:RNA binding; F:pre-mRNA binding; C:nucleus; C:spliceosomal complex; C:nuclear speck
Atube011799	serine/arginine-rich splicing factor 2-like	75	18	2.89623e-05	56.86	P:GO:0000381; P:GO:0000398; F:GO:0003676; F:GO:0003723; F:GO:0036002; C:GO:0005634; C:GO:0005681; C:GO:0016607	P:regulation of alternative mRNA splicing, via spliceosome; P:mRNA splicing, via spliceosome; F:nucleic acid binding; F:RNA binding; F:pre-mRNA binding; C:nucleus; C:spliceosomal complex; C:nuclear speck
Atube011808	putative RNA recognition motif domain, nucleotide-binding alpha-beta plait domain superfamily	552	20	5.5745e-15	51.31	F:GO:0003676; F:GO:0003723; C:GO:0016020	F:nucleic acid binding; F:RNA binding; C:membrane
Atube011835	UPF0481 protein At3g47200-like	158	20	7.16857e-38	61.47	C:GO:0016020	C:membrane
Atube011872	zinc finger BED domain-containing protein RICESLEEPER 2-like	210	20	3.35155e-15	55.61	F:GO:0005488	F:binding
Atube011885	kinase RLK-Pelle-WAK family	94	20	3.61353e-28	70.09	P:GO:0007166; F:GO:0000166; F:GO:0004672; F:GO:0043167; C:GO:0005886	P:cell surface receptor signaling pathway; F:nucleotide binding; F:protein kinase activity; F:ion binding; C:plasma membrane
Atube011886	kinase RLK-Pelle-WAK family	99	20	3.39628e-28	69.9	P:GO:0007166; F:GO:0000166; F:GO:0004672; F:GO:0043167; C:GO:0005886	P:cell surface receptor signaling pathway; F:nucleotide binding; F:protein kinase activity; F:ion binding; C:plasma membrane
Atube011908	putative RNA recognition motif domain, nucleotide-binding alpha-beta plait domain superfamily	588	5	1.47731e-07	45.48	F:GO:0003676	F:nucleic acid binding
Atube012020	serine/arginine-rich splicing factor 2-like	180	20	1.27514e-10	52.24	P:GO:0010467; P:GO:0034641; P:GO:0044238; C:GO:0005622	P:gene expression; P:cellular nitrogen compound metabolic process; P:primary metabolic process; C:intracellular anatomical structure
Atube012048	replication factor A protein 1-like isoform X1	239	20	8.84162e-34	51.53	P:GO:0006259; F:GO:0005488	P:DNA metabolic process; F:binding
Atube012050	serine/arginine-rich splicing factor SC35-like isoform X1	551	20	2.89802e-06	53.71	P:GO:0000398; F:GO:0003676; F:GO:0003723; C:GO:0016607	P:mRNA splicing, via spliceosome; F:nucleic acid binding; F:RNA binding; C:nuclear speck
Atube012084	serine/arginine-rich splicing factor 2-like	120	20	4.91449e-14	62.28	F:GO:0003723; C:GO:0005634	F:RNA binding; C:nucleus
Atube012103	mannan endo-1,4-beta-mannosidase 7-like	404	20	0	75.4	P:GO:0071704; F:GO:0016985; C:GO:0005576	P:organic substance metabolic process; F:mannan endo-1,4-beta-mannosidase activity; C:extracellular region
Atube012140	putative RNA recognition motif domain, nucleotide-binding alpha-beta plait domain superfamily	223	13	1.63007e-08	53.24	F:GO:0003676; F:GO:0003723	F:nucleic acid binding; F:RNA binding
Atube012173	zinc finger SWIM domain-containing protein 7	132	20	8.9394e-75	72	P:GO:0000724; P:GO:0006412; P:GO:0042742; F:GO:0000976; F:GO:0003723; F:GO:0003735; F:GO:0008270; C:GO:0005634; C:GO:0015935; C:GO:0097196	P:double-strand break repair via homologous recombination; P:translation; P:defense response to bacterium; F:transcription cis-regulatory region binding; F:RNA binding; F:structural constituent of ribosome; F:zinc ion binding; C:nucleus; C:small ribosomal subunit; C:Shu complex
Atube012189	protein PLASTID REDOX INSENSITIVE 2, chloroplastic-like	132	11	8.90676e-23	76.95	P:GO:0010468	P:regulation of gene expression
Atube012242	zinc finger BED domain-containing protein RICESLEEPER 2-like	253	20	2.29749e-91	59.46	P:GO:0009791; F:GO:0003677; F:GO:0046872; F:GO:0046983; C:GO:0005634; C:GO:0016020	P:post-embryonic development; F:DNA binding; F:metal ion binding; F:protein dimerization activity; C:nucleus; C:membrane
Atube012292	putative RNA recognition motif domain, nucleotide-binding alpha-beta plait domain superfamily	344	17	3.95211e-11	44.7	F:GO:0003676; F:GO:0003723	F:nucleic acid binding; F:RNA binding
Atube012347	myb-related protein Zm1-like	172	20	2.72979e-76	82.35	P:GO:0009416; P:GO:0009809; P:GO:0045893; P:GO:2000652; F:GO:0000976; F:GO:0003700; C:GO:0005634	P:response to light stimulus; P:lignin biosynthetic process; P:positive regulation of DNA-templated transcription; P:regulation of secondary cell wall biogenesis; F:transcription cis-regulatory region binding; F:DNA-binding transcription factor activity; C:nucleus
Atube012411	replication protein A 70 kDa DNA-binding subunit B-like	240	5	3.95786e-43	47.25	P:GO:0006260; P:GO:0006281; P:GO:0006310; P:GO:0006974; F:GO:0003676; F:GO:0003677; F:GO:0046872; C:GO:0005634	P:DNA replication; P:DNA repair; P:DNA recombination; P:DNA damage response; F:nucleic acid binding; F:DNA binding; F:metal ion binding; C:nucleus
Atube012412	replication protein A 70 kDa DNA-binding subunit B-like	136	8	1.11989e-16	51.87	P:GO:0000723; P:GO:0006260; P:GO:0006281; P:GO:0006310; P:GO:0006974; P:GO:0032508; F:GO:0000166; F:GO:0003677; F:GO:0003678; F:GO:0004386; F:GO:0005524; F:GO:0016787; F:GO:0046872; C:GO:0005634	P:telomere maintenance; P:DNA replication; P:DNA repair; P:DNA recombination; P:DNA damage response; P:DNA duplex unwinding; F:nucleotide binding; F:DNA binding; F:DNA helicase activity; F:helicase activity; F:ATP binding; F:hydrolase activity; F:metal ion binding; C:nucleus
Atube012433	protein yippee-like At4g27745	105	20	2.58602e-64	79.27	F:GO:0046872; C:GO:0016020	F:metal ion binding; C:membrane
Atube012440	ORM1-like protein 3	157	20	4.71865e-104	90.12	C:GO:0005789	C:endoplasmic reticulum membrane
Atube012446	myb-related protein 308-like	346	20	3.17935e-100	81.19	P:GO:0006355; P:GO:0090378; F:GO:0000987; C:GO:0005634	P:regulation of DNA-templated transcription; P:seed trichome elongation; F:cis-regulatory region sequence-specific DNA binding; C:nucleus
Atube012477	ulp1 protease family, C-terminal catalytic domain-containing protein	154	17	3.12848e-32	55.52	P:GO:0006508; F:GO:0008233	P:proteolysis; F:peptidase activity
Atube012478	protein FAR1-RELATED SEQUENCE 5-like	303	20	1.76934e-43	49.4	P:GO:0006355; F:GO:0008270; F:GO:0046872; C:GO:0005634	P:regulation of DNA-templated transcription; F:zinc ion binding; F:metal ion binding; C:nucleus
Atube012761	reverse transcriptase domain-containing protein	542	20	5.62451e-110	51.26	P:GO:0006278; F:GO:0003676; F:GO:0003824; F:GO:0003964; F:GO:0004523; F:GO:0008270	P:RNA-templated DNA biosynthetic process; F:nucleic acid binding; F:catalytic activity; F:RNA-directed DNA polymerase activity; F:RNA-DNA hybrid ribonuclease activity; F:zinc ion binding
Atube012771	protein FAR1-RELATED SEQUENCE 5-like	107	20	4.06575e-14	61.5	F:GO:0046872	F:metal ion binding
Atube012853	hypothetical protein SEVIR_1G151700v2	141	5	3.22889e-09	66.47	C:GO:0016020	C:membrane
Atube012865	hypothetical protein TorRG33x02_122750	131	4	2.18016e-09	64.83	C:GO:0016020	C:membrane
Atube012877	replication protein A 70 kDa DNA-binding subunit B-like	136	12	8.49818e-18	51.9	P:GO:0000723; P:GO:0006260; P:GO:0006281; P:GO:0006310; P:GO:0006974; P:GO:0032508; F:GO:0000166; F:GO:0003676; F:GO:0003677; F:GO:0003678; F:GO:0004386; F:GO:0005524; F:GO:0016787; F:GO:0046872; C:GO:0005634	P:telomere maintenance; P:DNA replication; P:DNA repair; P:DNA recombination; P:DNA damage response; P:DNA duplex unwinding; F:nucleotide binding; F:nucleic acid binding; F:DNA binding; F:DNA helicase activity; F:helicase activity; F:ATP binding; F:hydrolase activity; F:metal ion binding; C:nucleus
Atube012878	putative At5g37260-like protein	186	9	1.34748e-11	50.84	P:GO:0006355; P:GO:0010597; F:GO:0000976; F:GO:0003677	P:regulation of DNA-templated transcription; P:green leaf volatile biosynthetic process; F:transcription cis-regulatory region binding; F:DNA binding
Atube012940	hAT transposon superfamily	76	20	5.8487e-18	65.67	F:GO:0005488	F:binding
Atube012950	putative RNA recognition motif domain, nucleotide-binding alpha-beta plait domain superfamily	501	20	5.90024e-15	48.5	F:GO:0003676; F:GO:0003723	F:nucleic acid binding; F:RNA binding
Atube012961	probable LRR receptor-like serine/threonine-protein kinase At5g10290	121	20	5.46784e-21	63.42	F:GO:0016740	F:transferase activity
Atube013010	zinc finger protein 1-like	241	20	6.30616e-22	55.5	P:GO:0009788; C:GO:0005634	P:negative regulation of abscisic acid-activated signaling pathway; C:nucleus
Atube013011	putative transcription factor GRF family	147	4	4.28154e-09	56.15	F:GO:0008270; F:GO:0046872	F:zinc ion binding; F:metal ion binding
Atube013013	3-ketoacyl-CoA thiolase 2, peroxisomal	73	20	8.36504e-12	83.33	P:GO:0006635; P:GO:0010124; F:GO:0003988; C:GO:0005777; C:GO:0016020	P:fatty acid beta-oxidation; P:phenylacetate catabolic process; F:acetyl-CoA C-acyltransferase activity; C:peroxisome; C:membrane
Atube013022	serine/arginine-rich splicing factor 2b	86	20	1.4558e-07	56	P:GO:0000381; P:GO:0000398; P:GO:0001732; P:GO:0002183; P:GO:0006412; P:GO:0006413; F:GO:0003676; F:GO:0003723; F:GO:0003743; F:GO:0036002; C:GO:0005634; C:GO:0005681; C:GO:0005737; C:GO:0005852; C:GO:0016282; C:GO:0016607; C:GO:0033290	P:regulation of alternative mRNA splicing, via spliceosome; P:mRNA splicing, via spliceosome; P:formation of cytoplasmic translation initiation complex; P:cytoplasmic translational initiation; P:translation; P:translational initiation; F:nucleic acid binding; F:RNA binding; F:translation initiation factor activity; F:pre-mRNA binding; C:nucleus; C:spliceosomal complex; C:cytoplasm; C:eukaryotic t…
Atube013023	probable sulfate transporter 3.4	127	20	8.70111e-47	79.8	P:GO:0098656; P:GO:1902358; F:GO:0008271; F:GO:0008509; C:GO:0016020	P:monoatomic anion transmembrane transport; P:sulfate transmembrane transport; F:secondary active sulfate transmembrane transporter activity; F:monoatomic anion transmembrane transporter activity; C:membrane
Atube013060	replication protein A 70 kDa DNA-binding subunit C-like isoform X1	265	12	1.13466e-11	45.2	P:GO:0006259	P:DNA metabolic process
Atube013061	replication protein A 70 kDa DNA-binding subunit B-like	194	20	2.31716e-25	50.05	P:GO:0006259; F:GO:0005488	P:DNA metabolic process; F:binding
Atube013081	probable histone-arginine methyltransferase 1.3	118	20	4.58673e-53	83.08	P:GO:0032259; F:GO:0016274	P:methylation; F:protein-arginine N-methyltransferase activity
Atube013083	probable histone-arginine methyltransferase 1.3	118	20	4.58673e-53	83.08	P:GO:0032259; F:GO:0016274	P:methylation; F:protein-arginine N-methyltransferase activity
Atube013103	protein PLASTID REDOX INSENSITIVE 2, chloroplastic-like	112	12	2.15456e-24	78.57	P:GO:0010468	P:regulation of gene expression
Atube013108	protein FAR1-RELATED SEQUENCE 5-like	138	20	1.77245e-21	55.14	P:GO:0006355; P:GO:0016310; F:GO:0008270; F:GO:0016301; F:GO:0046872; C:GO:0005634	P:regulation of DNA-templated transcription; P:phosphorylation; F:zinc ion binding; F:kinase activity; F:metal ion binding; C:nucleus
Atube013109	ulp1 protease family, C-terminal catalytic domain-containing protein	155	18	8.17633e-28	54.46	P:GO:0006508; F:GO:0008233	P:proteolysis; F:peptidase activity
Atube013159	bifunctional dTDP-4-dehydrorhamnose 3,5-epimerase/dTDP-4-dehydrorhamnose reductase	186	20	1.28e-92	87.2	P:GO:0010253; P:GO:0019305; F:GO:0008460; F:GO:0008830; F:GO:0008831; F:GO:0050377	P:UDP-rhamnose biosynthetic process; P:dTDP-rhamnose biosynthetic process; F:dTDP-glucose 4,6-dehydratase activity; F:dTDP-4-dehydrorhamnose 3,5-epimerase activity; F:dTDP-4-dehydrorhamnose reductase activity; F:UDP-glucose 4,6-dehydratase activity
Atube013163	serine/arginine-rich splicing factor 2b	340	20	6.77053e-09	54.61	P:GO:0000381; P:GO:0000398; F:GO:0003676; F:GO:0003723; F:GO:0036002; C:GO:0005634; C:GO:0005681; C:GO:0016607	P:regulation of alternative mRNA splicing, via spliceosome; P:mRNA splicing, via spliceosome; F:nucleic acid binding; F:RNA binding; F:pre-mRNA binding; C:nucleus; C:spliceosomal complex; C:nuclear speck
Atube013165	serine/arginine-rich splicing factor 2	260	11	2.00898e-07	46.95	F:GO:0003676; F:GO:0003723	F:nucleic acid binding; F:RNA binding
Atube013248	TLC domain-containing protein 2	116	5	1.47104e-21	74.88	F:GO:0016491; F:GO:0046872; F:GO:0051536; C:GO:0009536; C:GO:0016020	F:oxidoreductase activity; F:metal ion binding; F:iron-sulfur cluster binding; C:plastid; C:membrane
Atube013271	ubiquitin-like-specific protease 1D	77	10	2.46082e-10	57.98	P:GO:0006508; F:GO:0008233; F:GO:0008234	P:proteolysis; F:peptidase activity; F:cysteine-type peptidase activity
Atube013279	protein FAR1-RELATED SEQUENCE 5-like	357	20	6.28592e-72	55.21	P:GO:0006355; F:GO:0008270; F:GO:0046872; C:GO:0005634	P:regulation of DNA-templated transcription; F:zinc ion binding; F:metal ion binding; C:nucleus
Atube013283	splicing factor 3B subunit 4-like	265	20	5.1193e-06	52.73	P:GO:0006811; P:GO:0034220; P:GO:0048026; P:GO:0055085; F:GO:0003676; F:GO:0003723; F:GO:0005216; C:GO:0005634; C:GO:0005689; C:GO:0016020	P:monoatomic ion transport; P:monoatomic ion transmembrane transport; P:positive regulation of mRNA splicing, via spliceosome; P:transmembrane transport; F:nucleic acid binding; F:RNA binding; F:monoatomic ion channel activity; C:nucleus; C:U12-type spliceosomal complex; C:membrane
Atube013309	sex-lethal homolog isoform X1	348	20	1.6985e-14	52.12	P:GO:0000381; P:GO:0000398; F:GO:0003676; F:GO:0003723; F:GO:0036002; C:GO:0005634; C:GO:0005681; C:GO:0016607; C:GO:1990904	P:regulation of alternative mRNA splicing, via spliceosome; P:mRNA splicing, via spliceosome; F:nucleic acid binding; F:RNA binding; F:pre-mRNA binding; C:nucleus; C:spliceosomal complex; C:nuclear speck; C:ribonucleoprotein complex
Atube013334	3-ketoacyl-CoA thiolase 2, peroxisomal	73	20	6.23466e-12	81.52	P:GO:0006635; P:GO:0010124; F:GO:0003988; C:GO:0005777; C:GO:0016020	P:fatty acid beta-oxidation; P:phenylacetate catabolic process; F:acetyl-CoA C-acyltransferase activity; C:peroxisome; C:membrane
Atube013336	serine/arginine-rich splicing factor 2-like	281	20	1.83222e-13	61.51	P:GO:0009987; F:GO:0003723; C:GO:0005634	P:cellular process; F:RNA binding; C:nucleus
Atube013368	putative RNA recognition motif domain, nucleotide-binding alpha-beta plait domain superfamily	546	13	2.22383e-10	45.57	P:GO:0006950; F:GO:0003676; F:GO:0003723; F:GO:0005524; F:GO:0016887	P:response to stress; F:nucleic acid binding; F:RNA binding; F:ATP binding; F:ATP hydrolysis activity
Atube013383	replication factor A protein 1-like isoform X4	231	19	1.40248e-12	44.99	P:GO:0006260; P:GO:0006281; P:GO:0006310; F:GO:0003677; F:GO:0046872; C:GO:0005634; C:GO:0016020	P:DNA replication; P:DNA repair; P:DNA recombination; F:DNA binding; F:metal ion binding; C:nucleus; C:membrane
Atube013435	L10-interacting MYB domain-containing protein-like	137	13	2.66695e-09	49.91	P:GO:0006302; P:GO:0006310; F:GO:0003677; C:GO:0005634	P:double-strand break repair; P:DNA recombination; F:DNA binding; C:nucleus
Atube013518	protein trichome birefringence-like 43	272	20	7.85602e-109	70.03	P:GO:0009057; P:GO:0044036; F:GO:0016413; C:GO:0005794	P:macromolecule catabolic process; P:cell wall macromolecule metabolic process; F:O-acetyltransferase activity; C:Golgi apparatus
Atube013521	protein trichome birefringence-like 36	379	20	0	69.69	F:GO:0016413; C:GO:0005794	F:O-acetyltransferase activity; C:Golgi apparatus
Atube013545	protein FAR1-RELATED SEQUENCE 5-like	340	20	1.15104e-74	57.13	P:GO:0006355; F:GO:0008270; F:GO:0046872; C:GO:0005634	P:regulation of DNA-templated transcription; F:zinc ion binding; F:metal ion binding; C:nucleus
Atube013548	putative Ulp1 protease family catalytic domain, papain-like cysteine peptidase superfamily	203	13	6.18276e-15	47.49	P:GO:0006508; F:GO:0008233; F:GO:0008234; F:GO:0016929; C:GO:0005634; C:GO:0016020	P:proteolysis; F:peptidase activity; F:cysteine-type peptidase activity; F:deSUMOylase activity; C:nucleus; C:membrane
Atube013569	protein CHROMATIN REMODELING 20 isoform X1	151	20	5.54871e-72	75.97	P:GO:0006259; P:GO:0006338; F:GO:0003677; F:GO:0005524; F:GO:0016887; F:GO:0046872; F:GO:0140658; C:GO:0000781; C:GO:0005634	P:DNA metabolic process; P:chromatin remodeling; F:DNA binding; F:ATP binding; F:ATP hydrolysis activity; F:metal ion binding; F:ATP-dependent chromatin remodeler activity; C:chromosome, telomeric region; C:nucleus
Atube013574	protein CHROMATIN REMODELING 20 isoform X1	151	20	5.54871e-72	75.97	P:GO:0006259; P:GO:0006338; F:GO:0003677; F:GO:0005524; F:GO:0016887; F:GO:0046872; F:GO:0140658; C:GO:0000781; C:GO:0005634	P:DNA metabolic process; P:chromatin remodeling; F:DNA binding; F:ATP binding; F:ATP hydrolysis activity; F:metal ion binding; F:ATP-dependent chromatin remodeler activity; C:chromosome, telomeric region; C:nucleus
Atube013579	disease resistance protein	220	20	7.54975e-21	57.91	F:GO:0000166	F:nucleotide binding
Atube013581	PREDICTED: uncharacterized protein LOC102581026	193	8	8.73854e-08	52.71	P:GO:0006952; F:GO:0043531	P:defense response; F:ADP binding
Atube013583	disease resistance protein	229	20	1.25776e-21	56.75	P:GO:0006952; P:GO:0098542; F:GO:0000166; F:GO:0005524; F:GO:0016887; F:GO:0043531	P:defense response; P:defense response to other organism; F:nucleotide binding; F:ATP binding; F:ATP hydrolysis activity; F:ADP binding
Atube013584	disease resistance protein	199	15	4.63941e-12	49.74	P:GO:0006952; F:GO:0000166; F:GO:0005524; F:GO:0043531	P:defense response; F:nucleotide binding; F:ATP binding; F:ADP binding
Atube013607	transposon protein, putative, Mutator sub-class	179	20	3.8079e-75	53.56	P:GO:0006355; F:GO:0003676; F:GO:0008270; F:GO:0046872; C:GO:0005634	P:regulation of DNA-templated transcription; F:nucleic acid binding; F:zinc ion binding; F:metal ion binding; C:nucleus
Atube013613	protein FAR1-RELATED SEQUENCE 5-like	76	20	1.91533e-14	67.03	F:GO:0046872	F:metal ion binding
Atube013684	putative pentatricopeptide repeat-containing protein	173	19	2.94157e-35	63.17	F:GO:0016413; F:GO:0016740; C:GO:0016020	F:O-acetyltransferase activity; F:transferase activity; C:membrane
Atube013703	hypothetical protein CQW23_20774	75	8	6.63155e-10	67.89	C:GO:0016020	C:membrane
Atube013829	E3 ubiquitin-protein ligase ATL6-like	149	20	1.73592e-22	55.79	P:GO:0016567; F:GO:0008270; F:GO:0016740; C:GO:0016020	P:protein ubiquitination; F:zinc ion binding; F:transferase activity; C:membrane
Atube013862	inactive protein RESTRICTED TEV MOVEMENT 1 isoform X1	176	5	2.67335e-12	48.06	F:GO:0030246	F:carbohydrate binding
Atube013895	low temperature-induced protein lt101.2	70	20	1.64382e-27	88.42	C:GO:0016020	C:membrane
Atube013925	putative methyltransferase DDB_G0268948	260	20	2.41661e-126	69.43	P:GO:0032259; F:GO:0008757	P:methylation; F:S-adenosylmethionine-dependent methyltransferase activity
Atube013953	NADH--cytochrome b5 reductase 1	320	20	2.90989e-143	79.98	P:GO:0022900; F:GO:0004128; F:GO:0009703; C:GO:0016020	P:electron transport chain; F:cytochrome-b5 reductase activity, acting on NAD(P)H; F:nitrate reductase (NADH) activity; C:membrane
Atube014028	patellin-3-like	422	20	1.31402e-177	77.7	P:GO:0007049; P:GO:0051301; F:GO:0008289; F:GO:0016787; C:GO:0005737; C:GO:0016020	P:cell cycle; P:cell division; F:lipid binding; F:hydrolase activity; C:cytoplasm; C:membrane
Atube014100	S-protein homolog 1-like	127	14	2.65795e-10	50.49	P:GO:0060320; F:GO:0003676; F:GO:0004523; C:GO:0005576; C:GO:0016020	P:rejection of self pollen; F:nucleic acid binding; F:RNA-DNA hybrid ribonuclease activity; C:extracellular region; C:membrane
Atube014116	protein ACCELERATED CELL DEATH 6-like	268	20	2.21894e-56	44.54	C:GO:0005886; C:GO:0016020	C:plasma membrane; C:membrane
Atube014117	Ankyrin repeat family protein	192	20	2.36106e-35	52.17	C:GO:0005886; C:GO:0016020	C:plasma membrane; C:membrane
Atube014169	putative ribonuclease h protein	190	20	4.72004e-25	48.27	P:GO:0006278; F:GO:0003676; F:GO:0003964; F:GO:0004523; F:GO:0008270	P:RNA-templated DNA biosynthetic process; F:nucleic acid binding; F:RNA-directed DNA polymerase activity; F:RNA-DNA hybrid ribonuclease activity; F:zinc ion binding
Atube014189	hypothetical protein C3L33_08229, partial	83	6	1.79089e-22	71.17	C:GO:0016020	C:membrane
Atube014250	zinc finger protein WIP2-like	234	20	3.17299e-129	90.67	P:GO:0006355; P:GO:0048856; F:GO:0003700; C:GO:0005634	P:regulation of DNA-templated transcription; P:anatomical structure development; F:DNA-binding transcription factor activity; C:nucleus
Atube014427	V-type proton ATPase subunit H	76	20	1.55343e-37	85.2	P:GO:1902600; F:GO:0020037; F:GO:0046961; C:GO:0000221	P:proton transmembrane transport; F:heme binding; F:proton-transporting ATPase activity, rotational mechanism; C:vacuolar proton-transporting V-type ATPase, V1 domain
Atube014586	Transposon Ty3-I Gag-Pol polyprotein	210	20	1.187e-06	68.46	P:GO:0015074; F:GO:0003676; F:GO:0004386; F:GO:0008270; C:GO:0016020	P:DNA integration; F:nucleic acid binding; F:helicase activity; F:zinc ion binding; C:membrane
Atube014588	transposon Ty3-I Gag-Pol polyprotein	258	12	2.03751e-07	61.22	P:GO:0015074; F:GO:0003676; F:GO:0004386; F:GO:0008270	P:DNA integration; F:nucleic acid binding; F:helicase activity; F:zinc ion binding
Atube014636	TRANSMEMBRANE PROTEIN-LIKE PROTEIN	256	17	6.40037e-41	50.55	C:GO:0005886; C:GO:0016020	C:plasma membrane; C:membrane
Atube014643	protein FAR1-RELATED SEQUENCE 5-like	358	20	3.65726e-74	54.66	P:GO:0006355; F:GO:0008270; F:GO:0046872; C:GO:0005634	P:regulation of DNA-templated transcription; F:zinc ion binding; F:metal ion binding; C:nucleus
Atube014658	serine/arginine-rich SC35-like splicing factor SCL30 isoform X1	272	20	1.97692e-10	52.17	P:GO:0000381; P:GO:0000398; F:GO:0003676; F:GO:0003723; F:GO:0036002; C:GO:0005634; C:GO:0005681; C:GO:0016607; C:GO:1990904	P:regulation of alternative mRNA splicing, via spliceosome; P:mRNA splicing, via spliceosome; F:nucleic acid binding; F:RNA binding; F:pre-mRNA binding; C:nucleus; C:spliceosomal complex; C:nuclear speck; C:ribonucleoprotein complex
Atube014668	putative RNA recognition motif domain, nucleotide-binding alpha-beta plait domain superfamily	303	16	1.45289e-11	47.94	F:GO:0003676; F:GO:0003723	F:nucleic acid binding; F:RNA binding
Atube014674	putative RNA recognition motif domain, nucleotide-binding alpha-beta plait domain superfamily	374	14	9.86643e-14	42.59	P:GO:0006950; F:GO:0003676; F:GO:0003723; F:GO:0005524; F:GO:0016887	P:response to stress; F:nucleic acid binding; F:RNA binding; F:ATP binding; F:ATP hydrolysis activity
Atube014679	protein FAR1-RELATED SEQUENCE 5-like	240	20	2.77389e-22	54.82	P:GO:0006355; F:GO:0008270; F:GO:0046872; C:GO:0005634	P:regulation of DNA-templated transcription; F:zinc ion binding; F:metal ion binding; C:nucleus
Atube014707	reverse transcriptase domain-containing protein	477	20	1.49362e-126	46.59	P:GO:0006278; F:GO:0003676; F:GO:0003824; F:GO:0003964; F:GO:0004523; C:GO:0016020	P:RNA-templated DNA biosynthetic process; F:nucleic acid binding; F:catalytic activity; F:RNA-directed DNA polymerase activity; F:RNA-DNA hybrid ribonuclease activity; C:membrane
Atube014722	F-box/kelch-repeat protein At3g61590 isoform X2	396	20	1.49325e-104	51.87	P:GO:0031146; F:GO:0004842	P:SCF-dependent proteasomal ubiquitin-dependent protein catabolic process; F:ubiquitin-protein transferase activity
Atube014737	zinc finger BED domain-containing protein RICESLEEPER 2-like	253	20	2.29749e-91	59.46	P:GO:0009791; F:GO:0003677; F:GO:0046872; F:GO:0046983; C:GO:0005634; C:GO:0016020	P:post-embryonic development; F:DNA binding; F:metal ion binding; F:protein dimerization activity; C:nucleus; C:membrane
Atube014752	putative RNA recognition motif domain, nucleotide-binding alpha-beta plait domain superfamily	605	20	3.57537e-10	56.63	F:GO:0003676	F:nucleic acid binding
Atube014757	serine/arginine-rich splicing factor 2-like	124	19	3.08158e-10	53.64	P:GO:0000381; P:GO:0000398; F:GO:0003676; F:GO:0003723; F:GO:0036002; C:GO:0005634; C:GO:0005681; C:GO:0016607	P:regulation of alternative mRNA splicing, via spliceosome; P:mRNA splicing, via spliceosome; F:nucleic acid binding; F:RNA binding; F:pre-mRNA binding; C:nucleus; C:spliceosomal complex; C:nuclear speck
Atube014778	CCHC-type domain-containing protein	312	20	3.46559e-38	52.73	F:GO:0003676; F:GO:0008270	F:nucleic acid binding; F:zinc ion binding
Atube014779	reverse transcriptase domain-containing protein	191	20	7.83221e-22	48.14	P:GO:0006278; F:GO:0003676; F:GO:0003964; F:GO:0004523	P:RNA-templated DNA biosynthetic process; F:nucleic acid binding; F:RNA-directed DNA polymerase activity; F:RNA-DNA hybrid ribonuclease activity
Atube014834	replication protein A 70 kDa DNA-binding subunit C-like isoform X2	175	18	1.88079e-17	49.04	P:GO:0009987	P:cellular process
Atube014896	serine/arginine-rich splicing factor SC35-like isoform X1	299	20	3.71326e-17	53.71	P:GO:0000398; F:GO:0003676; F:GO:0003723; C:GO:0016607	P:mRNA splicing, via spliceosome; F:nucleic acid binding; F:RNA binding; C:nuclear speck
Atube014926	endonuclease/exonuclease/phosphatase family protein	158	20	5.14503e-21	43.36	F:GO:0003676; F:GO:0003824; F:GO:0004519; F:GO:0004523; F:GO:0004527; F:GO:0008270	F:nucleic acid binding; F:catalytic activity; F:endonuclease activity; F:RNA-DNA hybrid ribonuclease activity; F:exonuclease activity; F:zinc ion binding
Atube014949	L10-interacting MYB domain-containing protein	243	20	3.4712e-48	53	C:GO:0016020	C:membrane
Atube014960	serine/arginine-rich splicing factor SC35-like isoform X1	123	19	4.96958e-06	53.92	P:GO:0000398; F:GO:0003676; F:GO:0003723; C:GO:0016020; C:GO:0016607	P:mRNA splicing, via spliceosome; F:nucleic acid binding; F:RNA binding; C:membrane; C:nuclear speck
Atube014964	probable ubiquitin-like-specific protease 2A isoform X2	83	14	3.64782e-18	61.48	P:GO:0006508; F:GO:0008233; F:GO:0008234	P:proteolysis; F:peptidase activity; F:cysteine-type peptidase activity
Atube014976	Transposon Ty3-I Gag-Pol polyprotein	270	20	1.18384e-06	62.95	P:GO:0015074; F:GO:0003676; F:GO:0004386; F:GO:0008270	P:DNA integration; F:nucleic acid binding; F:helicase activity; F:zinc ion binding
Atube014992	putative RNA recognition motif domain, nucleotide-binding alpha-beta plait domain superfamily	486	20	4.66128e-13	51.38	F:GO:0003676; F:GO:0003723	F:nucleic acid binding; F:RNA binding
Atube014996	protein PLASTID REDOX INSENSITIVE 2, chloroplastic-like	112	11	7.32205e-24	78.17	P:GO:0010468	P:regulation of gene expression
Atube015059	hypothetical protein T459_07883	135	1	0.00012061	48.48	F:GO:0030246	F:carbohydrate binding
Atube015074	AT-hook motif nuclear-localized protein 10	184	20	1.27845e-15	57.35	F:GO:0003677; F:GO:0003680; C:GO:0005634; C:GO:0016020	F:DNA binding; F:minor groove of adenine-thymine-rich DNA binding; C:nucleus; C:membrane
Atube015075	AT-hook motif nuclear-localized protein 10	184	20	1.1828e-16	57.26	F:GO:0003677; F:GO:0003680; C:GO:0005634; C:GO:0016020	F:DNA binding; F:minor groove of adenine-thymine-rich DNA binding; C:nucleus; C:membrane
Atube015076	AT-hook motif nuclear-localized protein 10	184	20	9.9213e-17	56.44	F:GO:0003677; F:GO:0003680; C:GO:0005634; C:GO:0016020	F:DNA binding; F:minor groove of adenine-thymine-rich DNA binding; C:nucleus; C:membrane
Atube015098	serine/arginine-rich splicing factor 2 isoform X2	249	5	2.47731e-05	56.57	F:GO:0003676; F:GO:0003723	F:nucleic acid binding; F:RNA binding
Atube015127	reverse transcriptase domain-containing protein	424	20	2.06359e-53	45.18	P:GO:0006278; F:GO:0003676; F:GO:0003964; F:GO:0004523; F:GO:0008270	P:RNA-templated DNA biosynthetic process; F:nucleic acid binding; F:RNA-directed DNA polymerase activity; F:RNA-DNA hybrid ribonuclease activity; F:zinc ion binding
Atube015130	replication protein A 70 kDa DNA-binding subunit B-like	136	6	2.84705e-07	50.52	P:GO:0000723; P:GO:0006260; P:GO:0006281; P:GO:0006310; P:GO:0006974; P:GO:0032508; F:GO:0000166; F:GO:0003677; F:GO:0003678; F:GO:0004386; F:GO:0005524; F:GO:0016787; F:GO:0046872; C:GO:0005634	P:telomere maintenance; P:DNA replication; P:DNA repair; P:DNA recombination; P:DNA damage response; P:DNA duplex unwinding; F:nucleotide binding; F:DNA binding; F:DNA helicase activity; F:helicase activity; F:ATP binding; F:hydrolase activity; F:metal ion binding; C:nucleus
Atube015133	reverse transcriptase domain-containing protein	535	20	5.91884e-100	50.35	F:GO:0003676; F:GO:0004523; F:GO:0008270	F:nucleic acid binding; F:RNA-DNA hybrid ribonuclease activity; F:zinc ion binding
Atube015156	cellulose synthase-like protein D4	227	20	5.38597e-110	77.13	P:GO:0009833; P:GO:0030244; F:GO:0005524; F:GO:0016746; F:GO:0016760; F:GO:0016887; F:GO:0051753; C:GO:0005886	P:plant-type primary cell wall biogenesis; P:cellulose biosynthetic process; F:ATP binding; F:acyltransferase activity; F:cellulose synthase (UDP-forming) activity; F:ATP hydrolysis activity; F:mannan synthase activity; C:plasma membrane
Atube015214	serine/arginine-rich splicing factor 2-like	245	8	3.59396e-07	56.97	F:GO:0003676; F:GO:0003723	F:nucleic acid binding; F:RNA binding
Atube015215	serine/arginine-rich splicing factor 2-like	245	8	3.59396e-07	56.97	F:GO:0003676; F:GO:0003723	F:nucleic acid binding; F:RNA binding
Atube015234	serine/arginine-rich splicing factor SC35-like isoform X1	330	20	4.16851e-09	61.66	F:GO:0003676	F:nucleic acid binding
Atube015306	serine/arginine-rich splicing factor 2b	308	20	3.39233e-11	57.34	F:GO:0003676; C:GO:0005634	F:nucleic acid binding; C:nucleus
Atube015307	putative wall-associated receptor kinase-like 16	268	20	1.51315e-25	59.31	F:GO:0005488; F:GO:0016740	F:binding; F:transferase activity
Atube015393	hypothetical protein I3842_05G010100	88	2	2.83096e-13	61.05	P:GO:0050832; C:GO:0005576; C:GO:0016020	P:defense response to fungus; C:extracellular region; C:membrane
Atube015394	hypothetical protein I3842_05G010100	88	2	2.95724e-13	61.54	P:GO:0050832; C:GO:0005576; C:GO:0016020	P:defense response to fungus; C:extracellular region; C:membrane
Atube015399	uncharacterized protein LOC110785927	168	8	1.29588e-08	57.24	F:GO:0003676; F:GO:0008270	F:nucleic acid binding; F:zinc ion binding
Atube015592	receptor-like protein EIX2 isoform X2	107	20	1.01078e-19	55.07	P:GO:0016310; F:GO:0016301; C:GO:0016020	P:phosphorylation; F:kinase activity; C:membrane
Atube015594	receptor-like protein EIX2 isoform X2	107	20	1.70769e-20	55.24	F:GO:0003824	F:catalytic activity
Atube015615	28 kDa ribonucleoprotein, chloroplastic	219	20	9.113e-22	54.91	F:GO:0016301	F:kinase activity
Atube015626	reverse transcriptase zinc-binding domain-containing protein	143	16	1.39279e-10	56.81	P:GO:0006278; P:GO:0006412; P:GO:0006413; P:GO:0006417; P:GO:0009615; F:GO:0003723; F:GO:0003743; F:GO:0003824; F:GO:0003964; C:GO:0005634; C:GO:0005737	P:RNA-templated DNA biosynthetic process; P:translation; P:translational initiation; P:regulation of translation; P:response to virus; F:RNA binding; F:translation initiation factor activity; F:catalytic activity; F:RNA-directed DNA polymerase activity; C:nucleus; C:cytoplasm
Atube015661	auxin-responsive protein SAUR32	135	20	1.71537e-34	74.12	P:GO:0009733	P:response to auxin
Atube015670	replication protein A 70 kDa DNA-binding subunit B-like	208	11	3.6337e-24	50.28	P:GO:0006260; P:GO:0006281; P:GO:0006310; F:GO:0003676; F:GO:0003677; F:GO:0046872; C:GO:0005634	P:DNA replication; P:DNA repair; P:DNA recombination; F:nucleic acid binding; F:DNA binding; F:metal ion binding; C:nucleus
Atube015764	histidine kinase 2 isoform X1	80	20	1.31422e-32	73.98	P:GO:0006970; P:GO:0007165; P:GO:0009737; P:GO:0032870; P:GO:0048580; P:GO:0048831; F:GO:0004673; F:GO:0019900	P:response to osmotic stress; P:signal transduction; P:response to abscisic acid; P:cellular response to hormone stimulus; P:regulation of post-embryonic development; P:regulation of shoot system development; F:protein histidine kinase activity; F:kinase binding
Atube015769	histidine kinase 2 isoform X1	113	20	1.63758e-25	75.61	P:GO:0000160; P:GO:0010033; P:GO:0016310; P:GO:0048856; F:GO:0004673; F:GO:0005488	P:phosphorelay signal transduction system; P:response to organic substance; P:phosphorylation; P:anatomical structure development; F:protein histidine kinase activity; F:binding
Atube015770	histidine kinase 2 isoform X1	80	20	2.33121e-32	73.86	P:GO:0006970; P:GO:0007165; P:GO:0009737; P:GO:0032870; P:GO:0048580; P:GO:0048831; F:GO:0004673; F:GO:0019900	P:response to osmotic stress; P:signal transduction; P:response to abscisic acid; P:cellular response to hormone stimulus; P:regulation of post-embryonic development; P:regulation of shoot system development; F:protein histidine kinase activity; F:kinase binding
Atube015772	two-component response regulator ARR12	125	20	6.24611e-08	70.44	P:GO:0050794	P:regulation of cellular process
Atube015773	two-component response regulator ARR12	125	20	6.24611e-08	70.44	P:GO:0050794	P:regulation of cellular process
Atube015780	histidine kinase 2 isoform X1	117	20	6.71477e-30	73.54	P:GO:0007165; P:GO:0010033; F:GO:0004673; F:GO:0005488	P:signal transduction; P:response to organic substance; F:protein histidine kinase activity; F:binding
Atube015781	histidine kinase 2 isoform X1	80	20	1.31422e-32	73.98	P:GO:0006970; P:GO:0007165; P:GO:0009737; P:GO:0032870; P:GO:0048580; P:GO:0048831; F:GO:0004673; F:GO:0019900	P:response to osmotic stress; P:signal transduction; P:response to abscisic acid; P:cellular response to hormone stimulus; P:regulation of post-embryonic development; P:regulation of shoot system development; F:protein histidine kinase activity; F:kinase binding
Atube015782	histidine kinase 3-like	128	20	2.21822e-44	73.99	P:GO:0006950; P:GO:0007165; P:GO:0009628; P:GO:0032870; P:GO:0048856; P:GO:0050793; P:GO:1901700; F:GO:0004673; F:GO:0005515	P:response to stress; P:signal transduction; P:response to abiotic stimulus; P:cellular response to hormone stimulus; P:anatomical structure development; P:regulation of developmental process; P:response to oxygen-containing compound; F:protein histidine kinase activity; F:protein binding
Atube015784	histidine kinase 2 isoform X1	117	20	5.33475e-48	73.29	P:GO:0000160; P:GO:0009736; P:GO:0016310; P:GO:0048856; F:GO:0000155; F:GO:0005488; C:GO:0016020	P:phosphorelay signal transduction system; P:cytokinin-activated signaling pathway; P:phosphorylation; P:anatomical structure development; F:phosphorelay sensor kinase activity; F:binding; C:membrane
Atube015785	histidine kinase 3-like	130	20	1.19021e-47	72.58	P:GO:0006950; P:GO:0007165; P:GO:0009628; P:GO:0032870; P:GO:0048856; P:GO:0050793; P:GO:1901700; F:GO:0004673; F:GO:0005515	P:response to stress; P:signal transduction; P:response to abiotic stimulus; P:cellular response to hormone stimulus; P:anatomical structure development; P:regulation of developmental process; P:response to oxygen-containing compound; F:protein histidine kinase activity; F:protein binding
Atube015786	hypothetical protein I3843_04G164800	118	9	3.10635e-18	58.89	C:GO:0016020	C:membrane
Atube015914	heavy metal-associated isoprenylated plant protein 39-like isoform X1	130	20	1.89731e-20	67.62	F:GO:0046872	F:metal ion binding
Atube015941	F-box protein SKIP23-like	340	20	5.70851e-48	47.79	C:GO:0016020	C:membrane
Atube015996	DUF674 family protein	113	20	7.3255e-15	55	C:GO:0016020	C:membrane
Atube016011	transcription factor LAF1-like	247	20	6.18041e-49	71.82	P:GO:0010018; P:GO:0045893; F:GO:0000976; F:GO:0005515; C:GO:0005634	P:far-red light signaling pathway; P:positive regulation of DNA-templated transcription; F:transcription cis-regulatory region binding; F:protein binding; C:nucleus
Atube016102	F-box domain, Leucine-rich repeat domain, L domain-like protein	165	20	3.24604e-12	48.38	F:GO:0003677	F:DNA binding
Atube016128	serine/arginine-rich splicing factor 2-like	288	20	1.00953e-08	53.57	P:GO:0000381; P:GO:0000398; F:GO:0003676; F:GO:0003723; F:GO:0036002; C:GO:0005634; C:GO:0005681; C:GO:0016607	P:regulation of alternative mRNA splicing, via spliceosome; P:mRNA splicing, via spliceosome; F:nucleic acid binding; F:RNA binding; F:pre-mRNA binding; C:nucleus; C:spliceosomal complex; C:nuclear speck
Atube016136	serine/arginine-rich splicing factor 2-like	250	20	1.92132e-10	51.66	P:GO:0000381; P:GO:0000398; F:GO:0003676; F:GO:0003723; F:GO:0036002; C:GO:0005634; C:GO:0005681; C:GO:0016607	P:regulation of alternative mRNA splicing, via spliceosome; P:mRNA splicing, via spliceosome; F:nucleic acid binding; F:RNA binding; F:pre-mRNA binding; C:nucleus; C:spliceosomal complex; C:nuclear speck
Atube016179	Chaperonin 60 subunit beta 3, chloroplastic-like protein	223	20	8.01823e-77	59.32	F:GO:0008757	F:S-adenosylmethionine-dependent methyltransferase activity
Atube016182	TRANSMEMBRANE PROTEIN	170	6	1.04427e-10	56.18	P:GO:0042254; C:GO:0005634; C:GO:0005730; C:GO:0016020	P:ribosome biogenesis; C:nucleus; C:nucleolus; C:membrane
Atube016204	CDGSH iron-sulfur domain-containing protein 2	100	20	6.76865e-43	78.77	P:GO:0010506; F:GO:0042802; F:GO:0046872; F:GO:0051537; C:GO:0005741; C:GO:0005783	P:regulation of autophagy; F:identical protein binding; F:metal ion binding; F:2 iron, 2 sulfur cluster binding; C:mitochondrial outer membrane; C:endoplasmic reticulum
Atube016222	transcription factor bHLH120-like	138	20	3.12691e-45	56.26	P:GO:0006355; F:GO:0046983; C:GO:0005634	P:regulation of DNA-templated transcription; F:protein dimerization activity; C:nucleus
Atube016224	transcription factor bHLH120-like	138	20	2.58185e-46	56.63	P:GO:0006355; P:GO:0006357; F:GO:0000977; F:GO:0000981; F:GO:0046983; C:GO:0005634; C:GO:0090575	P:regulation of DNA-templated transcription; P:regulation of transcription by RNA polymerase II; F:RNA polymerase II transcription regulatory region sequence-specific DNA binding; F:DNA-binding transcription factor activity, RNA polymerase II-specific; F:protein dimerization activity; C:nucleus; C:RNA polymerase II transcription regulator complex
Atube016228	putative disease resistance protein RGA3 isoform X1	233	6	4.75656e-10	43.23	P:GO:0006952; P:GO:0051707; F:GO:0043531	P:defense response; P:response to other organism; F:ADP binding
Atube016235	putative disease resistance protein RGA3 isoform X1	235	6	3.16811e-13	43.96	P:GO:0006952; P:GO:0051707; F:GO:0043531	P:defense response; P:response to other organism; F:ADP binding
Atube016286	UMP-CMP kinase-like isoform X1	149	20	4.09144e-66	80.7	P:GO:0006207; P:GO:0006225; P:GO:0009451; P:GO:0016310; P:GO:0046705; P:GO:0046940; F:GO:0003723; F:GO:0004017; F:GO:0004857; F:GO:0005524; F:GO:0033862; F:GO:0036430; F:GO:0036431; C:GO:0005634; C:GO:0005737	P:'de novo' pyrimidine nucleobase biosynthetic process; P:UDP biosynthetic process; P:RNA modification; P:phosphorylation; P:CDP biosynthetic process; P:nucleoside monophosphate phosphorylation; F:RNA binding; F:adenylate kinase activity; F:enzyme inhibitor activity; F:ATP binding; F:UMP kinase activity; F:CMP kinase activity; F:dCMP kinase activity; C:nucleus; C:cytoplasm
Atube016477	putative carbonic anhydrase	242	20	1.48873e-63	60.14	F:GO:0016829; C:GO:0110165	F:lyase activity; C:cellular anatomical entity
Atube016549	ubiquitin-like domain-containing CTD phosphatase 1 isoform X1	161	20	8.18852e-45	63.58	C:GO:0005634	C:nucleus
Atube016602	putative carbonic anhydrase	273	20	5.36948e-103	69.46	P:GO:0006730; F:GO:0016836; F:GO:0046872; C:GO:0110165	P:one-carbon metabolic process; F:hydro-lyase activity; F:metal ion binding; C:cellular anatomical entity
Atube016718	protein NSP-INTERACTING KINASE 1	120	20	1.68571e-35	68.57	F:GO:0000166; F:GO:0004672	F:nucleotide binding; F:protein kinase activity
Atube016859	hypothetical protein CJ030_MR6G003879	108	2	3.01295e-10	49.04	P:GO:0060320; C:GO:0005576	P:rejection of self pollen; C:extracellular region
Atube016949	topoisomerase II	109	4	4.84688e-08	58.58	P:GO:0006259; P:GO:0006265; F:GO:0000166; F:GO:0003677; F:GO:0003916; F:GO:0003918; F:GO:0005524; F:GO:0016853; F:GO:0046872	P:DNA metabolic process; P:DNA topological change; F:nucleotide binding; F:DNA binding; F:DNA topoisomerase activity; F:DNA topoisomerase type II (double strand cut, ATP-hydrolyzing) activity; F:ATP binding; F:isomerase activity; F:metal ion binding
Atube016982	putative cytochrome P450	146	20	5.47324e-44	72.24	F:GO:0016491; F:GO:0046872	F:oxidoreductase activity; F:metal ion binding
Atube016983	putative cytochrome P450	146	20	1.73603e-41	70.86	F:GO:0016491; F:GO:0046872	F:oxidoreductase activity; F:metal ion binding
Atube017030	actin	70	20	2.66266e-43	96.42	P:GO:0006909; P:GO:0042221; F:GO:0005524; F:GO:0016787; C:GO:0015629	P:phagocytosis; P:response to chemical; F:ATP binding; F:hydrolase activity; C:actin cytoskeleton
Atube017084	ATP23 protease	112	20	9.25266e-39	68.95	P:GO:0006508; F:GO:0004222; F:GO:0046872	P:proteolysis; F:metalloendopeptidase activity; F:metal ion binding
Atube017117	protein NLP4-like	118	14	9.92878e-07	52.75	P:GO:0009791; F:GO:0003677; F:GO:0046872; F:GO:0046983; C:GO:0005634	P:post-embryonic development; F:DNA binding; F:metal ion binding; F:protein dimerization activity; C:nucleus
Atube017208	PREDICTED: uncharacterized protein LOC101290856	172	20	3.35723e-21	48.5	F:GO:0003676; F:GO:0004523	F:nucleic acid binding; F:RNA-DNA hybrid ribonuclease activity
Atube017256	auxin-binding protein ABP19a	106	20	1.36472e-40	67.35	C:GO:0005737; C:GO:0043231	C:cytoplasm; C:intracellular membrane-bounded organelle
Atube017260	auxin-binding protein ABP19a	106	20	2.33629e-39	68.7	F:GO:0046872; C:GO:0005576	F:metal ion binding; C:extracellular region
Atube017291	ADP-ribosylation factor	72	20	3.8832e-45	97.47	P:GO:0015031; P:GO:0016192; F:GO:0003924; F:GO:0005525; C:GO:0005794	P:protein transport; P:vesicle-mediated transport; F:GTPase activity; F:GTP binding; C:Golgi apparatus
Atube017307	unnamed protein product	317	3	0.000422557	47.65	F:GO:0003676; F:GO:0003723; C:GO:1990904	F:nucleic acid binding; F:RNA binding; C:ribonucleoprotein complex
Atube017566	signal recognition particle receptor subunit beta	117	14	1.56855e-13	65.39	C:GO:0005789	C:endoplasmic reticulum membrane
Atube017598	putative Ulp1 protease family catalytic domain, papain-like cysteine peptidase superfamily	160	13	1.37334e-12	49.54	P:GO:0006508; F:GO:0008233; F:GO:0008234; F:GO:0016929; C:GO:0005634; C:GO:0016020	P:proteolysis; F:peptidase activity; F:cysteine-type peptidase activity; F:deSUMOylase activity; C:nucleus; C:membrane
Atube017599	protein FAR1-RELATED SEQUENCE 5-like	372	20	1.19647e-122	55.6	P:GO:0006355; F:GO:0008270; F:GO:0046872; C:GO:0005634	P:regulation of DNA-templated transcription; F:zinc ion binding; F:metal ion binding; C:nucleus
Atube017606	serine/arginine-rich splicing factor SC35-like isoform X1	178	20	5.8821e-08	58.61	P:GO:0000398; P:GO:0015031; F:GO:0003676; F:GO:0003723; F:GO:0003924; F:GO:0005525; F:GO:0046872; C:GO:0016607	P:mRNA splicing, via spliceosome; P:protein transport; F:nucleic acid binding; F:RNA binding; F:GTPase activity; F:GTP binding; F:metal ion binding; C:nuclear speck
Atube017654	F-box domain, Leucine-rich repeat domain, L domain-like protein	106	20	2.143e-09	51.4	F:GO:0003677	F:DNA binding
Atube017679	L-type lectin-domain containing receptor kinase SIT2-like	202	20	1.80609e-41	80.06	P:GO:0002229; P:GO:0007178; P:GO:0016310; P:GO:0042742; F:GO:0004675; F:GO:0005524; F:GO:0030246; C:GO:0005886	P:defense response to oomycetes; P:transmembrane receptor protein serine/threonine kinase signaling pathway; P:phosphorylation; P:defense response to bacterium; F:transmembrane receptor protein serine/threonine kinase activity; F:ATP binding; F:carbohydrate binding; C:plasma membrane
Atube017680	probable L-type lectin-domain containing receptor kinase VI.1 isoform X2	269	20	2.33099e-41	79.39	P:GO:0002229; P:GO:0007178; P:GO:0016310; P:GO:0042742; F:GO:0004675; F:GO:0005524; F:GO:0030246; C:GO:0005886	P:defense response to oomycetes; P:transmembrane receptor protein serine/threonine kinase signaling pathway; P:phosphorylation; P:defense response to bacterium; F:transmembrane receptor protein serine/threonine kinase activity; F:ATP binding; F:carbohydrate binding; C:plasma membrane
Atube017681	L-type lectin-domain containing receptor kinase IV.1	202	20	1.46636e-42	79.52	P:GO:0002229; P:GO:0007178; P:GO:0016310; P:GO:0042742; F:GO:0004675; F:GO:0005524; F:GO:0030246; C:GO:0005886	P:defense response to oomycetes; P:transmembrane receptor protein serine/threonine kinase signaling pathway; P:phosphorylation; P:defense response to bacterium; F:transmembrane receptor protein serine/threonine kinase activity; F:ATP binding; F:carbohydrate binding; C:plasma membrane
Atube017722	RNase H domain-containing protein	256	20	3.01412e-25	45	P:GO:0006278; F:GO:0003676; F:GO:0003964; F:GO:0004523	P:RNA-templated DNA biosynthetic process; F:nucleic acid binding; F:RNA-directed DNA polymerase activity; F:RNA-DNA hybrid ribonuclease activity
Atube017727	serine/threonine protein phosphatase	183	20	1.97611e-66	61.24	P:GO:0005975; F:GO:0016740; F:GO:0016787	P:carbohydrate metabolic process; F:transferase activity; F:hydrolase activity
Atube017760	cytochrome c oxidase subunit 2, mitochondrial	72	1	2.96744e-13	76.47	P:GO:0009987	P:cellular process
Atube017781	endonuclease/exonuclease/phosphatase family protein	257	20	3.15042e-25	41.8	F:GO:0003676; F:GO:0003824; F:GO:0004519; F:GO:0004523; F:GO:0008270	F:nucleic acid binding; F:catalytic activity; F:endonuclease activity; F:RNA-DNA hybrid ribonuclease activity; F:zinc ion binding
Atube017784	putative RNA recognition motif domain, nucleotide-binding alpha-beta plait domain superfamily	359	20	2.31799e-06	49.87	P:GO:0000381; P:GO:0000398; F:GO:0003676; F:GO:0003723; F:GO:0036002; C:GO:0005634; C:GO:0005681; C:GO:0016607; C:GO:1990904	P:regulation of alternative mRNA splicing, via spliceosome; P:mRNA splicing, via spliceosome; F:nucleic acid binding; F:RNA binding; F:pre-mRNA binding; C:nucleus; C:spliceosomal complex; C:nuclear speck; C:ribonucleoprotein complex
Atube017800	plasma membrane ATPase 3	197	20	6.0463e-116	95.59	P:GO:0051453; P:GO:0120029; F:GO:0005524; F:GO:0008553; F:GO:0016887; C:GO:0005886	P:regulation of intracellular pH; P:proton export across plasma membrane; F:ATP binding; F:P-type proton-exporting transporter activity; F:ATP hydrolysis activity; C:plasma membrane
Atube017801	replication protein A 70 kDa DNA-binding subunit B-like	196	3	5.8358e-34	49.87	P:GO:0006260; P:GO:0006281; P:GO:0006310; P:GO:0006974; F:GO:0003676; F:GO:0003677; F:GO:0046872; C:GO:0005634	P:DNA replication; P:DNA repair; P:DNA recombination; P:DNA damage response; F:nucleic acid binding; F:DNA binding; F:metal ion binding; C:nucleus
Atube017802	replication factor A protein 1-like	136	6	2.69987e-16	52.08	P:GO:0000723; P:GO:0006281; P:GO:0006310; P:GO:0006974; P:GO:0032508; F:GO:0000166; F:GO:0003678; F:GO:0004386; F:GO:0005524; F:GO:0016787	P:telomere maintenance; P:DNA repair; P:DNA recombination; P:DNA damage response; P:DNA duplex unwinding; F:nucleotide binding; F:DNA helicase activity; F:helicase activity; F:ATP binding; F:hydrolase activity
Atube017883	DNA-directed RNA polymerase II subunit RPB1	155	20	5.8646e-16	63.66	F:GO:0016740	F:transferase activity
Atube017885	Seven-in-absentia protein, sina	300	19	1.35961e-27	46.74	P:GO:0006511; P:GO:0016567; F:GO:0003677; F:GO:0008270; F:GO:0016740; F:GO:0046872; C:GO:0005634; C:GO:0005737	P:ubiquitin-dependent protein catabolic process; P:protein ubiquitination; F:DNA binding; F:zinc ion binding; F:transferase activity; F:metal ion binding; C:nucleus; C:cytoplasm
Atube017893	PROTEIN SRG1-LIKE	123	20	4.65549e-18	58.98	P:GO:0008152; F:GO:0016706; F:GO:0046872	P:metabolic process; F:2-oxoglutarate-dependent dioxygenase activity; F:metal ion binding
Atube017926	putative RNA recognition motif domain, nucleotide-binding alpha-beta plait domain superfamily	532	20	2.33179e-12	54.04	P:GO:0000398; F:GO:0003676; F:GO:0003723; C:GO:0016607	P:mRNA splicing, via spliceosome; F:nucleic acid binding; F:RNA binding; C:nuclear speck
Atube017959	probable ubiquitin-like-specific protease 2A isoform X2	91	12	8.624e-16	63.61	P:GO:0006508; F:GO:0008233; F:GO:0008234	P:proteolysis; F:peptidase activity; F:cysteine-type peptidase activity
Atube017965	serine/arginine-rich splicing factor 2	246	12	2.49385e-05	53.45	P:GO:0000381; P:GO:0000398; F:GO:0003676; F:GO:0003723; F:GO:0036002; C:GO:0005634; C:GO:0005681; C:GO:0016607	P:regulation of alternative mRNA splicing, via spliceosome; P:mRNA splicing, via spliceosome; F:nucleic acid binding; F:RNA binding; F:pre-mRNA binding; C:nucleus; C:spliceosomal complex; C:nuclear speck
Atube017972	putative RNA recognition motif domain, nucleotide-binding alpha-beta plait domain superfamily	527	20	7.76926e-19	51.76	P:GO:0000398; F:GO:0003676; F:GO:0003723; C:GO:0016607	P:mRNA splicing, via spliceosome; F:nucleic acid binding; F:RNA binding; C:nuclear speck
Atube017984	serine/arginine-rich splicing factor 2b	152	20	3.88576e-11	53.84	F:GO:0003676; C:GO:0005634	F:nucleic acid binding; C:nucleus
Atube017987	hypothetical protein F8388_016048	168	6	1.57755e-07	54.52	F:GO:0003676; F:GO:0008270	F:nucleic acid binding; F:zinc ion binding
Atube017990	putative Ulp1 protease family catalytic domain, papain-like cysteine peptidase superfamily	160	13	1.37334e-12	49.54	P:GO:0006508; F:GO:0008233; F:GO:0008234; F:GO:0016929; C:GO:0005634; C:GO:0016020	P:proteolysis; F:peptidase activity; F:cysteine-type peptidase activity; F:deSUMOylase activity; C:nucleus; C:membrane
Atube018036	WRKY transcription factor WRKY51-like	365	20	8.85951e-98	62.48	F:GO:0005488	F:binding
Atube018041	putative Ulp1 protease family catalytic domain, papain-like cysteine peptidase superfamily	218	17	1.72273e-18	47.38	P:GO:0006508; F:GO:0008233; F:GO:0008234; F:GO:0016929; C:GO:0005634; C:GO:0016020	P:proteolysis; F:peptidase activity; F:cysteine-type peptidase activity; F:deSUMOylase activity; C:nucleus; C:membrane
Atube018042	protein FAR1-RELATED SEQUENCE 5-like	358	20	3.21127e-74	53.69	P:GO:0006355; F:GO:0008270; F:GO:0046872; C:GO:0005634	P:regulation of DNA-templated transcription; F:zinc ion binding; F:metal ion binding; C:nucleus
Atube018064	mitochondrial intermediate peptidase	106	20	3.78689e-36	60.79	P:GO:0006508; F:GO:0004222; F:GO:0046872; C:GO:0005739	P:proteolysis; F:metalloendopeptidase activity; F:metal ion binding; C:mitochondrion
Atube018067	mitochondrial intermediate peptidase	106	20	1.59881e-35	60.35	P:GO:0006508; F:GO:0004222; F:GO:0046872; C:GO:0005739	P:proteolysis; F:metalloendopeptidase activity; F:metal ion binding; C:mitochondrion
Atube018082	putative RNA recognition motif domain, nucleotide-binding alpha-beta plait domain superfamily	260	16	2.7071e-12	46.59	F:GO:0003676; F:GO:0003723	F:nucleic acid binding; F:RNA binding
Atube018118	protein FAR1-RELATED SEQUENCE 5-like	372	20	2.82967e-123	54.39	P:GO:0006355; F:GO:0008270; F:GO:0046872; C:GO:0005634	P:regulation of DNA-templated transcription; F:zinc ion binding; F:metal ion binding; C:nucleus
Atube018211	Seven-in-absentia protein, sina	206	9	3.54744e-17	52.18	P:GO:0006511; P:GO:0016567; F:GO:0003677; F:GO:0008270; F:GO:0016740; F:GO:0046872; C:GO:0005634; C:GO:0005737	P:ubiquitin-dependent protein catabolic process; P:protein ubiquitination; F:DNA binding; F:zinc ion binding; F:transferase activity; F:metal ion binding; C:nucleus; C:cytoplasm
Atube018214	protein FLOURY 1-like	154	20	9.20498e-29	70.36	F:GO:0080115; C:GO:0016020	F:myosin XI tail binding; C:membrane
Atube018235	protein EPIDERMAL PATTERNING FACTOR 1	72	20	3.30073e-25	84.99	P:GO:0010052; C:GO:0005576	P:guard cell differentiation; C:extracellular region
Atube018246	auxin-responsive protein SAUR68-like	108	20	5.47615e-22	64.63	P:GO:0009733	P:response to auxin
Atube018252	protein EPIDERMAL PATTERNING FACTOR 1	72	20	3.30073e-25	84.99	P:GO:0010052; C:GO:0005576	P:guard cell differentiation; C:extracellular region
Atube018255	putative retrotransposon Copia-like protein	170	20	2.74926e-13	58.13	P:GO:0015074; P:GO:0016310; F:GO:0003676; F:GO:0008270; F:GO:0016301; F:GO:0016787	P:DNA integration; P:phosphorylation; F:nucleic acid binding; F:zinc ion binding; F:kinase activity; F:hydrolase activity
Atube018358	serine/arginine-rich splicing factor SC35-like isoform X1	294	20	2.39788e-11	57.07	P:GO:0000398; F:GO:0003676; F:GO:0003723; C:GO:0016607	P:mRNA splicing, via spliceosome; F:nucleic acid binding; F:RNA binding; C:nuclear speck
Atube018376	serine/arginine-rich splicing factor SC35-like isoform X1	200	20	1.10329e-08	60.65	P:GO:0000398; P:GO:0015031; F:GO:0003676; F:GO:0003723; F:GO:0003924; F:GO:0005525; F:GO:0046872; C:GO:0016607	P:mRNA splicing, via spliceosome; P:protein transport; F:nucleic acid binding; F:RNA binding; F:GTPase activity; F:GTP binding; F:metal ion binding; C:nuclear speck
Atube018398	hinge domain of cleavage stimulation factor subunit 2-domain-containing protein	87	20	3.80896e-08	56.22	F:GO:0003676; C:GO:0005634	F:nucleic acid binding; C:nucleus
Atube018405	serine/arginine-rich splicing factor 2	345	20	3.10247e-09	51.72	P:GO:0000381; P:GO:0000398; F:GO:0003676; F:GO:0003723; F:GO:0036002; C:GO:0005634; C:GO:0005681; C:GO:0016607	P:regulation of alternative mRNA splicing, via spliceosome; P:mRNA splicing, via spliceosome; F:nucleic acid binding; F:RNA binding; F:pre-mRNA binding; C:nucleus; C:spliceosomal complex; C:nuclear speck
Atube018410	serine/arginine-rich splicing factor 2	459	20	1.16377e-09	55.57	F:GO:0003676; C:GO:0005634	F:nucleic acid binding; C:nucleus
Atube018433	probable ubiquitin-like-specific protease 2A isoform X2	70	12	4.53785e-09	65.75	P:GO:0006508; F:GO:0008233; F:GO:0008234	P:proteolysis; F:peptidase activity; F:cysteine-type peptidase activity
Atube018453	protein FAR1-RELATED SEQUENCE 5-like	287	20	2.63416e-73	58.88	P:GO:0006355; F:GO:0008270; F:GO:0046872; C:GO:0005634	P:regulation of DNA-templated transcription; F:zinc ion binding; F:metal ion binding; C:nucleus
Atube018456	Sodium/hydrogen exchanger 2	138	20	1.07322e-16	62.19	P:GO:0006812; P:GO:0055085; P:GO:1902600; F:GO:0003677; F:GO:0015297; F:GO:0046872; F:GO:0046983; C:GO:0005634; C:GO:0016020	P:monoatomic cation transport; P:transmembrane transport; P:proton transmembrane transport; F:DNA binding; F:antiporter activity; F:metal ion binding; F:protein dimerization activity; C:nucleus; C:membrane
Atube018470	AT-hook motif nuclear-localized protein 10	190	20	5.21704e-17	55.9	F:GO:0003677; F:GO:0003680; C:GO:0005634; C:GO:0016020	F:DNA binding; F:minor groove of adenine-thymine-rich DNA binding; C:nucleus; C:membrane
Atube018471	AT-hook motif nuclear-localized protein 10	184	20	2.09536e-17	57.31	F:GO:0003677; F:GO:0003680; C:GO:0005634; C:GO:0016020	F:DNA binding; F:minor groove of adenine-thymine-rich DNA binding; C:nucleus; C:membrane
Atube018472	AT-hook motif nuclear-localized protein 10	184	20	1.78409e-16	57.25	F:GO:0003677; F:GO:0003680; C:GO:0005634; C:GO:0016020	F:DNA binding; F:minor groove of adenine-thymine-rich DNA binding; C:nucleus; C:membrane
Atube018479	putative RNA recognition motif domain, nucleotide-binding alpha-beta plait domain superfamily	497	15	6.29864e-17	46.16	F:GO:0003676; F:GO:0003723	F:nucleic acid binding; F:RNA binding
Atube018485	ELAV-like protein 3 isoform X3	248	20	2.11773e-10	61.57	P:GO:0009987; F:GO:0003676	P:cellular process; F:nucleic acid binding
Atube018493	Phospholipase A1 PLIP2, chloroplastic	155	20	5.10351e-42	63.61	P:GO:0015908; P:GO:0019432; P:GO:0051603; F:GO:0052739; C:GO:0000502; C:GO:0009534	P:fatty acid transport; P:triglyceride biosynthetic process; P:proteolysis involved in protein catabolic process; F:phosphatidylserine 1-acylhydrolase activity; C:proteasome complex; C:chloroplast thylakoid
Atube018494	sentrin-specific protease 2 isoform X2	206	20	2.49553e-05	44.69	P:GO:0006508; F:GO:0008233; F:GO:0008234	P:proteolysis; F:peptidase activity; F:cysteine-type peptidase activity
Atube018496	putative RNA recognition motif domain, nucleotide-binding alpha-beta plait domain superfamily	571	20	8.02451e-07	54.2	P:GO:0000398; F:GO:0003676; F:GO:0003723; C:GO:0016607	P:mRNA splicing, via spliceosome; F:nucleic acid binding; F:RNA binding; C:nuclear speck
Atube018501	transcription factor bHLH35-like	209	20	3.64617e-56	61.78	F:GO:0005488	F:binding
Atube018542	putative transcription factor GRF family	139	11	8.16e-11	57.43	P:GO:0006265; P:GO:0006281; P:GO:0015743; P:GO:0055085; P:GO:0071897; F:GO:0003676; F:GO:0003677; F:GO:0003887; F:GO:0003916; F:GO:0003917; F:GO:0008270; F:GO:0016740; F:GO:0016779; F:GO:0016853; F:GO:0034061; F:GO:0046872; C:GO:0005634; C:GO:0005694; C:GO:0016020	P:DNA topological change; P:DNA repair; P:malate transport; P:transmembrane transport; P:DNA biosynthetic process; F:nucleic acid binding; F:DNA binding; F:DNA-directed DNA polymerase activity; F:DNA topoisomerase activity; F:DNA topoisomerase type I (single strand cut, ATP-independent) activity; F:zinc ion binding; F:transferase activity; F:nucleotidyltransferase activity; F:isomerase activity; …
Atube018580	cytochrome P450 71D10-like	162	20	9.25683e-73	71.4	F:GO:0016491; F:GO:0046872	F:oxidoreductase activity; F:metal ion binding
Atube018637	hAT transposon superfamily	75	20	5.07974e-18	66.98	F:GO:0005488	F:binding
Atube018675	protein PLASTID REDOX INSENSITIVE 2, chloroplastic-like	112	11	6.15776e-24	77.2	P:GO:0010468	P:regulation of gene expression
Atube018711	PDR ABC-type transporter family protein	124	8	7.22492e-15	50.28	P:GO:0055085; F:GO:0000166; F:GO:0005524; F:GO:0016887; F:GO:0140359; C:GO:0016020	P:transmembrane transport; F:nucleotide binding; F:ATP binding; F:ATP hydrolysis activity; F:ABC-type transporter activity; C:membrane
Atube018726	oxysterol-binding protein-related protein 4C-like isoform X1	226	20	1.49718e-79	65.08	F:GO:0008289	F:lipid binding
Atube018729	bifunctional dTDP-4-dehydrorhamnose 3,5-epimerase/dTDP-4-dehydrorhamnose reductase	186	20	1.80008e-91	86.99	P:GO:0010253; P:GO:0019305; F:GO:0008460; F:GO:0008830; F:GO:0008831; F:GO:0050377	P:UDP-rhamnose biosynthetic process; P:dTDP-rhamnose biosynthetic process; F:dTDP-glucose 4,6-dehydratase activity; F:dTDP-4-dehydrorhamnose 3,5-epimerase activity; F:dTDP-4-dehydrorhamnose reductase activity; F:UDP-glucose 4,6-dehydratase activity
Atube018730	bifunctional dTDP-4-dehydrorhamnose 3,5-epimerase/dTDP-4-dehydrorhamnose reductase	186	20	2.11569e-92	87.39	P:GO:0010253; P:GO:0019305; F:GO:0008460; F:GO:0008830; F:GO:0008831; F:GO:0050377	P:UDP-rhamnose biosynthetic process; P:dTDP-rhamnose biosynthetic process; F:dTDP-glucose 4,6-dehydratase activity; F:dTDP-4-dehydrorhamnose 3,5-epimerase activity; F:dTDP-4-dehydrorhamnose reductase activity; F:UDP-glucose 4,6-dehydratase activity
Atube018766	nucleolysin TIA-1 isoform X2	157	20	1.86234e-13	59.53	P:GO:0000398; F:GO:0003676; F:GO:0003723; C:GO:0016607	P:mRNA splicing, via spliceosome; F:nucleic acid binding; F:RNA binding; C:nuclear speck
Atube018775	molecular chaperone DnaK	106	20	1.7812e-17	81.79	P:GO:0006950; P:GO:0042026; P:GO:0051085; F:GO:0005524; F:GO:0016887; F:GO:0031072; F:GO:0051082; F:GO:0140662; C:GO:0009507	P:response to stress; P:protein refolding; P:chaperone cofactor-dependent protein refolding; F:ATP binding; F:ATP hydrolysis activity; F:heat shock protein binding; F:unfolded protein binding; F:ATP-dependent protein folding chaperone; C:chloroplast
Atube018821	serine/arginine-rich splicing factor 2	294	20	6.88335e-10	51.5	P:GO:0000381; P:GO:0000398; F:GO:0003676; F:GO:0003723; F:GO:0036002; C:GO:0005634; C:GO:0005681; C:GO:0016607	P:regulation of alternative mRNA splicing, via spliceosome; P:mRNA splicing, via spliceosome; F:nucleic acid binding; F:RNA binding; F:pre-mRNA binding; C:nucleus; C:spliceosomal complex; C:nuclear speck
Atube018880	putative RNA recognition motif domain, nucleotide-binding alpha-beta plait domain superfamily	551	20	5.00405e-07	54.27	P:GO:0000398; F:GO:0003676; F:GO:0003723; C:GO:0016607	P:mRNA splicing, via spliceosome; F:nucleic acid binding; F:RNA binding; C:nuclear speck
Atube018883	putative Ulp1 protease family catalytic domain, papain-like cysteine peptidase superfamily	190	13	1.18473e-11	48.28	P:GO:0006508; F:GO:0008233; F:GO:0008234; F:GO:0016929; C:GO:0005634; C:GO:0016020	P:proteolysis; F:peptidase activity; F:cysteine-type peptidase activity; F:deSUMOylase activity; C:nucleus; C:membrane
Atube018906	putative RNA recognition motif domain, nucleotide-binding alpha-beta plait domain superfamily	649	20	1.10889e-08	52.29	F:GO:0003676; F:GO:0003723; C:GO:0005634; C:GO:0005737	F:nucleic acid binding; F:RNA binding; C:nucleus; C:cytoplasm
Atube018911	protein FAR1-RELATED SEQUENCE 5-like	344	20	8.95672e-121	54.97	P:GO:0006355; F:GO:0008270; F:GO:0046872; C:GO:0005634	P:regulation of DNA-templated transcription; F:zinc ion binding; F:metal ion binding; C:nucleus
Atube018916	protein FAR1-RELATED SEQUENCE 5-like	358	20	1.30616e-74	54.58	P:GO:0006355; F:GO:0008270; F:GO:0046872; C:GO:0005634	P:regulation of DNA-templated transcription; F:zinc ion binding; F:metal ion binding; C:nucleus
Atube018922	endonuclease/exonuclease/phosphatase family protein	232	20	3.35406e-29	43.55	F:GO:0003676; F:GO:0003824; F:GO:0004519; F:GO:0004523; F:GO:0008270	F:nucleic acid binding; F:catalytic activity; F:endonuclease activity; F:RNA-DNA hybrid ribonuclease activity; F:zinc ion binding
Atube018925	serine/arginine-rich splicing factor SC35-like isoform X2	104	18	2.94193e-07	60.96	P:GO:0000398; P:GO:0015031; F:GO:0003676; F:GO:0003723; F:GO:0003924; F:GO:0005525; F:GO:0046872; C:GO:0016607	P:mRNA splicing, via spliceosome; P:protein transport; F:nucleic acid binding; F:RNA binding; F:GTPase activity; F:GTP binding; F:metal ion binding; C:nuclear speck
Atube018927	Phospholipase A1 PLIP2, chloroplastic	151	20	1.75803e-52	73.62	P:GO:0015908; P:GO:0019432; P:GO:0043161; F:GO:0008970; F:GO:0052739; C:GO:0005634; C:GO:0009534; C:GO:0016020; C:GO:0019773	P:fatty acid transport; P:triglyceride biosynthetic process; P:proteasome-mediated ubiquitin-dependent protein catabolic process; F:phospholipase A1 activity; F:phosphatidylserine 1-acylhydrolase activity; C:nucleus; C:chloroplast thylakoid; C:membrane; C:proteasome core complex, alpha-subunit complex
Atube018928	TRANSCRIPTION FACTOR BHLH130	146	5	1.2282e-13	48.91	F:GO:0046983; C:GO:0005634	F:protein dimerization activity; C:nucleus
Atube019027	CBL-interacting protein kinase 18-like	158	20	1.21253e-67	80.55	P:GO:0007165; P:GO:0016310; F:GO:0004674; F:GO:0005524; F:GO:0106310; C:GO:0016020	P:signal transduction; P:phosphorylation; F:protein serine/threonine kinase activity; F:ATP binding; F:protein serine kinase activity; C:membrane
Atube019030	putative asymmetric leaves1	114	20	5.9516e-67	84.94	P:GO:0006355; P:GO:0009908; P:GO:0030154; F:GO:0003677; C:GO:0005634	P:regulation of DNA-templated transcription; P:flower development; P:cell differentiation; F:DNA binding; C:nucleus
Atube019059	Beta-hexosaminidase subunit B2	138	16	8.32763e-10	49.04	F:GO:0003676; F:GO:0004523	F:nucleic acid binding; F:RNA-DNA hybrid ribonuclease activity
Atube019060	STE family kinase domain protein	142	20	1.1113e-75	90.98	P:GO:0000165; P:GO:0016310; F:GO:0004709; F:GO:0005524; F:GO:0043539	P:MAPK cascade; P:phosphorylation; F:MAP kinase kinase kinase activity; F:ATP binding; F:protein serine/threonine kinase activator activity
Atube019067	vacuolar cation/proton exchanger 3-like isoform X1	243	20	1.50272e-119	82.08	P:GO:0006874; P:GO:0070588; P:GO:1902600; F:GO:0015369; C:GO:0009705	P:intracellular calcium ion homeostasis; P:calcium ion transmembrane transport; P:proton transmembrane transport; F:calcium:proton antiporter activity; C:plant-type vacuole membrane
Atube019083	MOB kinase activator 1A isoform X2	260	20	5.66511e-151	88.01	P:GO:0016310; F:GO:0016301	P:phosphorylation; F:kinase activity
Atube019091	galactan beta-1,4-galactosyltransferase GALS1	232	20	1.11246e-126	76.39	F:GO:0016757; C:GO:0016020	F:glycosyltransferase activity; C:membrane
Atube019146	putative transcription factor bHLH041	503	20	8.21419e-118	55.46	P:GO:0006355; F:GO:0003700; F:GO:0046983; C:GO:0005634; C:GO:0016020	P:regulation of DNA-templated transcription; F:DNA-binding transcription factor activity; F:protein dimerization activity; C:nucleus; C:membrane
Atube019154	putative calcium-transporting ATPase 13, plasma membrane-type	650	20	0	64.07	P:GO:0070588; F:GO:0005388; F:GO:0005524; F:GO:0016887; C:GO:0016020; C:GO:0043231	P:calcium ion transmembrane transport; F:P-type calcium transporter activity; F:ATP binding; F:ATP hydrolysis activity; C:membrane; C:intracellular membrane-bounded organelle
Atube019166	inorganic pyrophosphatase 1-like	217	20	7.72618e-72	70.07	F:GO:0016791	F:phosphatase activity
Atube019182	transcription factor bHLH35-like	209	20	2.28844e-55	61.83	F:GO:0005488	F:binding
Atube019206	putative transcription factor bHLH041	501	20	4.34375e-118	55.4	P:GO:0006355; F:GO:0003700; F:GO:0046983; C:GO:0005634; C:GO:0016020	P:regulation of DNA-templated transcription; F:DNA-binding transcription factor activity; F:protein dimerization activity; C:nucleus; C:membrane
Atube019266	galactan beta-1,4-galactosyltransferase GALS1	232	20	2.46271e-126	76.44	F:GO:0016757; C:GO:0016020	F:glycosyltransferase activity; C:membrane
Atube019275	MOB kinase activator-like 1A	215	20	4.11682e-158	88.2	P:GO:0016310; F:GO:0016301	P:phosphorylation; F:kinase activity
Atube019289	vacuolar cation/proton exchanger 3-like isoform X1	243	20	2.54728e-121	81.96	P:GO:0006874; P:GO:0070588; P:GO:1902600; F:GO:0015369; C:GO:0009705	P:intracellular calcium ion homeostasis; P:calcium ion transmembrane transport; P:proton transmembrane transport; F:calcium:proton antiporter activity; C:plant-type vacuole membrane
Atube019328	putative asymmetric leaves1	114	20	5.9516e-67	84.94	P:GO:0006355; P:GO:0009908; P:GO:0030154; F:GO:0003677; C:GO:0005634	P:regulation of DNA-templated transcription; P:flower development; P:cell differentiation; F:DNA binding; C:nucleus
Atube019331	CBL-interacting protein kinase 18-like	158	20	1.21253e-67	80.55	P:GO:0007165; P:GO:0016310; F:GO:0004674; F:GO:0005524; F:GO:0106310; C:GO:0016020	P:signal transduction; P:phosphorylation; F:protein serine/threonine kinase activity; F:ATP binding; F:protein serine kinase activity; C:membrane
Atube019333	CBL-interacting protein kinase 18-like	158	20	1.21253e-67	80.55	P:GO:0007165; P:GO:0016310; F:GO:0004674; F:GO:0005524; F:GO:0106310; C:GO:0016020	P:signal transduction; P:phosphorylation; F:protein serine/threonine kinase activity; F:ATP binding; F:protein serine kinase activity; C:membrane
Atube019336	Gag protease polyprotein, putative	220	20	3.65455e-11	45.11	P:GO:0006071; P:GO:0006278; P:GO:0006508; P:GO:0006629; P:GO:0015074; F:GO:0003676; F:GO:0003964; F:GO:0004190; F:GO:0008081; F:GO:0008233; F:GO:0008270; F:GO:0008889; F:GO:0016740; F:GO:0016779; F:GO:0016787	P:glycerol metabolic process; P:RNA-templated DNA biosynthetic process; P:proteolysis; P:lipid metabolic process; P:DNA integration; F:nucleic acid binding; F:RNA-directed DNA polymerase activity; F:aspartic-type endopeptidase activity; F:phosphoric diester hydrolase activity; F:peptidase activity; F:zinc ion binding; F:glycerophosphodiester phosphodiesterase activity; F:transferase activity; F:n…
Atube019337	gypsy/ty3 element polyprotein	208	12	3.51596e-20	63.59	P:GO:0006817; P:GO:0055085; F:GO:0022857; C:GO:0016020	P:phosphate ion transport; P:transmembrane transport; F:transmembrane transporter activity; C:membrane
Atube019343	urease accessory protein UREG	268	20	3.32011e-138	75.67	P:GO:0043085; P:GO:0043419; F:GO:0003924; F:GO:0005525; F:GO:0016151; C:GO:0150006	P:positive regulation of catalytic activity; P:urea catabolic process; F:GTPase activity; F:GTP binding; F:nickel cation binding; C:urease activator complex
Atube019350	urease accessory protein UREG	264	20	5.98023e-139	76	P:GO:0043085; P:GO:0043419; F:GO:0003924; F:GO:0005525; F:GO:0016151; C:GO:0150006	P:positive regulation of catalytic activity; P:urea catabolic process; F:GTPase activity; F:GTP binding; F:nickel cation binding; C:urease activator complex
Atube019376	serine/arginine-rich splicing factor SC35-like isoform X1	286	20	1.87635e-09	56.65	P:GO:0000398; F:GO:0003676; F:GO:0003723; C:GO:0016607	P:mRNA splicing, via spliceosome; F:nucleic acid binding; F:RNA binding; C:nuclear speck
Atube019656	putative transcription factor GRF family	139	11	8.16e-11	57.43	P:GO:0006265; P:GO:0006281; P:GO:0015743; P:GO:0055085; P:GO:0071897; F:GO:0003676; F:GO:0003677; F:GO:0003887; F:GO:0003916; F:GO:0003917; F:GO:0008270; F:GO:0016740; F:GO:0016779; F:GO:0016853; F:GO:0034061; F:GO:0046872; C:GO:0005634; C:GO:0005694; C:GO:0016020	P:DNA topological change; P:DNA repair; P:malate transport; P:transmembrane transport; P:DNA biosynthetic process; F:nucleic acid binding; F:DNA binding; F:DNA-directed DNA polymerase activity; F:DNA topoisomerase activity; F:DNA topoisomerase type I (single strand cut, ATP-independent) activity; F:zinc ion binding; F:transferase activity; F:nucleotidyltransferase activity; F:isomerase activity; …
Atube019728	BON1-associated protein 1-like	136	18	2.1823e-54	61.92	P:GO:0006952	P:defense response
Atube019729	peroxidase 27-like	196	20	8.05589e-81	73.4	P:GO:0009987; P:GO:0050896; F:GO:0004601; F:GO:0005488; C:GO:0009505	P:cellular process; P:response to stimulus; F:peroxidase activity; F:binding; C:plant-type cell wall
Atube019975	PDR ABC-type transporter family protein	277	20	1.40374e-16	46.78	P:GO:0032196; P:GO:0055085; F:GO:0000166; F:GO:0003677; F:GO:0005524; F:GO:0016887; F:GO:0046872; F:GO:0140359; C:GO:0016020	P:transposition; P:transmembrane transport; F:nucleotide binding; F:DNA binding; F:ATP binding; F:ATP hydrolysis activity; F:metal ion binding; F:ABC-type transporter activity; C:membrane
Atube020024	serine/arginine-rich splicing factor 2-like	786	20	3.20326e-10	53.5	P:GO:0010467; P:GO:0034641; P:GO:0044238; F:GO:0003676; C:GO:0005622	P:gene expression; P:cellular nitrogen compound metabolic process; P:primary metabolic process; F:nucleic acid binding; C:intracellular anatomical structure
Atube020033	serine/arginine-rich splicing factor 2-like	282	20	1.05958e-10	51.44	P:GO:0000381; P:GO:0000398; F:GO:0003676; F:GO:0003723; F:GO:0036002; C:GO:0005634; C:GO:0005681; C:GO:0016607	P:regulation of alternative mRNA splicing, via spliceosome; P:mRNA splicing, via spliceosome; F:nucleic acid binding; F:RNA binding; F:pre-mRNA binding; C:nucleus; C:spliceosomal complex; C:nuclear speck
Atube020050	protein PLASTID REDOX INSENSITIVE 2, chloroplastic-like	112	11	7.32205e-24	78.17	P:GO:0010468	P:regulation of gene expression
Atube020097	S-protein homolog 1-like	163	20	5.76755e-14	50.86	P:GO:0060320; F:GO:0003676; F:GO:0004523; C:GO:0005576; C:GO:0016020	P:rejection of self pollen; F:nucleic acid binding; F:RNA-DNA hybrid ribonuclease activity; C:extracellular region; C:membrane
Atube020125	serine/arginine-rich splicing factor SC35-like isoform X1	558	13	3.01527e-06	54.18	P:GO:0000398; F:GO:0003676; F:GO:0003723; C:GO:0016607	P:mRNA splicing, via spliceosome; F:nucleic acid binding; F:RNA binding; C:nuclear speck
Atube020127	WRKY transcription factor 6	243	20	2.49101e-56	65.38	F:GO:0003677	F:DNA binding
Atube020128	WRKY transcription factor 6-like	222	9	3.95801e-08	46.74	P:GO:0006355; F:GO:0003677; F:GO:0003700; F:GO:0043565; C:GO:0005634	P:regulation of DNA-templated transcription; F:DNA binding; F:DNA-binding transcription factor activity; F:sequence-specific DNA binding; C:nucleus
Atube020170	replication protein A 70 kDa DNA-binding subunit B-like	208	9	3.45438e-24	49.77	P:GO:0006260; P:GO:0006281; P:GO:0006310; F:GO:0003676; F:GO:0003677; F:GO:0046872; C:GO:0005634	P:DNA replication; P:DNA repair; P:DNA recombination; F:nucleic acid binding; F:DNA binding; F:metal ion binding; C:nucleus
Atube020182	cytokinin riboside 5'-monophosphate phosphoribohydrolase LOG3	230	20	1.36973e-131	86.9	P:GO:0009691; F:GO:0102682; C:GO:0005634; C:GO:0005829; C:GO:0016020	P:cytokinin biosynthetic process; F:N6-(Delta2-isopentenyl)-adenosine 5'-monophosphate phosphoribohydrolase activity; C:nucleus; C:cytosol; C:membrane
Atube020184	protein FAR1-RELATED SEQUENCE 5-like	107	20	4.06575e-14	61.5	F:GO:0046872	F:metal ion binding
Atube020204	putative ribonuclease h protein	189	20	3.25055e-21	48.42	F:GO:0003676; F:GO:0004523	F:nucleic acid binding; F:RNA-DNA hybrid ribonuclease activity
Atube020218	reverse transcriptase domain-containing protein	139	20	2.70364e-12	47.95	P:GO:0006278; F:GO:0003676; F:GO:0003824; F:GO:0003964; F:GO:0004523; F:GO:0008270; C:GO:0016020	P:RNA-templated DNA biosynthetic process; F:nucleic acid binding; F:catalytic activity; F:RNA-directed DNA polymerase activity; F:RNA-DNA hybrid ribonuclease activity; F:zinc ion binding; C:membrane
Atube020222	anaphase-promoting complex subunit 11	104	20	8.93456e-26	78.66	P:GO:0031145; P:GO:0051301; F:GO:0008270; F:GO:0061630; F:GO:0097602; C:GO:0005680; C:GO:0016020	P:anaphase-promoting complex-dependent catabolic process; P:cell division; F:zinc ion binding; F:ubiquitin protein ligase activity; F:cullin family protein binding; C:anaphase-promoting complex; C:membrane
Atube020227	probable ubiquitin-like-specific protease 2A isoform X2	79	12	4.03345e-15	64.02	P:GO:0006508; F:GO:0008233; F:GO:0008234	P:proteolysis; F:peptidase activity; F:cysteine-type peptidase activity
Atube020254	S-adenosylmethionine synthase 5	133	20	1.64826e-87	97.24	P:GO:0006556; P:GO:0006730; F:GO:0004478; F:GO:0005524; F:GO:0046872; C:GO:0005829	P:S-adenosylmethionine biosynthetic process; P:one-carbon metabolic process; F:methionine adenosyltransferase activity; F:ATP binding; F:metal ion binding; C:cytosol
Atube020287	cytochrome c oxidase subunit 2, mitochondrial	72	1	2.96744e-13	76.47	P:GO:0009987	P:cellular process
Atube020325	photosystem II cytochrome b559 alpha subunit	90	20	1.37198e-38	84.78	P:GO:0009767; F:GO:0005506; F:GO:0009055; F:GO:0020037; C:GO:0009535; C:GO:0009539; C:GO:0031676	P:photosynthetic electron transport chain; F:iron ion binding; F:electron transfer activity; F:heme binding; C:chloroplast thylakoid membrane; C:photosystem II reaction center; C:plasma membrane-derived thylakoid membrane
Atube020330	clp protease proteolytic subunit	146	20	1.93865e-102	98.42	P:GO:0006508; F:GO:0004176; F:GO:0004252; C:GO:0009570	P:proteolysis; F:ATP-dependent peptidase activity; F:serine-type endopeptidase activity; C:chloroplast stroma
Atube020344	cytochrome c oxidase subunit 2, mitochondrial	72	1	2.96744e-13	76.47	P:GO:0009987	P:cellular process
Atube020352	cytochrome c oxidase subunit 2, mitochondrial	72	1	2.96744e-13	76.47	P:GO:0009987	P:cellular process
Atube020366	clp protease proteolytic subunit	146	20	1.93865e-102	98.42	P:GO:0006508; F:GO:0004176; F:GO:0004252; C:GO:0009570	P:proteolysis; F:ATP-dependent peptidase activity; F:serine-type endopeptidase activity; C:chloroplast stroma
Atube020391	photosystem II cytochrome b559 alpha subunit	90	20	9.87697e-40	80.85	P:GO:0009767; F:GO:0005506; F:GO:0009055; F:GO:0020037; C:GO:0009535; C:GO:0009539; C:GO:0031676	P:photosynthetic electron transport chain; F:iron ion binding; F:electron transfer activity; F:heme binding; C:chloroplast thylakoid membrane; C:photosystem II reaction center; C:plasma membrane-derived thylakoid membrane
Atube020393	photosystem II protein D1	172	20	2.4545e-110	95.93	P:GO:0009635; P:GO:0009772; F:GO:0005506; F:GO:0010242; F:GO:0016168; F:GO:0016682; F:GO:0045156; C:GO:0009523; C:GO:0009535	P:response to herbicide; P:photosynthetic electron transport in photosystem II; F:iron ion binding; F:oxygen evolving activity; F:chlorophyll binding; F:oxidoreductase activity, acting on diphenols and related substances as donors, oxygen as acceptor; F:electron transporter, transferring electrons within the cyclic electron transport pathway of photosynthesis activity; C:photosystem II; C:chlorop…
Atube020438	hypothetical chloroplast RF19	235	20	2.66376e-139	93.43	P:GO:0015031; C:GO:0009706	P:protein transport; C:chloroplast inner membrane
Atube020456	photosystem II cytochrome b559 alpha subunit	90	20	9.87697e-40	80.85	P:GO:0009767; F:GO:0005506; F:GO:0009055; F:GO:0020037; C:GO:0009535; C:GO:0009539; C:GO:0031676	P:photosynthetic electron transport chain; F:iron ion binding; F:electron transfer activity; F:heme binding; C:chloroplast thylakoid membrane; C:photosystem II reaction center; C:plasma membrane-derived thylakoid membrane
Atube020473	serine/arginine-rich splicing factor 2b	375	20	9.54508e-07	53.4	P:GO:0000381; P:GO:0000398; F:GO:0003676; F:GO:0003723; F:GO:0036002; C:GO:0005634; C:GO:0005681; C:GO:0016607	P:regulation of alternative mRNA splicing, via spliceosome; P:mRNA splicing, via spliceosome; F:nucleic acid binding; F:RNA binding; F:pre-mRNA binding; C:nucleus; C:spliceosomal complex; C:nuclear speck
Atube020493	serine/arginine-rich splicing factor 2-like	305	20	7.52079e-08	52.67	P:GO:0000381; P:GO:0000398; F:GO:0003676; F:GO:0003723; F:GO:0036002; C:GO:0005634; C:GO:0005681; C:GO:0016607	P:regulation of alternative mRNA splicing, via spliceosome; P:mRNA splicing, via spliceosome; F:nucleic acid binding; F:RNA binding; F:pre-mRNA binding; C:nucleus; C:spliceosomal complex; C:nuclear speck
Atube020507	protein FAR1-RELATED SEQUENCE 5-like	253	20	1.704e-24	49.45	P:GO:0006355; F:GO:0008270; F:GO:0046872; C:GO:0005634	P:regulation of DNA-templated transcription; F:zinc ion binding; F:metal ion binding; C:nucleus
Atube020512	protein SRG1-like isoform X1	296	20	3.34956e-80	61.18	F:GO:0016705; F:GO:0051213	F:oxidoreductase activity, acting on paired donors, with incorporation or reduction of molecular oxygen; F:dioxygenase activity
Atube020514	protein SRG1-like isoform X1	271	20	6.7687e-89	61.34	P:GO:0008152; F:GO:0016706	P:metabolic process; F:2-oxoglutarate-dependent dioxygenase activity
Atube020587	serine/arginine-rich splicing factor SC35-like isoform X1	245	13	2.18935e-05	58.77	P:GO:0000398; P:GO:0015031; F:GO:0003676; F:GO:0003723; F:GO:0003924; F:GO:0005525; F:GO:0046872; C:GO:0016607	P:mRNA splicing, via spliceosome; P:protein transport; F:nucleic acid binding; F:RNA binding; F:GTPase activity; F:GTP binding; F:metal ion binding; C:nuclear speck
Atube020590	serine/arginine-rich splicing factor SC35-like isoform X2	140	20	1.29742e-08	60.17	P:GO:0000398; P:GO:0015031; F:GO:0003676; F:GO:0003723; F:GO:0003924; F:GO:0005525; F:GO:0046872; C:GO:0016607	P:mRNA splicing, via spliceosome; P:protein transport; F:nucleic acid binding; F:RNA binding; F:GTPase activity; F:GTP binding; F:metal ion binding; C:nuclear speck
Atube020611	bidirectional sugar transporter SWEET6b-like	241	20	1.01832e-82	67.67	P:GO:0008643; F:GO:0051119; C:GO:0016020	P:carbohydrate transport; F:sugar transmembrane transporter activity; C:membrane
Atube020654	Serine/arginine-rich splicing factor	244	7	4.67865e-05	61.16	P:GO:0006397; F:GO:0003676; F:GO:0003723; C:GO:0005634	P:mRNA processing; F:nucleic acid binding; F:RNA binding; C:nucleus
Atube020677	zinc finger BED domain-containing protein RICESLEEPER 1-like isoform X1	259	20	1.70461e-67	58.04	F:GO:0005488	F:binding
Atube020708	gibberellin-regulated protein 5-like	93	20	2.30723e-35	75.87	P:GO:0009740; C:GO:0005576	P:gibberellic acid mediated signaling pathway; C:extracellular region
Atube020721	protein PLASTID REDOX INSENSITIVE 2, chloroplastic-like	112	11	6.72682e-23	75.13	P:GO:0010468	P:regulation of gene expression
Atube020726	protein NLP4-like	119	12	1.45702e-07	53.52	P:GO:0009791; F:GO:0003677; F:GO:0046872; F:GO:0046983; C:GO:0005634	P:post-embryonic development; F:DNA binding; F:metal ion binding; F:protein dimerization activity; C:nucleus
Atube020773	chaperonin CPN60-2, mitochondrial-like	130	20	7.10299e-27	92.03	P:GO:0042026; F:GO:0005524; F:GO:0140662; C:GO:0005739	P:protein refolding; F:ATP binding; F:ATP-dependent protein folding chaperone; C:mitochondrion
Atube020783	uncharacterized protein LOC127790154	191	10	7.76256e-09	50.23	F:GO:0003676; F:GO:0008270	F:nucleic acid binding; F:zinc ion binding
Atube020790	ubiquitin-like-specific protease 1D	77	5	9.33233e-07	64.63	P:GO:0006508; F:GO:0008233; F:GO:0008234	P:proteolysis; F:peptidase activity; F:cysteine-type peptidase activity
Atube020804	reverse transcriptase domain-containing protein	171	20	1.53543e-13	48.06	F:GO:0003676; F:GO:0004523; F:GO:0008270	F:nucleic acid binding; F:RNA-DNA hybrid ribonuclease activity; F:zinc ion binding
Atube020849	UDP-glucose 6-dehydrogenase 1	77	20	1.10749e-47	96.09	P:GO:0006024; P:GO:0006065; F:GO:0003979; F:GO:0051287; C:GO:0005634	P:glycosaminoglycan biosynthetic process; P:UDP-glucuronate biosynthetic process; F:UDP-glucose 6-dehydrogenase activity; F:NAD binding; C:nucleus
Atube020852	UDP-glucose 6-dehydrogenase 1	77	20	1.10749e-47	96.09	P:GO:0006024; P:GO:0006065; F:GO:0003979; F:GO:0051287; C:GO:0005634	P:glycosaminoglycan biosynthetic process; P:UDP-glucuronate biosynthetic process; F:UDP-glucose 6-dehydrogenase activity; F:NAD binding; C:nucleus
Atube020859	hypothetical protein SEVIR_1G151700v2	75	5	1.17686e-08	68.81	C:GO:0016020	C:membrane
Atube021118	eukaryotic initiation factor 4A-9	242	20	1.04607e-170	98.22	P:GO:0002183; F:GO:0003723; F:GO:0003724; F:GO:0003743; F:GO:0005524; F:GO:0016787; C:GO:0009507; C:GO:0010494; C:GO:0016020	P:cytoplasmic translational initiation; F:RNA binding; F:RNA helicase activity; F:translation initiation factor activity; F:ATP binding; F:hydrolase activity; C:chloroplast; C:cytoplasmic stress granule; C:membrane
Atube021159	LOB domain-containing protein 4-like	180	12	0.000123605	62.41	F:GO:0000976	F:transcription cis-regulatory region binding
Atube021255	protein PLASTID REDOX INSENSITIVE 2, chloroplastic-like	112	11	2.65504e-22	73.86	P:GO:0010468	P:regulation of gene expression
Atube021503	small polypeptide DEVIL 13	99	20	1.99842e-28	72.64	P:GO:0008285; P:GO:0048367; C:GO:0005886	P:negative regulation of cell population proliferation; P:shoot system development; C:plasma membrane
Atube021547	serine/arginine-rich SC35-like splicing factor SCL30 isoform X1	150	20	4.83478e-16	60.76	F:GO:0003676; F:GO:0003723	F:nucleic acid binding; F:RNA binding
Atube021590	RVT_3 domain-containing protein	177	20	3.85904e-18	47.26	F:GO:0003676; F:GO:0004523; F:GO:0008270	F:nucleic acid binding; F:RNA-DNA hybrid ribonuclease activity; F:zinc ion binding
Atube021594	protein PLANT CADMIUM RESISTANCE 2-like	168	20	3.09858e-52	65.3	C:GO:0016020	C:membrane
Atube021754	zinc finger BED domain-containing protein RICESLEEPER 2-like	170	20	6.37326e-16	52.34	P:GO:0009791; F:GO:0003677; F:GO:0046872; F:GO:0046983; C:GO:0005634	P:post-embryonic development; F:DNA binding; F:metal ion binding; F:protein dimerization activity; C:nucleus
Atube021767	serine/arginine-rich splicing factor SC35-like isoform X1	556	20	3.0151e-11	58.18	P:GO:0000398; F:GO:0003676; F:GO:0003723; C:GO:0016607	P:mRNA splicing, via spliceosome; F:nucleic acid binding; F:RNA binding; C:nuclear speck
Atube021772	serine/arginine-rich splicing factor 2	110	20	5.5105e-07	54.27	P:GO:0000381; P:GO:0000398; F:GO:0003676; F:GO:0003723; F:GO:0036002; C:GO:0005634; C:GO:0005681; C:GO:0016607	P:regulation of alternative mRNA splicing, via spliceosome; P:mRNA splicing, via spliceosome; F:nucleic acid binding; F:RNA binding; F:pre-mRNA binding; C:nucleus; C:spliceosomal complex; C:nuclear speck
Atube021773	serine/arginine-rich splicing factor 2	110	20	5.5105e-07	54.27	P:GO:0000381; P:GO:0000398; F:GO:0003676; F:GO:0003723; F:GO:0036002; C:GO:0005634; C:GO:0005681; C:GO:0016607	P:regulation of alternative mRNA splicing, via spliceosome; P:mRNA splicing, via spliceosome; F:nucleic acid binding; F:RNA binding; F:pre-mRNA binding; C:nucleus; C:spliceosomal complex; C:nuclear speck
Atube021792	cell division cycle 20.2, cofactor of APC complex	80	20	5.15245e-27	68.6	P:GO:1905786; F:GO:0010997; F:GO:1990757; C:GO:0005680	P:positive regulation of anaphase-promoting complex-dependent catabolic process; F:anaphase-promoting complex binding; F:ubiquitin ligase activator activity; C:anaphase-promoting complex
Atube021812	sex-lethal homolog isoform X1	593	20	8.27682e-09	55.56	P:GO:0001732; P:GO:0002183; P:GO:0006397; P:GO:0006412; P:GO:0006413; F:GO:0003676; F:GO:0003723; F:GO:0003743; C:GO:0005634; C:GO:0005737; C:GO:0005852; C:GO:0016282; C:GO:0033290; C:GO:1990904	P:formation of cytoplasmic translation initiation complex; P:cytoplasmic translational initiation; P:mRNA processing; P:translation; P:translational initiation; F:nucleic acid binding; F:RNA binding; F:translation initiation factor activity; C:nucleus; C:cytoplasm; C:eukaryotic translation initiation factor 3 complex; C:eukaryotic 43S preinitiation complex; C:eukaryotic 48S preinitiation complex;…
Atube021822	uncharacterized protein LOC110692538	196	4	5.23252e-15	53.92	F:GO:0003676	F:nucleic acid binding
Atube021858	putative RNA recognition motif domain, nucleotide-binding alpha-beta plait domain superfamily	532	20	2.95499e-12	53.01	P:GO:0000398; F:GO:0003676; F:GO:0003723; C:GO:0016607	P:mRNA splicing, via spliceosome; F:nucleic acid binding; F:RNA binding; C:nuclear speck
Atube021893	serine/arginine-rich splicing factor 2-like	146	20	9.67178e-09	52.36	P:GO:0000381; P:GO:0000398; F:GO:0003676; F:GO:0003723; F:GO:0036002; C:GO:0005634; C:GO:0005681; C:GO:0016607	P:regulation of alternative mRNA splicing, via spliceosome; P:mRNA splicing, via spliceosome; F:nucleic acid binding; F:RNA binding; F:pre-mRNA binding; C:nucleus; C:spliceosomal complex; C:nuclear speck
Atube021941	photosystem I P700 apoprotein A2	234	20	3.47786e-114	92.42	P:GO:0015979; P:GO:0022900; F:GO:0000287; F:GO:0009055; F:GO:0016168; F:GO:0051539; C:GO:0009522; C:GO:0009535	P:photosynthesis; P:electron transport chain; F:magnesium ion binding; F:electron transfer activity; F:chlorophyll binding; F:4 iron, 4 sulfur cluster binding; C:photosystem I; C:chloroplast thylakoid membrane
Atube021975	probable splicing factor, arginine/serine-rich 4	488	8	7.76997e-07	51.36	F:GO:0003676; F:GO:0003723	F:nucleic acid binding; F:RNA binding
Atube021990	replication factor A protein 1-like isoform X1	195	20	6.58009e-28	50.31	P:GO:0006259; F:GO:0005488	P:DNA metabolic process; F:binding
Atube022008	putative RNA recognition motif domain, nucleotide-binding alpha-beta plait domain superfamily	250	20	1.54893e-07	56.43	P:GO:0000398; P:GO:0015031; F:GO:0003676; F:GO:0003723; F:GO:0003924; F:GO:0005525; F:GO:0046872; C:GO:0016607	P:mRNA splicing, via spliceosome; P:protein transport; F:nucleic acid binding; F:RNA binding; F:GTPase activity; F:GTP binding; F:metal ion binding; C:nuclear speck
Atube022034	ubiquitin-like-specific protease 1D	132	12	2.36533e-14	56.05	P:GO:0006508; F:GO:0008233; F:GO:0008234	P:proteolysis; F:peptidase activity; F:cysteine-type peptidase activity
Atube022086	auxin-binding protein ABP19a-like	207	20	6.5067e-97	67.12	C:GO:0110165	C:cellular anatomical entity
Atube022087	auxin-binding protein ABP19a-like	207	20	6.5067e-97	67.12	C:GO:0110165	C:cellular anatomical entity
Atube022091	putative RNA recognition motif domain, nucleotide-binding alpha-beta plait domain superfamily	511	20	7.2442e-16	51.49	P:GO:0000398; P:GO:1901002; F:GO:0003676; F:GO:0003723; C:GO:0009507; C:GO:0016607	P:mRNA splicing, via spliceosome; P:positive regulation of response to salt stress; F:nucleic acid binding; F:RNA binding; C:chloroplast; C:nuclear speck
Atube022140	probable ubiquitin-like-specific protease 2B	135	10	4.4669e-15	52.56	P:GO:0006508; F:GO:0008234	P:proteolysis; F:cysteine-type peptidase activity
Atube022150	serine/arginine-rich splicing factor 2-like	98	6	2.58953e-07	59.02	F:GO:0003676; F:GO:0003723	F:nucleic acid binding; F:RNA binding
Atube022151	SENP2 protease	182	2	1.99437e-06	47.79	P:GO:0006508; F:GO:0008233; F:GO:0008234	P:proteolysis; F:peptidase activity; F:cysteine-type peptidase activity
Atube022261	3-ketoacyl-CoA thiolase 2, peroxisomal	73	20	4.90677e-10	81.75	P:GO:0006635; P:GO:0010124; F:GO:0003988; C:GO:0005777; C:GO:0016020	P:fatty acid beta-oxidation; P:phenylacetate catabolic process; F:acetyl-CoA C-acyltransferase activity; C:peroxisome; C:membrane
Atube022267	hypothetical protein MANES_09G075037v8	116	20	1.03785e-28	69.7	F:GO:0005488	F:binding
Atube022297	eukaryotic translation initiation factor 4E	135	11	3.48118e-08	57.52	P:GO:0006412; P:GO:0006413; P:GO:0006417; P:GO:0009615; F:GO:0003723; F:GO:0003743; F:GO:0003824; C:GO:0005634; C:GO:0005737	P:translation; P:translational initiation; P:regulation of translation; P:response to virus; F:RNA binding; F:translation initiation factor activity; F:catalytic activity; C:nucleus; C:cytoplasm
Atube022310	serine/arginine-rich splicing factor 2	74	20	3.57731e-09	56.97	P:GO:0000381; P:GO:0000398; P:GO:0001732; P:GO:0002183; P:GO:0006412; P:GO:0006413; F:GO:0003676; F:GO:0003723; F:GO:0003743; F:GO:0036002; C:GO:0005634; C:GO:0005681; C:GO:0005737; C:GO:0005852; C:GO:0016282; C:GO:0016607; C:GO:0033290	P:regulation of alternative mRNA splicing, via spliceosome; P:mRNA splicing, via spliceosome; P:formation of cytoplasmic translation initiation complex; P:cytoplasmic translational initiation; P:translation; P:translational initiation; F:nucleic acid binding; F:RNA binding; F:translation initiation factor activity; F:pre-mRNA binding; C:nucleus; C:spliceosomal complex; C:cytoplasm; C:eukaryotic t…
Atube022356	GDSL esterase/lipase	285	20	3.07007e-68	57.26	P:GO:0043170; P:GO:0045492; P:GO:0071554; F:GO:0016788; C:GO:0000139; C:GO:0016020	P:macromolecule metabolic process; P:xylan biosynthetic process; P:cell wall organization or biogenesis; F:hydrolase activity, acting on ester bonds; C:Golgi membrane; C:membrane
Atube022421	replication factor A protein 1-like	136	6	2.78835e-18	51.59	P:GO:0000723; P:GO:0006260; P:GO:0006281; P:GO:0006310; P:GO:0006974; P:GO:0032508; F:GO:0000166; F:GO:0003677; F:GO:0003678; F:GO:0004386; F:GO:0005524; F:GO:0016787; F:GO:0046872; C:GO:0005634	P:telomere maintenance; P:DNA replication; P:DNA repair; P:DNA recombination; P:DNA damage response; P:DNA duplex unwinding; F:nucleotide binding; F:DNA binding; F:DNA helicase activity; F:helicase activity; F:ATP binding; F:hydrolase activity; F:metal ion binding; C:nucleus
Atube022470	dolichyl-diphosphooligosaccharide--protein glycosyltransferase subunit STT3B	82	1	9.87625e-05	70.21	F:GO:0004576; F:GO:0004579; F:GO:0016740; F:GO:0016757; F:GO:0046872; C:GO:0016020	F:oligosaccharyl transferase activity; F:dolichyl-diphosphooligosaccharide-protein glycotransferase activity; F:transferase activity; F:glycosyltransferase activity; F:metal ion binding; C:membrane
Atube022483	4-coumarate--CoA ligase-like 9	177	20	2.198e-77	74.06	F:GO:0016405	F:CoA-ligase activity
Atube022900	Zinc finger, U1-type	244	7	2.33902e-17	52.59	F:GO:0003676; F:GO:0008270	F:nucleic acid binding; F:zinc ion binding
Atube023048	exopolygalacturonase isoform X2	187	20	1.60175e-51	64.07	P:GO:0008152; F:GO:0004553	P:metabolic process; F:hydrolase activity, hydrolyzing O-glycosyl compounds
Atube023175	response regulator	91	20	1.41957e-14	69.93	P:GO:0007165; F:GO:0004673	P:signal transduction; F:protein histidine kinase activity
Atube023176	response regulator	80	20	8.16185e-15	69.99	P:GO:0000160; F:GO:0004673	P:phosphorelay signal transduction system; F:protein histidine kinase activity
Atube023177	response regulator	90	20	6.35849e-13	67.64	P:GO:0007165; F:GO:0004673; C:GO:0016020	P:signal transduction; F:protein histidine kinase activity; C:membrane
Atube023186	calcium-translocating P-type ATPase, PMCA-type	503	20	2.86225e-167	54.2	P:GO:0006811; F:GO:0005488; C:GO:0110165	P:monoatomic ion transport; F:binding; C:cellular anatomical entity
Atube023217	putative disease resistance protein RGA1	97	20	1.66606e-17	58.44	P:GO:0006952; P:GO:0050832; P:GO:0051707; F:GO:0003676; F:GO:0004523; F:GO:0043531	P:defense response; P:defense response to fungus; P:response to other organism; F:nucleic acid binding; F:RNA-DNA hybrid ribonuclease activity; F:ADP binding
Atube023236	putative ribosomal protein S24e	145	20	6.78533e-53	93.37	P:GO:0006412; F:GO:0003729; F:GO:0003735; C:GO:0005840; C:GO:0016020; C:GO:1990904	P:translation; F:mRNA binding; F:structural constituent of ribosome; C:ribosome; C:membrane; C:ribonucleoprotein complex
Atube023398	auxin-responsive protein SAUR68-like	112	20	4.5206e-38	68.24	P:GO:0009733	P:response to auxin
Atube023399	auxin-responsive protein SAUR68-like	112	20	4.5206e-38	68.24	P:GO:0009733	P:response to auxin
Atube023410	auxin-responsive protein SAUR68-like	143	20	9.03885e-19	72.2	P:GO:0009733	P:response to auxin
Atube023411	double-stranded RNA-binding protein 4-like isoform X2	207	20	1.0228e-51	60.23	P:GO:0010468; P:GO:0034470; F:GO:0003723; C:GO:0110165	P:regulation of gene expression; P:ncRNA processing; F:RNA binding; C:cellular anatomical entity
Atube023767	protein phosphatase 2C 29-like	145	20	1.78239e-76	88.45	F:GO:0017018	F:myosin phosphatase activity
Atube023773	protein phosphatase 2C 29-like	145	20	2.13492e-72	85.09	F:GO:0017018	F:myosin phosphatase activity
Atube023775	protein phosphatase 2C 29-like	145	20	1.78239e-76	88.45	F:GO:0017018	F:myosin phosphatase activity
Atube023803	lysosomal Pro-X carboxypeptidase	87	20	3.49735e-09	70.38	F:GO:0008239; F:GO:0070008	F:dipeptidyl-peptidase activity; F:serine-type exopeptidase activity
Atube023892	cellulose synthase-like protein D4	227	20	1.97527e-109	77.01	P:GO:0009833; P:GO:0030244; F:GO:0005524; F:GO:0016746; F:GO:0016760; F:GO:0016887; F:GO:0051753; C:GO:0005886	P:plant-type primary cell wall biogenesis; P:cellulose biosynthetic process; F:ATP binding; F:acyltransferase activity; F:cellulose synthase (UDP-forming) activity; F:ATP hydrolysis activity; F:mannan synthase activity; C:plasma membrane
Atube023964	cycloartenol synthase	73	20	4.91696e-29	81.4	P:GO:0016104; F:GO:0031559; C:GO:0005811	P:triterpenoid biosynthetic process; F:oxidosqualene cyclase activity; C:lipid droplet
Atube024040	protein FAR1-RELATED SEQUENCE 5-like	358	20	3.86091e-74	53.64	P:GO:0006355; F:GO:0008270; F:GO:0046872; C:GO:0005634	P:regulation of DNA-templated transcription; F:zinc ion binding; F:metal ion binding; C:nucleus
Atube024074	hypothetical protein	115	12	8.09002e-07	54.6	F:GO:0003676; F:GO:0008270	F:nucleic acid binding; F:zinc ion binding
Atube024078	serine/arginine-rich splicing factor SC35-like isoform X1	562	20	4.89844e-13	56.26	F:GO:0003676	F:nucleic acid binding
Atube024087	Importin beta-like SAD2	271	20	3.04422e-130	85.28	P:GO:0006606; P:GO:0070922; F:GO:0031267; C:GO:0005634; C:GO:0005737	P:protein import into nucleus; P:RISC complex assembly; F:small GTPase binding; C:nucleus; C:cytoplasm
Atube024095	uncharacterized protein LOC110717301	126	20	1.71255e-46	54.25	F:GO:0005488	F:binding
Atube024103	EPIDERMAL PATTERNING FACTOR-LIKE PROTEIN 9	84	9	6.43382e-26	81.77	P:GO:2000123	P:positive regulation of stomatal complex development
Atube024136	hypothetical protein CQW23_20774	75	8	2.09263e-11	68.08	C:GO:0016020	C:membrane
Atube024180	reverse transcriptase domain-containing protein	542	20	6.44577e-112	51.55	P:GO:0006278; F:GO:0003676; F:GO:0003824; F:GO:0003964; F:GO:0004523; F:GO:0008270	P:RNA-templated DNA biosynthetic process; F:nucleic acid binding; F:catalytic activity; F:RNA-directed DNA polymerase activity; F:RNA-DNA hybrid ribonuclease activity; F:zinc ion binding
Atube024203	thioredoxin	183	20	1.6403e-81	72.29	P:GO:0045454; F:GO:0003676; F:GO:0003724; F:GO:0005524; F:GO:0015035; F:GO:0016787; C:GO:0009507	P:cell redox homeostasis; F:nucleic acid binding; F:RNA helicase activity; F:ATP binding; F:protein-disulfide reductase activity; F:hydrolase activity; C:chloroplast
Atube024246	putative disease resistance protein RGA3	243	20	2.20118e-18	47.72	P:GO:0006952; P:GO:0050832; P:GO:0051707; P:GO:0098542; F:GO:0043531	P:defense response; P:defense response to fungus; P:response to other organism; P:defense response to other organism; F:ADP binding
Atube024250	Phospholipid/glycerol acyltransferase	90	2	0.000117042	72.36	P:GO:0016024; F:GO:0003841; F:GO:0016740; F:GO:0016746; C:GO:0016020	P:CDP-diacylglycerol biosynthetic process; F:1-acylglycerol-3-phosphate O-acyltransferase activity; F:transferase activity; F:acyltransferase activity; C:membrane
Atube024253	putative disease resistance protein RGA3	263	20	8.09703e-17	48.25	P:GO:0006952; P:GO:0051707; P:GO:0098542; F:GO:0003676; F:GO:0004523; F:GO:0043531	P:defense response; P:response to other organism; P:defense response to other organism; F:nucleic acid binding; F:RNA-DNA hybrid ribonuclease activity; F:ADP binding
Atube024258	putative disease resistance protein RGA3 isoform X1	587	20	4.46062e-70	47.62	P:GO:0006952; P:GO:0051707; P:GO:0098542; F:GO:0043531	P:defense response; P:response to other organism; P:defense response to other organism; F:ADP binding
Atube024265	Phospholipid/glycerol acyltransferase	90	2	5.79282e-05	71.43	P:GO:0016024; F:GO:0003841; F:GO:0016740; F:GO:0016746; C:GO:0016020	P:CDP-diacylglycerol biosynthetic process; F:1-acylglycerol-3-phosphate O-acyltransferase activity; F:transferase activity; F:acyltransferase activity; C:membrane
Atube024285	Probable sucrose-phosphatase 2	73	2	4.0174e-06	66.31	P:GO:0005986; F:GO:0000287; F:GO:0003824; F:GO:0016787; F:GO:0050307	P:sucrose biosynthetic process; F:magnesium ion binding; F:catalytic activity; F:hydrolase activity; F:sucrose-phosphate phosphatase activity
Atube024286	putative disease resistance protein RGA3 isoform X1	242	20	2.03963e-16	45.76	P:GO:0006952; P:GO:0051707; P:GO:0098542; F:GO:0043531	P:defense response; P:response to other organism; P:defense response to other organism; F:ADP binding
Atube024310	putative disease resistance protein RGA3	376	20	7.12054e-159	60.77	P:GO:0006952; P:GO:0051707; F:GO:0000166; F:GO:0005524; F:GO:0043531	P:defense response; P:response to other organism; F:nucleotide binding; F:ATP binding; F:ADP binding
Atube024328	actin	70	20	3.29955e-45	99.14	P:GO:0006909; P:GO:0042221; F:GO:0005524; F:GO:0016787; C:GO:0015629	P:phagocytosis; P:response to chemical; F:ATP binding; F:hydrolase activity; C:actin cytoskeleton
Atube024360	succinate dehydrogenase subunit 5, mitochondrial	111	15	6.38452e-56	75.64	P:GO:0006099; C:GO:0005739; C:GO:0045273	P:tricarboxylic acid cycle; C:mitochondrion; C:respiratory chain complex II
Atube024474	protein FAR1-RELATED SEQUENCE 5-like	107	20	3.7615e-14	61.5	F:GO:0046872	F:metal ion binding
Atube024644	serine/arginine-rich splicing factor 2	360	20	8.54759e-08	54.14	P:GO:0000381; P:GO:0000398; F:GO:0003676; F:GO:0003723; F:GO:0036002; C:GO:0005634; C:GO:0005681; C:GO:0016607	P:regulation of alternative mRNA splicing, via spliceosome; P:mRNA splicing, via spliceosome; F:nucleic acid binding; F:RNA binding; F:pre-mRNA binding; C:nucleus; C:spliceosomal complex; C:nuclear speck
Atube024662	Sodium/hydrogen exchanger 2	138	20	1.31306e-18	63.47	P:GO:0006812; P:GO:0055085; P:GO:1902600; F:GO:0003677; F:GO:0015297; F:GO:0046872; F:GO:0046983; C:GO:0005634; C:GO:0016020	P:monoatomic cation transport; P:transmembrane transport; P:proton transmembrane transport; F:DNA binding; F:antiporter activity; F:metal ion binding; F:protein dimerization activity; C:nucleus; C:membrane
Atube024663	hAT transposon superfamily	75	20	2.25579e-15	65.12	F:GO:0005488	F:binding
Atube024687	alpha-amylase	253	20	7.80008e-105	76.3	P:GO:0005983; P:GO:0005987; P:GO:0009725; P:GO:0033993; P:GO:1901700; F:GO:0004556; F:GO:0005509	P:starch catabolic process; P:sucrose catabolic process; P:response to hormone; P:response to lipid; P:response to oxygen-containing compound; F:alpha-amylase activity; F:calcium ion binding
Atube024695	replication protein A 70 kDa DNA-binding subunit B-like	114	6	3.55534e-14	55.3	P:GO:0009987	P:cellular process
Atube024718	reverse transcriptase domain-containing protein	313	20	3.69367e-82	51.61	F:GO:0003676; F:GO:0004523	F:nucleic acid binding; F:RNA-DNA hybrid ribonuclease activity
Atube024743	ulp1 protease family, C-terminal catalytic domain-containing protein	193	20	9.09114e-20	51.59	P:GO:0006508; P:GO:0006511; P:GO:0016567; F:GO:0003677; F:GO:0008233; F:GO:0008270; F:GO:0016740; F:GO:0046872; C:GO:0005634; C:GO:0005737	P:proteolysis; P:ubiquitin-dependent protein catabolic process; P:protein ubiquitination; F:DNA binding; F:peptidase activity; F:zinc ion binding; F:transferase activity; F:metal ion binding; C:nucleus; C:cytoplasm
Atube024744	putative Ulp1 protease family catalytic domain, papain-like cysteine peptidase superfamily	160	10	4.01656e-12	51.19	P:GO:0006508; F:GO:0008233; F:GO:0008234; F:GO:0016929; C:GO:0005634; C:GO:0016020	P:proteolysis; F:peptidase activity; F:cysteine-type peptidase activity; F:deSUMOylase activity; C:nucleus; C:membrane
Atube024772	serine/arginine-rich splicing factor 2b	364	20	9.8643e-13	57.07	F:GO:0003676; C:GO:0005634	F:nucleic acid binding; C:nucleus
Atube024791	SWIM-type domain-containing protein	69	20	2.27877e-17	63.13	F:GO:0003676; F:GO:0008270; F:GO:0046872	F:nucleic acid binding; F:zinc ion binding; F:metal ion binding
Atube024804	Retrovirus-related Pol polyprotein from transposon TNT 1-94	84	20	1.24961e-29	72.72	F:GO:0005488	F:binding
Atube024879	putative RNA recognition motif domain, nucleotide-binding alpha-beta plait domain superfamily	666	11	6.00723e-11	47.17	F:GO:0003676; F:GO:0003723	F:nucleic acid binding; F:RNA binding
Atube024924	putative ribosomal protein S24e	126	20	8.94355e-46	87.18	P:GO:0006412; F:GO:0003729; F:GO:0003735; C:GO:0005840; C:GO:0016020; C:GO:1990904	P:translation; F:mRNA binding; F:structural constituent of ribosome; C:ribosome; C:membrane; C:ribonucleoprotein complex
Atube024927	peptidyl-prolyl cis-trans isomerase CYP95-like isoform X1	434	20	6.15188e-101	74.54	F:GO:0003755	F:peptidyl-prolyl cis-trans isomerase activity
Atube024930	glutamate receptor 2.8-like	307	20	9.90649e-108	75.51	P:GO:0006811; P:GO:0009987; C:GO:0016020	P:monoatomic ion transport; P:cellular process; C:membrane
Atube024931	L10-interacting MYB domain-containing protein-like	137	13	2.66695e-09	49.91	P:GO:0006302; P:GO:0006310; F:GO:0003677; C:GO:0005634	P:double-strand break repair; P:DNA recombination; F:DNA binding; C:nucleus
Atube024934	glutamate receptor 2.8-like	309	20	2.71898e-105	75.21	P:GO:0006811; P:GO:0009987; C:GO:0016020	P:monoatomic ion transport; P:cellular process; C:membrane
Atube024982	serine/arginine-rich splicing factor 2b	744	20	1.54412e-12	55.55	P:GO:0000398; F:GO:0003676; F:GO:0003723; C:GO:0016607	P:mRNA splicing, via spliceosome; F:nucleic acid binding; F:RNA binding; C:nuclear speck
Atube025012	replication protein A 70 kDa DNA-binding subunit B-like	189	10	2.78788e-24	50.9	P:GO:0006260; P:GO:0006281; P:GO:0006310; F:GO:0003676; F:GO:0003677; F:GO:0046872; C:GO:0005634	P:DNA replication; P:DNA repair; P:DNA recombination; F:nucleic acid binding; F:DNA binding; F:metal ion binding; C:nucleus
Atube025034	reverse transcriptase domain-containing protein	194	20	1.57888e-32	56.06	P:GO:0006278; F:GO:0003676; F:GO:0003964; F:GO:0004523	P:RNA-templated DNA biosynthetic process; F:nucleic acid binding; F:RNA-directed DNA polymerase activity; F:RNA-DNA hybrid ribonuclease activity
Atube025047	F-box domain, Leucine-rich repeat domain, L domain-like protein	107	20	1.63394e-10	51.51	F:GO:0003677	F:DNA binding
Atube025057	protein FAR1-RELATED SEQUENCE 5-like	138	20	1.08321e-19	54.42	P:GO:0006355; P:GO:0016310; F:GO:0008270; F:GO:0016301; F:GO:0046872; C:GO:0005634	P:regulation of DNA-templated transcription; P:phosphorylation; F:zinc ion binding; F:kinase activity; F:metal ion binding; C:nucleus
Atube025145	serine/arginine-rich splicing factor SC35-like isoform X2	120	20	6.6328e-06	56.58	P:GO:0000381; P:GO:0000398; P:GO:0015031; F:GO:0003676; F:GO:0003723; F:GO:0003924; F:GO:0005525; F:GO:0036002; F:GO:0046872; C:GO:0005634; C:GO:0005681; C:GO:0016607	P:regulation of alternative mRNA splicing, via spliceosome; P:mRNA splicing, via spliceosome; P:protein transport; F:nucleic acid binding; F:RNA binding; F:GTPase activity; F:GTP binding; F:pre-mRNA binding; F:metal ion binding; C:nucleus; C:spliceosomal complex; C:nuclear speck
Atube025154	auxin-binding protein ABP19a-like	207	20	3.69223e-98	67.15	C:GO:0110165	C:cellular anatomical entity
Atube025155	auxin-binding protein ABP19a-like	207	20	3.69223e-98	67.15	C:GO:0110165	C:cellular anatomical entity
Atube025156	auxin-binding protein ABP19a-like	207	20	3.69223e-98	67.15	C:GO:0110165	C:cellular anatomical entity
Atube025157	auxin-binding protein ABP19a-like	207	20	3.06502e-98	67.15	C:GO:0110165	C:cellular anatomical entity
Atube025162	auxin-binding protein ABP19a-like	207	20	6.5067e-97	67.12	C:GO:0110165	C:cellular anatomical entity
Atube025163	serine/arginine-rich splicing factor 2b	307	20	1.25621e-07	55.65	P:GO:0000381; P:GO:0000398; F:GO:0003676; F:GO:0003723; F:GO:0036002; C:GO:0005634; C:GO:0005681; C:GO:0016607	P:regulation of alternative mRNA splicing, via spliceosome; P:mRNA splicing, via spliceosome; F:nucleic acid binding; F:RNA binding; F:pre-mRNA binding; C:nucleus; C:spliceosomal complex; C:nuclear speck
Atube025166	E3 ubiquitin-protein ligase hel2	356	20	7.11044e-11	75.93	P:GO:0072344; F:GO:0046872; F:GO:0061630; C:GO:0005737	P:rescue of stalled ribosome; F:metal ion binding; F:ubiquitin protein ligase activity; C:cytoplasm
Atube025225	serine/arginine-rich splicing factor 2-like	612	20	3.97503e-13	48.95	P:GO:0000381; P:GO:0000398; P:GO:0006412; P:GO:0006413; F:GO:0003676; F:GO:0003723; F:GO:0003743; F:GO:0036002; C:GO:0005634; C:GO:0005681; C:GO:0005737; C:GO:0005852; C:GO:0016607	P:regulation of alternative mRNA splicing, via spliceosome; P:mRNA splicing, via spliceosome; P:translation; P:translational initiation; F:nucleic acid binding; F:RNA binding; F:translation initiation factor activity; F:pre-mRNA binding; C:nucleus; C:spliceosomal complex; C:cytoplasm; C:eukaryotic translation initiation factor 3 complex; C:nuclear speck
Atube025231	serine/arginine-rich splicing factor 2	76	20	3.50733e-10	60.76	F:GO:0003676; C:GO:0005634	F:nucleic acid binding; C:nucleus
Atube025242	putative At5g37260-like protein	186	9	1.38679e-11	50.84	P:GO:0006355; P:GO:0010597; F:GO:0000976; F:GO:0003677	P:regulation of DNA-templated transcription; P:green leaf volatile biosynthetic process; F:transcription cis-regulatory region binding; F:DNA binding
Atube025243	replication protein A 70 kDa DNA-binding subunit B-like	136	12	8.49818e-18	51.9	P:GO:0000723; P:GO:0006260; P:GO:0006281; P:GO:0006310; P:GO:0006974; P:GO:0032508; F:GO:0000166; F:GO:0003676; F:GO:0003677; F:GO:0003678; F:GO:0004386; F:GO:0005524; F:GO:0016787; F:GO:0046872; C:GO:0005634	P:telomere maintenance; P:DNA replication; P:DNA repair; P:DNA recombination; P:DNA damage response; P:DNA duplex unwinding; F:nucleotide binding; F:nucleic acid binding; F:DNA binding; F:DNA helicase activity; F:helicase activity; F:ATP binding; F:hydrolase activity; F:metal ion binding; C:nucleus
Atube025245	serine/arginine-rich splicing factor 2b	245	20	2.4227e-09	58.31	P:GO:0000398; F:GO:0003676; F:GO:0003723; C:GO:0016607	P:mRNA splicing, via spliceosome; F:nucleic acid binding; F:RNA binding; C:nuclear speck
Atube025252	putative RNA recognition motif domain, nucleotide-binding alpha-beta plait domain superfamily	600	20	5.67389e-17	53.54	F:GO:0003676; C:GO:0005634	F:nucleic acid binding; C:nucleus
Atube025272	pollen-specific leucine-rich repeat extensin-like protein 1	120	20	3.14468e-24	44.85	F:GO:0003676; F:GO:0008270; F:GO:0046872	F:nucleic acid binding; F:zinc ion binding; F:metal ion binding
Atube025294	serine/arginine-rich splicing factor 2-like	272	20	4.1632e-10	54.37	P:GO:0000381; P:GO:0000398; F:GO:0003676; F:GO:0003723; F:GO:0036002; C:GO:0005634; C:GO:0005681; C:GO:0016607	P:regulation of alternative mRNA splicing, via spliceosome; P:mRNA splicing, via spliceosome; F:nucleic acid binding; F:RNA binding; F:pre-mRNA binding; C:nucleus; C:spliceosomal complex; C:nuclear speck
Atube025297	putative Ulp1 protease family catalytic domain, papain-like cysteine peptidase superfamily	218	17	8.54453e-18	47.62	P:GO:0006508; F:GO:0008233; F:GO:0008234; F:GO:0016929; C:GO:0005634; C:GO:0016020	P:proteolysis; F:peptidase activity; F:cysteine-type peptidase activity; F:deSUMOylase activity; C:nucleus; C:membrane
Atube025299	ulp1 protease family, C-terminal catalytic domain-containing protein	155	17	1.46148e-27	54.19	P:GO:0006508; F:GO:0008233	P:proteolysis; F:peptidase activity
Atube025339	carboxylesterase 1-like	170	20	5.13523e-42	66.96	F:GO:0043722	F:4-hydroxyphenylacetate decarboxylase activity
Atube025391	ulp1 protease family, C-terminal catalytic domain-containing protein	155	17	7.64161e-28	54.48	P:GO:0006508; F:GO:0008233	P:proteolysis; F:peptidase activity
Atube025392	protein FAR1-RELATED SEQUENCE 5-like	138	20	4.08083e-21	55.66	P:GO:0006355; P:GO:0016310; F:GO:0008270; F:GO:0016301; F:GO:0046872; C:GO:0005634	P:regulation of DNA-templated transcription; P:phosphorylation; F:zinc ion binding; F:kinase activity; F:metal ion binding; C:nucleus
Atube025451	reverse transcriptase domain-containing protein	184	20	2.14152e-36	57	P:GO:0006278; F:GO:0003676; F:GO:0003964; F:GO:0004523	P:RNA-templated DNA biosynthetic process; F:nucleic acid binding; F:RNA-directed DNA polymerase activity; F:RNA-DNA hybrid ribonuclease activity
Atube025454	transcriptional corepressor LEUNIG isoform X5	238	20	4.96538e-114	81.78	P:GO:0001666; P:GO:0006974; P:GO:0006979; P:GO:0009414; P:GO:0009611; P:GO:0009617; P:GO:0009620; P:GO:0009624; P:GO:0009733; P:GO:0009909; P:GO:0009944; P:GO:0010073; P:GO:0010272; P:GO:0010393; P:GO:0016310; P:GO:0045892; P:GO:0045995; P:GO:0046898; P:GO:0048359; P:GO:0051512; P:GO:0071217; P:GO:0080001; P:GO:1902183; P:GO:2000024; F:GO:0005515; F:GO:0016301; C:GO:0005634	P:response to hypoxia; P:DNA damage response; P:response to oxidative stress; P:response to water deprivation; P:response to wounding; P:response to bacterium; P:response to fungus; P:response to nematode; P:response to auxin; P:regulation of flower development; P:polarity specification of adaxial/abaxial axis; P:meristem maintenance; P:response to silver ion; P:galacturonan metabolic process; P:…
Atube025469	replication factor A protein 1-like isoform X4	185	20	7.3746e-19	49.86	P:GO:0006260; P:GO:0006281; P:GO:0006310; F:GO:0003677; F:GO:0046872; C:GO:0005634	P:DNA replication; P:DNA repair; P:DNA recombination; F:DNA binding; F:metal ion binding; C:nucleus
Atube025494	serine/arginine-rich splicing factor 2-like	685	20	8.99423e-10	52.55	P:GO:0001732; P:GO:0002183; P:GO:0006412; P:GO:0006413; F:GO:0003676; F:GO:0003723; F:GO:0003743; C:GO:0005737; C:GO:0005852; C:GO:0016282; C:GO:0033290	P:formation of cytoplasmic translation initiation complex; P:cytoplasmic translational initiation; P:translation; P:translational initiation; F:nucleic acid binding; F:RNA binding; F:translation initiation factor activity; C:cytoplasm; C:eukaryotic translation initiation factor 3 complex; C:eukaryotic 43S preinitiation complex; C:eukaryotic 48S preinitiation complex
Atube025503	serine/arginine-rich splicing factor 2	216	20	2.5122e-10	51.75	P:GO:0000381; P:GO:0000398; P:GO:0031124; F:GO:0003676; F:GO:0003723; F:GO:0036002; C:GO:0005634; C:GO:0005681; C:GO:0016607	P:regulation of alternative mRNA splicing, via spliceosome; P:mRNA splicing, via spliceosome; P:mRNA 3'-end processing; F:nucleic acid binding; F:RNA binding; F:pre-mRNA binding; C:nucleus; C:spliceosomal complex; C:nuclear speck
Atube025505	putative RNA recognition motif domain, nucleotide-binding alpha-beta plait domain superfamily	684	20	1.90525e-19	49.05	P:GO:0000381; P:GO:0000398; F:GO:0003676; F:GO:0003723; F:GO:0036002; C:GO:0005634; C:GO:0005681; C:GO:0016607	P:regulation of alternative mRNA splicing, via spliceosome; P:mRNA splicing, via spliceosome; F:nucleic acid binding; F:RNA binding; F:pre-mRNA binding; C:nucleus; C:spliceosomal complex; C:nuclear speck
Atube025537	protein FAR1-RELATED SEQUENCE 5-like	358	20	2.08163e-74	53.95	P:GO:0006355; F:GO:0008270; F:GO:0046872; C:GO:0005634	P:regulation of DNA-templated transcription; F:zinc ion binding; F:metal ion binding; C:nucleus
Atube025538	putative Ulp1 protease family catalytic domain, papain-like cysteine peptidase superfamily	160	13	1.37334e-12	49.54	P:GO:0006508; F:GO:0008233; F:GO:0008234; F:GO:0016929; C:GO:0005634; C:GO:0016020	P:proteolysis; F:peptidase activity; F:cysteine-type peptidase activity; F:deSUMOylase activity; C:nucleus; C:membrane
Atube025540	PROTEIN SRG1-LIKE	123	20	4.25399e-21	59.85	P:GO:0008152; F:GO:0016706; F:GO:0046872	P:metabolic process; F:2-oxoglutarate-dependent dioxygenase activity; F:metal ion binding
Atube025560	putative RNA recognition motif domain, nucleotide-binding alpha-beta plait domain superfamily	497	16	1.27073e-12	45.18	F:GO:0003676; F:GO:0003723	F:nucleic acid binding; F:RNA binding
Atube025567	probable ubiquitin-like-specific protease 2A isoform X2	73	13	4.06085e-12	60.93	P:GO:0006508; F:GO:0008233; F:GO:0008234	P:proteolysis; F:peptidase activity; F:cysteine-type peptidase activity
Atube025583	endonuclease/exonuclease/phosphatase family protein	154	20	8.42647e-21	44.33	F:GO:0003676; F:GO:0003824; F:GO:0004519; F:GO:0004523; F:GO:0004527; F:GO:0008270	F:nucleic acid binding; F:catalytic activity; F:endonuclease activity; F:RNA-DNA hybrid ribonuclease activity; F:exonuclease activity; F:zinc ion binding
Atube025618	polypyrimidine tract-binding protein homolog 2 isoform X1	178	20	2.13616e-119	90.98	F:GO:0003723; C:GO:0016020	F:RNA binding; C:membrane
Atube025636	serine/threonine-protein phosphatase 7 long form homolog	296	20	3.31968e-79	60.94	P:GO:0010073; P:GO:0048507	P:meristem maintenance; P:meristem development
Atube025649	protein FAR1-RELATED SEQUENCE 5-like	138	20	1.3966e-21	55.85	P:GO:0006355; P:GO:0016310; F:GO:0008270; F:GO:0016301; F:GO:0046872; C:GO:0005634	P:regulation of DNA-templated transcription; P:phosphorylation; F:zinc ion binding; F:kinase activity; F:metal ion binding; C:nucleus
Atube025659	protein PLASTID REDOX INSENSITIVE 2, chloroplastic-like	112	11	7.32205e-24	78.17	P:GO:0010468	P:regulation of gene expression
Atube025662	RNA-binding protein	261	20	1.10638e-08	54.26	P:GO:0000398; F:GO:0003676; F:GO:0003723; C:GO:0016607	P:mRNA splicing, via spliceosome; F:nucleic acid binding; F:RNA binding; C:nuclear speck
Atube025697	vChain v, protein cS22	239	20	1.36038e-11	54.68	P:GO:0000381; P:GO:0000398; F:GO:0003676; F:GO:0003723; F:GO:0019843; F:GO:0036002; C:GO:0005634; C:GO:0005681; C:GO:0005840; C:GO:0009507; C:GO:0009536; C:GO:0016607; C:GO:1990904	P:regulation of alternative mRNA splicing, via spliceosome; P:mRNA splicing, via spliceosome; F:nucleic acid binding; F:RNA binding; F:rRNA binding; F:pre-mRNA binding; C:nucleus; C:spliceosomal complex; C:ribosome; C:chloroplast; C:plastid; C:nuclear speck; C:ribonucleoprotein complex
Atube025706	Reverse transcriptase domain	152	20	8.64906e-17	59.05	P:GO:0009059; P:GO:0044238; P:GO:0044271; F:GO:0003824	P:macromolecule biosynthetic process; P:primary metabolic process; P:cellular nitrogen compound biosynthetic process; F:catalytic activity
Atube025707	Reverse transcriptase domain	152	20	8.48351e-17	58.79	P:GO:0009059; P:GO:0044238; P:GO:0044271; F:GO:0003824	P:macromolecule biosynthetic process; P:primary metabolic process; P:cellular nitrogen compound biosynthetic process; F:catalytic activity
Atube025747	zf-BED domain-containing protein/DUF659 domain-containing protein/Dimer_Tnp_hAT domain-containing protein	113	20	2.79634e-26	72.06	F:GO:0005488	F:binding
Atube025897	cell division cycle 20.2, cofactor of APC complex	213	20	9.71606e-119	83.81	P:GO:0016567; P:GO:0051301; P:GO:1905786; F:GO:0010997; F:GO:1990757; C:GO:0005680	P:protein ubiquitination; P:cell division; P:positive regulation of anaphase-promoting complex-dependent catabolic process; F:anaphase-promoting complex binding; F:ubiquitin ligase activator activity; C:anaphase-promoting complex
Atube025898	cell division cycle 20.2, cofactor of APC complex	213	20	1.04862e-118	82.82	P:GO:0016567; P:GO:0051301; P:GO:1905786; F:GO:0010997; F:GO:1990757; C:GO:0005680	P:protein ubiquitination; P:cell division; P:positive regulation of anaphase-promoting complex-dependent catabolic process; F:anaphase-promoting complex binding; F:ubiquitin ligase activator activity; C:anaphase-promoting complex
Atube025899	cell division cycle 20.2, cofactor of APC complex	210	20	1.64565e-116	82.61	P:GO:0016567; P:GO:0051301; P:GO:1905786; F:GO:0010997; F:GO:1990757; C:GO:0005680	P:protein ubiquitination; P:cell division; P:positive regulation of anaphase-promoting complex-dependent catabolic process; F:anaphase-promoting complex binding; F:ubiquitin ligase activator activity; C:anaphase-promoting complex
Atube025901	cell division cycle 20.2, cofactor of APC complex	213	20	7.41918e-126	85.08	P:GO:0016567; P:GO:0051301; P:GO:1905786; F:GO:0010997; F:GO:1990757; C:GO:0005680	P:protein ubiquitination; P:cell division; P:positive regulation of anaphase-promoting complex-dependent catabolic process; F:anaphase-promoting complex binding; F:ubiquitin ligase activator activity; C:anaphase-promoting complex
Atube025917	cell division cycle 20.2, cofactor of APC complex	213	20	1.36633e-119	83.18	P:GO:0016567; P:GO:0051301; P:GO:1905786; F:GO:0010997; F:GO:1990757; C:GO:0005680	P:protein ubiquitination; P:cell division; P:positive regulation of anaphase-promoting complex-dependent catabolic process; F:anaphase-promoting complex binding; F:ubiquitin ligase activator activity; C:anaphase-promoting complex
Atube025921	cell division cycle 20.2, cofactor of APC complex	213	20	1.87993e-125	85.08	P:GO:0016567; P:GO:0051301; P:GO:1905786; F:GO:0010997; F:GO:1990757; C:GO:0005680	P:protein ubiquitination; P:cell division; P:positive regulation of anaphase-promoting complex-dependent catabolic process; F:anaphase-promoting complex binding; F:ubiquitin ligase activator activity; C:anaphase-promoting complex
Atube025935	glutamate receptor 3.6-like	420	20	4.36368e-33	47.65	P:GO:0006811; P:GO:0034220; F:GO:0015276; F:GO:0038023; C:GO:0005886; C:GO:0016020	P:monoatomic ion transport; P:monoatomic ion transmembrane transport; F:ligand-gated monoatomic ion channel activity; F:signaling receptor activity; C:plasma membrane; C:membrane
Atube026222	transmembrane protein	91	11	1.22324e-14	76.94	C:GO:0016020	C:membrane
Atube026428	uncharacterized protein LOC110792306	133	6	5.72482e-07	47.76	F:GO:0003824	F:catalytic activity
Atube026508	thioredoxin-like 3-1, chloroplastic	187	20	3.55764e-86	74.77	C:GO:0009570	C:chloroplast stroma
Atube026626	gibberellin-regulated protein 5-like	152	20	5.13751e-40	73.8	P:GO:0009740; C:GO:0005576	P:gibberellic acid mediated signaling pathway; C:extracellular region
Atube026822	gamma-interferon-responsive lysosomal thiol protein	83	20	8.19997e-16	66.15	F:GO:0016671; C:GO:0016020	F:oxidoreductase activity, acting on a sulfur group of donors, disulfide as acceptor; C:membrane
Atube026835	serine/arginine-rich splicing factor SC35-like isoform X1	547	20	1.06564e-08	61.71	P:GO:0009987; F:GO:0003676	P:cellular process; F:nucleic acid binding
Atube026839	replication protein A 70 kDa DNA-binding subunit B-like	114	6	3.55534e-14	55.3	P:GO:0009987	P:cellular process
Atube026860	serine/arginine-rich splicing factor 2	75	20	2.11343e-06	59.71	P:GO:0000381; P:GO:0000398; F:GO:0003676; F:GO:0003723; F:GO:0036002; C:GO:0005634; C:GO:0005681; C:GO:0016607	P:regulation of alternative mRNA splicing, via spliceosome; P:mRNA splicing, via spliceosome; F:nucleic acid binding; F:RNA binding; F:pre-mRNA binding; C:nucleus; C:spliceosomal complex; C:nuclear speck
Atube026871	zinc finger BED domain-containing protein RICESLEEPER 2-like	275	20	3.94596e-85	56.86	P:GO:0009791; F:GO:0003677; F:GO:0046872; F:GO:0046983; C:GO:0005634; C:GO:0016020	P:post-embryonic development; F:DNA binding; F:metal ion binding; F:protein dimerization activity; C:nucleus; C:membrane
Atube026873	uncharacterized protein LOC111023006	482	20	9.36445e-73	46.38	C:GO:0005576	C:extracellular region
Atube026882	putative disease resistance protein RGA3	163	19	3.40019e-10	48.6	P:GO:0006952; P:GO:0051707; F:GO:0000166; F:GO:0003676; F:GO:0004523; F:GO:0005524; F:GO:0043531	P:defense response; P:response to other organism; F:nucleotide binding; F:nucleic acid binding; F:RNA-DNA hybrid ribonuclease activity; F:ATP binding; F:ADP binding
Atube026883	putative disease resistance protein RGA3	184	20	4.53292e-11	48.46	P:GO:0006952; P:GO:0051707; F:GO:0000166; F:GO:0003676; F:GO:0004523; F:GO:0005524; F:GO:0043531	P:defense response; P:response to other organism; F:nucleotide binding; F:nucleic acid binding; F:RNA-DNA hybrid ribonuclease activity; F:ATP binding; F:ADP binding
Atube026885	replication factor A protein 1-like isoform X1	237	20	1.69065e-31	50.42	P:GO:0006259; F:GO:0005488	P:DNA metabolic process; F:binding
Atube026894	hypothetical protein M9H77_12229	396	20	4.84349e-45	46.34	F:GO:0003676; F:GO:0008270	F:nucleic acid binding; F:zinc ion binding
Atube026897	protein RADIALIS-like 1	75	20	2.52123e-30	86.26	P:GO:0006355; P:GO:0009630; P:GO:0009793; P:GO:0010114; P:GO:0010597; F:GO:0000030; F:GO:0000976; F:GO:0003700; C:GO:0005634; C:GO:0005783; C:GO:0016020	P:regulation of DNA-templated transcription; P:gravitropism; P:embryo development ending in seed dormancy; P:response to red light; P:green leaf volatile biosynthetic process; F:mannosyltransferase activity; F:transcription cis-regulatory region binding; F:DNA-binding transcription factor activity; C:nucleus; C:endoplasmic reticulum; C:membrane
Atube026920	RNA-binding protein	292	20	3.55256e-09	55.28	F:GO:0003676; F:GO:0003723; C:GO:0005634; C:GO:1990904	F:nucleic acid binding; F:RNA binding; C:nucleus; C:ribonucleoprotein complex
Atube026937	reticulon-like protein B10 isoform X6	70	3	3.3838e-05	77.91	C:GO:0005783; C:GO:0005789; C:GO:0016020	C:endoplasmic reticulum; C:endoplasmic reticulum membrane; C:membrane
Atube026938	putative RNA recognition motif domain, nucleotide-binding alpha-beta plait domain superfamily	512	20	2.98648e-18	50.23	P:GO:0000398; F:GO:0003676; F:GO:0003723; C:GO:0016607	P:mRNA splicing, via spliceosome; F:nucleic acid binding; F:RNA binding; C:nuclear speck
Atube026961	gamma-interferon-responsive lysosomal thiol protein	83	20	8.64376e-16	66.04	F:GO:0016671; C:GO:0016020	F:oxidoreductase activity, acting on a sulfur group of donors, disulfide as acceptor; C:membrane
Atube027021	endochitinase EP3-like	83	20	3.92648e-17	62.33	F:GO:0008061	F:chitin binding
Atube027022	endochitinase EP3-like	83	20	6.08262e-17	63.26	F:GO:0008061	F:chitin binding
Atube027062	pathogenesis-related protein 1	165	20	6.78781e-74	76.96	P:GO:0009611; P:GO:0009617; P:GO:0009723; P:GO:0009751; P:GO:0009753; P:GO:0080027; P:GO:0098542; C:GO:0005615	P:response to wounding; P:response to bacterium; P:response to ethylene; P:response to salicylic acid; P:response to jasmonic acid; P:response to herbivore; P:defense response to other organism; C:extracellular space
Atube027063	serine/arginine-rich splicing factor 2b	428	20	6.72245e-15	55.66	F:GO:0097159	F:organic cyclic compound binding
Atube027072	zinc finger BED domain-containing protein RICESLEEPER 1-like isoform X1	317	20	3.53182e-81	57.97	F:GO:0005488	F:binding
Atube027076	serine/arginine-rich splicing factor 2	276	20	1.22676e-10	55.27	P:GO:0000381; P:GO:0000398; P:GO:0015031; F:GO:0003676; F:GO:0003723; F:GO:0003924; F:GO:0005525; F:GO:0036002; F:GO:0046872; C:GO:0005634; C:GO:0005681; C:GO:0016607	P:regulation of alternative mRNA splicing, via spliceosome; P:mRNA splicing, via spliceosome; P:protein transport; F:nucleic acid binding; F:RNA binding; F:GTPase activity; F:GTP binding; F:pre-mRNA binding; F:metal ion binding; C:nucleus; C:spliceosomal complex; C:nuclear speck
Atube027079	putative transposase Ptta/En/Spm plant protein	143	9	1.1245e-09	55.94	C:GO:0016020	C:membrane
Atube027087	protein FAR1-RELATED SEQUENCE 5-like	276	20	2.58002e-75	58.61	P:GO:0006355; F:GO:0008270; F:GO:0046872; C:GO:0005634	P:regulation of DNA-templated transcription; F:zinc ion binding; F:metal ion binding; C:nucleus
Atube027105	serine/arginine-rich splicing factor 2-like	154	20	2.22823e-11	60.78	F:GO:0003723; C:GO:0005634	F:RNA binding; C:nucleus
Atube027108	serine/arginine-rich SC35-like splicing factor SCL30 isoform X1	100	20	1.72565e-11	52.6	P:GO:0000381; P:GO:0000398; P:GO:0009409; P:GO:0009414; P:GO:0009651; P:GO:0010029; P:GO:0080148; P:GO:1900140; P:GO:1901001; F:GO:0003676; F:GO:0003697; F:GO:0003723; F:GO:0003729; F:GO:0036002; C:GO:0005634; C:GO:0005681; C:GO:0009507; C:GO:0016607; C:GO:1990904	P:regulation of alternative mRNA splicing, via spliceosome; P:mRNA splicing, via spliceosome; P:response to cold; P:response to water deprivation; P:response to salt stress; P:regulation of seed germination; P:negative regulation of response to water deprivation; P:regulation of seedling development; P:negative regulation of response to salt stress; F:nucleic acid binding; F:single-stranded DNA b…
Atube027116	transcriptional corepressor LEUNIG isoform X5	238	20	2.28706e-114	81.86	P:GO:0001666; P:GO:0006974; P:GO:0006979; P:GO:0009414; P:GO:0009611; P:GO:0009617; P:GO:0009620; P:GO:0009624; P:GO:0009733; P:GO:0009909; P:GO:0009944; P:GO:0010073; P:GO:0010272; P:GO:0010393; P:GO:0016310; P:GO:0045892; P:GO:0045995; P:GO:0046898; P:GO:0048359; P:GO:0051512; P:GO:0071217; P:GO:0080001; P:GO:1902183; P:GO:2000024; F:GO:0005515; F:GO:0016301; C:GO:0005634	P:response to hypoxia; P:DNA damage response; P:response to oxidative stress; P:response to water deprivation; P:response to wounding; P:response to bacterium; P:response to fungus; P:response to nematode; P:response to auxin; P:regulation of flower development; P:polarity specification of adaxial/abaxial axis; P:meristem maintenance; P:response to silver ion; P:galacturonan metabolic process; P:…
Atube027166	receptor-like protein kinase 7	122	20	4.96829e-18	61.2	P:GO:0006950; P:GO:0008152; F:GO:0000166; F:GO:0008233; F:GO:0016301; C:GO:0016020	P:response to stress; P:metabolic process; F:nucleotide binding; F:peptidase activity; F:kinase activity; C:membrane
Atube027175	putative replication factor A protein	321	20	3.97301e-63	44.78	P:GO:0006259	P:DNA metabolic process
Atube027203	Pectin lyase-like superfamily protein	101	20	1.34007e-26	77.66	P:GO:0005975; P:GO:0071555; F:GO:0004650; F:GO:0047911; C:GO:0005576	P:carbohydrate metabolic process; P:cell wall organization; F:polygalacturonase activity; F:galacturan 1,4-alpha-galacturonidase activity; C:extracellular region
Atube027207	probable sulfate transporter 3.4	127	20	8.70111e-47	79.8	P:GO:0098656; P:GO:1902358; F:GO:0008271; F:GO:0008509; C:GO:0016020	P:monoatomic anion transmembrane transport; P:sulfate transmembrane transport; F:secondary active sulfate transmembrane transporter activity; F:monoatomic anion transmembrane transporter activity; C:membrane
Atube027226	serine/arginine-rich splicing factor 2b	346	20	3.3903e-10	54.5	P:GO:0000381; P:GO:0000398; F:GO:0003676; F:GO:0003723; F:GO:0036002; C:GO:0005634; C:GO:0005681; C:GO:0016607	P:regulation of alternative mRNA splicing, via spliceosome; P:mRNA splicing, via spliceosome; F:nucleic acid binding; F:RNA binding; F:pre-mRNA binding; C:nucleus; C:spliceosomal complex; C:nuclear speck
Atube027227	serine/arginine-rich splicing factor 2	165	20	7.803e-10	53.68	P:GO:0000381; P:GO:0000398; F:GO:0003676; F:GO:0003723; F:GO:0036002; C:GO:0005634; C:GO:0005681; C:GO:0016607	P:regulation of alternative mRNA splicing, via spliceosome; P:mRNA splicing, via spliceosome; F:nucleic acid binding; F:RNA binding; F:pre-mRNA binding; C:nucleus; C:spliceosomal complex; C:nuclear speck
Atube027235	Beta-hexosaminidase subunit B2	139	20	9.07043e-11	47.64	F:GO:0003676; F:GO:0004523	F:nucleic acid binding; F:RNA-DNA hybrid ribonuclease activity
Atube027287	serine/arginine-rich splicing factor 2-like	372	20	1.34989e-10	53.7	P:GO:0006412; P:GO:0006413; F:GO:0003676; F:GO:0003723; F:GO:0003743; C:GO:0005737; C:GO:0005852	P:translation; P:translational initiation; F:nucleic acid binding; F:RNA binding; F:translation initiation factor activity; C:cytoplasm; C:eukaryotic translation initiation factor 3 complex
Atube027292	putative RNA recognition motif domain, nucleotide-binding alpha-beta plait domain superfamily	465	20	9.61502e-13	53.69	P:GO:0000398; F:GO:0003676; F:GO:0003723; C:GO:0016607	P:mRNA splicing, via spliceosome; F:nucleic acid binding; F:RNA binding; C:nuclear speck
Atube027294	serine/arginine-rich splicing factor SC35-like isoform X1	240	20	3.66671e-09	60.6	P:GO:0009987; F:GO:0003723; C:GO:0005634	P:cellular process; F:RNA binding; C:nucleus
Atube027296	probable ubiquitin-like-specific protease 2A isoform X2	85	14	2.90817e-17	60.05	P:GO:0006508; F:GO:0008233; F:GO:0008234	P:proteolysis; F:peptidase activity; F:cysteine-type peptidase activity
Atube027298	transposon Ty3-I Gag-Pol polyprotein	249	11	2.17576e-05	69.44	P:GO:0015074; F:GO:0003676; F:GO:0004386	P:DNA integration; F:nucleic acid binding; F:helicase activity
Atube027302	hypothetical protein MANES_09G075037v8	116	20	9.36049e-30	70.47	F:GO:0005488	F:binding
Atube027333	protein ALP1-like	336	20	1.71591e-114	66.87	F:GO:0046872	F:metal ion binding
Atube027352	transcription factor RAX2-like	243	20	7.7367e-64	81.46	F:GO:0003677	F:DNA binding
Atube027437	RVT_3 domain-containing protein	172	20	1.29972e-21	48.47	P:GO:0006278; F:GO:0003676; F:GO:0003964; F:GO:0004523	P:RNA-templated DNA biosynthetic process; F:nucleic acid binding; F:RNA-directed DNA polymerase activity; F:RNA-DNA hybrid ribonuclease activity
Atube027454	actin	70	20	3.29955e-45	99.14	P:GO:0006909; P:GO:0042221; F:GO:0005524; F:GO:0016787; C:GO:0015629	P:phagocytosis; P:response to chemical; F:ATP binding; F:hydrolase activity; C:actin cytoskeleton
Atube027543	guanine nucleotide-binding protein subunit gamma 3-like isoform X1	219	14	9.02026e-25	61.6	P:GO:0006325; P:GO:0006351; C:GO:0005634; C:GO:0016020	P:chromatin organization; P:DNA-templated transcription; C:nucleus; C:membrane
Atube027552	Acyl-CoA N-acyltransferases superfamily protein	296	20	9.73375e-80	69.2	F:GO:0016747	F:acyltransferase activity, transferring groups other than amino-acyl groups
Atube027560	acetylajmalan esterase-like	449	20	1.10524e-162	64.44	F:GO:0016788; C:GO:0016020	F:hydrolase activity, acting on ester bonds; C:membrane
Atube027632	protein NSP-INTERACTING KINASE 1	120	20	1.68571e-35	68.57	F:GO:0000166; F:GO:0004672	F:nucleotide binding; F:protein kinase activity
Atube027684	zinc finger BED domain-containing protein RICESLEEPER 2-like	139	10	4.90886e-33	53.22	P:GO:0009791; F:GO:0003677; F:GO:0046872; F:GO:0046983; C:GO:0005634	P:post-embryonic development; F:DNA binding; F:metal ion binding; F:protein dimerization activity; C:nucleus
Atube027730	putative hydrolase C777.06c	316	20	1.53493e-155	70.92	F:GO:0016787	F:hydrolase activity
Atube027829	protein FAR1-RELATED SEQUENCE 3-like	230	20	2.63362e-68	71.88	P:GO:0006355; F:GO:0008270; C:GO:0005634	P:regulation of DNA-templated transcription; F:zinc ion binding; C:nucleus
Atube027856	protein trichome birefringence-like 38	120	20	3.25893e-49	72.49	F:GO:0016413; C:GO:0005794; C:GO:0016020	F:O-acetyltransferase activity; C:Golgi apparatus; C:membrane
Atube027897	hypothetical protein EJB05_07725, partial	77	1	0.000934121	57.97	P:GO:0006417; F:GO:0003723	P:regulation of translation; F:RNA binding
Atube028029	cysteine proteinase inhibitor 1-like	119	20	4.36307e-21	63.27	F:GO:0030414	F:peptidase inhibitor activity
Atube028030	cysteine proteinase inhibitor 1-like	120	20	8.76946e-18	60.43	F:GO:0004869; F:GO:0030414; C:GO:0016020	F:cysteine-type endopeptidase inhibitor activity; F:peptidase inhibitor activity; C:membrane
Atube028031	cysteine proteinase inhibitor 1-like	120	20	2.06264e-17	60.25	F:GO:0004869; F:GO:0030414; C:GO:0016020	F:cysteine-type endopeptidase inhibitor activity; F:peptidase inhibitor activity; C:membrane
Atube028032	cysteine proteinase inhibitor 1-like	120	20	7.6065e-18	60.73	F:GO:0004869; F:GO:0030414; C:GO:0016020	F:cysteine-type endopeptidase inhibitor activity; F:peptidase inhibitor activity; C:membrane
Atube028033	cysteine proteinase inhibitor 1-like	120	20	3.81572e-19	61.08	F:GO:0030414	F:peptidase inhibitor activity
Atube028036	cysteine proteinase inhibitor 1-like	120	20	1.49739e-18	61.09	F:GO:0004869; F:GO:0030414; C:GO:0016020	F:cysteine-type endopeptidase inhibitor activity; F:peptidase inhibitor activity; C:membrane
Atube028037	cysteine proteinase inhibitor 1-like	120	20	9.97541e-18	60.43	F:GO:0004869; F:GO:0030414	F:cysteine-type endopeptidase inhibitor activity; F:peptidase inhibitor activity
Atube028038	cysteine proteinase inhibitor 1-like	120	20	3.73379e-19	60.82	F:GO:0030414	F:peptidase inhibitor activity
Atube028376	Retrovirus-related Pol polyprotein from transposon 17.6	339	20	7.10106e-67	78.99	P:GO:0015074; F:GO:0003676; F:GO:0008270	P:DNA integration; F:nucleic acid binding; F:zinc ion binding
Atube028459	transcription factor MYB27-like	262	20	1.22657e-59	71.52	P:GO:0006355; F:GO:0003700; F:GO:0043565; C:GO:0005634	P:regulation of DNA-templated transcription; F:DNA-binding transcription factor activity; F:sequence-specific DNA binding; C:nucleus
Atube028575	zinc finger SWIM domain-containing protein 7	132	20	8.09117e-76	71.99	P:GO:0000724; P:GO:0006412; P:GO:0042742; F:GO:0000976; F:GO:0003723; F:GO:0003735; F:GO:0008270; C:GO:0005634; C:GO:0015935; C:GO:0097196	P:double-strand break repair via homologous recombination; P:translation; P:defense response to bacterium; F:transcription cis-regulatory region binding; F:RNA binding; F:structural constituent of ribosome; F:zinc ion binding; C:nucleus; C:small ribosomal subunit; C:Shu complex
Atube028625	ubiquitin-conjugating enzyme E2 2	102	20	3.11976e-36	76.17	F:GO:0000166	F:nucleotide binding
Atube028669	cycloartenol synthase	82	20	5.56783e-28	79.54	P:GO:0016104; F:GO:0031559; C:GO:0005811	P:triterpenoid biosynthetic process; F:oxidosqualene cyclase activity; C:lipid droplet
Atube028674	SKI/DACH domain-containing protein 1-like	146	5	1.52008e-09	92.17	F:GO:0016491; F:GO:0016874	F:oxidoreductase activity; F:ligase activity
Atube028767	pollen-specific leucine-rich repeat extensin-like protein 1	224	20	2.95925e-39	54.06	P:GO:0006355; F:GO:0003676; F:GO:0008270; F:GO:0046872; C:GO:0005634	P:regulation of DNA-templated transcription; F:nucleic acid binding; F:zinc ion binding; F:metal ion binding; C:nucleus
Atube028773	PIN auxin transporter	407	20	2.18492e-120	58.46	P:GO:0009734; P:GO:0055085; P:GO:0060918; C:GO:0016020	P:auxin-activated signaling pathway; P:transmembrane transport; P:auxin transport; C:membrane
Atube028827	nuclear transcription factor Y subunit B-5-like	109	20	1.18363e-65	91.79	P:GO:0009408; P:GO:0009414; P:GO:0045944; F:GO:0000978; F:GO:0001228; F:GO:0046982; C:GO:0016602	P:response to heat; P:response to water deprivation; P:positive regulation of transcription by RNA polymerase II; F:RNA polymerase II cis-regulatory region sequence-specific DNA binding; F:DNA-binding transcription activator activity, RNA polymerase II-specific; F:protein heterodimerization activity; C:CCAAT-binding factor complex
Atube028902	fatty-acid-binding protein 2	100	10	5.91994e-09	84.14	P:GO:0009813; F:GO:0016872	P:flavonoid biosynthetic process; F:intramolecular lyase activity
Atube028948	Isoflavone reductase-like protein	222	20	1.06856e-74	65.59	P:GO:0009807; F:GO:0050664	P:lignan biosynthetic process; F:oxidoreductase activity, acting on NAD(P)H, oxygen as acceptor
Atube028949	Isoflavone reductase-like protein	216	20	6.00141e-74	66.17	P:GO:0009807; F:GO:0050664	P:lignan biosynthetic process; F:oxidoreductase activity, acting on NAD(P)H, oxygen as acceptor
Atube029103	serine/arginine-rich splicing factor SC35-like isoform X1	247	20	7.88884e-11	62.93	P:GO:0009987; F:GO:0003676	P:cellular process; F:nucleic acid binding
Atube029110	serine/arginine-rich splicing factor 2-like	599	20	5.8676e-16	55.01	F:GO:0003676; C:GO:0005634	F:nucleic acid binding; C:nucleus
Atube029112	replication protein A 70 kDa DNA-binding subunit B-like	200	15	2.57802e-23	51.38	P:GO:0006260; P:GO:0006281; P:GO:0006310; F:GO:0003676; F:GO:0003677; F:GO:0046872; C:GO:0005634	P:DNA replication; P:DNA repair; P:DNA recombination; F:nucleic acid binding; F:DNA binding; F:metal ion binding; C:nucleus
Atube029120	putative RNA recognition motif domain, nucleotide-binding alpha-beta plait domain superfamily	598	20	6.21792e-10	51.36	F:GO:0003676; F:GO:0003723	F:nucleic acid binding; F:RNA binding
Atube029125	Transposon Ty3-I Gag-Pol polyprotein	268	20	1.35858e-12	69.61	P:GO:0015074; F:GO:0003676; F:GO:0008270	P:DNA integration; F:nucleic acid binding; F:zinc ion binding
Atube029132	Transposon Ty3-I Gag-Pol polyprotein	210	20	2.09705e-06	69.92	P:GO:0015074; F:GO:0003676; F:GO:0004386; F:GO:0008270	P:DNA integration; F:nucleic acid binding; F:helicase activity; F:zinc ion binding
Atube029135	hypothetical protein I3843_04G164800	118	9	1.09527e-17	58.89	C:GO:0016020	C:membrane
Atube029148	putative serine/threonine-protein kinase nek2	139	20	1.12999e-16	58.39	P:GO:0006508; P:GO:0016310; F:GO:0008234; F:GO:0016301; F:GO:0019784	P:proteolysis; P:phosphorylation; F:cysteine-type peptidase activity; F:kinase activity; F:deNEDDylase activity
Atube029155	serine/arginine-rich splicing factor 2	266	20	2.67657e-11	57.32	F:GO:0003676; C:GO:0005634	F:nucleic acid binding; C:nucleus
Atube029166	RING/U-box superfamily protein	176	4	1.77761e-22	50.24	F:GO:0004842; C:GO:0030014	F:ubiquitin-protein transferase activity; C:CCR4-NOT complex
Atube029167	RING/U-box superfamily protein	176	4	2.16363e-25	50.57	F:GO:0004842; C:GO:0030014	F:ubiquitin-protein transferase activity; C:CCR4-NOT complex
Atube029189	serine/arginine-rich splicing factor SC35-like isoform X2	271	20	2.95349e-07	60.7	P:GO:0000381; P:GO:0000398; P:GO:0015031; F:GO:0003676; F:GO:0003723; F:GO:0003924; F:GO:0005525; F:GO:0036002; F:GO:0046872; C:GO:0005634; C:GO:0005681; C:GO:0016607	P:regulation of alternative mRNA splicing, via spliceosome; P:mRNA splicing, via spliceosome; P:protein transport; F:nucleic acid binding; F:RNA binding; F:GTPase activity; F:GTP binding; F:pre-mRNA binding; F:metal ion binding; C:nucleus; C:spliceosomal complex; C:nuclear speck
Atube029199	reverse transcriptase domain-containing protein	510	20	1.34458e-92	51.2	P:GO:0006278; F:GO:0003676; F:GO:0003824; F:GO:0003964; F:GO:0004523; F:GO:0008270	P:RNA-templated DNA biosynthetic process; F:nucleic acid binding; F:catalytic activity; F:RNA-directed DNA polymerase activity; F:RNA-DNA hybrid ribonuclease activity; F:zinc ion binding
Atube029207	RNA-binding protein	454	20	6.20721e-11	57.54	F:GO:0003676; C:GO:0043231	F:nucleic acid binding; C:intracellular membrane-bounded organelle
Atube029220	serine/arginine-rich splicing factor SC35-like isoform X1	278	14	3.79272e-06	58.53	P:GO:0000398; F:GO:0003676; F:GO:0003723; C:GO:0016607	P:mRNA splicing, via spliceosome; F:nucleic acid binding; F:RNA binding; C:nuclear speck
Atube029241	reverse transcriptase domain-containing protein	191	20	1.34868e-22	47.93	P:GO:0006278; F:GO:0003676; F:GO:0003964; F:GO:0004523	P:RNA-templated DNA biosynthetic process; F:nucleic acid binding; F:RNA-directed DNA polymerase activity; F:RNA-DNA hybrid ribonuclease activity
Atube029250	probable splicing factor, arginine/serine-rich 4	413	7	4.77062e-07	54.41	F:GO:0003676; F:GO:0003723	F:nucleic acid binding; F:RNA binding
Atube029252	PKS-NRPS hybrid synthetase cheA-like	289	20	2.77314e-147	59.7	P:GO:0006355; F:GO:0008270; F:GO:0046872; C:GO:0005634	P:regulation of DNA-templated transcription; F:zinc ion binding; F:metal ion binding; C:nucleus
Atube029256	putative RNA recognition motif domain, nucleotide-binding alpha-beta plait domain superfamily	419	20	8.52311e-13	50.32	F:GO:0097159	F:organic cyclic compound binding
Atube029287	protein ALP1-like	222	20	5.58841e-72	67.33	F:GO:0046872; C:GO:0016020	F:metal ion binding; C:membrane
Atube029289	protein FAR1-RELATED SEQUENCE 5-like	358	20	4.72209e-65	48.85	P:GO:0006355; F:GO:0008270; F:GO:0046872; C:GO:0005634	P:regulation of DNA-templated transcription; F:zinc ion binding; F:metal ion binding; C:nucleus
Atube029307	serine/arginine-rich splicing factor 2-like	245	6	3.45645e-07	57.7	F:GO:0003676; F:GO:0003723	F:nucleic acid binding; F:RNA binding
Atube029309	Tropinone reductase	174	20	9.06385e-62	78.32	F:GO:0016491; C:GO:0009507	F:oxidoreductase activity; C:chloroplast
Atube029328	chaperonin CPN60-2, mitochondrial-like	75	20	2.49426e-35	92.33	P:GO:0042026; F:GO:0005524; F:GO:0140662; C:GO:0005739	P:protein refolding; F:ATP binding; F:ATP-dependent protein folding chaperone; C:mitochondrion
Atube029385	serine/arginine-rich splicing factor 2b	499	20	9.09303e-10	54.9	F:GO:0003676; C:GO:0005634	F:nucleic acid binding; C:nucleus
Atube029388	putative RNA recognition motif domain, nucleotide-binding alpha-beta plait domain superfamily	421	20	1.55121e-11	54.44	P:GO:0000398; F:GO:0003676; F:GO:0003723; C:GO:0016607	P:mRNA splicing, via spliceosome; F:nucleic acid binding; F:RNA binding; C:nuclear speck
Atube029455	protein PLASTID REDOX INSENSITIVE 2, chloroplastic-like	112	11	7.32205e-24	78.17	P:GO:0010468	P:regulation of gene expression
Atube029464	Seven-in-absentia protein, sina	238	20	4.82672e-72	51.93	P:GO:0006511; P:GO:0016567; F:GO:0003677; F:GO:0008270; F:GO:0016740; F:GO:0046872; C:GO:0005634; C:GO:0005737	P:ubiquitin-dependent protein catabolic process; P:protein ubiquitination; F:DNA binding; F:zinc ion binding; F:transferase activity; F:metal ion binding; C:nucleus; C:cytoplasm
Atube029479	putative high mobility group B protein 1-like isoform 1	189	20	4.63009e-16	49.16	F:GO:0005488; F:GO:0016301	F:binding; F:kinase activity
Atube029497	putative RNA recognition motif domain, nucleotide-binding alpha-beta plait domain superfamily	559	20	1.94575e-11	58.15	P:GO:0000398; F:GO:0003676; F:GO:0003723; C:GO:0016607	P:mRNA splicing, via spliceosome; F:nucleic acid binding; F:RNA binding; C:nuclear speck
Atube029498	reverse transcriptase domain-containing protein	235	20	2.07142e-26	47.04	P:GO:0006278; F:GO:0003676; F:GO:0003824; F:GO:0003964; F:GO:0004523	P:RNA-templated DNA biosynthetic process; F:nucleic acid binding; F:catalytic activity; F:RNA-directed DNA polymerase activity; F:RNA-DNA hybrid ribonuclease activity
Atube029518	RNA-directed DNA polymerase, eukaryota	260	9	3.51728e-08	46.53	F:GO:0003676; F:GO:0003723	F:nucleic acid binding; F:RNA binding
Atube029530	serine/arginine-rich splicing factor SC35-like isoform X1	192	20	4.48024e-11	59.56	F:GO:0097159	F:organic cyclic compound binding
Atube029564	GDSL esterase/lipase At1g71691	362	20	5.21673e-138	63.28	F:GO:0016788	F:hydrolase activity, acting on ester bonds
Atube029622	transcription repressor MYB6-like	204	20	2.70149e-60	71.55	P:GO:0006355; F:GO:0000987; C:GO:0005634	P:regulation of DNA-templated transcription; F:cis-regulatory region sequence-specific DNA binding; C:nucleus
Atube029721	Aspartate-glutamate racemase family	210	20	2.76727e-56	55.24	P:GO:0006807; F:GO:0016855; F:GO:0036361; F:GO:0047661	P:nitrogen compound metabolic process; F:racemase and epimerase activity, acting on amino acids and derivatives; F:racemase activity, acting on amino acids and derivatives; F:amino-acid racemase activity
Atube029828	hypothetical protein KPL71_017392	459	15	1.76172e-101	60.04	C:GO:0016020	C:membrane
Atube029949	putative RNA recognition motif domain, nucleotide-binding alpha-beta plait domain superfamily	523	11	1.60804e-07	42.67	F:GO:0003676; F:GO:0003723	F:nucleic acid binding; F:RNA binding
Atube029950	putative RNA recognition motif domain, nucleotide-binding alpha-beta plait domain superfamily	204	20	1.2748e-09	53.67	P:GO:0000381; P:GO:0000398; F:GO:0003676; F:GO:0003723; F:GO:0036002; C:GO:0005634; C:GO:0005681; C:GO:0016607; C:GO:1990904	P:regulation of alternative mRNA splicing, via spliceosome; P:mRNA splicing, via spliceosome; F:nucleic acid binding; F:RNA binding; F:pre-mRNA binding; C:nucleus; C:spliceosomal complex; C:nuclear speck; C:ribonucleoprotein complex
Atube029954	SWIM-type domain-containing protein	69	7	4.94743e-15	66.73	F:GO:0008270; F:GO:0046872	F:zinc ion binding; F:metal ion binding
Atube030000	heat stress transcription factor A-6b	172	20	2.76114e-65	78.42	P:GO:0006357; P:GO:0034605; F:GO:0000978; F:GO:0003700; C:GO:0005634	P:regulation of transcription by RNA polymerase II; P:cellular response to heat; F:RNA polymerase II cis-regulatory region sequence-specific DNA binding; F:DNA-binding transcription factor activity; C:nucleus
Atube030002	peroxidase P7-like	323	20	6.99053e-143	73.55	P:GO:0009987; P:GO:0050896; F:GO:0004601; F:GO:0005488	P:cellular process; P:response to stimulus; F:peroxidase activity; F:binding
Atube030005	peroxidase P7-like	322	20	3.78072e-156	76.67	P:GO:0006979; P:GO:0042744; P:GO:0098869; F:GO:0020037; F:GO:0046872; F:GO:0140825; C:GO:0005576	P:response to oxidative stress; P:hydrogen peroxide catabolic process; P:cellular oxidant detoxification; F:heme binding; F:metal ion binding; F:lactoperoxidase activity; C:extracellular region
Atube030035	oligouridylate-binding protein 1-like isoform X2	111	20	6.11133e-15	52.02	P:GO:0006412; F:GO:0003735; F:GO:0008270; F:GO:0046872; C:GO:0005840; C:GO:0016020; C:GO:1990904	P:translation; F:structural constituent of ribosome; F:zinc ion binding; F:metal ion binding; C:ribosome; C:membrane; C:ribonucleoprotein complex
Atube030041	RNA-dependent RNA polymerase 6	200	9	1.62482e-71	68.08	P:GO:0016070; P:GO:0031047; F:GO:0003676; F:GO:0034062	P:RNA metabolic process; P:regulatory ncRNA-mediated gene silencing; F:nucleic acid binding; F:5'-3' RNA polymerase activity
Atube030043	RNA-dependent RNA polymerase 6	200	9	1.62482e-71	68.08	P:GO:0016070; P:GO:0031047; F:GO:0003676; F:GO:0034062	P:RNA metabolic process; P:regulatory ncRNA-mediated gene silencing; F:nucleic acid binding; F:5'-3' RNA polymerase activity
Atube030047	replication protein A 70 kDa DNA-binding subunit B-like	189	9	4.52193e-25	52.02	P:GO:0006260; P:GO:0006281; P:GO:0006310; F:GO:0003677; F:GO:0046872; C:GO:0005634	P:DNA replication; P:DNA repair; P:DNA recombination; F:DNA binding; F:metal ion binding; C:nucleus
Atube030048	RNA-dependent RNA polymerase 6	200	9	5.15155e-73	69.4	P:GO:0016070; P:GO:0031047; F:GO:0003676; F:GO:0034062	P:RNA metabolic process; P:regulatory ncRNA-mediated gene silencing; F:nucleic acid binding; F:5'-3' RNA polymerase activity
Atube030089	histidine kinase 2 isoform X1	117	20	3.44339e-48	73.81	P:GO:0000160; P:GO:0009736; P:GO:0016310; P:GO:0048856; F:GO:0000155; F:GO:0005488; C:GO:0016020	P:phosphorelay signal transduction system; P:cytokinin-activated signaling pathway; P:phosphorylation; P:anatomical structure development; F:phosphorelay sensor kinase activity; F:binding; C:membrane
Atube030090	histidine kinase 3-like	130	20	9.28565e-51	73.4	P:GO:0000160; P:GO:0006950; P:GO:0009628; P:GO:0009736; P:GO:0016310; P:GO:0048856; P:GO:0050793; P:GO:1901700; F:GO:0000155; F:GO:0005515; C:GO:0016020	P:phosphorelay signal transduction system; P:response to stress; P:response to abiotic stimulus; P:cytokinin-activated signaling pathway; P:phosphorylation; P:anatomical structure development; P:regulation of developmental process; P:response to oxygen-containing compound; F:phosphorelay sensor kinase activity; F:protein binding; C:membrane
Atube030093	histidine kinase 2 isoform X1	80	20	2.97313e-33	75.11	P:GO:0000160; P:GO:0006970; P:GO:0009736; P:GO:0009737; P:GO:0016310; P:GO:0048580; P:GO:0048831; F:GO:0000155; F:GO:0019900; C:GO:0016020	P:phosphorelay signal transduction system; P:response to osmotic stress; P:cytokinin-activated signaling pathway; P:response to abscisic acid; P:phosphorylation; P:regulation of post-embryonic development; P:regulation of shoot system development; F:phosphorelay sensor kinase activity; F:kinase binding; C:membrane
Atube030100	histidine kinase 2 isoform X1	81	20	6.48542e-30	71.32	P:GO:0006970; P:GO:0007165; P:GO:0009737; P:GO:0032870; P:GO:0048580; P:GO:0048831; F:GO:0004673; F:GO:0019900	P:response to osmotic stress; P:signal transduction; P:response to abscisic acid; P:cellular response to hormone stimulus; P:regulation of post-embryonic development; P:regulation of shoot system development; F:protein histidine kinase activity; F:kinase binding
Atube030103	histidine kinase 2 isoform X1	117	20	6.71477e-30	73.54	P:GO:0007165; P:GO:0010033; F:GO:0004673; F:GO:0005488	P:signal transduction; P:response to organic substance; F:protein histidine kinase activity; F:binding
Atube030108	histidine kinase 2 isoform X1	81	20	6.48542e-30	71.32	P:GO:0006970; P:GO:0007165; P:GO:0009737; P:GO:0032870; P:GO:0048580; P:GO:0048831; F:GO:0004673; F:GO:0019900	P:response to osmotic stress; P:signal transduction; P:response to abscisic acid; P:cellular response to hormone stimulus; P:regulation of post-embryonic development; P:regulation of shoot system development; F:protein histidine kinase activity; F:kinase binding
Atube030113	putative RNA recognition motif domain, nucleotide-binding alpha-beta plait domain superfamily	488	20	3.05919e-13	51.09	F:GO:0003676; F:GO:0003723	F:nucleic acid binding; F:RNA binding
Atube030123	histidine kinase 2 isoform X1	81	20	1.6972e-29	72.64	P:GO:0006970; P:GO:0007165; P:GO:0009737; P:GO:0032870; P:GO:0048580; P:GO:0048831; F:GO:0004673; F:GO:0019900	P:response to osmotic stress; P:signal transduction; P:response to abscisic acid; P:cellular response to hormone stimulus; P:regulation of post-embryonic development; P:regulation of shoot system development; F:protein histidine kinase activity; F:kinase binding
Atube030124	lysosomal Pro-X carboxypeptidase	92	20	9.01393e-10	70.14	F:GO:0008239; F:GO:0070008	F:dipeptidyl-peptidase activity; F:serine-type exopeptidase activity
Atube030268	protein FAR1-RELATED SEQUENCE 5-like	219	20	9.08001e-40	51.46	P:GO:0006355; F:GO:0008270; F:GO:0046872; C:GO:0005634	P:regulation of DNA-templated transcription; F:zinc ion binding; F:metal ion binding; C:nucleus
Atube030279	ankyrin repeat-containing protein BDA1-like	148	20	3.2042e-31	63.61	C:GO:0000502; C:GO:0016020	C:proteasome complex; C:membrane
Atube030280	ankyrin repeat-containing protein At5g02620-like	190	20	1.30518e-36	60.1	C:GO:0000502; C:GO:0016020	C:proteasome complex; C:membrane
Atube030322	TLC domain-containing protein 2	121	5	8.51189e-22	70.02	F:GO:0005488; C:GO:0016020	F:binding; C:membrane
Atube030380	pollen-specific leucine-rich repeat extensin-like protein 1	120	20	2.40418e-26	45.62	F:GO:0003676; F:GO:0008270; F:GO:0046872	F:nucleic acid binding; F:zinc ion binding; F:metal ion binding
Atube030386	actin	70	20	3.29955e-45	99.14	P:GO:0006909; P:GO:0042221; F:GO:0005524; F:GO:0016787; C:GO:0015629	P:phagocytosis; P:response to chemical; F:ATP binding; F:hydrolase activity; C:actin cytoskeleton
Atube030399	putative UPF0481 protein At3g02645 isoform X2	158	20	6.93917e-38	61.82	C:GO:0016020	C:membrane
Atube030463	serine/arginine-rich splicing factor SC35-like isoform X2	235	20	2.41452e-11	64.71	P:GO:0000398; F:GO:0003723; C:GO:0016607	P:mRNA splicing, via spliceosome; F:RNA binding; C:nuclear speck
Atube030464	DNA polymerase DELTA SUBUNIT 4	278	20	3.10445e-19	61.45	P:GO:0000731; P:GO:0006260	P:DNA synthesis involved in DNA repair; P:DNA replication
Atube030487	putative EG45-like domain containing protein 1	80	20	2.47983e-35	67.78	P:GO:0009627; C:GO:0048046	P:systemic acquired resistance; C:apoplast
Atube030488	putative EG45-like domain containing protein 1	80	20	2.47983e-35	67.78	P:GO:0009627; C:GO:0048046	P:systemic acquired resistance; C:apoplast
Atube030489	putative EG45-like domain containing protein 1	80	20	2.47983e-35	67.78	P:GO:0009627; C:GO:0048046	P:systemic acquired resistance; C:apoplast
Atube030490	putative EG45-like domain containing protein 1	80	20	2.45282e-35	67.37	P:GO:0009627; C:GO:0048046	P:systemic acquired resistance; C:apoplast
Atube030529	transposon protein, putative, Mutator sub-class	210	20	7.3587e-72	53.77	F:GO:0008270; F:GO:0046872	F:zinc ion binding; F:metal ion binding
Atube030585	RNA-binding protein	350	20	4.75723e-07	53.44	P:GO:0000398; F:GO:0003676; F:GO:0003723; C:GO:0016607	P:mRNA splicing, via spliceosome; F:nucleic acid binding; F:RNA binding; C:nuclear speck
Atube030603	protein FAR1-RELATED SEQUENCE 5-like	358	20	4.07589e-74	53.9	P:GO:0006355; F:GO:0008270; F:GO:0046872; C:GO:0005634	P:regulation of DNA-templated transcription; F:zinc ion binding; F:metal ion binding; C:nucleus
Atube030604	putative Ulp1 protease family catalytic domain, papain-like cysteine peptidase superfamily	160	13	1.37334e-12	49.54	P:GO:0006508; F:GO:0008233; F:GO:0008234; F:GO:0016929; C:GO:0005634; C:GO:0016020	P:proteolysis; F:peptidase activity; F:cysteine-type peptidase activity; F:deSUMOylase activity; C:nucleus; C:membrane
Atube030607	CUGBP Elav-like family member 5a isoform X7	669	20	1.07028e-08	52.5	F:GO:0003676; F:GO:0003723; C:GO:0005634; C:GO:0005737	F:nucleic acid binding; F:RNA binding; C:nucleus; C:cytoplasm
Atube030608	putative reverse transcriptase zinc-binding domain-containing protein	120	20	6.76797e-15	52.08	P:GO:0006278; F:GO:0003676; F:GO:0003824; F:GO:0003964; F:GO:0004523	P:RNA-templated DNA biosynthetic process; F:nucleic acid binding; F:catalytic activity; F:RNA-directed DNA polymerase activity; F:RNA-DNA hybrid ribonuclease activity
Atube030615	agamous-like MADS-box protein AGL11 isoform X1	224	20	3.34606e-103	80.23	P:GO:0045944; P:GO:0090376; F:GO:0000978; F:GO:0000981; F:GO:0046983; C:GO:0005634; C:GO:0016020	P:positive regulation of transcription by RNA polymerase II; P:seed trichome differentiation; F:RNA polymerase II cis-regulatory region sequence-specific DNA binding; F:DNA-binding transcription factor activity, RNA polymerase II-specific; F:protein dimerization activity; C:nucleus; C:membrane
Atube030618	Actin	221	20	6.39501e-157	98.46	F:GO:0005524; C:GO:0005856	F:ATP binding; C:cytoskeleton
Atube030622	probable LRR receptor-like serine/threonine-protein kinase At5g10290	117	20	1.24778e-21	63.37	F:GO:0016301	F:kinase activity
Atube030658	protein FAR1-RELATED SEQUENCE 5-like	299	20	2.07063e-64	54.8	P:GO:0006355; F:GO:0008270; F:GO:0046872; C:GO:0005634	P:regulation of DNA-templated transcription; F:zinc ion binding; F:metal ion binding; C:nucleus
Atube030660	putative Ulp1 protease family catalytic domain, papain-like cysteine peptidase superfamily	218	15	4.47079e-17	47.9	P:GO:0006508; F:GO:0008233; F:GO:0008234; F:GO:0016929; C:GO:0005634; C:GO:0016020	P:proteolysis; F:peptidase activity; F:cysteine-type peptidase activity; F:deSUMOylase activity; C:nucleus; C:membrane
Atube030670	E3 ubiquitin-protein ligase SINA-like 10 isoform B	300	15	6.73518e-24	47	P:GO:0006508; P:GO:0006511; P:GO:0016567; F:GO:0003677; F:GO:0008234; F:GO:0008270; F:GO:0016740; F:GO:0046872; C:GO:0005634; C:GO:0005737	P:proteolysis; P:ubiquitin-dependent protein catabolic process; P:protein ubiquitination; F:DNA binding; F:cysteine-type peptidase activity; F:zinc ion binding; F:transferase activity; F:metal ion binding; C:nucleus; C:cytoplasm
Atube030685	serine/arginine-rich splicing factor SC35-like isoform X1	162	20	5.72853e-11	56.09	P:GO:0000398; P:GO:0016310; F:GO:0000166; F:GO:0003676; F:GO:0003723; F:GO:0003729; F:GO:0004672; F:GO:0005524; F:GO:0016301; C:GO:0005634; C:GO:0005737; C:GO:0016607; C:GO:1990904	P:mRNA splicing, via spliceosome; P:phosphorylation; F:nucleotide binding; F:nucleic acid binding; F:RNA binding; F:mRNA binding; F:protein kinase activity; F:ATP binding; F:kinase activity; C:nucleus; C:cytoplasm; C:nuclear speck; C:ribonucleoprotein complex
Atube030699	putative RNA recognition motif domain, nucleotide-binding alpha-beta plait domain superfamily	503	20	7.73969e-15	45.84	F:GO:0003676; F:GO:0003723; C:GO:0016020	F:nucleic acid binding; F:RNA binding; C:membrane
Atube030745	SENP2 protease	192	10	1.54976e-08	43.86	P:GO:0006508; F:GO:0008233; F:GO:0008234	P:proteolysis; F:peptidase activity; F:cysteine-type peptidase activity
Atube030753	serine/arginine-rich splicing factor SC35-like isoform X1	231	20	1.09831e-07	57.16	P:GO:0000398; P:GO:0001732; P:GO:0002183; P:GO:0006412; P:GO:0006413; F:GO:0003676; F:GO:0003723; F:GO:0003743; C:GO:0005737; C:GO:0005852; C:GO:0016282; C:GO:0016607; C:GO:0033290	P:mRNA splicing, via spliceosome; P:formation of cytoplasmic translation initiation complex; P:cytoplasmic translational initiation; P:translation; P:translational initiation; F:nucleic acid binding; F:RNA binding; F:translation initiation factor activity; C:cytoplasm; C:eukaryotic translation initiation factor 3 complex; C:eukaryotic 43S preinitiation complex; C:nuclear speck; C:eukaryotic 48S p…

## Sheet: A. palmeri
Supplementary Table S3. Gene Ontology (GO) annotation of A. palmeri ortholog genes.
SeqName	Description	Length	#Hits	e-Value	sim mean	GO IDs	GO Names
Apalm000008	Retrovirus-related Pol polyprotein from transposon 17.6	433	20	1.3612e-103	67.69	F:GO:0005488	F:binding
Apalm000018	Retrotransposon gag domain	284	20	1.11825e-32	54.44	P:GO:0006508; F:GO:0003676; F:GO:0004190; F:GO:0008270	P:proteolysis; F:nucleic acid binding; F:aspartic-type endopeptidase activity; F:zinc ion binding
Apalm000026	Retrovirus-related Pol polyprotein from transposon 17.6	494	20	2.47164e-102	68.01	F:GO:0005488	F:binding
Apalm000031	Retrotransposon gag domain	323	20	3.19984e-32	54.31	P:GO:0006508; F:GO:0003676; F:GO:0004190; F:GO:0008270	P:proteolysis; F:nucleic acid binding; F:aspartic-type endopeptidase activity; F:zinc ion binding
Apalm000038	Retrovirus-related Pol polyprotein from transposon 17.6	494	20	2.47164e-102	68.01	F:GO:0005488	F:binding
Apalm000051	DNA-directed RNA polymerase III subunit RPC2	125	20	3.53506e-29	74.14	P:GO:0006383; F:GO:0001056; F:GO:0003677; F:GO:0032549; F:GO:0046872; C:GO:0005666	P:transcription by RNA polymerase III; F:RNA polymerase III activity; F:DNA binding; F:ribonucleoside binding; F:metal ion binding; C:RNA polymerase III complex
Apalm000059	DNA-directed RNA polymerase III subunit RPC2	199	20	5.24708e-41	61.67	P:GO:0006383; F:GO:0003899; F:GO:0005488; C:GO:0000428; C:GO:0043231	P:transcription by RNA polymerase III; F:DNA-directed 5'-3' RNA polymerase activity; F:binding; C:DNA-directed RNA polymerase complex; C:intracellular membrane-bounded organelle
Apalm000124	hypothetical protein KK1_002415	213	20	4.10703e-33	64.54	P:GO:0015074; F:GO:0003676; F:GO:0008270	P:DNA integration; F:nucleic acid binding; F:zinc ion binding
Apalm000131	hypothetical protein KK1_002415	213	20	4.10703e-33	64.54	P:GO:0015074; F:GO:0003676; F:GO:0008270	P:DNA integration; F:nucleic acid binding; F:zinc ion binding
Apalm000147	mitochondrial intermediate peptidase	81	12	7.93571e-29	62.49	P:GO:0006508; F:GO:0004222; F:GO:0046872; C:GO:0005739	P:proteolysis; F:metalloendopeptidase activity; F:metal ion binding; C:mitochondrion
Apalm000148	eukaryotic translation initiation factor 4E	270	20	1.74393e-21	49.08	P:GO:0006412; P:GO:0006413; P:GO:0006417; P:GO:0009615; F:GO:0003723; F:GO:0003743; C:GO:0005634; C:GO:0005737	P:translation; P:translational initiation; P:regulation of translation; P:response to virus; F:RNA binding; F:translation initiation factor activity; C:nucleus; C:cytoplasm
Apalm000171	reverse transcriptase domain-containing protein	731	20	6.12075e-36	42.37	P:GO:0006278; F:GO:0003676; F:GO:0003964; F:GO:0004523; F:GO:0016787	P:RNA-templated DNA biosynthetic process; F:nucleic acid binding; F:RNA-directed DNA polymerase activity; F:RNA-DNA hybrid ribonuclease activity; F:hydrolase activity
Apalm000181	eukaryotic translation initiation factor 4E	319	20	1.10086e-12	48.82	P:GO:0006412; P:GO:0006413; P:GO:0006417; P:GO:0009615; F:GO:0003723; F:GO:0003743; C:GO:0005634; C:GO:0005737	P:translation; P:translational initiation; P:regulation of translation; P:response to virus; F:RNA binding; F:translation initiation factor activity; C:nucleus; C:cytoplasm
Apalm000182	mitochondrial intermediate peptidase	173	12	1.07438e-26	63.12	P:GO:0006508; F:GO:0004222; F:GO:0046872; C:GO:0005739	P:proteolysis; F:metalloendopeptidase activity; F:metal ion binding; C:mitochondrion
Apalm000187	eukaryotic translation initiation factor 4E	262	20	4.53711e-16	48.68	P:GO:0006412; P:GO:0006413; P:GO:0006417; P:GO:0009615; F:GO:0003723; F:GO:0003743; C:GO:0005634; C:GO:0005737	P:translation; P:translational initiation; P:regulation of translation; P:response to virus; F:RNA binding; F:translation initiation factor activity; C:nucleus; C:cytoplasm
Apalm000194	ribonuclease H	695	20	8.83426e-42	42.13	P:GO:0006278; F:GO:0003676; F:GO:0003964; F:GO:0004523; F:GO:0016787	P:RNA-templated DNA biosynthetic process; F:nucleic acid binding; F:RNA-directed DNA polymerase activity; F:RNA-DNA hybrid ribonuclease activity; F:hydrolase activity
Apalm000209	retrovirus-related Pol polyprotein from transposon TNT 1-94	262	20	1.4444e-37	61.81	F:GO:0005488	F:binding
Apalm000218	S-adenosyl-L-methionine-dependent methyltransferases superfamily protein	138	12	5.33438e-21	83.65	P:GO:0030488; F:GO:0052906; C:GO:0005634; C:GO:0005759; C:GO:0016020	P:tRNA methylation; F:tRNA (guanine(37)-N1)-methyltransferase activity; C:nucleus; C:mitochondrial matrix; C:membrane
Apalm000219	pentatricopeptide repeat-containing protein At4g19440, chloroplastic	91	20	7.94612e-45	69.3	P:GO:0006265; F:GO:0003677; F:GO:0003917; C:GO:0005634; C:GO:0005694	P:DNA topological change; F:DNA binding; F:DNA topoisomerase type I (single strand cut, ATP-independent) activity; C:nucleus; C:chromosome
Apalm000222	retrovirus-related Pol polyprotein from transposon TNT 1-94	183	20	2.54994e-27	62.3	P:GO:0006811; P:GO:0009987; F:GO:0005488; C:GO:0016020	P:monoatomic ion transport; P:cellular process; F:binding; C:membrane
Apalm000236	zinc finger, CCHC-type	250	20	1.59916e-104	72.18	F:GO:0003676; F:GO:0008270	F:nucleic acid binding; F:zinc ion binding
Apalm000250	atypical kinase COQ8A, mitochondrial	181	20	6.07753e-53	77.46	P:GO:0016310; F:GO:0016301	P:phosphorylation; F:kinase activity
Apalm000257	putative RNA recognition motif domain, nucleotide-binding alpha-beta plait domain superfamily	630	15	4.5499e-13	44.63	P:GO:0006950; F:GO:0003676; F:GO:0003723; F:GO:0005524; F:GO:0016887	P:response to stress; F:nucleic acid binding; F:RNA binding; F:ATP binding; F:ATP hydrolysis activity
Apalm000276	gag-pol polyprotein	409	20	1.28647e-37	52.54	F:GO:0004672; F:GO:0005524	F:protein kinase activity; F:ATP binding
Apalm000430	Actin-related protein 4	71	13	3.59399e-09	84.05	C:GO:0016020	C:membrane
Apalm000439	LINE-1 retrotransposable element ORF2 protein	238	20	3.58875e-78	72.42	P:GO:0015031; P:GO:0090110; F:GO:0000149; F:GO:0008270; C:GO:0030127; C:GO:0070971	P:protein transport; P:COPII-coated vesicle cargo loading; F:SNARE binding; F:zinc ion binding; C:COPII vesicle coat; C:endoplasmic reticulum exit site
Apalm000783	auxin response factor 18-like	301	20	1.20331e-30	39.24	P:GO:0006355; P:GO:0007389; P:GO:0009725; P:GO:0009733; P:GO:0009734; P:GO:0048829; P:GO:0051301; F:GO:0003677; C:GO:0005634	P:regulation of DNA-templated transcription; P:pattern specification process; P:response to hormone; P:response to auxin; P:auxin-activated signaling pathway; P:root cap development; P:cell division; F:DNA binding; C:nucleus
Apalm000786	auxin response factor 18-like	159	20	1.88192e-19	52.54	P:GO:0006355; P:GO:0009725; P:GO:0009734; F:GO:0003677; C:GO:0005634	P:regulation of DNA-templated transcription; P:response to hormone; P:auxin-activated signaling pathway; F:DNA binding; C:nucleus
Apalm000789	auxin response factor 18-like	160	20	8.33263e-21	52.15	P:GO:0006355; P:GO:0009725; P:GO:0009734; F:GO:0003677; C:GO:0005634	P:regulation of DNA-templated transcription; P:response to hormone; P:auxin-activated signaling pathway; F:DNA binding; C:nucleus
Apalm000790	auxin response factor 18-like	307	20	7.55125e-26	45.07	P:GO:0006355; P:GO:0007389; P:GO:0009725; P:GO:0009733; P:GO:0009734; P:GO:0048829; P:GO:0051301; F:GO:0003677; C:GO:0005634	P:regulation of DNA-templated transcription; P:pattern specification process; P:response to hormone; P:response to auxin; P:auxin-activated signaling pathway; P:root cap development; P:cell division; F:DNA binding; C:nucleus
Apalm000793	auxin response factor 18-like	301	20	1.62782e-29	38.63	P:GO:0006355; P:GO:0007389; P:GO:0009725; P:GO:0009733; P:GO:0009734; P:GO:0048829; P:GO:0051301; F:GO:0003677; C:GO:0005634	P:regulation of DNA-templated transcription; P:pattern specification process; P:response to hormone; P:response to auxin; P:auxin-activated signaling pathway; P:root cap development; P:cell division; F:DNA binding; C:nucleus
Apalm000795	auxin response factor 18-like	159	20	2.935e-19	52.54	P:GO:0006355; P:GO:0009725; P:GO:0009734; F:GO:0003677; C:GO:0005634	P:regulation of DNA-templated transcription; P:response to hormone; P:auxin-activated signaling pathway; F:DNA binding; C:nucleus
Apalm000797	auxin response factor 1-like isoform X1	162	20	1.66681e-16	53.64	P:GO:0006355; P:GO:0009725; P:GO:0009734; F:GO:0003677; C:GO:0005634	P:regulation of DNA-templated transcription; P:response to hormone; P:auxin-activated signaling pathway; F:DNA binding; C:nucleus
Apalm000798	auxin response factor 1-like isoform X1	302	20	9.40311e-22	45.73	P:GO:0006355; P:GO:0009725; P:GO:0009734; F:GO:0003677; C:GO:0005634	P:regulation of DNA-templated transcription; P:response to hormone; P:auxin-activated signaling pathway; F:DNA binding; C:nucleus
Apalm000799	auxin response factor 18-like	305	20	2.23279e-24	43.17	P:GO:0006355; P:GO:0009725; P:GO:0009734; F:GO:0003677; C:GO:0005634	P:regulation of DNA-templated transcription; P:response to hormone; P:auxin-activated signaling pathway; F:DNA binding; C:nucleus
Apalm000805	auxin response factor 17	288	20	2.5976e-37	46.01	P:GO:0006355; P:GO:0007389; P:GO:0009725; P:GO:0009733; P:GO:0009734; P:GO:0048829; P:GO:0051301; F:GO:0003677; C:GO:0005634	P:regulation of DNA-templated transcription; P:pattern specification process; P:response to hormone; P:response to auxin; P:auxin-activated signaling pathway; P:root cap development; P:cell division; F:DNA binding; C:nucleus
Apalm000806	auxin response factor 18-like	288	20	9.25085e-39	46.47	P:GO:0006355; P:GO:0007389; P:GO:0009725; P:GO:0009733; P:GO:0009734; P:GO:0048829; P:GO:0051301; F:GO:0003677; C:GO:0005634	P:regulation of DNA-templated transcription; P:pattern specification process; P:response to hormone; P:response to auxin; P:auxin-activated signaling pathway; P:root cap development; P:cell division; F:DNA binding; C:nucleus
Apalm000923	putative pre-mRNA-processing factor 6-like	114	20	3.1904e-25	70.38	P:GO:0015031; P:GO:0090110; F:GO:0000149; F:GO:0008233; F:GO:0008270; C:GO:0030127; C:GO:0070971	P:protein transport; P:COPII-coated vesicle cargo loading; F:SNARE binding; F:peptidase activity; F:zinc ion binding; C:COPII vesicle coat; C:endoplasmic reticulum exit site
Apalm001037	retrotransposon protein, putative, Ty1-copia subclass	129	20	5.20959e-22	64.87	P:GO:0006259; F:GO:0005488; F:GO:0016740	P:DNA metabolic process; F:binding; F:transferase activity
Apalm001102	glycerol-3-phosphate acyltransferase 9	73	18	4.83541e-24	78.61	F:GO:0008374; C:GO:0016020	F:O-acyltransferase activity; C:membrane
Apalm001136	auxin-responsive protein SAUR68-like	473	20	3.7263e-38	68.97	P:GO:0009733	P:response to auxin
Apalm001200	splicing factor U2af large subunit B isoform X3	112	20	3.68437e-54	85.62	P:GO:0006397; P:GO:0008380; F:GO:0008187; F:GO:0030628; C:GO:0000243; C:GO:0016607; C:GO:0071004; C:GO:0089701	P:mRNA processing; P:RNA splicing; F:poly-pyrimidine tract binding; F:pre-mRNA 3'-splice site binding; C:commitment complex; C:nuclear speck; C:U2-type prespliceosome; C:U2AF complex
Apalm001215	S9 family peptidase	174	20	7.22877e-31	81.12	P:GO:0006508; F:GO:0008236	P:proteolysis; F:serine-type peptidase activity
Apalm001294	protein FAR1-RELATED SEQUENCE 5-like	469	20	1.17038e-68	62.71	P:GO:0006355; F:GO:0008270; F:GO:0046872; C:GO:0005634	P:regulation of DNA-templated transcription; F:zinc ion binding; F:metal ion binding; C:nucleus
Apalm001445	Translocon-associated protein subunit alpha	151	20	5.23091e-68	77.92	C:GO:0005789	C:endoplasmic reticulum membrane
Apalm001520	eukaryotic translation initiation factor 4E	291	20	5.43815e-59	52.44	P:GO:0006412; P:GO:0006413; P:GO:0006417; P:GO:0009615; F:GO:0003723; F:GO:0003743; C:GO:0005634; C:GO:0005737	P:translation; P:translational initiation; P:regulation of translation; P:response to virus; F:RNA binding; F:translation initiation factor activity; C:nucleus; C:cytoplasm
Apalm001752	serine/arginine-rich splicing factor 2	389	20	1.82142e-08	56.73	F:GO:0003676; C:GO:0005634	F:nucleic acid binding; C:nucleus
Apalm001763	putative RNA recognition motif domain, nucleotide-binding alpha-beta plait domain superfamily	642	20	1.24649e-14	50.96	F:GO:0097159	F:organic cyclic compound binding
Apalm001764	UDP-rhamnose/UDP-galactose transporter 2	156	20	5.97193e-48	59.56	F:GO:0022857; C:GO:0110165	F:transmembrane transporter activity; C:cellular anatomical entity
Apalm001786	probable LRR receptor-like serine/threonine-protein kinase At4g36180	219	20	9.16186e-26	53.56	F:GO:0005515; F:GO:0016301	F:protein binding; F:kinase activity
Apalm001857	peroxidase 64	353	20	1.68594e-85	56.05	P:GO:0015074; P:GO:0098869; F:GO:0003676; F:GO:0004601	P:DNA integration; P:cellular oxidant detoxification; F:nucleic acid binding; F:peroxidase activity
Apalm001954	putative RNA-directed DNA polymerase	140	20	2.4526e-13	45.77	F:GO:0003824; C:GO:0016020	F:catalytic activity; C:membrane
Apalm001991	gag-pol polyprotein	245	20	5.89675e-21	60.49	P:GO:0006508; P:GO:0015074; F:GO:0003676; F:GO:0004190; F:GO:0008270	P:proteolysis; P:DNA integration; F:nucleic acid binding; F:aspartic-type endopeptidase activity; F:zinc ion binding
Apalm002007	Ty3/gypsy retrotransposon protein	322	20	9.42699e-86	60.44	P:GO:0015074; P:GO:0098869; F:GO:0003676; F:GO:0004601	P:DNA integration; P:cellular oxidant detoxification; F:nucleic acid binding; F:peroxidase activity
Apalm002110	replication factor C subunit 3	140	20	3.22245e-24	84.43	P:GO:0006260; F:GO:0003677; F:GO:0004527; F:GO:0016887	P:DNA replication; F:DNA binding; F:exonuclease activity; F:ATP hydrolysis activity
Apalm002136	Reverse transcriptase zinc-binding domain	153	20	2.5073e-23	51.37	P:GO:0006278; F:GO:0003964	P:RNA-templated DNA biosynthetic process; F:RNA-directed DNA polymerase activity
Apalm002147	oligouridylate-binding protein 1-like isoform X2	131	20	8.68314e-11	50.96	P:GO:0006412; F:GO:0003735; F:GO:0008270; F:GO:0046872; C:GO:0005840; C:GO:0016020; C:GO:1990904	P:translation; F:structural constituent of ribosome; F:zinc ion binding; F:metal ion binding; C:ribosome; C:membrane; C:ribonucleoprotein complex
Apalm002165	reverse transcriptase domain-containing protein	857	20	2.37778e-30	43.13	F:GO:0003676; F:GO:0004523; F:GO:0008270	F:nucleic acid binding; F:RNA-DNA hybrid ribonuclease activity; F:zinc ion binding
Apalm002184	protein FAR1-RELATED SEQUENCE 5-like	384	20	2.61486e-61	64.57	P:GO:0006355; F:GO:0008270; F:GO:0046872; C:GO:0005634	P:regulation of DNA-templated transcription; F:zinc ion binding; F:metal ion binding; C:nucleus
Apalm002329	Protein kinase PINOID 2	146	20	1.82743e-61	71.37	P:GO:0016310; F:GO:0004672; F:GO:0005524	P:phosphorylation; F:protein kinase activity; F:ATP binding
Apalm002362	Retrovirus-related Pol polyprotein from transposon RE1	470	20	6.62367e-101	75.66	F:GO:0005488	F:binding
Apalm002401	Retrovirus-related Pol polyprotein from transposon RE1	466	20	1.78512e-99	76.39	F:GO:0005488	F:binding
Apalm002402	hypothetical protein COC23_02550	534	1	2.05474e-05	44.76	F:GO:0005509	F:calcium ion binding
Apalm002405	hypothetical protein COC23_02550	245	1	5.4824e-05	44.68	F:GO:0005509	F:calcium ion binding
Apalm002427	uncharacterized acetyltransferase At3g50280-like	386	20	4.06287e-60	55.24	F:GO:0016740	F:transferase activity
Apalm002700	putative Ulp1 protease family catalytic domain, papain-like cysteine peptidase superfamily	376	20	1.30029e-13	54.74	P:GO:0006508; F:GO:0008234; F:GO:0019784	P:proteolysis; F:cysteine-type peptidase activity; F:deNEDDylase activity
Apalm002740	putative transcription factor GRF family	127	11	3.17114e-11	55.12	F:GO:0008270; F:GO:0046872	F:zinc ion binding; F:metal ion binding
Apalm002783	oligouridylate-binding protein 1-like isoform X2	101	13	1.34232e-08	50.32	P:GO:0006412; F:GO:0003735; F:GO:0008270; F:GO:0046872; C:GO:0005840; C:GO:0016020; C:GO:1990904	P:translation; F:structural constituent of ribosome; F:zinc ion binding; F:metal ion binding; C:ribosome; C:membrane; C:ribonucleoprotein complex
Apalm003343	putative transferase	265	20	7.07327e-48	57.53	F:GO:0016740; F:GO:0016746	F:transferase activity; F:acyltransferase activity
Apalm003344	putative transferase	216	20	6.73803e-49	58.4	F:GO:0016740; F:GO:0016746	F:transferase activity; F:acyltransferase activity
Apalm003361	oligouridylate-binding protein 1-like isoform X2	101	12	2.86847e-08	50.72	P:GO:0006412; F:GO:0003735; F:GO:0008270; F:GO:0046872; C:GO:0005840; C:GO:0016020; C:GO:1990904	P:translation; F:structural constituent of ribosome; F:zinc ion binding; F:metal ion binding; C:ribosome; C:membrane; C:ribonucleoprotein complex
Apalm003394	putative ribonuclease H protein	224	20	1.14778e-23	45.15	P:GO:0006278; F:GO:0003964; F:GO:0046872	P:RNA-templated DNA biosynthetic process; F:RNA-directed DNA polymerase activity; F:metal ion binding
Apalm003398	putative pre-mRNA-processing factor 6-like	75	20	6.31377e-20	68.82	P:GO:0006888; F:GO:0008233; F:GO:0046872; C:GO:0005783; C:GO:0031090; C:GO:0032991	P:endoplasmic reticulum to Golgi vesicle-mediated transport; F:peptidase activity; F:metal ion binding; C:endoplasmic reticulum; C:organelle membrane; C:protein-containing complex
Apalm003436	oligouridylate-binding protein 1-like isoform X2	99	20	3.79179e-09	51.13	P:GO:0006412; F:GO:0003735; F:GO:0008270; F:GO:0016829; F:GO:0046872; F:GO:0140078; C:GO:0005840; C:GO:0016020; C:GO:1990904	P:translation; F:structural constituent of ribosome; F:zinc ion binding; F:lyase activity; F:metal ion binding; F:class I DNA-(apurinic or apyrimidinic site) endonuclease activity; C:ribosome; C:membrane; C:ribonucleoprotein complex
Apalm003448	protein NUCLEAR FUSION DEFECTIVE 4	152	20	1.09533e-52	79.83	P:GO:0006817; P:GO:0055085; F:GO:0022857; C:GO:0016020	P:phosphate ion transport; P:transmembrane transport; F:transmembrane transporter activity; C:membrane
Apalm003556	D-glycerate 3-kinase, chloroplastic	150	20	3.08749e-68	71.63	F:GO:0003824	F:catalytic activity
Apalm003560	B-cell receptor-associated protein 31-like	80	17	1.36536e-11	64.01	P:GO:0006810; P:GO:0008104; C:GO:0110165	P:transport; P:protein localization; C:cellular anatomical entity
Apalm003561	serine/threonine-protein kinase Nek2 isoform X2	150	20	6.72144e-07	79.86	F:GO:0000166; F:GO:0004674	F:nucleotide binding; F:protein serine/threonine kinase activity
Apalm003631	cysteine hydrolase	216	20	1.80799e-87	72.94	F:GO:0016787	F:hydrolase activity
Apalm003692	DNA-directed RNA polymerases I, II, and III subunit RPABC1	206	20	3.48291e-123	79.98	P:GO:0006351; F:GO:0003677; F:GO:0003899; C:GO:0005654; C:GO:0055029	P:DNA-templated transcription; F:DNA binding; F:DNA-directed 5'-3' RNA polymerase activity; C:nucleoplasm; C:nuclear DNA-directed RNA polymerase complex
Apalm003718	ABC transporter G family member 20-like	199	20	5.51413e-60	71.84	P:GO:0055085; F:GO:0005524; F:GO:0016887; F:GO:0140359; C:GO:0016020	P:transmembrane transport; F:ATP binding; F:ATP hydrolysis activity; F:ABC-type transporter activity; C:membrane
Apalm003719	Glutamate decarboxylase 1	146	20	3.72366e-60	90.49	P:GO:0006538; F:GO:0004351; F:GO:0030170; C:GO:0005829; C:GO:0016020	P:glutamate catabolic process; F:glutamate decarboxylase activity; F:pyridoxal phosphate binding; C:cytosol; C:membrane
Apalm003724	ER lumen protein-retaining receptor erd-2.2	346	20	6.94927e-134	87.95	P:GO:0006621; P:GO:0015031; F:GO:0046923; C:GO:0005789	P:protein retention in ER lumen; P:protein transport; F:ER retention sequence binding; C:endoplasmic reticulum membrane
Apalm003798	chromatin-remodeling complex subunit ies6	116	20	2.01044e-19	72.19	P:GO:0006338; C:GO:0031011	P:chromatin remodeling; C:Ino80 complex
Apalm003810	Retrovirus-related Pol polyprotein from transposon TNT 1-94	147	20	2.59491e-43	72.86	P:GO:0015074; F:GO:0003676; F:GO:0008270	P:DNA integration; F:nucleic acid binding; F:zinc ion binding
Apalm003839	auxin-responsive protein SAUR68-like	135	20	3.24822e-51	71.38	P:GO:0009733	P:response to auxin
Apalm003840	auxin-responsive protein SAUR67	134	20	6.44193e-51	69.96	P:GO:0009733	P:response to auxin
Apalm003842	auxin-responsive protein SAUR68-like	126	20	1.11508e-42	70.26	P:GO:0009733	P:response to auxin
Apalm003852	auxin-responsive protein SAUR67	135	20	2.30877e-48	71.51	P:GO:0009733	P:response to auxin
Apalm003876	glycerol-3-phosphate acyltransferase 9	216	20	7.59216e-139	88.38	F:GO:0004366; F:GO:0102420; C:GO:0005783; C:GO:0016020	F:glycerol-3-phosphate O-acyltransferase activity; F:sn-1-glycerol-3-phosphate C16:0-DCA-CoA acyl transferase activity; C:endoplasmic reticulum; C:membrane
Apalm003880	sodium transporter HKT1	107	20	1.52672e-12	80.07	P:GO:0035725; F:GO:0015081; C:GO:0005886	P:sodium ion transmembrane transport; F:sodium ion transmembrane transporter activity; C:plasma membrane
Apalm003881	probable flavin-containing monooxygenase 1	262	20	1.6561e-125	73.35	F:GO:0000166; F:GO:0004497	F:nucleotide binding; F:monooxygenase activity
Apalm003914	KH domain-containing protein HEN4-like	276	20	1.0734e-12	66.45	F:GO:0003723	F:RNA binding
Apalm003965	acyl-CoA-binding domain-containing protein 4	333	20	3.40403e-53	64.43	F:GO:0016491; F:GO:0030151	F:oxidoreductase activity; F:molybdenum ion binding
Apalm004047	B-cell receptor-associated protein 31-like	80	17	1.36536e-11	64.01	P:GO:0006810; P:GO:0008104; C:GO:0110165	P:transport; P:protein localization; C:cellular anatomical entity
Apalm004114	gag-pol polyprotein	829	20	9.64088e-71	46.8	P:GO:0015074; F:GO:0003676; F:GO:0008270	P:DNA integration; F:nucleic acid binding; F:zinc ion binding
Apalm004123	ataxia telangiectasia mutated family protein	195	10	1.57801e-07	69.22	F:GO:0008233	F:peptidase activity
Apalm004131	protein NUCLEAR FUSION DEFECTIVE 4	152	20	2.62641e-52	78.82	P:GO:0006817; C:GO:0016020	P:phosphate ion transport; C:membrane
Apalm004233	D-glycerate 3-kinase, chloroplastic	200	20	7.41759e-67	71.12	F:GO:0003824	F:catalytic activity
Apalm004308	cysteine hydrolase	179	20	5.09992e-87	72.82	F:GO:0016787	F:hydrolase activity
Apalm004361	Transposon Ty3-G Gag-Pol polyprotein	729	20	4.23877e-15	54.93	P:GO:0006807; P:GO:0009987; P:GO:0043170; P:GO:0044238; F:GO:0003824; F:GO:0005488	P:nitrogen compound metabolic process; P:cellular process; P:macromolecule metabolic process; P:primary metabolic process; F:catalytic activity; F:binding
Apalm004367	DNA-directed RNA polymerases I, II, and III subunit RPABC1	206	20	5.64165e-124	79.98	P:GO:0006351; F:GO:0003677; F:GO:0003899; C:GO:0005654; C:GO:0055029	P:DNA-templated transcription; F:DNA binding; F:DNA-directed 5'-3' RNA polymerase activity; C:nucleoplasm; C:nuclear DNA-directed RNA polymerase complex
Apalm004393	Glutamate decarboxylase 1	146	20	5.46499e-60	90.49	P:GO:0006538; F:GO:0004351; F:GO:0030170; C:GO:0005829; C:GO:0016020	P:glutamate catabolic process; F:glutamate decarboxylase activity; F:pyridoxal phosphate binding; C:cytosol; C:membrane
Apalm004400	ER lumen protein-retaining receptor erd-2.2	346	20	6.87369e-134	87.97	P:GO:0006621; P:GO:0015031; F:GO:0046923; C:GO:0005789	P:protein retention in ER lumen; P:protein transport; F:ER retention sequence binding; C:endoplasmic reticulum membrane
Apalm004418	dirigent protein 22-like	258	20	3.22062e-57	61.61	P:GO:0009699; C:GO:0005576; C:GO:0048046	P:phenylpropanoid biosynthetic process; C:extracellular region; C:apoplast
Apalm004448	ubiquitin-conjugating enzyme E2-17 kDa	113	20	3.7655e-65	72.54	P:GO:0006511; F:GO:0000166; F:GO:0004842; F:GO:0031625; C:GO:0005634	P:ubiquitin-dependent protein catabolic process; F:nucleotide binding; F:ubiquitin-protein transferase activity; F:ubiquitin protein ligase binding; C:nucleus
Apalm004476	chromatin-remodeling complex subunit ies6	91	20	3.54101e-19	70.23	P:GO:0006338; C:GO:0031011	P:chromatin remodeling; C:Ino80 complex
Apalm004482	putative pre-mRNA-processing factor 6-like	143	20	6.77323e-35	71.19	P:GO:0015031; P:GO:0090110; F:GO:0000149; F:GO:0008270; C:GO:0030127; C:GO:0070971	P:protein transport; P:COPII-coated vesicle cargo loading; F:SNARE binding; F:zinc ion binding; C:COPII vesicle coat; C:endoplasmic reticulum exit site
Apalm004519	auxin-responsive protein SAUR68-like	135	20	3.5701e-48	70.36	P:GO:0009733	P:response to auxin
Apalm004520	auxin-responsive protein SAUR64-like	134	20	1.79365e-49	70.14	P:GO:0009733	P:response to auxin
Apalm004522	auxin-responsive protein SAUR68-like	126	20	6.19386e-43	70.34	P:GO:0009733	P:response to auxin
Apalm004529	auxin-responsive protein SAUR67-like	135	20	3.26545e-48	71.59	P:GO:0009733	P:response to auxin
Apalm004554	glycerol-3-phosphate acyltransferase 9	216	20	9.2392e-141	88.96	F:GO:0004366; F:GO:0102420; C:GO:0005783; C:GO:0016020	F:glycerol-3-phosphate O-acyltransferase activity; F:sn-1-glycerol-3-phosphate C16:0-DCA-CoA acyl transferase activity; C:endoplasmic reticulum; C:membrane
Apalm004558	sodium transporter HKT1	107	20	1.52672e-12	80.07	P:GO:0035725; F:GO:0015081; C:GO:0005886	P:sodium ion transmembrane transport; F:sodium ion transmembrane transporter activity; C:plasma membrane
Apalm004560	probable flavin-containing monooxygenase 1	308	20	8.66493e-126	73.82	F:GO:0004499; F:GO:0050660; F:GO:0050661	F:N,N-dimethylaniline monooxygenase activity; F:flavin adenine dinucleotide binding; F:NADP binding
Apalm004592	KH domain-containing protein HEN4-like	276	20	3.72417e-14	64.6	F:GO:0003723	F:RNA binding
Apalm004699	aspartyl protease family protein 1-like	171	20	5.80673e-52	74.35	P:GO:0006508; F:GO:0004190; C:GO:0016020	P:proteolysis; F:aspartic-type endopeptidase activity; C:membrane
Apalm004701	putative pre-mRNA-processing factor 6-like	143	20	6.77323e-35	71.19	P:GO:0015031; P:GO:0090110; F:GO:0000149; F:GO:0008270; C:GO:0030127; C:GO:0070971	P:protein transport; P:COPII-coated vesicle cargo loading; F:SNARE binding; F:zinc ion binding; C:COPII vesicle coat; C:endoplasmic reticulum exit site
Apalm004849	class I SAM-dependent methyltransferase	76	20	2.10585e-19	70.37	P:GO:0032259; F:GO:0008757; C:GO:0009705	P:methylation; F:S-adenosylmethionine-dependent methyltransferase activity; C:plant-type vacuole membrane
Apalm004966	RED CHLOROPHYLL CATABOLITE REDUCTASE CHLOROPLASTIC	176	10	2.66294e-61	71.33	F:GO:0051743	F:red chlorophyll catabolite reductase activity
Apalm004997	putative proton-dependent oligopeptide transporter family, MFS transporter superfamily	202	20	1.62505e-106	81.2	P:GO:0006817; P:GO:0050896; P:GO:0055085; F:GO:0022857; C:GO:0016020	P:phosphate ion transport; P:response to stimulus; P:transmembrane transport; F:transmembrane transporter activity; C:membrane
Apalm005028	LINE-1 retrotransposable element ORF2 protein	233	20	1.74721e-77	73.2	P:GO:0015031; P:GO:0090110; F:GO:0000149; F:GO:0008270; C:GO:0030127; C:GO:0070971	P:protein transport; P:COPII-coated vesicle cargo loading; F:SNARE binding; F:zinc ion binding; C:COPII vesicle coat; C:endoplasmic reticulum exit site
Apalm005088	putative pre-mRNA-processing factor 6-like	117	20	4.97482e-40	72.37	P:GO:0015031; P:GO:0090110; F:GO:0000149; F:GO:0008270; C:GO:0030127; C:GO:0070971	P:protein transport; P:COPII-coated vesicle cargo loading; F:SNARE binding; F:zinc ion binding; C:COPII vesicle coat; C:endoplasmic reticulum exit site
Apalm005089	protein POLYCHOME-like	115	2	2.07461e-06	68.25	P:GO:0051783; C:GO:0005634	P:regulation of nuclear division; C:nucleus
Apalm005271	LINE-1 retrotransposable element ORF2 protein	210	20	6.68767e-79	70.94	P:GO:0015031; P:GO:0090110; F:GO:0000149; F:GO:0008233; F:GO:0008270; C:GO:0030127; C:GO:0070971	P:protein transport; P:COPII-coated vesicle cargo loading; F:SNARE binding; F:peptidase activity; F:zinc ion binding; C:COPII vesicle coat; C:endoplasmic reticulum exit site
Apalm005310	putative anion transporter 3	142	19	2.43553e-14	64.55	F:GO:0022857	F:transmembrane transporter activity
Apalm005339	putative pre-mRNA-processing factor 6-like	143	20	2.55115e-34	71.35	P:GO:0015031; P:GO:0090110; F:GO:0000149; F:GO:0008270; C:GO:0030127; C:GO:0070971	P:protein transport; P:COPII-coated vesicle cargo loading; F:SNARE binding; F:zinc ion binding; C:COPII vesicle coat; C:endoplasmic reticulum exit site
Apalm005424	ABC transporter G family member 1-like	108	20	4.9871e-20	77.17	P:GO:0055085; F:GO:0005524; F:GO:0016887; F:GO:0140359; C:GO:0016020	P:transmembrane transport; F:ATP binding; F:ATP hydrolysis activity; F:ABC-type transporter activity; C:membrane
Apalm005444	putative pre-mRNA-processing factor 6-like	105	20	7.37836e-19	68.74	P:GO:0015031; P:GO:0090110; F:GO:0000149; F:GO:0008233; F:GO:0008270; C:GO:0030127; C:GO:0070971	P:protein transport; P:COPII-coated vesicle cargo loading; F:SNARE binding; F:peptidase activity; F:zinc ion binding; C:COPII vesicle coat; C:endoplasmic reticulum exit site
Apalm005446	putative pre-mRNA-processing factor 6-like	143	20	1.94848e-34	70.81	P:GO:0015031; P:GO:0090110; F:GO:0000149; F:GO:0008270; C:GO:0030127; C:GO:0070971	P:protein transport; P:COPII-coated vesicle cargo loading; F:SNARE binding; F:zinc ion binding; C:COPII vesicle coat; C:endoplasmic reticulum exit site
Apalm005470	DUF241 domain protein	463	20	8.25601e-92	62.26	P:GO:0048364; P:GO:0048367	P:root development; P:shoot system development
Apalm005472	DUF241 domain protein	450	20	5.98138e-96	62.1	P:GO:0048364; P:GO:0048367	P:root development; P:shoot system development
Apalm005628	Myb transcription factor	89	20	2.14138e-52	88.03	F:GO:0003677	F:DNA binding
Apalm005690	Transposon TX1 uncharacterized 149 kDa protein	782	20	1.16158e-81	47.34	F:GO:0003824	F:catalytic activity
Apalm005816	40S ribosomal protein S9	289	20	3.79654e-19	88.02	P:GO:0006412; P:GO:0042274; F:GO:0003735; F:GO:0019843; C:GO:0009507; C:GO:0022627	P:translation; P:ribosomal small subunit biogenesis; F:structural constituent of ribosome; F:rRNA binding; C:chloroplast; C:cytosolic small ribosomal subunit
Apalm005833	40S ribosomal protein S9	289	20	3.79654e-19	88.02	P:GO:0006412; P:GO:0042274; F:GO:0003735; F:GO:0019843; C:GO:0009507; C:GO:0022627	P:translation; P:ribosomal small subunit biogenesis; F:structural constituent of ribosome; F:rRNA binding; C:chloroplast; C:cytosolic small ribosomal subunit
Apalm005846	uncharacterized protein LOC107031383	89	5	1.42566e-31	82.29	P:GO:0140673	P:transcription elongation-coupled chromatin remodeling
Apalm005864	putative pre-mRNA-processing factor 6-like	79	20	1.22022e-23	72.96	P:GO:0050794; P:GO:0090110; F:GO:0000149; F:GO:0008236; F:GO:0008270; C:GO:0030127; C:GO:0070971	P:regulation of cellular process; P:COPII-coated vesicle cargo loading; F:SNARE binding; F:serine-type peptidase activity; F:zinc ion binding; C:COPII vesicle coat; C:endoplasmic reticulum exit site
Apalm005891	RNA-binding protein 39	221	20	5.36832e-09	56.28	P:GO:0030632; F:GO:0009042; C:GO:0005829	P:D-alanine biosynthetic process; F:valine-pyruvate transaminase activity; C:cytosol
Apalm005901	RNA-binding protein 39	221	20	5.36832e-09	56.28	P:GO:0030632; F:GO:0009042; C:GO:0005829	P:D-alanine biosynthetic process; F:valine-pyruvate transaminase activity; C:cytosol
Apalm005913	oligouridylate-binding protein 1-like isoform X2	107	20	8.64751e-14	50.4	F:GO:0003676; F:GO:0008270; F:GO:0046872; C:GO:0016020	F:nucleic acid binding; F:zinc ion binding; F:metal ion binding; C:membrane
Apalm005975	AChain A, Histone H3.2	301	20	1.33521e-82	94.16	P:GO:0006334; F:GO:0003677; F:GO:0030527; F:GO:0046982; C:GO:0000786; C:GO:0005576; C:GO:0005654	P:nucleosome assembly; F:DNA binding; F:structural constituent of chromatin; F:protein heterodimerization activity; C:nucleosome; C:extracellular region; C:nucleoplasm
Apalm005977	AChain A, Histone H3.2	301	20	1.97979e-84	95.69	P:GO:0006334; F:GO:0003677; F:GO:0030527; F:GO:0046982; C:GO:0000786; C:GO:0005576; C:GO:0005654; C:GO:0016020	P:nucleosome assembly; F:DNA binding; F:structural constituent of chromatin; F:protein heterodimerization activity; C:nucleosome; C:extracellular region; C:nucleoplasm; C:membrane
Apalm005996	eukaryotic translation initiation factor 4E	251	20	1.19645e-44	47.19	P:GO:0006412; P:GO:0006413; P:GO:0006417; P:GO:0009615; F:GO:0003723; F:GO:0003743; C:GO:0005634; C:GO:0005737	P:translation; P:translational initiation; P:regulation of translation; P:response to virus; F:RNA binding; F:translation initiation factor activity; C:nucleus; C:cytoplasm
Apalm005997	eukaryotic translation initiation factor 4E	251	20	1.19645e-44	47.19	P:GO:0006412; P:GO:0006413; P:GO:0006417; P:GO:0009615; F:GO:0003723; F:GO:0003743; C:GO:0005634; C:GO:0005737	P:translation; P:translational initiation; P:regulation of translation; P:response to virus; F:RNA binding; F:translation initiation factor activity; C:nucleus; C:cytoplasm
Apalm006013	reverse transcriptase domain-containing protein	655	20	1.06192e-56	48.04	P:GO:0006278; F:GO:0003676; F:GO:0003824; F:GO:0003964; F:GO:0004523; C:GO:0016020	P:RNA-templated DNA biosynthetic process; F:nucleic acid binding; F:catalytic activity; F:RNA-directed DNA polymerase activity; F:RNA-DNA hybrid ribonuclease activity; C:membrane
Apalm006044	Actin-related protein 4	71	13	3.59399e-09	84.05	C:GO:0016020	C:membrane
Apalm006057	uncharacterized protein LOC110697766	664	20	2.15584e-75	47.46	P:GO:0000723; P:GO:0006281; P:GO:0006310; P:GO:0006508; P:GO:0006974; P:GO:0032508; F:GO:0000166; F:GO:0003678; F:GO:0004386; F:GO:0005524; F:GO:0008234; F:GO:0016787	P:telomere maintenance; P:DNA repair; P:DNA recombination; P:proteolysis; P:DNA damage response; P:DNA duplex unwinding; F:nucleotide binding; F:DNA helicase activity; F:helicase activity; F:ATP binding; F:cysteine-type peptidase activity; F:hydrolase activity
Apalm006062	craniofacial development protein 2-like	346	20	1.71165e-61	59.94	P:GO:0006338; F:GO:0003676; F:GO:0003723; C:GO:0005634	P:chromatin remodeling; F:nucleic acid binding; F:RNA binding; C:nucleus
Apalm006063	craniofacial development protein 2-like	346	20	1.71165e-61	59.94	P:GO:0006338; F:GO:0003676; F:GO:0003723; C:GO:0005634	P:chromatin remodeling; F:nucleic acid binding; F:RNA binding; C:nucleus
Apalm006071	Hydroxyproline O-galactosyltransferase GALT2	621	20	4.81262e-62	45.55	F:GO:0003824	F:catalytic activity
Apalm006073	hypothetical protein Glove_490g67	264	1	8.25542e-05	45.88	P:GO:0006355; F:GO:0003676; F:GO:0008270	P:regulation of DNA-templated transcription; F:nucleic acid binding; F:zinc ion binding
Apalm006076	craniofacial development protein 2-like	465	20	8.36785e-53	60.27	P:GO:0006338; F:GO:0003676; F:GO:0003723; C:GO:0005634	P:chromatin remodeling; F:nucleic acid binding; F:RNA binding; C:nucleus
Apalm006120	putative RNA-directed DNA polymerase	589	20	4.37022e-108	50.86	F:GO:0016772	F:transferase activity, transferring phosphorus-containing groups
Apalm006121	serine/arginine-rich splicing factor 2-like	491	20	4.86132e-15	58.61	F:GO:0003676; C:GO:0005634	F:nucleic acid binding; C:nucleus
Apalm006125	line-1 retrotransposable element orf2 protein	540	20	1.17738e-126	51.86	P:GO:0006278; P:GO:0006355; F:GO:0003676; F:GO:0003677; F:GO:0003964; F:GO:0008270	P:RNA-templated DNA biosynthetic process; P:regulation of DNA-templated transcription; F:nucleic acid binding; F:DNA binding; F:RNA-directed DNA polymerase activity; F:zinc ion binding
Apalm006126	putative transcription factor GRF family	127	10	4.13702e-11	55.51	F:GO:0008270; F:GO:0046872	F:zinc ion binding; F:metal ion binding
Apalm006198	putative reverse transcriptase domain-containing protein	658	20	7.28273e-121	50.52	P:GO:0006278; P:GO:0006508; P:GO:0015074; F:GO:0003676; F:GO:0003964; F:GO:0004190; F:GO:0008270; F:GO:0016740; F:GO:0016779	P:RNA-templated DNA biosynthetic process; P:proteolysis; P:DNA integration; F:nucleic acid binding; F:RNA-directed DNA polymerase activity; F:aspartic-type endopeptidase activity; F:zinc ion binding; F:transferase activity; F:nucleotidyltransferase activity
Apalm006249	Reverse transcriptase domain	153	20	1.62146e-28	52.04	P:GO:0006278; F:GO:0003964	P:RNA-templated DNA biosynthetic process; F:RNA-directed DNA polymerase activity
Apalm006259	putative RNA-directed DNA polymerase, eukaryota, reverse transcriptase zinc-binding domain protein	1306	20	2.45187e-99	56.85	P:GO:0044237; F:GO:0003676; F:GO:0003824	P:cellular metabolic process; F:nucleic acid binding; F:catalytic activity
Apalm006365	putative pre-mRNA-processing factor 6-like	117	20	1.90445e-40	71.55	P:GO:0090110; F:GO:0000149; F:GO:0008270; C:GO:0030127; C:GO:0070971	P:COPII-coated vesicle cargo loading; F:SNARE binding; F:zinc ion binding; C:COPII vesicle coat; C:endoplasmic reticulum exit site
Apalm006426	Retrovirus-related Pol polyprotein from transposon RE1	662	20	2.6967e-135	60.79	P:GO:0015074; F:GO:0003676; F:GO:0008270	P:DNA integration; F:nucleic acid binding; F:zinc ion binding
Apalm006522	DDE-type integrase/transposase/recombinase	260	20	3.6233e-47	60	P:GO:0006259; F:GO:0005488	P:DNA metabolic process; F:binding
Apalm006534	oligouridylate-binding protein 1-like isoform X2	127	20	2.84557e-17	53.98	P:GO:0006412; F:GO:0003735; F:GO:0008270; F:GO:0016829; F:GO:0046872; F:GO:0140078; C:GO:0005840; C:GO:0016020; C:GO:1990904	P:translation; F:structural constituent of ribosome; F:zinc ion binding; F:lyase activity; F:metal ion binding; F:class I DNA-(apurinic or apyrimidinic site) endonuclease activity; C:ribosome; C:membrane; C:ribonucleoprotein complex
Apalm006539	2-C-methyl-D-erythritol 2,4-cyclodiphosphate synthase	74	20	3.17685e-43	92.83	P:GO:0016114; P:GO:0019288; F:GO:0008685; F:GO:0046872; C:GO:0009570	P:terpenoid biosynthetic process; P:isopentenyl diphosphate biosynthetic process, methylerythritol 4-phosphate pathway; F:2-C-methyl-D-erythritol 2,4-cyclodiphosphate synthase activity; F:metal ion binding; C:chloroplast stroma
Apalm006588	putative pre-mRNA-processing factor 6-like	159	20	8.3511e-33	70.89	P:GO:0090110; F:GO:0000149; F:GO:0008270; C:GO:0030127; C:GO:0070971	P:COPII-coated vesicle cargo loading; F:SNARE binding; F:zinc ion binding; C:COPII vesicle coat; C:endoplasmic reticulum exit site
Apalm006623	zinc finger, CCHC-type	305	20	3.49502e-78	60.67	P:GO:0009691; F:GO:0003676; F:GO:0008270	P:cytokinin biosynthetic process; F:nucleic acid binding; F:zinc ion binding
Apalm006652	zinc finger, CCHC-type	250	20	1.59916e-104	72.18	F:GO:0003676; F:GO:0008270	F:nucleic acid binding; F:zinc ion binding
Apalm006716	Reverse transcriptase zinc-binding domain	1027	20	4.87466e-164	50.76	P:GO:0006278; P:GO:0006412; P:GO:0006413; P:GO:0006417; P:GO:0009615; F:GO:0003676; F:GO:0003723; F:GO:0003743; F:GO:0003824; F:GO:0003964; F:GO:0004523; F:GO:0008270; C:GO:0005634; C:GO:0005737; C:GO:0016020	P:RNA-templated DNA biosynthetic process; P:translation; P:translational initiation; P:regulation of translation; P:response to virus; F:nucleic acid binding; F:RNA binding; F:translation initiation factor activity; F:catalytic activity; F:RNA-directed DNA polymerase activity; F:RNA-DNA hybrid ribonuclease activity; F:zinc ion binding; C:nucleus; C:cytoplasm; C:membrane
Apalm006731	serine/arginine-rich splicing factor 2-like	642	20	1.40263e-09	52.39	F:GO:0003676; F:GO:0003723	F:nucleic acid binding; F:RNA binding
Apalm006791	Reverse transcriptase zinc-binding domain	165	20	1.98359e-18	45.88	P:GO:0006278; F:GO:0003824; F:GO:0003964; C:GO:0016020	P:RNA-templated DNA biosynthetic process; F:catalytic activity; F:RNA-directed DNA polymerase activity; C:membrane
Apalm006798	reverse transcriptase domain-containing protein	230	20	2.35688e-29	51.33	P:GO:0006278; P:GO:0006508; P:GO:0015074; F:GO:0003676; F:GO:0003964; F:GO:0004190	P:RNA-templated DNA biosynthetic process; P:proteolysis; P:DNA integration; F:nucleic acid binding; F:RNA-directed DNA polymerase activity; F:aspartic-type endopeptidase activity
Apalm006799	Retrovirus-related Pol polyprotein from transposon TNT 1-94	302	20	1.45611e-92	53.94	P:GO:0015074; F:GO:0003676; F:GO:0008270; C:GO:0016020	P:DNA integration; F:nucleic acid binding; F:zinc ion binding; C:membrane
Apalm006801	protein FAR1-RELATED SEQUENCE 5-like	522	11	7.47876e-31	47.84	P:GO:0006355; F:GO:0004491; F:GO:0008270; F:GO:0046872; C:GO:0005634	P:regulation of DNA-templated transcription; F:methylmalonate-semialdehyde dehydrogenase (acylating, NAD) activity; F:zinc ion binding; F:metal ion binding; C:nucleus
Apalm006808	uncharacterized mitochondrial protein AtMg00810-like	269	20	4.13895e-65	67.21	P:GO:0015074; F:GO:0003676	P:DNA integration; F:nucleic acid binding
Apalm006850	hypothetical protein COC23_02550	223	1	0.000693165	42.66	F:GO:0005509	F:calcium ion binding
Apalm006885	reverse transcriptase domain-containing protein	998	20	1.29903e-74	53.02	P:GO:0006278; F:GO:0003676; F:GO:0003964; F:GO:0004523; F:GO:0016787	P:RNA-templated DNA biosynthetic process; F:nucleic acid binding; F:RNA-directed DNA polymerase activity; F:RNA-DNA hybrid ribonuclease activity; F:hydrolase activity
Apalm006887	Retrovirus-related Pol polyprotein from transposon RE1	325	20	4.31077e-53	58.91	P:GO:0015074; F:GO:0003676; F:GO:0008270	P:DNA integration; F:nucleic acid binding; F:zinc ion binding
Apalm006893	cyclin-C	107	20	3.36419e-44	70.27	P:GO:0006357; P:GO:0007049; P:GO:0051301; F:GO:0016538	P:regulation of transcription by RNA polymerase II; P:cell cycle; P:cell division; F:cyclin-dependent protein serine/threonine kinase regulator activity
Apalm006930	putative RNA-directed DNA polymerase	497	20	4.53429e-57	43.38	F:GO:0003824	F:catalytic activity
Apalm006935	line-1 retrotransposable element orf2 protein	527	20	6.64928e-107	49.92	P:GO:0006278; P:GO:0006355; F:GO:0003676; F:GO:0003677; F:GO:0003964; F:GO:0008270	P:RNA-templated DNA biosynthetic process; P:regulation of DNA-templated transcription; F:nucleic acid binding; F:DNA binding; F:RNA-directed DNA polymerase activity; F:zinc ion binding
Apalm006941	ABC transporter B family member 11	452	20	7.93031e-25	46.89	P:GO:0055085; F:GO:0000166; F:GO:0003677; F:GO:0005524; F:GO:0016887; F:GO:0046872; F:GO:0140359; C:GO:0016020	P:transmembrane transport; F:nucleotide binding; F:DNA binding; F:ATP binding; F:ATP hydrolysis activity; F:metal ion binding; F:ABC-type transporter activity; C:membrane
Apalm007030	zinc finger BED domain-containing protein RICESLEEPER 2-like	342	20	5.05886e-10	69.1	P:GO:0050896; F:GO:0097159	P:response to stimulus; F:organic cyclic compound binding
Apalm007054	eukaryotic translation initiation factor 4E	308	20	2.3943e-55	53.22	P:GO:0006412; P:GO:0006413; P:GO:0006417; P:GO:0009615; F:GO:0003723; F:GO:0003743; C:GO:0005634; C:GO:0005737	P:translation; P:translational initiation; P:regulation of translation; P:response to virus; F:RNA binding; F:translation initiation factor activity; C:nucleus; C:cytoplasm
Apalm007066	Rna exonuclease	183	20	4.09768e-26	54.29	F:GO:0003676; F:GO:0004527; F:GO:0008270	F:nucleic acid binding; F:exonuclease activity; F:zinc ion binding
Apalm007068	Retrovirus-related Pol polyprotein from transposon RE1	296	20	1.00663e-33	66.87	F:GO:0005488	F:binding
Apalm007090	40S ribosomal protein S9	251	20	1.77174e-19	87.63	P:GO:0006412; P:GO:0042274; F:GO:0003735; F:GO:0019843; C:GO:0009507; C:GO:0022627	P:translation; P:ribosomal small subunit biogenesis; F:structural constituent of ribosome; F:rRNA binding; C:chloroplast; C:cytosolic small ribosomal subunit
Apalm007109	DDE-type integrase/transposase/recombinase	400	20	1.60129e-16	48.14	P:GO:0015074; F:GO:0003676	P:DNA integration; F:nucleic acid binding
Apalm007123	zinc finger BED domain-containing protein RICESLEEPER 2-like	220	20	2.25316e-21	65.55	F:GO:0005488	F:binding
Apalm007137	Ankyrin repeat-containing protein	464	20	3.90368e-13	56.57	P:GO:0006289; P:GO:0015074; F:GO:0003676; C:GO:0043227	P:nucleotide-excision repair; P:DNA integration; F:nucleic acid binding; C:membrane-bounded organelle
Apalm007165	Elongation factor 1-alpha	150	20	4.27788e-23	54.01	P:GO:0006412; P:GO:0006414; F:GO:0000166; F:GO:0003746; F:GO:0003924; F:GO:0005525	P:translation; P:translational elongation; F:nucleotide binding; F:translation elongation factor activity; F:GTPase activity; F:GTP binding
Apalm007209	kinesin-like protein KIN-7D, mitochondrial isoform X1	164	20	6.54459e-18	72.23	P:GO:0007018; F:GO:0003777; F:GO:0005524; F:GO:0008017; C:GO:0005874	P:microtubule-based movement; F:microtubule motor activity; F:ATP binding; F:microtubule binding; C:microtubule
Apalm007221	RNA-directed DNA polymerase, eukaryota, reverse transcriptase zinc-binding domain protein	407	20	8.60983e-20	53.26	P:GO:0006278; F:GO:0003964	P:RNA-templated DNA biosynthetic process; F:RNA-directed DNA polymerase activity
Apalm007245	Signal recognition particle protein	116	12	2.68034e-18	72.93	P:GO:0006614; F:GO:0003924; F:GO:0005525; F:GO:0008312; F:GO:0016887; C:GO:0005786; C:GO:0016020	P:SRP-dependent cotranslational protein targeting to membrane; F:GTPase activity; F:GTP binding; F:7S RNA binding; F:ATP hydrolysis activity; C:signal recognition particle, endoplasmic reticulum targeting; C:membrane
Apalm007256	Vacuolar protein sorting-associated protein 26	192	20	1.36484e-99	90.34	P:GO:0006886; P:GO:0007165; P:GO:0016310; P:GO:0042147; F:GO:0004672; F:GO:0005524; C:GO:0005768; C:GO:0005829	P:intracellular protein transport; P:signal transduction; P:phosphorylation; P:retrograde transport, endosome to Golgi; F:protein kinase activity; F:ATP binding; C:endosome; C:cytosol
Apalm007259	protein transport protein Sec61 subunit gamma	93	20	1.95042e-25	82.21	P:GO:0031204; F:GO:0008320; C:GO:0071261	P:post-translational protein targeting to membrane, translocation; F:protein transmembrane transporter activity; C:Ssh1 translocon complex
Apalm007269	Reverse transcriptase domain	395	20	3.66762e-68	53.26	P:GO:0006278; F:GO:0003964	P:RNA-templated DNA biosynthetic process; F:RNA-directed DNA polymerase activity
Apalm007271	nuclear pore complex protein NUP98A-like	601	20	1.47633e-49	62.55	P:GO:0033036; P:GO:0051641; P:GO:0071702; P:GO:0071705	P:macromolecule localization; P:cellular localization; P:organic substance transport; P:nitrogen compound transport
Apalm007276	putative nuclear factor related to kappa-B-binding protein	94	13	1.49335e-11	74.86	C:GO:0031011	C:Ino80 complex
Apalm007330	putative nucleotidyltransferase, Ribonuclease H	439	20	1.26516e-24	46.24	P:GO:0015074; F:GO:0003676	P:DNA integration; F:nucleic acid binding
Apalm007333	putative RNA recognition motif domain, nucleotide-binding alpha-beta plait domain superfamily	274	20	1.67595e-09	53.96	P:GO:0000381; P:GO:0000398; F:GO:0003676; F:GO:0003723; F:GO:0036002; C:GO:0005634; C:GO:0005681; C:GO:0016607	P:regulation of alternative mRNA splicing, via spliceosome; P:mRNA splicing, via spliceosome; F:nucleic acid binding; F:RNA binding; F:pre-mRNA binding; C:nucleus; C:spliceosomal complex; C:nuclear speck
Apalm007368	elongation factor 2	508	11	0.000225625	55.56	P:GO:0006412; P:GO:0006414; F:GO:0000166; F:GO:0003746; F:GO:0003924; F:GO:0005525; F:GO:0043022; C:GO:0005829; C:GO:0009507; C:GO:0009536; C:GO:1990904	P:translation; P:translational elongation; F:nucleotide binding; F:translation elongation factor activity; F:GTPase activity; F:GTP binding; F:ribosome binding; C:cytosol; C:chloroplast; C:plastid; C:ribonucleoprotein complex
Apalm007464	RNA-directed DNA polymerase, eukaryota, reverse transcriptase zinc-binding domain protein	509	20	5.41444e-57	49.83	P:GO:0000055; P:GO:0006278; P:GO:0015031; P:GO:0042254; P:GO:0042273; F:GO:0003676; F:GO:0003723; F:GO:0003964; C:GO:0005634	P:ribosomal large subunit export from nucleus; P:RNA-templated DNA biosynthetic process; P:protein transport; P:ribosome biogenesis; P:ribosomal large subunit biogenesis; F:nucleic acid binding; F:RNA binding; F:RNA-directed DNA polymerase activity; C:nucleus
Apalm007467	oligouridylate-binding protein 1-like isoform X2	99	17	9.2315e-09	50.79	P:GO:0006412; F:GO:0003735; F:GO:0008270; F:GO:0016829; F:GO:0046872; F:GO:0140078; C:GO:0005840; C:GO:0016020; C:GO:1990904	P:translation; F:structural constituent of ribosome; F:zinc ion binding; F:lyase activity; F:metal ion binding; F:class I DNA-(apurinic or apyrimidinic site) endonuclease activity; C:ribosome; C:membrane; C:ribonucleoprotein complex
Apalm007486	SKP1-like protein 1B	98	20	2.48524e-19	60.18	P:GO:0009987; P:GO:0031146; F:GO:0003824; F:GO:0097602; C:GO:0005634; C:GO:0005737	P:cellular process; P:SCF-dependent proteasomal ubiquitin-dependent protein catabolic process; F:catalytic activity; F:cullin family protein binding; C:nucleus; C:cytoplasm
Apalm007503	Retrovirus-related Pol polyprotein from transposon TNT 1-94	345	20	6.17259e-49	74.33	P:GO:0015074; F:GO:0003676; F:GO:0008270	P:DNA integration; F:nucleic acid binding; F:zinc ion binding
Apalm007529	serine/arginine-rich splicing factor 2	466	20	1.09408e-08	63.76	F:GO:0003723; C:GO:0005634	F:RNA binding; C:nucleus
Apalm007544	CMP-sialic acid transporter 4	139	18	2.18165e-32	73.26	P:GO:0090481; F:GO:0015165; C:GO:0000139	P:pyrimidine nucleotide-sugar transmembrane transport; F:pyrimidine nucleotide-sugar transmembrane transporter activity; C:Golgi membrane
Apalm007550	Integrase catalytic domain-containing protein	494	20	9.95528e-85	58.23	P:GO:0015074; F:GO:0003676; F:GO:0008270; C:GO:0016020	P:DNA integration; F:nucleic acid binding; F:zinc ion binding; C:membrane
Apalm007557	E3 UFM1-protein ligase 1 homolog	293	12	5.52066e-49	62.61	F:GO:0003824	F:catalytic activity
Apalm007564	LINE-1 retrotransposable element ORF2 protein	115	20	1.76915e-13	66.52	F:GO:0008233	F:peptidase activity
Apalm007568	oligouridylate-binding protein 1-like isoform X2	138	20	1.18477e-17	53.27	P:GO:0006412; F:GO:0003735; F:GO:0008270; F:GO:0046872; C:GO:0005840; C:GO:0016020; C:GO:1990904	P:translation; F:structural constituent of ribosome; F:zinc ion binding; F:metal ion binding; C:ribosome; C:membrane; C:ribonucleoprotein complex
Apalm007576	zf-CCHC domain-containing protein/UBN2 domain-containing protein	297	20	1.01019e-66	57.38	F:GO:0003676; F:GO:0008270	F:nucleic acid binding; F:zinc ion binding
Apalm007598	putative reverse transcriptase domain-containing protein	476	20	4.61209e-28	55.66	F:GO:0008270; F:GO:0046872	F:zinc ion binding; F:metal ion binding
Apalm007634	putative ribonuclease H protein	279	20	2.48243e-20	45.23	P:GO:0006278; F:GO:0003964; F:GO:0046872	P:RNA-templated DNA biosynthetic process; F:RNA-directed DNA polymerase activity; F:metal ion binding
Apalm007682	zinc finger, CCHC-type	244	20	4.6464e-53	56.02	P:GO:0009691; F:GO:0003676; F:GO:0008270	P:cytokinin biosynthetic process; F:nucleic acid binding; F:zinc ion binding
Apalm007699	factor Xa inhibitor BuXI	202	20	7.2083e-18	49.12	F:GO:0004866; F:GO:0004867; F:GO:0030414	F:endopeptidase inhibitor activity; F:serine-type endopeptidase inhibitor activity; F:peptidase inhibitor activity
Apalm007713	Reverse transcriptase zinc-binding domain	485	7	1.08879e-08	49.24	P:GO:0006278; F:GO:0003676; F:GO:0003824; F:GO:0003964; F:GO:0004523; F:GO:0008270; C:GO:0016020	P:RNA-templated DNA biosynthetic process; F:nucleic acid binding; F:catalytic activity; F:RNA-directed DNA polymerase activity; F:RNA-DNA hybrid ribonuclease activity; F:zinc ion binding; C:membrane
Apalm007714	eukaryotic translation initiation factor 4E	626	20	9.85994e-66	51.47	P:GO:0006412; P:GO:0006413; P:GO:0006417; P:GO:0009615; F:GO:0003723; F:GO:0003743; C:GO:0005634; C:GO:0005737	P:translation; P:translational initiation; P:regulation of translation; P:response to virus; F:RNA binding; F:translation initiation factor activity; C:nucleus; C:cytoplasm
Apalm007727	factor Xa inhibitor BuXI	203	20	1.4923e-17	47.1	F:GO:0004866	F:endopeptidase inhibitor activity
Apalm007740	CMP-sialic acid transporter 4	134	19	1.89302e-32	77.25	P:GO:0008643; P:GO:0090481; F:GO:0015165; C:GO:0000139	P:carbohydrate transport; P:pyrimidine nucleotide-sugar transmembrane transport; F:pyrimidine nucleotide-sugar transmembrane transporter activity; C:Golgi membrane
Apalm007751	CMP-sialic acid transporter 4	118	13	1.29852e-29	74.18	P:GO:0071702; C:GO:0016020	P:organic substance transport; C:membrane
Apalm007754	Integrase catalytic domain-containing protein	495	20	2.38988e-86	63.08	P:GO:0015074; F:GO:0003676; F:GO:0008270; C:GO:0016020	P:DNA integration; F:nucleic acid binding; F:zinc ion binding; C:membrane
Apalm007780	BTB/POZ domain-containing protein DOT3	143	20	1.02685e-25	56.86	P:GO:0009860; P:GO:0016567	P:pollen tube growth; P:protein ubiquitination
Apalm007785	putative RNA-directed DNA polymerase	214	20	2.88755e-27	62.03	P:GO:0009987	P:cellular process
Apalm007787	retrotransposon protein, putative, Ty1-copia subclass	342	20	1.136e-18	54.58	P:GO:0009987; F:GO:0005488	P:cellular process; F:binding
Apalm007789	Retrovirus-related Pol polyprotein from transposon TNT 1-94	401	20	4.15508e-48	62.04	P:GO:0015074; F:GO:0003676; F:GO:0008270	P:DNA integration; F:nucleic acid binding; F:zinc ion binding
Apalm007820	Retrovirus-related Pol polyprotein from transposon TNT 1-94	335	20	5.73666e-32	71.14	P:GO:0015074; F:GO:0003676	P:DNA integration; F:nucleic acid binding
Apalm007853	Retrovirus-related Pol polyprotein from transposon RE1	213	20	1.08178e-61	66.44	P:GO:0044237; F:GO:0005488	P:cellular metabolic process; F:binding
Apalm007873	uncharacterized protein LOC112013031	421	10	5.00933e-08	52.56	C:GO:0016020	C:membrane
Apalm007875	Reverse transcriptase domain	153	20	3.81597e-29	51.09	P:GO:0006278; F:GO:0003964	P:RNA-templated DNA biosynthetic process; F:RNA-directed DNA polymerase activity
Apalm007893	PREDICTED: uncharacterized protein LOC103996687	119	11	1.52509e-07	79.76	C:GO:0016020	C:membrane
Apalm007941	Retrovirus-related Pol polyprotein from transposon TNT 1-94	381	20	1.36202e-25	58.91	P:GO:0015074; F:GO:0003676; F:GO:0008270	P:DNA integration; F:nucleic acid binding; F:zinc ion binding
Apalm007960	oligouridylate-binding protein 1-like isoform X2	101	12	2.86847e-08	50.72	P:GO:0006412; F:GO:0003735; F:GO:0008270; F:GO:0046872; C:GO:0005840; C:GO:0016020; C:GO:1990904	P:translation; F:structural constituent of ribosome; F:zinc ion binding; F:metal ion binding; C:ribosome; C:membrane; C:ribonucleoprotein complex
Apalm007962	putative synaptotagmin-5-like	177	16	4.21966e-23	59.64	F:GO:0003676; F:GO:0008270; F:GO:0046872	F:nucleic acid binding; F:zinc ion binding; F:metal ion binding
Apalm007966	flavanone 3-dioxygenase 3-like	189	20	1.27515e-88	67.13	P:GO:0044550; P:GO:1901360; F:GO:0016491; F:GO:0046872	P:secondary metabolite biosynthetic process; P:organic cyclic compound metabolic process; F:oxidoreductase activity; F:metal ion binding
Apalm007969	flavanone 3-dioxygenase 3-like	189	20	4.62927e-89	67.06	P:GO:0044550; P:GO:1901360; F:GO:0016491; F:GO:0046872	P:secondary metabolite biosynthetic process; P:organic cyclic compound metabolic process; F:oxidoreductase activity; F:metal ion binding
Apalm007988	putative RNA-directed DNA polymerase	129	20	1.22032e-34	58.61	P:GO:0006355; P:GO:0010597; F:GO:0000976	P:regulation of DNA-templated transcription; P:green leaf volatile biosynthetic process; F:transcription cis-regulatory region binding
Apalm008033	ribonuclease H-like domain-containing protein	280	20	1.58573e-67	59.96	F:GO:0005488	F:binding
Apalm008075	oligouridylate-binding protein 1-like isoform X2	105	19	1.0779e-08	53.47	P:GO:0006412; F:GO:0003735; F:GO:0008270; F:GO:0046872; C:GO:0005840; C:GO:0016020; C:GO:1990904	P:translation; F:structural constituent of ribosome; F:zinc ion binding; F:metal ion binding; C:ribosome; C:membrane; C:ribonucleoprotein complex
Apalm008091	putative pre-mRNA-processing factor 6-like	143	20	1.85194e-36	70.8	P:GO:0015031; P:GO:0090110; F:GO:0000149; F:GO:0008270; C:GO:0030127; C:GO:0070971	P:protein transport; P:COPII-coated vesicle cargo loading; F:SNARE binding; F:zinc ion binding; C:COPII vesicle coat; C:endoplasmic reticulum exit site
Apalm008173	putative ubiquitin-conjugating enzyme E2, ubiquitin-conjugating enzyme/RWD	217	20	3.30946e-39	84.67	F:GO:0005524; F:GO:0008942; F:GO:0046872; F:GO:0051537; F:GO:0061631; C:GO:0005634	F:ATP binding; F:nitrite reductase [NAD(P)H] activity; F:metal ion binding; F:2 iron, 2 sulfur cluster binding; F:ubiquitin conjugating enzyme activity; C:nucleus
Apalm008236	inositol 3-kinase-like	153	14	7.40161e-25	65.57	P:GO:0008152; P:GO:0009987; F:GO:0016787	P:metabolic process; P:cellular process; F:hydrolase activity
Apalm008256	ADP-ribosylation factor-like protein 8a isoform X1	127	20	9.73534e-86	94.47	P:GO:0015031; F:GO:0003924; F:GO:0005525	P:protein transport; F:GTPase activity; F:GTP binding
Apalm008262	60S ribosomal protein L26-1	146	20	2.96404e-92	87.28	P:GO:0002181; P:GO:0006364; P:GO:0006977; P:GO:0042273; P:GO:0045727; P:GO:0071480; P:GO:1902164; P:GO:1902167; P:GO:1904803; P:GO:1990928; F:GO:0003735; F:GO:0048027; C:GO:0005654; C:GO:0005730; C:GO:0022625; C:GO:0043195	P:cytoplasmic translation; P:rRNA processing; P:DNA damage response, signal transduction by p53 class mediator resulting in cell cycle arrest; P:ribosomal large subunit biogenesis; P:positive regulation of translation; P:cellular response to gamma radiation; P:positive regulation of DNA damage response, signal transduction by p53 class mediator resulting in transcription of p21 class mediator; P:…
Apalm008299	Protease Do-like 9	170	20	1.46483e-37	79.7	P:GO:0006508; P:GO:0009658; P:GO:0010206; P:GO:0030163; F:GO:0004252; C:GO:0009533; C:GO:0009535	P:proteolysis; P:chloroplast organization; P:photosystem II repair; P:protein catabolic process; F:serine-type endopeptidase activity; C:chloroplast stromal thylakoid; C:chloroplast thylakoid membrane
Apalm008463	putative pre-mRNA-processing factor 6-like	143	20	6.77323e-35	71.19	P:GO:0015031; P:GO:0090110; F:GO:0000149; F:GO:0008270; C:GO:0030127; C:GO:0070971	P:protein transport; P:COPII-coated vesicle cargo loading; F:SNARE binding; F:zinc ion binding; C:COPII vesicle coat; C:endoplasmic reticulum exit site
Apalm008724	putative pre-mRNA-processing factor 6-like	112	20	3.81836e-19	69.23	P:GO:0015031; P:GO:0090110; F:GO:0000149; F:GO:0008233; F:GO:0008270; C:GO:0030127; C:GO:0070971	P:protein transport; P:COPII-coated vesicle cargo loading; F:SNARE binding; F:peptidase activity; F:zinc ion binding; C:COPII vesicle coat; C:endoplasmic reticulum exit site
Apalm008736	probable LRR receptor-like serine/threonine-protein kinase IRK	98	20	1.64067e-28	67.82	F:GO:0000166; F:GO:0016301; C:GO:0016020	F:nucleotide binding; F:kinase activity; C:membrane
Apalm008764	Signal recognition particle protein	102	12	9.11887e-18	73.69	P:GO:0006614; F:GO:0003924; F:GO:0005525; F:GO:0008312; F:GO:0016887; C:GO:0005786; C:GO:0016020	P:SRP-dependent cotranslational protein targeting to membrane; F:GTPase activity; F:GTP binding; F:7S RNA binding; F:ATP hydrolysis activity; C:signal recognition particle, endoplasmic reticulum targeting; C:membrane
Apalm008792	uncharacterized protein LOC110618030 isoform X2	89	10	1.24728e-10	55.02	C:GO:0016020	C:membrane
Apalm008794	E3 ubiquitin-protein ligase RNF115/126 protein	132	11	6.39133e-16	60.3	P:GO:0006511; P:GO:0016567; F:GO:0046872; F:GO:0061630; C:GO:0005737	P:ubiquitin-dependent protein catabolic process; P:protein ubiquitination; F:metal ion binding; F:ubiquitin protein ligase activity; C:cytoplasm
Apalm008802	Ribosomal protein	258	20	4.2865e-42	62.38	C:GO:0005840; C:GO:0016020	C:ribosome; C:membrane
Apalm008869	oligouridylate-binding protein 1-like isoform X2	138	20	1.72298e-17	53.53	P:GO:0006412; F:GO:0003735; F:GO:0008270; F:GO:0046872; C:GO:0005840; C:GO:0016020; C:GO:1990904	P:translation; F:structural constituent of ribosome; F:zinc ion binding; F:metal ion binding; C:ribosome; C:membrane; C:ribonucleoprotein complex
Apalm008883	protein HHL1, chloroplastic	179	17	6.14217e-98	87.42	F:GO:0003729	F:mRNA binding
Apalm008885	vinorine synthase-like	205	20	3.25797e-24	50.82	P:GO:0008152; P:GO:0009723; P:GO:0009836; F:GO:0016740; F:GO:0016746	P:metabolic process; P:response to ethylene; P:fruit ripening, climacteric; F:transferase activity; F:acyltransferase activity
Apalm008919	retrovirus-related Pol polyprotein from transposon TNT 1-94	259	19	1.95024e-08	61.72	P:GO:0015074; F:GO:0003676; F:GO:0008270	P:DNA integration; F:nucleic acid binding; F:zinc ion binding
Apalm008925	Stress-associated endoplasmic reticulum protein 2	87	20	9.18232e-38	85.9	P:GO:0015031; P:GO:0030968; C:GO:0005783; C:GO:0016020	P:protein transport; P:endoplasmic reticulum unfolded protein response; C:endoplasmic reticulum; C:membrane
Apalm009055	LINE-1 retrotransposable element ORF2 protein	357	20	5.5197e-77	72.91	P:GO:0006807; P:GO:0015031; P:GO:0043170; P:GO:0044238; P:GO:0090110; F:GO:0000149; F:GO:0008236; F:GO:0008270; C:GO:0030127; C:GO:0070971	P:nitrogen compound metabolic process; P:protein transport; P:macromolecule metabolic process; P:primary metabolic process; P:COPII-coated vesicle cargo loading; F:SNARE binding; F:serine-type peptidase activity; F:zinc ion binding; C:COPII vesicle coat; C:endoplasmic reticulum exit site
Apalm009107	Stress-associated endoplasmic reticulum protein 2	87	20	7.1357e-38	85.9	P:GO:0015031; P:GO:0030968; C:GO:0005783; C:GO:0016020	P:protein transport; P:endoplasmic reticulum unfolded protein response; C:endoplasmic reticulum; C:membrane
Apalm009112	retrovirus-related Pol polyprotein from transposon TNT 1-94	226	20	5.03424e-09	61.4	P:GO:0015074; F:GO:0003676; F:GO:0008270	P:DNA integration; F:nucleic acid binding; F:zinc ion binding
Apalm009152	protein HHL1, chloroplastic	179	17	6.14217e-98	87.42	F:GO:0003729	F:mRNA binding
Apalm009164	very-long-chain 3-oxoacyl-CoA reductase 1	201	20	3.67914e-95	72.95	F:GO:0045703; C:GO:0005783	F:ketoreductase activity; C:endoplasmic reticulum
Apalm009171	T-complex protein 1 subunit epsilon	80	20	1.19246e-36	94.98	P:GO:0006457; F:GO:0005524; F:GO:0016887; F:GO:0051082; F:GO:0140662; C:GO:0005832	P:protein folding; F:ATP binding; F:ATP hydrolysis activity; F:unfolded protein binding; F:ATP-dependent protein folding chaperone; C:chaperonin-containing T-complex
Apalm009259	Ribosomal protein	258	20	7.261e-42	61.67	C:GO:0005840; C:GO:0016020	C:ribosome; C:membrane
Apalm009267	E3 ubiquitin-protein ligase RNF115/126 protein	132	11	1.32443e-15	60.22	P:GO:0006511; P:GO:0016567; F:GO:0046872; F:GO:0061630; C:GO:0005737	P:ubiquitin-dependent protein catabolic process; P:protein ubiquitination; F:metal ion binding; F:ubiquitin protein ligase activity; C:cytoplasm
Apalm009269	uncharacterized protein LOC110618030 isoform X2	89	10	1.24728e-10	55.02	C:GO:0016020	C:membrane
Apalm009278	eukaryotic translation initiation factor 4E	202	20	1.36815e-45	54.93	P:GO:0006412; P:GO:0006413; P:GO:0006417; P:GO:0009615; F:GO:0003723; F:GO:0003743; C:GO:0005634; C:GO:0005737	P:translation; P:translational initiation; P:regulation of translation; P:response to virus; F:RNA binding; F:translation initiation factor activity; C:nucleus; C:cytoplasm
Apalm009325	probable LRR receptor-like serine/threonine-protein kinase IRK	98	20	1.64067e-28	67.82	F:GO:0000166; F:GO:0016301; C:GO:0016020	F:nucleotide binding; F:kinase activity; C:membrane
Apalm009335	60S ribosomal protein L26-1	146	20	2.77519e-92	87.28	P:GO:0002181; P:GO:0006364; P:GO:0006977; P:GO:0042273; P:GO:0045727; P:GO:0071480; P:GO:1902164; P:GO:1902167; P:GO:1904803; P:GO:1990928; F:GO:0003735; F:GO:0048027; C:GO:0005654; C:GO:0005730; C:GO:0022625; C:GO:0043195	P:cytoplasmic translation; P:rRNA processing; P:DNA damage response, signal transduction by p53 class mediator resulting in cell cycle arrest; P:ribosomal large subunit biogenesis; P:positive regulation of translation; P:cellular response to gamma radiation; P:positive regulation of DNA damage response, signal transduction by p53 class mediator resulting in transcription of p21 class mediator; P:…
Apalm009540	eukaryotic translation initiation factor 4E	234	20	1.17471e-40	53.71	P:GO:0006412; P:GO:0006413; P:GO:0006417; P:GO:0009615; F:GO:0003723; F:GO:0003743; C:GO:0005634; C:GO:0005737	P:translation; P:translational initiation; P:regulation of translation; P:response to virus; F:RNA binding; F:translation initiation factor activity; C:nucleus; C:cytoplasm
Apalm009569	ribonuclease H-like domain-containing protein	280	20	8.59513e-70	61.56	F:GO:0005488	F:binding
Apalm009604	putative RNA-directed DNA polymerase	129	20	1.22032e-34	58.61	P:GO:0006355; P:GO:0010597; F:GO:0000976	P:regulation of DNA-templated transcription; P:green leaf volatile biosynthetic process; F:transcription cis-regulatory region binding
Apalm009629	flavanone 3-dioxygenase 3-like	189	20	2.24478e-91	67.59	P:GO:0044550; P:GO:1901360; F:GO:0016491; F:GO:0046872	P:secondary metabolite biosynthetic process; P:organic cyclic compound metabolic process; F:oxidoreductase activity; F:metal ion binding
Apalm009633	flavanone 3-dioxygenase 3-like	189	20	3.00293e-87	67.09	P:GO:0044550; P:GO:1901360; F:GO:0016491; F:GO:0046872; F:GO:0051213	P:secondary metabolite biosynthetic process; P:organic cyclic compound metabolic process; F:oxidoreductase activity; F:metal ion binding; F:dioxygenase activity
Apalm009646	putative synaptotagmin-5-like	221	20	1.36529e-21	59.54	P:GO:0006355; F:GO:0003676; F:GO:0008270; F:GO:0046872; C:GO:0005634	P:regulation of DNA-templated transcription; F:nucleic acid binding; F:zinc ion binding; F:metal ion binding; C:nucleus
Apalm009688	PREDICTED: uncharacterized protein LOC103996687	115	12	3.20421e-08	81.54	C:GO:0016020	C:membrane
Apalm009720	Retrovirus-related Pol polyprotein from transposon RE1	212	20	1.46375e-63	65.63	P:GO:0044237; F:GO:0005488	P:cellular metabolic process; F:binding
Apalm009742	Retrovirus-related Pol polyprotein from transposon TNT 1-94	378	20	6.11589e-66	52.28	P:GO:0015074; F:GO:0003676; F:GO:0008270; C:GO:0016020	P:DNA integration; F:nucleic acid binding; F:zinc ion binding; C:membrane
Apalm009771	retrovirus-related Pol polyprotein from transposon TNT 1-94	201	20	8.73277e-24	62.71	P:GO:0015074; F:GO:0003676; C:GO:0016020	P:DNA integration; F:nucleic acid binding; C:membrane
Apalm009774	retrotransposon protein, putative, Ty1-copia subclass	329	20	1.46993e-39	52.79	P:GO:0015074; F:GO:0003676; F:GO:0008270; C:GO:0016020	P:DNA integration; F:nucleic acid binding; F:zinc ion binding; C:membrane
Apalm009776	putative RNA-directed DNA polymerase	106	20	1.20913e-18	62.09	P:GO:0006355; P:GO:0010597; F:GO:0000976	P:regulation of DNA-templated transcription; P:green leaf volatile biosynthetic process; F:transcription cis-regulatory region binding
Apalm009782	root phototropism protein 3-like	201	20	1.71552e-25	46.49	P:GO:0016567	P:protein ubiquitination
Apalm009823	ABC transporter G family member 20-like	199	20	1.02382e-59	71.88	P:GO:0055085; F:GO:0005524; F:GO:0016887; F:GO:0140359; C:GO:0016020	P:transmembrane transport; F:ATP binding; F:ATP hydrolysis activity; F:ABC-type transporter activity; C:membrane
Apalm009833	factor Xa inhibitor BuXI	203	20	4.0822e-17	47.32	P:GO:0006508; F:GO:0004866; F:GO:0008233	P:proteolysis; F:endopeptidase inhibitor activity; F:peptidase activity
Apalm009848	reverse transcriptase domain-containing protein	384	20	1.30508e-12	53.8	F:GO:0003676; F:GO:0008270	F:nucleic acid binding; F:zinc ion binding
Apalm009852	factor Xa inhibitor BuXI	202	20	1.28442e-17	48.89	F:GO:0004866	F:endopeptidase inhibitor activity
Apalm009917	putative ribonuclease H protein	190	19	2.56047e-13	38.22	P:GO:0006278; F:GO:0003964; F:GO:0046872; C:GO:0016020	P:RNA-templated DNA biosynthetic process; F:RNA-directed DNA polymerase activity; F:metal ion binding; C:membrane
Apalm009936	putative reverse transcriptase domain-containing protein	442	20	9.68478e-35	56.42	F:GO:0008270; F:GO:0046872	F:zinc ion binding; F:metal ion binding
Apalm009989	Retrovirus-related Pol polyprotein from transposon TNT 1-94	345	20	6.17259e-49	74.33	P:GO:0015074; F:GO:0003676; F:GO:0008270	P:DNA integration; F:nucleic acid binding; F:zinc ion binding
Apalm010008	SKP1-like protein 1B	98	20	2.2721e-21	62.81	P:GO:0009867; P:GO:0016310; P:GO:0016567; P:GO:0031146; F:GO:0016301; F:GO:0016874; F:GO:0097602; C:GO:0005634; C:GO:0005737	P:jasmonic acid mediated signaling pathway; P:phosphorylation; P:protein ubiquitination; P:SCF-dependent proteasomal ubiquitin-dependent protein catabolic process; F:kinase activity; F:ligase activity; F:cullin family protein binding; C:nucleus; C:cytoplasm
Apalm010020	callose synthase 5-like	106	20	2.53058e-49	80.68	P:GO:0006075; P:GO:0008360; P:GO:0032511; P:GO:0071555; F:GO:0003843; C:GO:0000148	P:(1->3)-beta-D-glucan biosynthetic process; P:regulation of cell shape; P:late endosome to vacuole transport via multivesicular body sorting pathway; P:cell wall organization; F:1,3-beta-D-glucan synthase activity; C:1,3-beta-D-glucan synthase complex
Apalm010142	putative nuclear factor related to kappa-B-binding protein	94	12	8.29585e-11	75.25	C:GO:0031011	C:Ino80 complex
Apalm010148	Reverse transcriptase domain	488	20	1.23967e-42	52.44	P:GO:0033036; P:GO:0051641; P:GO:0071702; P:GO:0071705	P:macromolecule localization; P:cellular localization; P:organic substance transport; P:nitrogen compound transport
Apalm010149	Reverse transcriptase domain	571	20	2.03511e-65	54.8	P:GO:0006278; F:GO:0003964	P:RNA-templated DNA biosynthetic process; F:RNA-directed DNA polymerase activity
Apalm010159	protein transport protein Sec61 subunit gamma	93	20	1.92915e-25	83.51	P:GO:0031204; F:GO:0008320; C:GO:0071261	P:post-translational protein targeting to membrane, translocation; F:protein transmembrane transporter activity; C:Ssh1 translocon complex
Apalm010163	Vacuolar protein sorting-associated protein 26	192	20	1.1971e-99	89.83	P:GO:0006886; P:GO:0007165; P:GO:0016310; P:GO:0042147; F:GO:0004672; F:GO:0005524; C:GO:0005768; C:GO:0005829	P:intracellular protein transport; P:signal transduction; P:phosphorylation; P:retrograde transport, endosome to Golgi; F:protein kinase activity; F:ATP binding; C:endosome; C:cytosol
Apalm010201	RNA-directed DNA polymerase, eukaryota, reverse transcriptase zinc-binding domain protein	408	20	2.40631e-12	54.58	P:GO:0006278; F:GO:0003964	P:RNA-templated DNA biosynthetic process; F:RNA-directed DNA polymerase activity
Apalm010207	kinesin-like protein KIN-7D, mitochondrial isoform X1	164	20	9.7616e-17	71.04	F:GO:0000166; F:GO:0003774	F:nucleotide binding; F:cytoskeletal motor activity
Apalm010220	LINE-1 retrotransposable element ORF2 protein	862	20	1.56669e-48	45.06	P:GO:0006278; P:GO:0016310; F:GO:0003676; F:GO:0003723; F:GO:0003964; F:GO:0016301; C:GO:0016020	P:RNA-templated DNA biosynthetic process; P:phosphorylation; F:nucleic acid binding; F:RNA binding; F:RNA-directed DNA polymerase activity; F:kinase activity; C:membrane
Apalm010232	elongation factor 1-alpha	121	20	2.31038e-35	57.68	P:GO:0006412; P:GO:0006414; F:GO:0000166; F:GO:0003746; F:GO:0003924; F:GO:0005525	P:translation; P:translational elongation; F:nucleotide binding; F:translation elongation factor activity; F:GTPase activity; F:GTP binding
Apalm010250	putative RNA recognition motif domain, nucleotide-binding alpha-beta plait domain superfamily	371	20	3.08986e-13	52.18	F:GO:0003676; F:GO:0003723; C:GO:0005634; C:GO:1990904	F:nucleic acid binding; F:RNA binding; C:nucleus; C:ribonucleoprotein complex
Apalm010269	retrovirus-related Pol polyprotein from transposon TNT 1-94	469	20	5.44737e-27	62.88	P:GO:0015074; F:GO:0003676; F:GO:0008270	P:DNA integration; F:nucleic acid binding; F:zinc ion binding
Apalm010278	uncharacterized protein LOC104902967	464	20	3.33639e-15	54	F:GO:0003676; F:GO:0008270	F:nucleic acid binding; F:zinc ion binding
Apalm010279	Retrovirus-related Pol polyprotein from transposon RE1	365	20	1.81645e-52	61.83	F:GO:0005488	F:binding
Apalm010372	UBN2 domain-containing protein	251	20	7.06499e-61	66.31	F:GO:0003676; F:GO:0008270	F:nucleic acid binding; F:zinc ion binding
Apalm010375	lipocalin family protein	205	20	1.76239e-56	63.58	P:GO:0000302; P:GO:0006629; P:GO:0051382; F:GO:0019237; C:GO:0000776; C:GO:0005634; C:GO:0005737	P:response to reactive oxygen species; P:lipid metabolic process; P:kinetochore assembly; F:centromeric DNA binding; C:kinetochore; C:nucleus; C:cytoplasm
Apalm010441	PDR ABC-type transporter family protein	463	20	4.12964e-21	49.95	P:GO:0055085; F:GO:0000166; F:GO:0003677; F:GO:0005524; F:GO:0016887; F:GO:0046872; F:GO:0140359; C:GO:0016020	P:transmembrane transport; F:nucleotide binding; F:DNA binding; F:ATP binding; F:ATP hydrolysis activity; F:metal ion binding; F:ABC-type transporter activity; C:membrane
Apalm010470	cyclin-C	107	20	3.36419e-44	70.27	P:GO:0006357; P:GO:0007049; P:GO:0051301; F:GO:0016538	P:regulation of transcription by RNA polymerase II; P:cell cycle; P:cell division; F:cyclin-dependent protein serine/threonine kinase regulator activity
Apalm010472	Retrovirus-related Pol polyprotein from transposon RE1	438	20	4.13491e-41	69.72	P:GO:0015074; F:GO:0003676; F:GO:0008270	P:DNA integration; F:nucleic acid binding; F:zinc ion binding
Apalm010474	reverse transcriptase domain-containing protein	1073	20	1.33922e-104	51.54	P:GO:0006278; F:GO:0003676; F:GO:0003824; F:GO:0003964; F:GO:0004523; C:GO:0016020	P:RNA-templated DNA biosynthetic process; F:nucleic acid binding; F:catalytic activity; F:RNA-directed DNA polymerase activity; F:RNA-DNA hybrid ribonuclease activity; C:membrane
Apalm010509	reverse transcriptase domain-containing protein	783	20	5.38456e-33	53.02	F:GO:0003676; F:GO:0004523	F:nucleic acid binding; F:RNA-DNA hybrid ribonuclease activity
Apalm010556	putative ribonuclease H protein	287	20	1.28061e-28	44.22	F:GO:0046872	F:metal ion binding
Apalm010563	reverse transcriptase domain-containing protein	230	20	2.35688e-29	51.33	P:GO:0006278; P:GO:0006508; P:GO:0015074; F:GO:0003676; F:GO:0003964; F:GO:0004190	P:RNA-templated DNA biosynthetic process; P:proteolysis; P:DNA integration; F:nucleic acid binding; F:RNA-directed DNA polymerase activity; F:aspartic-type endopeptidase activity
Apalm010564	Retrovirus-related Pol polyprotein from transposon TNT 1-94	277	20	1.15642e-71	48.91	P:GO:0015074; F:GO:0003676; F:GO:0008270; C:GO:0016020	P:DNA integration; F:nucleic acid binding; F:zinc ion binding; C:membrane
Apalm010566	protein FAR1-RELATED SEQUENCE 5-like	609	20	2.90607e-20	54.36	P:GO:0006355; F:GO:0008270; F:GO:0046872; C:GO:0005634	P:regulation of DNA-templated transcription; F:zinc ion binding; F:metal ion binding; C:nucleus
Apalm010578	uncharacterized mitochondrial protein AtMg00810-like	277	20	9.0084e-67	60.94	P:GO:0015074; F:GO:0003676	P:DNA integration; F:nucleic acid binding
Apalm010604	eukaryotic translation initiation factor 4E	291	20	6.95379e-62	52.64	P:GO:0006412; P:GO:0006413; P:GO:0006417; P:GO:0009615; F:GO:0003723; F:GO:0003743; C:GO:0005634; C:GO:0005737	P:translation; P:translational initiation; P:regulation of translation; P:response to virus; F:RNA binding; F:translation initiation factor activity; C:nucleus; C:cytoplasm
Apalm010610	putative Ulp1 protease family catalytic domain-containing protein	442	20	2.49045e-11	49.22	P:GO:0006508; F:GO:0008233; F:GO:0008234; F:GO:0019784	P:proteolysis; F:peptidase activity; F:cysteine-type peptidase activity; F:deNEDDylase activity
Apalm010619	Ty3/gypsy retrotransposon protein	399	20	1.47536e-65	58.96	P:GO:0006259; F:GO:0005488	P:DNA metabolic process; F:binding
Apalm010729	putative nucleotidyltransferase, Ribonuclease H	227	20	1.78072e-67	61.93	P:GO:0006310; P:GO:0015074; P:GO:0071897; F:GO:0003676; F:GO:0003723; F:GO:0003887; F:GO:0004523; F:GO:0046872; C:GO:0005634	P:DNA recombination; P:DNA integration; P:DNA biosynthetic process; F:nucleic acid binding; F:RNA binding; F:DNA-directed DNA polymerase activity; F:RNA-DNA hybrid ribonuclease activity; F:metal ion binding; C:nucleus
Apalm010734	retrotransposon protein, putative, Ty1-copia subclass	329	20	3.14319e-45	57.08	P:GO:0006259; F:GO:0005488	P:DNA metabolic process; F:binding
Apalm010748	reverse transcriptase domain-containing protein	495	20	3.41329e-22	54.65	P:GO:0006508; F:GO:0004190	P:proteolysis; F:aspartic-type endopeptidase activity
Apalm010755	zf-CCHC domain-containing protein/UBN2 domain-containing protein	321	20	6.84019e-69	57.22	F:GO:0003676; F:GO:0008270	F:nucleic acid binding; F:zinc ion binding
Apalm010770	putative nucleotidyltransferase, Ribonuclease H	227	20	1.78072e-67	61.93	P:GO:0006310; P:GO:0015074; P:GO:0071897; F:GO:0003676; F:GO:0003723; F:GO:0003887; F:GO:0004523; F:GO:0046872; C:GO:0005634	P:DNA recombination; P:DNA integration; P:DNA biosynthetic process; F:nucleic acid binding; F:RNA binding; F:DNA-directed DNA polymerase activity; F:RNA-DNA hybrid ribonuclease activity; F:metal ion binding; C:nucleus
Apalm010775	retrotransposon protein, putative, Ty1-copia subclass	384	20	4.95658e-45	57.16	P:GO:0006259; F:GO:0005488	P:DNA metabolic process; F:binding
Apalm010782	LINE-1 retrotransposable element ORF2 protein	367	20	3.81465e-45	44.42	P:GO:0006278; F:GO:0003964	P:RNA-templated DNA biosynthetic process; F:RNA-directed DNA polymerase activity
Apalm010787	LINE-1 retrotransposable element ORF2 protein	115	20	1.76915e-13	66.52	F:GO:0008233	F:peptidase activity
Apalm010792	rRNA intron-encoded homing endonuclease	478	20	2.80914e-84	73.19	P:GO:0006508; F:GO:0004190; F:GO:0004519	P:proteolysis; F:aspartic-type endopeptidase activity; F:endonuclease activity
Apalm010794	rRNA intron-encoded homing endonuclease	414	20	5.41275e-85	72.67	P:GO:0006508; F:GO:0004190; F:GO:0004519	P:proteolysis; F:aspartic-type endopeptidase activity; F:endonuclease activity
Apalm010797	rRNA intron-encoded homing endonuclease	478	20	2.41431e-84	73.32	P:GO:0006508; F:GO:0004190; F:GO:0004519	P:proteolysis; F:aspartic-type endopeptidase activity; F:endonuclease activity
Apalm010809	pentatricopeptide repeat-containing protein At4g19440, chloroplastic	91	20	7.94612e-45	69.3	P:GO:0006265; F:GO:0003677; F:GO:0003917; C:GO:0005634; C:GO:0005694	P:DNA topological change; F:DNA binding; F:DNA topoisomerase type I (single strand cut, ATP-independent) activity; C:nucleus; C:chromosome
Apalm010810	S-adenosyl-L-methionine-dependent methyltransferases superfamily protein	138	12	5.33438e-21	83.65	P:GO:0030488; F:GO:0052906; C:GO:0005634; C:GO:0005759; C:GO:0016020	P:tRNA methylation; F:tRNA (guanine(37)-N1)-methyltransferase activity; C:nucleus; C:mitochondrial matrix; C:membrane
Apalm011012	stemmadenine O-acetyltransferase-like	198	20	4.82813e-40	57.25	P:GO:0009723; P:GO:0009836; P:GO:0016310; F:GO:0000166; F:GO:0004672; F:GO:0004674; F:GO:0005524; F:GO:0016301; F:GO:0016740; C:GO:0016020	P:response to ethylene; P:fruit ripening, climacteric; P:phosphorylation; F:nucleotide binding; F:protein kinase activity; F:protein serine/threonine kinase activity; F:ATP binding; F:kinase activity; F:transferase activity; C:membrane
Apalm011322	mitochondrial phosphate carrier protein 3, mitochondrial-like	532	20	3.38476e-75	93.43	P:GO:0015711; P:GO:0015748; P:GO:0071705; P:GO:1990547; F:GO:0005315; F:GO:0008270; C:GO:0005743	P:organic anion transport; P:organophosphate ester transport; P:nitrogen compound transport; P:mitochondrial phosphate ion transmembrane transport; F:inorganic phosphate transmembrane transporter activity; F:zinc ion binding; C:mitochondrial inner membrane
Apalm011567	putative transcription factor GRF family	74	12	2.55307e-07	61.15	P:GO:0006265; P:GO:0006281; P:GO:0071897; F:GO:0003676; F:GO:0003677; F:GO:0003887; F:GO:0003916; F:GO:0003917; F:GO:0008270; F:GO:0016740; F:GO:0016779; F:GO:0016853; F:GO:0034061; F:GO:0046872; C:GO:0005634; C:GO:0005694; C:GO:0016020	P:DNA topological change; P:DNA repair; P:DNA biosynthetic process; F:nucleic acid binding; F:DNA binding; F:DNA-directed DNA polymerase activity; F:DNA topoisomerase activity; F:DNA topoisomerase type I (single strand cut, ATP-independent) activity; F:zinc ion binding; F:transferase activity; F:nucleotidyltransferase activity; F:isomerase activity; F:DNA polymerase activity; F:metal ion binding;…
Apalm011599	CYCLIN D1-BINDING PROTEIN 1	79	11	7.55752e-12	77.04	P:GO:0051726	P:regulation of cell cycle
Apalm011600	Origin of replication complex subunit 4	627	20	1.9973e-32	65.88	P:GO:0006260; F:GO:0003677; C:GO:0000808; C:GO:0005634	P:DNA replication; F:DNA binding; C:origin recognition complex; C:nucleus
Apalm011647	oligouridylate-binding protein 1-like isoform X2	99	17	2.52688e-09	50.8	P:GO:0006412; F:GO:0003735; F:GO:0008270; F:GO:0016829; F:GO:0046872; F:GO:0140078; C:GO:0005840; C:GO:0016020; C:GO:1990904	P:translation; F:structural constituent of ribosome; F:zinc ion binding; F:lyase activity; F:metal ion binding; F:class I DNA-(apurinic or apyrimidinic site) endonuclease activity; C:ribosome; C:membrane; C:ribonucleoprotein complex
Apalm011691	methyltransferase domain-containing protein	109	20	8.93598e-22	72.39	P:GO:0032259; F:GO:0008757; C:GO:0009705	P:methylation; F:S-adenosylmethionine-dependent methyltransferase activity; C:plant-type vacuole membrane
Apalm011855	putative pre-mRNA-processing factor 6-like	143	20	5.57814e-35	71.19	P:GO:0015031; P:GO:0090110; F:GO:0000149; F:GO:0008270; C:GO:0030127; C:GO:0070971	P:protein transport; P:COPII-coated vesicle cargo loading; F:SNARE binding; F:zinc ion binding; C:COPII vesicle coat; C:endoplasmic reticulum exit site
Apalm012022	uncharacterized protein LOC104897677	936	20	7.00043e-28	51.79	F:GO:0003676; F:GO:0008270	F:nucleic acid binding; F:zinc ion binding
Apalm012174	Retrovirus-related Pol polyprotein from transposon TNT 1-94	157	20	4.53913e-47	67.22	P:GO:0015074; F:GO:0003676; F:GO:0008270; C:GO:0016020	P:DNA integration; F:nucleic acid binding; F:zinc ion binding; C:membrane
Apalm012264	sodium transporter HKT1	107	20	2.79003e-12	79.58	P:GO:0035725; F:GO:0015081; C:GO:0005886	P:sodium ion transmembrane transport; F:sodium ion transmembrane transporter activity; C:plasma membrane
Apalm012280	DNA mismatch repair protein MLH3 isoform X2	187	20	1.12876e-40	61.64	P:GO:0006298; P:GO:0006974; F:GO:0003916; F:GO:0005524; F:GO:0016887; F:GO:0030983; F:GO:0140664; C:GO:0032300	P:mismatch repair; P:DNA damage response; F:DNA topoisomerase activity; F:ATP binding; F:ATP hydrolysis activity; F:mismatched DNA binding; F:ATP-dependent DNA damage sensor activity; C:mismatch repair complex
Apalm012284	DNA mismatch repair protein MLH3 isoform X2	187	20	1.12876e-40	61.64	P:GO:0006298; P:GO:0006974; F:GO:0003916; F:GO:0005524; F:GO:0016887; F:GO:0030983; F:GO:0140664; C:GO:0032300	P:mismatch repair; P:DNA damage response; F:DNA topoisomerase activity; F:ATP binding; F:ATP hydrolysis activity; F:mismatched DNA binding; F:ATP-dependent DNA damage sensor activity; C:mismatch repair complex
Apalm012323	oligouridylate-binding protein 1-like isoform X2	99	17	1.00897e-08	50.9	P:GO:0006412; F:GO:0003735; F:GO:0008270; F:GO:0016829; F:GO:0046872; F:GO:0140078; C:GO:0005840; C:GO:0016020; C:GO:1990904	P:translation; F:structural constituent of ribosome; F:zinc ion binding; F:lyase activity; F:metal ion binding; F:class I DNA-(apurinic or apyrimidinic site) endonuclease activity; C:ribosome; C:membrane; C:ribonucleoprotein complex
Apalm012339	retrovirus-related Pol polyprotein from transposon TNT 1-94	71	20	2.28865e-13	65.01	P:GO:0006508; P:GO:0015074; F:GO:0003676; F:GO:0008233; F:GO:0008270; C:GO:0016020	P:proteolysis; P:DNA integration; F:nucleic acid binding; F:peptidase activity; F:zinc ion binding; C:membrane
Apalm012346	RNA-directed DNA polymerase, eukaryota, reverse transcriptase zinc-binding domain protein	217	20	6.82807e-67	68.41	P:GO:0006259; F:GO:0003676; F:GO:0003824	P:DNA metabolic process; F:nucleic acid binding; F:catalytic activity
Apalm012347	putative RNA-directed DNA polymerase	372	20	3.36287e-28	45.17	P:GO:0006278; F:GO:0003676; F:GO:0003723; F:GO:0003964; F:GO:0004523; F:GO:0016740; F:GO:0016779; C:GO:0005737	P:RNA-templated DNA biosynthetic process; F:nucleic acid binding; F:RNA binding; F:RNA-directed DNA polymerase activity; F:RNA-DNA hybrid ribonuclease activity; F:transferase activity; F:nucleotidyltransferase activity; C:cytoplasm
Apalm012353	Retrovirus-related Pol polyprotein from transposon TNT 1-94	88	17	3.01001e-20	62.04	F:GO:0003676; F:GO:0008270	F:nucleic acid binding; F:zinc ion binding
Apalm012355	protein MAIN-LIKE 2-like isoform X1	276	20	6.03985e-42	45.12	P:GO:0010073; P:GO:0048507; F:GO:0008483	P:meristem maintenance; P:meristem development; F:transaminase activity
Apalm012403	zinc finger, CCHC-type	110	20	3.60307e-43	71.54	F:GO:0005488	F:binding
Apalm012408	zinc finger BED domain-containing protein RICESLEEPER 1-like	225	20	8.10177e-22	64.42	F:GO:0005488	F:binding
Apalm012446	putative pre-mRNA-processing factor 6-like	117	20	4.45414e-39	71.42	P:GO:0090110; F:GO:0000149; F:GO:0008233; F:GO:0008270; C:GO:0030127; C:GO:0070971	P:COPII-coated vesicle cargo loading; F:SNARE binding; F:peptidase activity; F:zinc ion binding; C:COPII vesicle coat; C:endoplasmic reticulum exit site
Apalm012497	LINE-1 retrotransposable element ORF2 protein	207	20	2.1612e-79	73.07	P:GO:0015031; P:GO:0090110; F:GO:0000149; F:GO:0008233; F:GO:0008270; C:GO:0030127; C:GO:0070971	P:protein transport; P:COPII-coated vesicle cargo loading; F:SNARE binding; F:peptidase activity; F:zinc ion binding; C:COPII vesicle coat; C:endoplasmic reticulum exit site
Apalm012511	serine/threonine-protein phosphatase 7 long form homolog	234	20	2.61899e-52	56.6	P:GO:0010073; P:GO:0048507	P:meristem maintenance; P:meristem development
Apalm012515	serine/threonine-protein phosphatase 7 long form homolog	288	20	8.03288e-53	56.97	P:GO:0010073; P:GO:0048507	P:meristem maintenance; P:meristem development
Apalm012565	oligouridylate-binding protein 1-like isoform X2	101	12	2.86847e-08	50.72	P:GO:0006412; F:GO:0003735; F:GO:0008270; F:GO:0046872; C:GO:0005840; C:GO:0016020; C:GO:1990904	P:translation; F:structural constituent of ribosome; F:zinc ion binding; F:metal ion binding; C:ribosome; C:membrane; C:ribonucleoprotein complex
Apalm012589	inositol 3-kinase-like	153	14	7.32555e-25	65.59	P:GO:0008152; P:GO:0009987; F:GO:0016787	P:metabolic process; P:cellular process; F:hydrolase activity
Apalm012622	pre-mRNA-processing protein 40A	162	18	5.9045e-26	48.33	P:GO:0008380; F:GO:0070063; C:GO:0016592	P:RNA splicing; F:RNA polymerase binding; C:mediator complex
Apalm012642	pre-mRNA-processing protein 40A	162	18	5.9045e-26	48.33	P:GO:0008380; F:GO:0070063; C:GO:0016592	P:RNA splicing; F:RNA polymerase binding; C:mediator complex
Apalm012669	zinc finger, CCHC-type	536	20	7.83784e-63	56.01	P:GO:0006278; P:GO:0015074; F:GO:0003676; F:GO:0003964; F:GO:0008270; F:GO:0016740; F:GO:0016779	P:RNA-templated DNA biosynthetic process; P:DNA integration; F:nucleic acid binding; F:RNA-directed DNA polymerase activity; F:zinc ion binding; F:transferase activity; F:nucleotidyltransferase activity
Apalm012671	putative RNA-directed DNA polymerase	208	20	3.60634e-44	54.6	P:GO:0006278; P:GO:0015074; F:GO:0003676; F:GO:0003964; F:GO:0008270; F:GO:0016740; F:GO:0016779	P:RNA-templated DNA biosynthetic process; P:DNA integration; F:nucleic acid binding; F:RNA-directed DNA polymerase activity; F:zinc ion binding; F:transferase activity; F:nucleotidyltransferase activity
Apalm012676	putative retrotransposon Copia-like protein	303	20	6.29426e-46	49.37	P:GO:0015074; P:GO:0016310; F:GO:0003676; F:GO:0016301; F:GO:0016787	P:DNA integration; P:phosphorylation; F:nucleic acid binding; F:kinase activity; F:hydrolase activity
Apalm012707	retrotransposon protein, putative, Ty1-copia subclass	252	20	3.52993e-48	66.91	P:GO:0006259; F:GO:0005488; F:GO:0016779	P:DNA metabolic process; F:binding; F:nucleotidyltransferase activity
Apalm012752	zinc finger protein 4-like	432	20	7.75567e-07	60.58	P:GO:0009788; C:GO:0005634	P:negative regulation of abscisic acid-activated signaling pathway; C:nucleus
Apalm012782	DNA-directed DNA polymerase	505	20	3.51131e-44	50.47	P:GO:0015074; F:GO:0003676	P:DNA integration; F:nucleic acid binding
Apalm012783	DNA-directed DNA polymerase	265	20	2.64969e-45	51.21	P:GO:0015074; F:GO:0003676	P:DNA integration; F:nucleic acid binding
Apalm012809	zinc finger protein 4	442	20	2.20468e-06	61.76	P:GO:0009788; C:GO:0005634	P:negative regulation of abscisic acid-activated signaling pathway; C:nucleus
Apalm012813	RNA-directed DNA polymerase, eukaryota, reverse transcriptase zinc-binding domain protein	894	20	1.32996e-13	48.04	P:GO:0006278; F:GO:0003824; F:GO:0003964	P:RNA-templated DNA biosynthetic process; F:catalytic activity; F:RNA-directed DNA polymerase activity
Apalm012817	reverse transcriptase	812	20	2.02131e-35	47.39	P:GO:0006278; P:GO:0016310; F:GO:0003676; F:GO:0003723; F:GO:0003824; F:GO:0003964; F:GO:0016301	P:RNA-templated DNA biosynthetic process; P:phosphorylation; F:nucleic acid binding; F:RNA binding; F:catalytic activity; F:RNA-directed DNA polymerase activity; F:kinase activity
Apalm012825	calcium-transporting ATPase, endoplasmic reticulum-type-like	251	20	2.86866e-70	61.89	P:GO:0006811	P:monoatomic ion transport
Apalm012884	zinc finger protein 4	410	20	1.02954e-06	61.29	P:GO:0009788; C:GO:0005634	P:negative regulation of abscisic acid-activated signaling pathway; C:nucleus
Apalm012990	DNAse I-like superfamily protein	419	20	1.31485e-27	46.1	P:GO:0006278; F:GO:0003824; F:GO:0003964	P:RNA-templated DNA biosynthetic process; F:catalytic activity; F:RNA-directed DNA polymerase activity
Apalm013012	uncharacterized protein LOC104897677	605	20	8.90626e-40	51.26	F:GO:0003676; F:GO:0008270	F:nucleic acid binding; F:zinc ion binding
Apalm013048	putative ribonuclease H protein	362	20	4.43345e-37	44.31	P:GO:0006278; F:GO:0003676; F:GO:0003964; F:GO:0016740; F:GO:0016779	P:RNA-templated DNA biosynthetic process; F:nucleic acid binding; F:RNA-directed DNA polymerase activity; F:transferase activity; F:nucleotidyltransferase activity
Apalm013100	putative RNA-directed DNA polymerase	431	20	7.32858e-68	52.46	P:GO:0015074; F:GO:0003676; F:GO:0008270	P:DNA integration; F:nucleic acid binding; F:zinc ion binding
Apalm013177	flowering locus T protein	89	20	3.05872e-42	84.12	P:GO:0009909; P:GO:0010229; P:GO:0048510; P:GO:0048575; C:GO:0005737	P:regulation of flower development; P:inflorescence development; P:regulation of timing of transition from vegetative to reproductive phase; P:short-day photoperiodism, flowering; C:cytoplasm
Apalm013207	ABC transporter B family member 11	286	12	6.9988e-10	53.31	P:GO:0055085; F:GO:0000166; F:GO:0003677; F:GO:0005524; F:GO:0016887; F:GO:0046872; F:GO:0140359; C:GO:0016020	P:transmembrane transport; F:nucleotide binding; F:DNA binding; F:ATP binding; F:ATP hydrolysis activity; F:metal ion binding; F:ABC-type transporter activity; C:membrane
Apalm013235	putative nucleotidyltransferase, Ribonuclease H	1057	20	2.24622e-76	55.14	P:GO:0006259	P:DNA metabolic process
Apalm013242	putative nucleotidyltransferase, Ribonuclease H	1057	20	2.24622e-76	55.14	P:GO:0006259	P:DNA metabolic process
Apalm013314	line-1 retrotransposable element orf2 protein	605	20	9.70298e-138	55.52	P:GO:0006278; P:GO:0006355; F:GO:0003676; F:GO:0003677; F:GO:0003964; F:GO:0008270	P:RNA-templated DNA biosynthetic process; P:regulation of DNA-templated transcription; F:nucleic acid binding; F:DNA binding; F:RNA-directed DNA polymerase activity; F:zinc ion binding
Apalm013343	sucrose synthase 5-like	642	20	2.46055e-40	80.81	P:GO:0005985; F:GO:0016157; C:GO:0016020	P:sucrose metabolic process; F:sucrose synthase activity; C:membrane
Apalm013382	leucine-rich repeat receptor-like protein kinase TDR	90	20	2.61949e-29	66.38	P:GO:0016310; F:GO:0004713; F:GO:0005524; C:GO:0016020	P:phosphorylation; F:protein tyrosine kinase activity; F:ATP binding; C:membrane
Apalm013385	leucine-rich repeat receptor-like protein kinase TDR	90	20	2.61949e-29	66.38	P:GO:0016310; F:GO:0004713; F:GO:0005524; C:GO:0016020	P:phosphorylation; F:protein tyrosine kinase activity; F:ATP binding; C:membrane
Apalm013435	hypothetical protein RHGRI_033528	624	11	8.76017e-08	46.63	F:GO:0003676	F:nucleic acid binding
Apalm013436	Ty3/gypsy retrotransposon protein	228	20	6.59625e-14	66.33	P:GO:0015074; F:GO:0003676; F:GO:0016779; C:GO:0043227	P:DNA integration; F:nucleic acid binding; F:nucleotidyltransferase activity; C:membrane-bounded organelle
Apalm013453	ty3-gypsy retrotransposon protein	383	20	6.3731e-15	46.84	P:GO:0006278; P:GO:0006355; P:GO:0006508; P:GO:0015074; P:GO:0016310; P:GO:0098869; F:GO:0003676; F:GO:0003677; F:GO:0003964; F:GO:0004190; F:GO:0004523; F:GO:0004601; F:GO:0016301; F:GO:0016740; F:GO:0016779; F:GO:0046872; C:GO:0043227	P:RNA-templated DNA biosynthetic process; P:regulation of DNA-templated transcription; P:proteolysis; P:DNA integration; P:phosphorylation; P:cellular oxidant detoxification; F:nucleic acid binding; F:DNA binding; F:RNA-directed DNA polymerase activity; F:aspartic-type endopeptidase activity; F:RNA-DNA hybrid ribonuclease activity; F:peroxidase activity; F:kinase activity; F:transferase activity;…
Apalm013523	Reverse transcriptase domain	263	14	9.61751e-10	56.43	P:GO:0006278; F:GO:0003676; F:GO:0003964; F:GO:0004523	P:RNA-templated DNA biosynthetic process; F:nucleic acid binding; F:RNA-directed DNA polymerase activity; F:RNA-DNA hybrid ribonuclease activity
Apalm013658	reverse transcriptase domain-containing protein	941	20	2.11362e-45	45.57	P:GO:0006278; F:GO:0003676; F:GO:0003964; F:GO:0004523; F:GO:0008270	P:RNA-templated DNA biosynthetic process; F:nucleic acid binding; F:RNA-directed DNA polymerase activity; F:RNA-DNA hybrid ribonuclease activity; F:zinc ion binding
Apalm013702	calcium-transporting ATPase 4, endoplasmic reticulum-type-like	294	20	1.14855e-80	80.16	P:GO:0070588; F:GO:0005388; F:GO:0005516; F:GO:0005524; F:GO:0016887; C:GO:0016020	P:calcium ion transmembrane transport; F:P-type calcium transporter activity; F:calmodulin binding; F:ATP binding; F:ATP hydrolysis activity; C:membrane
Apalm013755	putative reverse transcriptase domain-containing protein	224	20	1.49848e-31	53.63	F:GO:0016301	F:kinase activity
Apalm013759	putative exostosin	311	16	6.03773e-30	53.15	P:GO:0016310; P:GO:0048544; F:GO:0000166; F:GO:0004672; F:GO:0004674; F:GO:0005524; F:GO:0016301; F:GO:0016740; F:GO:0106310	P:phosphorylation; P:recognition of pollen; F:nucleotide binding; F:protein kinase activity; F:protein serine/threonine kinase activity; F:ATP binding; F:kinase activity; F:transferase activity; F:protein serine kinase activity
Apalm013817	uncharacterized mitochondrial protein AtMg00810-like	234	20	5.23835e-99	65.93	F:GO:0003676; F:GO:0008270	F:nucleic acid binding; F:zinc ion binding
Apalm013818	uncharacterized mitochondrial protein AtMg00810-like	229	20	5.42506e-100	66.02	F:GO:0003676; F:GO:0008270	F:nucleic acid binding; F:zinc ion binding
Apalm013854	Retrovirus-related Pol polyprotein from transposon TNT 1-94	276	20	1.27514e-14	60.94	P:GO:0015074; F:GO:0003676; F:GO:0008270; C:GO:0016020	P:DNA integration; F:nucleic acid binding; F:zinc ion binding; C:membrane
Apalm013904	protein MAIN-LIKE 2-like isoform X1	264	20	2.74943e-43	45.12	P:GO:0010073; P:GO:0048507; F:GO:0008483	P:meristem maintenance; P:meristem development; F:transaminase activity
Apalm013906	Retrovirus-related Pol polyprotein from transposon TNT 1-94	88	17	3.01001e-20	62.04	F:GO:0003676; F:GO:0008270	F:nucleic acid binding; F:zinc ion binding
Apalm013911	Coiled-coil domain-containing protein SCD2	233	20	1.14449e-17	46.2	P:GO:0006278; F:GO:0003676; F:GO:0003723; F:GO:0003964; F:GO:0004523; C:GO:0005737; C:GO:0016020	P:RNA-templated DNA biosynthetic process; F:nucleic acid binding; F:RNA binding; F:RNA-directed DNA polymerase activity; F:RNA-DNA hybrid ribonuclease activity; C:cytoplasm; C:membrane
Apalm013912	RNA-directed DNA polymerase, eukaryota, reverse transcriptase zinc-binding domain protein	217	20	6.82807e-67	68.41	P:GO:0006259; F:GO:0003676; F:GO:0003824	P:DNA metabolic process; F:nucleic acid binding; F:catalytic activity
Apalm013918	retrovirus-related Pol polyprotein from transposon TNT 1-94	71	20	2.28865e-13	65.01	P:GO:0006508; P:GO:0015074; F:GO:0003676; F:GO:0008233; F:GO:0008270; C:GO:0016020	P:proteolysis; P:DNA integration; F:nucleic acid binding; F:peptidase activity; F:zinc ion binding; C:membrane
Apalm013937	serine/arginine-rich splicing factor 2-like	416	20	3.15534e-13	59.59	F:GO:0003676; C:GO:0005634	F:nucleic acid binding; C:nucleus
Apalm014031	rRNA intron-encoded homing endonuclease	373	20	1.41298e-85	72.66	P:GO:0006508; F:GO:0004190; F:GO:0004519	P:proteolysis; F:aspartic-type endopeptidase activity; F:endonuclease activity
Apalm014036	Retrovirus-related Pol polyprotein from transposon TNT 1-94	276	20	1.27514e-14	60.94	P:GO:0015074; F:GO:0003676; F:GO:0008270; C:GO:0016020	P:DNA integration; F:nucleic acid binding; F:zinc ion binding; C:membrane
Apalm014064	Acyl transferase/acyl hydrolase/lysophospholipase superfamily protein	183	11	4.12607e-36	70.57	P:GO:0016042; F:GO:0016298; F:GO:0016740; F:GO:0045735; C:GO:0005773; C:GO:0016020	P:lipid catabolic process; F:lipase activity; F:transferase activity; F:nutrient reservoir activity; C:vacuole; C:membrane
Apalm014075	oligouridylate-binding protein 1-like isoform X2	99	18	5.41369e-09	51.52	P:GO:0006412; F:GO:0003735; F:GO:0008270; F:GO:0046872; C:GO:0005840; C:GO:0016020; C:GO:1990904	P:translation; F:structural constituent of ribosome; F:zinc ion binding; F:metal ion binding; C:ribosome; C:membrane; C:ribonucleoprotein complex
Apalm014150	putative ribonuclease H protein	479	20	8.08249e-67	51.95	P:GO:0006278; F:GO:0003676; F:GO:0003964; F:GO:0016740; F:GO:0016779; F:GO:0046872	P:RNA-templated DNA biosynthetic process; F:nucleic acid binding; F:RNA-directed DNA polymerase activity; F:transferase activity; F:nucleotidyltransferase activity; F:metal ion binding
Apalm014159	oligouridylate-binding protein 1-like isoform X2	114	20	1.63207e-15	53.57	P:GO:0006412; F:GO:0003735; F:GO:0008270; F:GO:0046872; C:GO:0005840; C:GO:0016020; C:GO:1990904	P:translation; F:structural constituent of ribosome; F:zinc ion binding; F:metal ion binding; C:ribosome; C:membrane; C:ribonucleoprotein complex
Apalm014290	gypsy/ty3 element polyprotein	321	20	2.25529e-24	51.04	P:GO:0006289; P:GO:0006508; P:GO:0015074; F:GO:0003676; F:GO:0004190; C:GO:0043227	P:nucleotide-excision repair; P:proteolysis; P:DNA integration; F:nucleic acid binding; F:aspartic-type endopeptidase activity; C:membrane-bounded organelle
Apalm014360	eukaryotic translation initiation factor 4E	187	20	6.13813e-08	64.61	P:GO:0006412; P:GO:0006413; P:GO:0006417; P:GO:0009615; F:GO:0003723; F:GO:0003743; C:GO:0005634; C:GO:0005737	P:translation; P:translational initiation; P:regulation of translation; P:response to virus; F:RNA binding; F:translation initiation factor activity; C:nucleus; C:cytoplasm
Apalm014413	Retrovirus-related Pol polyprotein from transposon RE1	239	20	8.10929e-104	75.99	F:GO:0005488	F:binding
Apalm014419	uncharacterized mitochondrial protein AtMg00810-like	189	20	3.30263e-67	69.68	P:GO:0015074; F:GO:0003676	P:DNA integration; F:nucleic acid binding
Apalm014481	putative RNA-directed DNA polymerase	462	20	3.39014e-75	46.61	P:GO:0006278; F:GO:0003676; F:GO:0003964; F:GO:0016740; F:GO:0016779	P:RNA-templated DNA biosynthetic process; F:nucleic acid binding; F:RNA-directed DNA polymerase activity; F:transferase activity; F:nucleotidyltransferase activity
Apalm014483	ATP-dependent DNA helicase PIF1-like	292	20	7.29078e-118	73.99	P:GO:0000723; P:GO:0006281; P:GO:0006310; P:GO:0032508; F:GO:0003678; F:GO:0005524; F:GO:0016787	P:telomere maintenance; P:DNA repair; P:DNA recombination; P:DNA duplex unwinding; F:DNA helicase activity; F:ATP binding; F:hydrolase activity
Apalm014508	oligouridylate-binding protein 1-like isoform X2	105	19	1.80338e-08	52.05	P:GO:0006412; F:GO:0003735; F:GO:0008270; F:GO:0016787; F:GO:0046872; C:GO:0005840; C:GO:0016020; C:GO:1990904	P:translation; F:structural constituent of ribosome; F:zinc ion binding; F:hydrolase activity; F:metal ion binding; C:ribosome; C:membrane; C:ribonucleoprotein complex
Apalm014533	putative RNA recognition motif domain, nucleotide-binding alpha-beta plait domain superfamily	763	20	2.01446e-14	52.68	P:GO:0000381; P:GO:0000398; F:GO:0003676; F:GO:0003723; F:GO:0036002; C:GO:0005634; C:GO:0005681; C:GO:0016607	P:regulation of alternative mRNA splicing, via spliceosome; P:mRNA splicing, via spliceosome; F:nucleic acid binding; F:RNA binding; F:pre-mRNA binding; C:nucleus; C:spliceosomal complex; C:nuclear speck
Apalm014548	LINE-1 retrotransposable element ORF2 protein	474	20	8.78105e-08	60.34	F:GO:0008233	F:peptidase activity
Apalm014597	retrovirus-related Pol polyprotein from transposon TNT 1-94	71	16	6.92113e-08	71.61	F:GO:0003676; F:GO:0008270; C:GO:0016020	F:nucleic acid binding; F:zinc ion binding; C:membrane
Apalm014601	retrovirus-related Pol polyprotein from transposon TNT 1-94	71	18	2.01835e-08	73.68	F:GO:0003676; F:GO:0008270; C:GO:0016020	F:nucleic acid binding; F:zinc ion binding; C:membrane
Apalm014602	retrovirus-related Pol polyprotein from transposon TNT 1-94	71	18	2.01835e-08	73.68	F:GO:0003676; F:GO:0008270; C:GO:0016020	F:nucleic acid binding; F:zinc ion binding; C:membrane
Apalm014603	retrovirus-related Pol polyprotein from transposon TNT 1-94	71	18	2.01835e-08	73.68	F:GO:0003676; F:GO:0008270; C:GO:0016020	F:nucleic acid binding; F:zinc ion binding; C:membrane
Apalm014604	retrovirus-related Pol polyprotein from transposon TNT 1-94	71	18	2.01835e-08	73.68	F:GO:0003676; F:GO:0008270; C:GO:0016020	F:nucleic acid binding; F:zinc ion binding; C:membrane
Apalm014605	retrovirus-related Pol polyprotein from transposon TNT 1-94	71	18	2.01835e-08	73.68	F:GO:0003676; F:GO:0008270; C:GO:0016020	F:nucleic acid binding; F:zinc ion binding; C:membrane
Apalm014606	retrovirus-related Pol polyprotein from transposon TNT 1-94	118	15	9.07971e-08	74.69	P:GO:0015074; F:GO:0003676; F:GO:0008270; C:GO:0016020	P:DNA integration; F:nucleic acid binding; F:zinc ion binding; C:membrane
Apalm014695	Reverse transcriptase domain	165	20	1.34172e-30	50.79	P:GO:0006278; F:GO:0003964	P:RNA-templated DNA biosynthetic process; F:RNA-directed DNA polymerase activity
Apalm014808	putative pre-mRNA-processing factor 6-like	79	20	2.49983e-24	72.88	P:GO:0050794; P:GO:0090110; F:GO:0000149; F:GO:0008236; F:GO:0008270; C:GO:0030127; C:GO:0070971	P:regulation of cellular process; P:COPII-coated vesicle cargo loading; F:SNARE binding; F:serine-type peptidase activity; F:zinc ion binding; C:COPII vesicle coat; C:endoplasmic reticulum exit site
Apalm014835	Transposon Ty3-I Gag-Pol polyprotein	182	20	1.23502e-08	66.47	P:GO:0015074; F:GO:0003676; F:GO:0008270	P:DNA integration; F:nucleic acid binding; F:zinc ion binding
Apalm014958	reverse transcriptase domain-containing protein	138	20	3.37427e-12	49.17	F:GO:0003676; F:GO:0004523	F:nucleic acid binding; F:RNA-DNA hybrid ribonuclease activity
Apalm014984	poly(ADP-ribose) glycohydrolase 1-like	244	20	1.08462e-90	64.36	F:GO:0016787	F:hydrolase activity
Apalm014992	oligouridylate-binding protein 1-like isoform X2	108	20	7.35154e-15	50.92	F:GO:0003676; F:GO:0008270; F:GO:0046872; C:GO:0016020	F:nucleic acid binding; F:zinc ion binding; F:metal ion binding; C:membrane
Apalm015052	protein DETOXIFICATION 27-like	164	20	2.76623e-79	85.85	P:GO:1990961; F:GO:0015297; F:GO:0042910; C:GO:0016020	P:xenobiotic detoxification by transmembrane export across the plasma membrane; F:antiporter activity; F:xenobiotic transmembrane transporter activity; C:membrane
Apalm015085	transcription factor MYB78-like	210	20	9.6367e-99	87.85	P:GO:0006355; P:GO:0010597; F:GO:0000976; F:GO:0003700; C:GO:0005634	P:regulation of DNA-templated transcription; P:green leaf volatile biosynthetic process; F:transcription cis-regulatory region binding; F:DNA-binding transcription factor activity; C:nucleus
Apalm015090	acyl-CoA-binding domain-containing protein 4	301	20	8.3108e-39	71.94	F:GO:0008482; F:GO:0030151	F:sulfite oxidase activity; F:molybdenum ion binding
Apalm015136	ATP-dependent RNA helicase SUV3, mitochondrial isoform X1	120	20	9.20125e-62	76.01	P:GO:0005975; P:GO:0044237; F:GO:0003724; F:GO:0005524; F:GO:0016772; F:GO:0016817; C:GO:0042645	P:carbohydrate metabolic process; P:cellular metabolic process; F:RNA helicase activity; F:ATP binding; F:transferase activity, transferring phosphorus-containing groups; F:hydrolase activity, acting on acid anhydrides; C:mitochondrial nucleoid
Apalm015212	LINE-1 retrotransposable element ORF2 protein	225	20	2.3293e-86	71.08	P:GO:0090110; F:GO:0000149; F:GO:0008233; F:GO:0008270; C:GO:0030127; C:GO:0070971	P:COPII-coated vesicle cargo loading; F:SNARE binding; F:peptidase activity; F:zinc ion binding; C:COPII vesicle coat; C:endoplasmic reticulum exit site
Apalm015235	putative pre-mRNA-processing factor 6-like	117	20	1.32501e-39	72.35	P:GO:0090110; F:GO:0000149; F:GO:0008270; C:GO:0030127; C:GO:0070971	P:COPII-coated vesicle cargo loading; F:SNARE binding; F:zinc ion binding; C:COPII vesicle coat; C:endoplasmic reticulum exit site
Apalm015249	putative pre-mRNA-processing factor 6-like	143	20	6.77323e-35	71.19	P:GO:0015031; P:GO:0090110; F:GO:0000149; F:GO:0008270; C:GO:0030127; C:GO:0070971	P:protein transport; P:COPII-coated vesicle cargo loading; F:SNARE binding; F:zinc ion binding; C:COPII vesicle coat; C:endoplasmic reticulum exit site
Apalm015273	putative pre-mRNA-processing factor 6-like	113	20	9.68695e-35	68.69	P:GO:0006888; F:GO:0005488; F:GO:0008233; C:GO:0005737; C:GO:0012505; C:GO:0016020; C:GO:0043231	P:endoplasmic reticulum to Golgi vesicle-mediated transport; F:binding; F:peptidase activity; C:cytoplasm; C:endomembrane system; C:membrane; C:intracellular membrane-bounded organelle
Apalm015469	Short-chain dehydrogenase TIC 32, chloroplastic	178	20	2.02965e-76	79.63	P:GO:0006720	P:isoprenoid metabolic process
Apalm015511	putative LOV domain-containing protein	211	20	6.18666e-15	80.79	P:GO:0009637; P:GO:0009908; P:GO:0016567; P:GO:0042752; F:GO:0005515; F:GO:0009881; C:GO:0005829; C:GO:0015030; C:GO:0019005	P:response to blue light; P:flower development; P:protein ubiquitination; P:regulation of circadian rhythm; F:protein binding; F:photoreceptor activity; C:cytosol; C:Cajal body; C:SCF ubiquitin ligase complex
Apalm015524	putative ribonuclease H protein	325	20	1.54168e-39	44.68	P:GO:0006278; F:GO:0003964; F:GO:0046872	P:RNA-templated DNA biosynthetic process; F:RNA-directed DNA polymerase activity; F:metal ion binding
Apalm015626	putative disease resistance protein RGA3	184	20	7.37428e-22	64.6	P:GO:0006952; P:GO:0051707; F:GO:0043531	P:defense response; P:response to other organism; F:ADP binding
Apalm015627	glycosylinositol phosphorylceramide mannosyl transferase 1-like isoform X1	88	20	3.69076e-37	77.5	F:GO:0016757; C:GO:0016020	F:glycosyltransferase activity; C:membrane
Apalm015630	putative disease resistance protein RGA3	149	20	8.90958e-13	67.51	P:GO:0006952; P:GO:0051707	P:defense response; P:response to other organism
Apalm015631	glycosylinositol phosphorylceramide mannosyl transferase 1-like isoform X1	77	20	4.31239e-38	77.84	F:GO:0016757; C:GO:0016020	F:glycosyltransferase activity; C:membrane
Apalm015642	probable carboxylesterase 2	106	20	3.51082e-31	65.89	F:GO:0016787	F:hydrolase activity
Apalm015662	putative disease resistance protein RGA3 isoform X1	335	20	9.27972e-21	46.88	P:GO:0006952; P:GO:0050832; P:GO:0051707; F:GO:0003676; F:GO:0004523; F:GO:0043531	P:defense response; P:defense response to fungus; P:response to other organism; F:nucleic acid binding; F:RNA-DNA hybrid ribonuclease activity; F:ADP binding
Apalm015883	cytochrome P450 94B3-like	351	20	8.6013e-95	70.66	P:GO:0071704; F:GO:0004497; F:GO:0005506; F:GO:0016705; F:GO:0020037	P:organic substance metabolic process; F:monooxygenase activity; F:iron ion binding; F:oxidoreductase activity, acting on paired donors, with incorporation or reduction of molecular oxygen; F:heme binding
Apalm015904	serine carboxypeptidase-like 45	361	20	1.15671e-112	72.09	P:GO:0006508; F:GO:0004185; C:GO:0005576	P:proteolysis; F:serine-type carboxypeptidase activity; C:extracellular region
Apalm016042	oligouridylate-binding protein 1-like isoform X2	99	14	2.11426e-09	49.88	P:GO:0006412; F:GO:0003735; F:GO:0008270; F:GO:0016829; F:GO:0046872; F:GO:0140078; C:GO:0005840; C:GO:0016020; C:GO:1990904	P:translation; F:structural constituent of ribosome; F:zinc ion binding; F:lyase activity; F:metal ion binding; F:class I DNA-(apurinic or apyrimidinic site) endonuclease activity; C:ribosome; C:membrane; C:ribonucleoprotein complex
Apalm016276	glutathione-disulfide reductase	465	20	1.01454e-34	84.56	P:GO:0006749; P:GO:0045454; P:GO:0098869; F:GO:0004362; F:GO:0050660; F:GO:0050661	P:glutathione metabolic process; P:cell redox homeostasis; P:cellular oxidant detoxification; F:glutathione-disulfide reductase (NADP) activity; F:flavin adenine dinucleotide binding; F:NADP binding
Apalm016328	PH-response transcription factor	127	20	3.64739e-47	77.53	P:GO:0016310; P:GO:0080119; F:GO:0004672; F:GO:0005524; F:GO:0043621; C:GO:0005783; C:GO:0010168	P:phosphorylation; P:ER body organization; F:protein kinase activity; F:ATP binding; F:protein self-association; C:endoplasmic reticulum; C:ER body
Apalm016487	LINE-1 reverse transcriptase-like	106	3	5.66542e-05	50	P:GO:0006278; F:GO:0003964	P:RNA-templated DNA biosynthetic process; F:RNA-directed DNA polymerase activity
Apalm016495	putative pentatricopeptide repeat-containing protein	195	18	2.2244e-78	61.51	F:GO:0016413; F:GO:0016740; C:GO:0016020	F:O-acetyltransferase activity; F:transferase activity; C:membrane
Apalm016548	putative pre-mRNA-processing factor 6-like	162	20	6.24725e-37	70.95	P:GO:0015031; P:GO:0090110; F:GO:0000149; F:GO:0008270; C:GO:0030127; C:GO:0070971	P:protein transport; P:COPII-coated vesicle cargo loading; F:SNARE binding; F:zinc ion binding; C:COPII vesicle coat; C:endoplasmic reticulum exit site
Apalm016549	Retrovirus-related Pol polyprotein from transposon TNT 1-94	171	18	2.0287e-17	64.91	F:GO:0005488	F:binding
Apalm016561	Rieske [2Fe-2S] domain	160	8	6.292e-36	76.97	F:GO:0008942; F:GO:0046872; F:GO:0051537	F:nitrite reductase [NAD(P)H] activity; F:metal ion binding; F:2 iron, 2 sulfur cluster binding
Apalm016871	gypsy/ty3 element polyprotein	196	20	5.16185e-18	52.91	P:GO:0006289; P:GO:0006508; P:GO:0015074; F:GO:0003676; F:GO:0004190; C:GO:0043227	P:nucleotide-excision repair; P:proteolysis; P:DNA integration; F:nucleic acid binding; F:aspartic-type endopeptidase activity; C:membrane-bounded organelle
Apalm016891	zinc finger BED domain-containing protein RICESLEEPER 2-like	210	20	1.46518e-33	62.24	F:GO:0005488	F:binding
Apalm016902	oligouridylate-binding protein 1-like isoform X2	105	20	1.0779e-08	52.04	P:GO:0006412; F:GO:0003735; F:GO:0008270; F:GO:0046872; C:GO:0005840; C:GO:0016020; C:GO:1990904	P:translation; F:structural constituent of ribosome; F:zinc ion binding; F:metal ion binding; C:ribosome; C:membrane; C:ribonucleoprotein complex
Apalm016929	Retrotransposable element Tf2	204	20	1.03254e-23	53.07	P:GO:0006289; P:GO:0006508; P:GO:0015074; F:GO:0003676; F:GO:0004190; C:GO:0043227	P:nucleotide-excision repair; P:proteolysis; P:DNA integration; F:nucleic acid binding; F:aspartic-type endopeptidase activity; C:membrane-bounded organelle
Apalm017057	transposon protein, putative, Mutator sub-class	464	20	1.15691e-26	62.78	F:GO:0008270; F:GO:0046872	F:zinc ion binding; F:metal ion binding
Apalm017060	pol protein	147	20	9.48001e-13	69.8	P:GO:0015074; F:GO:0003676; F:GO:0016779; F:GO:0016787; F:GO:0140640	P:DNA integration; F:nucleic acid binding; F:nucleotidyltransferase activity; F:hydrolase activity; F:catalytic activity, acting on a nucleic acid
Apalm017065	putative RNA recognition motif domain, nucleotide-binding alpha-beta plait domain superfamily	670	20	5.55952e-18	52.06	F:GO:0003676; F:GO:0003723	F:nucleic acid binding; F:RNA binding
Apalm017068	calcyclin-binding protein-like	261	11	2.00405e-27	81.77	P:GO:0006950; F:GO:0015631; F:GO:0031625; F:GO:0044548; C:GO:0005634; C:GO:0005737	P:response to stress; F:tubulin binding; F:ubiquitin protein ligase binding; F:S100 protein binding; C:nucleus; C:cytoplasm
Apalm017082	Reverse transcriptase domain	693	20	1.38889e-93	48.2	P:GO:0006278; F:GO:0003676; F:GO:0003964; F:GO:0008270	P:RNA-templated DNA biosynthetic process; F:nucleic acid binding; F:RNA-directed DNA polymerase activity; F:zinc ion binding
Apalm017083	ribonuclease H	439	20	3.34251e-24	46.2	F:GO:0003676; F:GO:0008270	F:nucleic acid binding; F:zinc ion binding
[truncated: 758 more rows]

## Sheet: A. hybridus
Supplementary Table S3. Gene Ontology (GO) annotation of A. hybridusortholog genes.
[truncated: 280 more rows]

## Sheet: A. cruentus
Supplementary Table S3. Gene Ontology (GO) annotation of A. cruentusortholog genes.
[truncated: 673 more rows]
