# Supplementary material for: Genome-Wide Comparative Analysis of Five Amaranthaceae Species Reveals a Large Amount of Repeat Content
Source: Plants (Basel). 2024 Mar 13;13(6):824. doi: 10.3390/plants13060824 (PMC10975975; doi:10.3390/plants13060824)
Supplement: Supplementary file 1 [file plants-13-00824-s001.zip › Table S4.xlsx]

## Sheet: Sheet1
Supplementary Table 4. Distribution of predicted SSR motif (mono- to hexa-nucleotides) across all five amaranth genomes.
Species	Total SSRs	Mono	Di	Tri	Tetra	Penta	Hexa
A. hypochondriacus	243288	37721	154264	39351	6851	2691	2410
A. tuberculatus	216717	51471	96683	62166	3227	1977	1193
A. hybridus	132617	30125	67127	31152	2572	605	1036
A. palmeri	147879	41293	69482	33118	2241	775	970
A. cruentus	102709	24264	50555	24792	2018	454	626
Total	843210	184874	438111	190579	16909	6502	6235
