# Supplementary material for: Genome-Wide Comparative Analysis of Five Amaranthaceae Species Reveals a Large Amount of Repeat Content
Source: Plants (Basel). 2024 Mar 13;13(6):824. doi: 10.3390/plants13060824 (PMC10975975; doi:10.3390/plants13060824)
Supplement: Supplementary file 1 [file plants-13-00824-s001.zip › Table S5.xlsx]

## Sheet: A. hypochondriacus
Supplementary Table 5. The abundance of each standard SSR motif category in A. hypochondriacusgenome.
Motif	Type	Counts	Length (bp)	Percent (%)	Average length (bp)	Relative abundance (loci/Mb)	Relative density (bp/Mb)
A	1	35705	649988	14.68	18.2	88.41	1609.51
C	1	2016	36154	0.83	17.93	4.99	89.53
AT	2	148952	4378790	61.22	29.4	368.84	10842.8
AC	2	3738	91982	1.54	24.61	9.26	227.77
AG	2	1557	31104	0.64	19.98	3.86	77.02
CG	2	17	268	0.01	15.76	0.04	0.66
AAT	3	29549	1159425	12.15	39.24	73.17	2870.98
ATC	3	5851	113283	2.4	19.36	14.49	280.51
AAG	3	1720	35046	0.71	20.38	4.26	86.78
AAC	3	1070	23034	0.44	21.53	2.65	57.04
ACC	3	692	12633	0.28	18.26	1.71	31.28
AGG	3	244	4545	0.1	18.63	0.6	11.25
ACG	3	206	3513	0.08	17.05	0.51	8.7
CCG	3	19	315	0.01	16.58	0.05	0.78
AAAT	4	3412	63680	1.4	18.66	8.45	157.69
ATAC	4	1101	36472	0.45	33.13	2.73	90.31
AATT	4	857	15068	0.35	17.58	2.12	37.31
ATAG	4	294	5924	0.12	20.15	0.73	14.67
AAAG	4	287	4964	0.12	17.3	0.71	12.29
AAAC	4	175	3004	0.07	17.17	0.43	7.44
ATCG	4	173	2780	0.07	16.07	0.43	6.88
AACT	4	91	1552	0.04	17.05	0.23	3.84
AATG	4	73	1912	0.03	26.19	0.18	4.73
AATC	4	54	940	0.02	17.41	0.13	2.33
AAGT	4	46	804	0.02	17.48	0.11	1.99
ATGC	4	43	724	0.02	16.84	0.11	1.79
AAGG	4	38	652	0.02	17.16	0.09	1.61
ATGG	4	35	628	0.01	17.94	0.09	1.56
AGGG	4	33	552	0.01	16.73	0.08	1.37
ACCC	4	26	436	0.01	16.77	0.06	1.08
AACG	4	18	304	0.01	16.89	0.04	0.75
ACTC	4	18	348	0.01	19.33	0.04	0.86
AACC	4	17	276	0.01	16.24	0.04	0.68
ACGC	4	15	344	0.01	22.93	0.04	0.85
ACCG	4	13	212	0.01	16.31	0.03	0.52
CCCG	4	8	128	0	16	0.02	0.32
ATCC	4	7	128	0	18.29	0.02	0.32
ACAG	4	6	96	0	16	0.01	0.24
ACGG	4	5	92	0	18.4	0.01	0.23
AGCC	4	3	48	0	16	0.01	0.12
ACTG	4	2	32	0	16	0	0.08
AGCG	4	1	16	0	16	0	0.04
AAAAT	5	609	13145	0.25	21.58	1.51	32.55
AATAT	5	455	9665	0.19	21.24	1.13	23.93
ATCAG	5	218	4805	0.09	22.04	0.54	11.9
ATCTG	5	209	4625	0.09	22.13	0.52	11.45
ATATC	5	137	3115	0.06	22.74	0.34	7.71
AAATT	5	109	2345	0.04	21.51	0.27	5.81
AAAAC	5	88	1850	0.04	21.02	0.22	4.58
AAAAG	5	86	1795	0.04	20.87	0.21	4.44
ATATG	5	86	1935	0.04	22.5	0.21	4.79
AAGGG	5	72	1560	0.03	21.67	0.18	3.86
ACCAG	5	68	1480	0.03	21.76	0.17	3.66
ACCCG	5	37	750	0.02	20.27	0.09	1.86
AAGAG	5	32	650	0.01	20.31	0.08	1.61
ACCGG	5	29	590	0.01	20.34	0.07	1.46
AAAGG	5	28	620	0.01	22.14	0.07	1.54
AGGGG	5	28	595	0.01	21.25	0.07	1.47
AAATC	5	26	530	0.01	20.38	0.06	1.31
AATAG	5	25	505	0.01	20.2	0.06	1.25
AAACT	5	23	495	0.01	21.52	0.06	1.23
AAACC	5	21	440	0.01	20.95	0.05	1.09
AACAC	5	21	440	0.01	20.95	0.05	1.09
AATAC	5	19	400	0.01	21.05	0.05	0.99
CCCCG	5	19	390	0.01	20.53	0.05	0.97
AATTC	5	16	340	0.01	21.25	0.04	0.84
ACTCC	5	16	335	0.01	20.94	0.04	0.83
AACCC	5	13	290	0.01	22.31	0.03	0.72
AGCCC	5	13	265	0.01	20.38	0.03	0.66
CCCGG	5	12	245	0	20.42	0.03	0.61
ATCAC	5	11	225	0	20.45	0.03	0.56
ATCTC	5	11	230	0	20.91	0.03	0.57
AATCT	5	9	185	0	20.56	0.02	0.46
ACCCC	5	9	190	0	21.11	0.02	0.47
AGAGG	5	9	185	0	20.56	0.02	0.46
AATGC	5	8	160	0	20	0.02	0.4
AAATG	5	7	140	0	20	0.02	0.35
AAGTG	5	7	150	0	21.43	0.02	0.37
AATCC	5	7	145	0	20.71	0.02	0.36
ATCGC	5	7	145	0	20.71	0.02	0.36
AACAG	5	6	120	0	20	0.01	0.3
AATGT	5	6	130	0	21.67	0.01	0.32
AGGCC	5	6	125	0	20.83	0.01	0.31
AACCG	5	5	100	0	20	0.01	0.25
AACTG	5	5	100	0	20	0.01	0.25
AAGTC	5	5	110	0	22	0.01	0.27
ATCCC	5	5	100	0	20	0.01	0.25
AATCG	5	4	80	0	20	0.01	0.2
ACTCG	5	4	85	0	21.25	0.01	0.21
ATACC	5	4	85	0	21.25	0.01	0.21
ATGCC	5	4	90	0	22.5	0.01	0.22
ATGGG	5	4	100	0	25	0.01	0.25
AAACG	5	3	60	0	20	0.01	0.15
AAAGT	5	3	60	0	20	0.01	0.15
AAGGC	5	3	60	0	20	0.01	0.15
ACACG	5	3	60	0	20	0.01	0.15
ACTGG	5	3	65	0	21.67	0.01	0.16
ATACG	5	3	60	0	20	0.01	0.15
AATGG	5	2	45	0	22.5	0	0.11
ACACC	5	2	40	0	20	0	0.1
ACGAG	5	2	40	0	20	0	0.1
AACTC	5	1	20	0	20	0	0.05
AAGGT	5	1	20	0	20	0	0.05
ACCGC	5	1	20	0	20	0	0.05
ACTGC	5	1	20	0	20	0	0.05
AGCCG	5	1	20	0	20	0	0.05
AGCGG	5	1	20	0	20	0	0.05
AGGGC	5	1	20	0	20	0	0.05
ATAGG	5	1	20	0	20	0	0.05
ATCCG	5	1	25	0	25	0	0.06
ATATAC	6	275	24444	0.11	88.89	0.68	60.53
AACCGG	6	159	3840	0.07	24.15	0.39	9.51
AAAAAT	6	131	3354	0.05	25.6	0.32	8.31
AAAGAG	6	91	2352	0.04	25.85	0.23	5.82
AATAAC	6	91	3390	0.04	37.25	0.23	8.39
AAAGTC	6	59	1506	0.02	25.53	0.15	3.73
AATAGT	6	55	1752	0.02	31.85	0.14	4.34
AATATT	6	47	1296	0.02	27.57	0.12	3.21
AAAATC	6	45	1146	0.02	25.47	0.11	2.84
AAATAT	6	44	1140	0.02	25.91	0.11	2.82
AAGATG	6	42	1092	0.02	26	0.1	2.7
AATATG	6	42	1224	0.02	29.14	0.1	3.03
AATCAT	6	40	1098	0.02	27.45	0.1	2.72
AAGTGT	6	38	1164	0.02	30.63	0.09	2.88
AATCAC	6	38	1026	0.02	27	0.09	2.54
AAAATT	6	34	936	0.01	27.53	0.08	2.32
AACACC	6	34	876	0.01	25.76	0.08	2.17
AATGGG	6	32	840	0.01	26.25	0.08	2.08
AATACT	6	29	768	0.01	26.48	0.07	1.9
ATCCTC	6	29	846	0.01	29.17	0.07	2.09
AAAAAG	6	28	708	0.01	25.29	0.07	1.75
AAGAGG	6	28	738	0.01	26.36	0.07	1.83
ACCCGG	6	26	630	0.01	24.23	0.06	1.56
AACCCG	6	25	684	0.01	27.36	0.06	1.69
AACATC	6	22	564	0.01	25.64	0.05	1.4
AATGAT	6	22	762	0.01	34.64	0.05	1.89
AAACCC	6	21	558	0.01	26.57	0.05	1.38
AACTAT	6	21	594	0.01	28.29	0.05	1.47
AAGGGG	6	21	564	0.01	26.86	0.05	1.4
AACAAG	6	20	564	0.01	28.2	0.05	1.4
AATTAC	6	20	498	0.01	24.9	0.05	1.23
AAATAC	6	19	498	0.01	26.21	0.05	1.23
AAAAAC	6	18	450	0.01	25	0.04	1.11
ACTCCG	6	18	450	0.01	25	0.04	1.11
ATACAC	6	18	642	0.01	35.67	0.04	1.59
AAAATG	6	17	456	0.01	26.82	0.04	1.13
ATCACC	6	17	474	0.01	27.88	0.04	1.17
ATCATG	6	17	408	0.01	24	0.04	1.01
AAAGGT	6	16	384	0.01	24	0.04	0.95
AACCCT	6	16	426	0.01	26.62	0.04	1.05
AAGTAG	6	15	420	0.01	28	0.04	1.04
ATGGTG	6	15	444	0.01	29.6	0.04	1.1
AATAGG	6	14	366	0.01	26.14	0.03	0.91
AATTAG	6	14	360	0.01	25.71	0.03	0.89
ATACTG	6	14	378	0.01	27	0.03	0.94
ACCTCC	6	13	336	0.01	25.85	0.03	0.83
ATGACC	6	13	318	0.01	24.46	0.03	0.79
AAAAGG	6	12	300	0	25	0.03	0.74
AAATCC	6	12	300	0	25	0.03	0.74
AATAAG	6	12	348	0	29	0.03	0.86
ATATAG	6	12	312	0	26	0.03	0.77
AAAGGG	6	11	336	0	30.55	0.03	0.83
AACAGC	6	11	384	0	34.91	0.03	0.95
AATACC	6	10	276	0	27.6	0.02	0.68
ATCGTC	6	10	270	0	27	0.02	0.67
AAATGG	6	9	228	0	25.33	0.02	0.56
AAATTC	6	9	216	0	24	0.02	0.53
AAGGAG	6	9	228	0	25.33	0.02	0.56
AATCCC	6	9	240	0	26.67	0.02	0.59
ATACCC	6	9	240	0	26.67	0.02	0.59
AAACAT	6	8	198	0	24.75	0.02	0.49
AACGGG	6	8	192	0	24	0.02	0.48
AAGTGG	6	8	216	0	27	0.02	0.53
AATAGC	6	8	360	0	45	0.02	0.89
ACACCC	6	8	192	0	24	0.02	0.48
ACCCAG	6	8	204	0	25.5	0.02	0.51
ACTCTC	6	8	222	0	27.75	0.02	0.55
AAAACC	6	7	168	0	24	0.02	0.42
AAGACG	6	7	180	0	25.71	0.02	0.45
AATTCC	6	7	180	0	25.71	0.02	0.45
ACTCCC	6	7	192	0	27.43	0.02	0.48
ACTGCC	6	7	192	0	27.43	0.02	0.48
AGCAGG	6	7	210	0	30	0.02	0.52
ATCTCC	6	7	198	0	28.29	0.02	0.49
ATCTGG	6	7	168	0	24	0.02	0.42
AACCCC	6	6	162	0	27	0.01	0.4
AACCTC	6	6	168	0	28	0.01	0.42
AATGAC	6	6	156	0	26	0.01	0.39
AATGGC	6	6	174	0	29	0.01	0.43
ACACGC	6	6	174	0	29	0.01	0.43
ACCACG	6	6	150	0	25	0.01	0.37
ATCAGC	6	6	162	0	27	0.01	0.4
AAAGTG	6	5	120	0	24	0.01	0.3
AAATTG	6	5	120	0	24	0.01	0.3
AAATTT	6	5	120	0	24	0.01	0.3
AATATC	6	5	132	0	26.4	0.01	0.33
AATGTG	6	5	150	0	30	0.01	0.37
AGAGGG	6	5	126	0	25.2	0.01	0.31
AGCCCG	6	5	144	0	28.8	0.01	0.36
ATCCCC	6	5	150	0	30	0.01	0.37
ATGACG	6	5	168	0	33.6	0.01	0.42
AAACAC	6	4	96	0	24	0.01	0.24
AAAGCC	6	4	96	0	24	0.01	0.24
AACCAG	6	4	102	0	25.5	0.01	0.25
AACCTG	6	4	96	0	24	0.01	0.24
AACGAG	6	4	114	0	28.5	0.01	0.28
AACTGG	6	4	108	0	27	0.01	0.27
AACTTC	6	4	96	0	24	0.01	0.24
AATCAG	6	4	108	0	27	0.01	0.27
ACGAGG	6	4	96	0	24	0.01	0.24
ATAGAG	6	4	120	0	30	0.01	0.3
ATAGTG	6	4	96	0	24	0.01	0.24
AAACAG	6	3	72	0	24	0.01	0.18
AAAGAT	6	3	72	0	24	0.01	0.18
AAATGC	6	3	72	0	24	0.01	0.18
AACTCC	6	3	78	0	26	0.01	0.19
AAGCAT	6	3	78	0	26	0.01	0.19
AAGTCC	6	3	72	0	24	0.01	0.18
AATGAG	6	3	72	0	24	0.01	0.18
AATGGT	6	3	72	0	24	0.01	0.18
AATTGG	6	3	72	0	24	0.01	0.18
ACACGG	6	3	78	0	26	0.01	0.19
ACCCCC	6	3	72	0	24	0.01	0.18
ACCCTC	6	3	78	0	26	0.01	0.19
ACCGCC	6	3	84	0	28	0.01	0.21
ACTCAG	6	3	78	0	26	0.01	0.19
AGCCGG	6	3	78	0	26	0.01	0.19
AGGGGC	6	3	90	0	30	0.01	0.22
AGTCCG	6	3	78	0	26	0.01	0.19
ATACGG	6	3	90	0	30	0.01	0.22
ATACTC	6	3	78	0	26	0.01	0.19
ATAGCC	6	3	90	0	30	0.01	0.22
ATAGGG	6	3	72	0	24	0.01	0.18
ATATGC	6	3	90	0	30	0.01	0.22
ATCCAC	6	3	96	0	32	0.01	0.24
ATCCGG	6	3	72	0	24	0.01	0.18
ATCTAC	6	3	84	0	28	0.01	0.21
ATGTAC	6	3	108	0	36	0.01	0.27
AAAACG	6	2	48	0	24	0	0.12
AAACGG	6	2	48	0	24	0	0.12
AAATAG	6	2	54	0	27	0	0.13
AAATGT	6	2	48	0	24	0	0.12
AACACG	6	2	54	0	27	0	0.13
AACAGG	6	2	48	0	24	0	0.12
AACATG	6	2	54	0	27	0	0.13
AACTAG	6	2	48	0	24	0	0.12
AAGCTC	6	2	48	0	24	0	0.12
AATCCG	6	2	48	0	24	0	0.12
AATCCT	6	2	54	0	27	0	0.13
AATCGT	6	2	48	0	24	0	0.12
AATCTC	6	2	48	0	24	0	0.12
AATGCC	6	2	54	0	27	0	0.13
AATGTC	6	2	48	0	24	0	0.12
ACACTC	6	2	48	0	24	0	0.12
ACAGCC	6	2	48	0	24	0	0.12
ACAGGC	6	2	60	0	30	0	0.15
ACAGGG	6	2	54	0	27	0	0.13
ACCCTG	6	2	54	0	27	0	0.13
ACCGGG	6	2	48	0	24	0	0.12
ACCTCG	6	2	54	0	27	0	0.13
ACGCCG	6	2	48	0	24	0	0.12
AGCCCC	6	2	66	0	33	0	0.16
AGGCGG	6	2	54	0	27	0	0.13
AGGGGG	6	2	48	0	24	0	0.12
ATATCC	6	2	48	0	24	0	0.12
ATCCCG	6	2	72	0	36	0	0.18
ATCGCC	6	2	78	0	39	0	0.19
ATCTGC	6	2	54	0	27	0	0.13
ATGTCC	6	2	54	0	27	0	0.13
AAACTC	6	1	24	0	24	0	0.06
AAATCT	6	1	24	0	24	0	0.06
AACGTG	6	1	24	0	24	0	0.06
AACTTG	6	1	24	0	24	0	0.06
AAGCCG	6	1	24	0	24	0	0.06
AAGCGG	6	1	30	0	30	0	0.07
AAGGCG	6	1	24	0	24	0	0.06
AATCGC	6	1	36	0	36	0	0.09
AATCGG	6	1	24	0	24	0	0.06
ACACAG	6	1	24	0	24	0	0.06
ACACTG	6	1	30	0	30	0	0.07
ACAGAG	6	1	30	0	30	0	0.07
ACAGTC	6	1	24	0	24	0	0.06
ACAGTG	6	1	24	0	24	0	0.06
ACCGGC	6	1	24	0	24	0	0.06
ACCTGC	6	1	24	0	24	0	0.06
ACGAGC	6	1	24	0	24	0	0.06
ACGGGG	6	1	48	0	48	0	0.12
ACTCGC	6	1	24	0	24	0	0.06
ACTCTG	6	1	24	0	24	0	0.06
AGGGCG	6	1	42	0	42	0	0.1
ATACAG	6	1	30	0	30	0	0.07
ATCAGG	6	1	30	0	30	0	0.07
ATCCTG	6	1	24	0	24	0	0.06
ATCTCG	6	1	24	0	24	0	0.06
ATGAGC	6	1	48	0	48	0	0.12
ATGCCC	6	1	36	0	36	0	0.09
ATGCGG	6	1	24	0	24	0	0.06
ATGTGC	6	1	24	0	24	0	0.06

## Sheet: A. tuberculatus
Supplementary Table 5. The abundance of each standard SSR motif category in A. tuberculatusgenome.
Motif	Type	Counts	Length (bp)	Percent (%)	Average length (bp)	Relative abundance (loci/Mb)	Relative density (bp/Mb)
A	1	48355	761917	22.31	15.76	73.98	1165.75
C	1	3116	55334	1.44	17.76	4.77	84.66
AT	2	84833	4228552	39.14	49.85	129.8	6469.75
AG	2	7426	133946	3.43	18.04	11.36	204.94
AC	2	4343	116004	2	26.71	6.64	177.49
CG	2	81	1240	0.04	15.31	0.12	1.9
AAT	3	40166	1875777	18.53	46.7	61.45	2869.97
ATG	3	7545	160122	3.48	21.22	11.54	244.99
ATC	3	7493	155529	3.46	20.76	11.46	237.96
AAG	3	2924	61155	1.35	20.91	4.47	93.57
AAC	3	1515	40056	0.7	26.44	2.32	61.29
ACC	3	1365	27225	0.63	19.95	2.09	41.65
AGG	3	679	13107	0.31	19.3	1.04	20.05
AGC	3	434	8619	0.2	19.86	0.66	13.19
CCG	3	24	378	0.01	15.75	0.04	0.58
ACG	3	21	354	0.01	16.86	0.03	0.54
AAAT	4	1799	44288	0.83	24.62	2.75	67.76
ATAC	4	489	34156	0.23	69.85	0.75	52.26
AATT	4	446	10452	0.21	23.43	0.68	15.99
ATAG	4	145	3808	0.07	26.26	0.22	5.83
AAAG	4	100	2236	0.05	22.36	0.15	3.42
AAAC	4	57	1232	0.03	21.61	0.09	1.88
AATC	4	35	748	0.02	21.37	0.05	1.14
AATG	4	27	600	0.01	22.22	0.04	0.92
ACGC	4	19	700	0.01	36.84	0.03	1.07
AGGG	4	18	420	0.01	23.33	0.03	0.64
ATGC	4	15	324	0.01	21.6	0.02	0.5
ACCC	4	14	320	0.01	22.86	0.02	0.49
AACC	4	13	268	0.01	20.62	0.02	0.41
ATCG	4	11	224	0.01	20.36	0.02	0.34
AAGG	4	10	220	0	22	0.02	0.34
AAGT	4	8	168	0	21	0.01	0.26
ACAG	4	6	168	0	28	0.01	0.26
ACTC	4	5	104	0	20.8	0.01	0.16
ATCC	4	4	100	0	25	0.01	0.15
AACG	4	3	64	0	21.33	0	0.1
ACCG	4	2	40	0	20	0	0.06
CCCG	4	1	20	0	20	0	0.03
ATCAG	5	945	26580	0.44	28.13	1.45	40.67
AAAAT	5	220	5985	0.1	27.2	0.34	9.16
ACCAG	5	154	4155	0.07	26.98	0.24	6.36
ATATC	5	150	4295	0.07	28.63	0.23	6.57
AAAAG	5	131	3375	0.06	25.76	0.2	5.16
AATAT	5	67	2185	0.03	32.61	0.1	3.34
AAATT	5	44	1180	0.02	26.82	0.07	1.81
AACAC	5	41	1045	0.02	25.49	0.06	1.6
AAGAG	5	40	1025	0.02	25.62	0.06	1.57
AAAAC	5	35	965	0.02	27.57	0.05	1.48
AAGGG	5	22	630	0.01	28.64	0.03	0.96
AAAGG	5	12	310	0.01	25.83	0.02	0.47
AAATC	5	9	235	0	26.11	0.01	0.36
AACCC	5	9	260	0	28.89	0.01	0.4
AGGGG	5	9	250	0	27.78	0.01	0.38
ACCCC	5	8	230	0	28.75	0.01	0.35
AATAC	5	6	150	0	25	0.01	0.23
ACTCC	5	5	130	0	26	0.01	0.2
ATACC	5	5	135	0	27	0.01	0.21
ATCCC	5	5	125	0	25	0.01	0.19
AAATG	5	4	105	0	26.25	0.01	0.16
AAGAT	5	4	105	0	26.25	0.01	0.16
AATCT	5	4	105	0	26.25	0.01	0.16
AATTC	5	4	105	0	26.25	0.01	0.16
AAACC	5	3	80	0	26.67	0	0.12
AACCG	5	3	85	0	28.33	0	0.13
AATAG	5	3	75	0	25	0	0.11
ACCCG	5	3	75	0	25	0	0.11
ATCAC	5	3	100	0	33.33	0	0.15
AAGAC	5	2	50	0	25	0	0.08
AAGCT	5	2	55	0	27.5	0	0.08
AAGTC	5	2	50	0	25	0	0.08
AATGT	5	2	50	0	25	0	0.08
ACCGG	5	2	55	0	27.5	0	0.08
ACTGC	5	2	55	0	27.5	0	0.08
ATGAG	5	2	55	0	27.5	0	0.08
ATGCC	5	2	60	0	30	0	0.09
CCCCG	5	2	55	0	27.5	0	0.08
CCCGG	5	2	50	0	25	0	0.08
AACGG	5	1	25	0	25	0	0.04
AACTG	5	1	25	0	25	0	0.04
AAGTG	5	1	25	0	25	0	0.04
AATCC	5	1	25	0	25	0	0.04
AATGG	5	1	25	0	25	0	0.04
ACACG	5	1	25	0	25	0	0.04
ACGAG	5	1	30	0	30	0	0.05
ACTCG	5	1	25	0	25	0	0.04
ATCGC	5	1	30	0	30	0	0.05
AATAAC	6	117	7260	0.05	62.05	0.18	11.11
AAAAAT	6	114	3486	0.05	30.58	0.17	5.33
AAGATG	6	67	2214	0.03	33.04	0.1	3.39
ATATAC	6	62	3480	0.03	56.13	0.09	5.32
AAGTGT	6	49	2028	0.02	41.39	0.07	3.1
AATACT	6	40	1422	0.02	35.55	0.06	2.18
AAGGAG	6	35	1152	0.02	32.91	0.05	1.76
ATCACC	6	33	1464	0.02	44.36	0.05	2.24
AATATT	6	28	1074	0.01	38.36	0.04	1.64
ATGACG	6	26	1362	0.01	52.38	0.04	2.08
AATATG	6	25	876	0.01	35.04	0.04	1.34
AATGAT	6	21	1116	0.01	53.14	0.03	1.71
AAAGAG	6	20	678	0.01	33.9	0.03	1.04
AAAGTC	6	18	564	0.01	31.33	0.03	0.86
AACACC	6	17	552	0.01	32.47	0.03	0.84
AAGGGG	6	16	516	0.01	32.25	0.02	0.79
AATAGT	6	16	1560	0.01	97.5	0.02	2.39
AAGCCC	6	14	450	0.01	32.14	0.02	0.69
AATGGG	6	14	486	0.01	34.71	0.02	0.74
AAATGG	6	13	390	0.01	30	0.02	0.6
AACTAT	6	13	450	0.01	34.62	0.02	0.69
ATATAG	6	13	414	0.01	31.85	0.02	0.63
AATAGG	6	12	414	0.01	34.5	0.02	0.63
AATCAC	6	12	396	0.01	33	0.02	0.61
AAAAAG	6	11	336	0.01	30.55	0.02	0.51
AAAATC	6	11	366	0.01	33.27	0.02	0.56
AACCCT	6	11	366	0.01	33.27	0.02	0.56
AACAAG	6	10	402	0	40.2	0.02	0.62
AACCAC	6	9	300	0	33.33	0.01	0.46
AATAAG	6	9	342	0	38	0.01	0.52
AATTCC	6	9	270	0	30	0.01	0.41
AAACCC	6	8	264	0	33	0.01	0.4
AAAGGG	6	8	252	0	31.5	0.01	0.39
AAATAT	6	8	282	0	35.25	0.01	0.43
AACATC	6	8	276	0	34.5	0.01	0.42
AGGGGG	6	8	258	0	32.25	0.01	0.39
AACCTC	6	7	222	0	31.71	0.01	0.34
AAGCAC	6	7	240	0	34.29	0.01	0.37
ACTGCC	6	7	354	0	50.57	0.01	0.54
AGAGGG	6	7	240	0	34.29	0.01	0.37
ATAGAG	6	7	228	0	32.57	0.01	0.35
ATAGTC	6	7	222	0	31.71	0.01	0.34
AAAATT	6	6	222	0	37	0.01	0.34
AATCGT	6	6	204	0	34	0.01	0.31
ACCTCC	6	6	180	0	30	0.01	0.28
ACTCCC	6	6	198	0	33	0.01	0.3
AAGTCC	6	5	150	0	30	0.01	0.23
AATACC	6	5	174	0	34.8	0.01	0.27
AATGGT	6	5	204	0	40.8	0.01	0.31
ACCCCC	6	5	162	0	32.4	0.01	0.25
ACGAGG	6	5	240	0	48	0.01	0.37
ATACAC	6	5	204	0	40.8	0.01	0.31
ATCCTC	6	5	180	0	36	0.01	0.28
ATCTCC	6	5	174	0	34.8	0.01	0.27
ATGACC	6	5	168	0	33.6	0.01	0.26
AAAATG	6	4	126	0	31.5	0.01	0.19
AAATTG	6	4	144	0	36	0.01	0.22
AACAGT	6	4	282	0	70.5	0.01	0.43
AACCCC	6	4	126	0	31.5	0.01	0.19
AACCGG	6	4	126	0	31.5	0.01	0.19
AATCTC	6	4	120	0	30	0.01	0.18
AATTAC	6	4	132	0	33	0.01	0.2
AATTAG	6	4	120	0	30	0.01	0.18
AAAACC	6	3	96	0	32	0	0.15
AAATCC	6	3	96	0	32	0	0.15
AACGGG	6	3	96	0	32	0	0.15
AAGAGG	6	3	96	0	32	0	0.15
AATAGC	6	3	120	0	40	0	0.18
AATCAG	6	3	102	0	34	0	0.16
AATGCC	6	3	138	0	46	0	0.21
ACACCC	6	3	102	0	34	0	0.16
ACACGC	6	3	132	0	44	0	0.2
ACAGGG	6	3	90	0	30	0	0.14
ACGGGG	6	3	114	0	38	0	0.17
ACTCCG	6	3	90	0	30	0	0.14
AGGCCC	6	3	96	0	32	0	0.15
ATAGCC	6	3	126	0	42	0	0.19
ATAGGG	6	3	96	0	32	0	0.15
ATCAGC	6	3	96	0	32	0	0.15
ATCATG	6	3	90	0	30	0	0.14
AAAAAC	6	2	60	0	30	0	0.09
AAAAGG	6	2	66	0	33	0	0.1
AAACTC	6	2	72	0	36	0	0.11
AAAGAT	6	2	72	0	36	0	0.11
AAATAC	6	2	66	0	33	0	0.1
AACCAT	6	2	60	0	30	0	0.09
AAGACG	6	2	60	0	30	0	0.09
AATCCG	6	2	60	0	30	0	0.09
AATCCT	6	2	60	0	30	0	0.09
AATGGC	6	2	60	0	30	0	0.09
ACCCCG	6	2	96	0	48	0	0.15
ACCCGC	6	2	72	0	36	0	0.11
ACCCGG	6	2	60	0	30	0	0.09
ACCCTG	6	2	60	0	30	0	0.09
ACCTCG	6	2	66	0	33	0	0.1
ACTCTC	6	2	60	0	30	0	0.09
ACTCTG	6	2	72	0	36	0	0.11
ACTGCG	6	2	60	0	30	0	0.09
AGCCCG	6	2	66	0	33	0	0.1
ATACCC	6	2	66	0	33	0	0.1
ATAGAC	6	2	60	0	30	0	0.09
ATAGTG	6	2	78	0	39	0	0.12
ATATCC	6	2	60	0	30	0	0.09
ATATGC	6	2	78	0	39	0	0.12
ATCCCC	6	2	60	0	30	0	0.09
ATCTAC	6	2	66	0	33	0	0.1
ATGGGC	6	2	60	0	30	0	0.09
AAAACG	6	1	36	0	36	0	0.06
AAAGCC	6	1	36	0	36	0	0.06
AAATGC	6	1	30	0	30	0	0.05
AAATTC	6	1	30	0	30	0	0.05
AACAGC	6	1	156	0	156	0	0.24
AACATG	6	1	30	0	30	0	0.05
AACCGC	6	1	30	0	30	0	0.05
AACTCG	6	1	30	0	30	0	0.05
AAGAGC	6	1	30	0	30	0	0.05
AAGCTC	6	1	30	0	30	0	0.05
AAGTGG	6	1	42	0	42	0	0.06
AATACG	6	1	36	0	36	0	0.06
AATATC	6	1	54	0	54	0	0.08
AATCCC	6	1	42	0	42	0	0.06
AATCGG	6	1	30	0	30	0	0.05
AATGAC	6	1	30	0	30	0	0.05
AATGAG	6	1	30	0	30	0	0.05
ACACCG	6	1	42	0	42	0	0.06
ACACTC	6	1	36	0	36	0	0.06
ACAGTG	6	1	30	0	30	0	0.05
ACCGCC	6	1	30	0	30	0	0.05
ACCGGC	6	1	36	0	36	0	0.06
ACCGGG	6	1	30	0	30	0	0.05
ACCTGC	6	1	30	0	30	0	0.05
ACGCGC	6	1	30	0	30	0	0.05
ACGGCG	6	1	36	0	36	0	0.06
ACTCAG	6	1	30	0	30	0	0.05
AGCCGG	6	1	30	0	30	0	0.05
AGGCGG	6	1	36	0	36	0	0.06
ATCCAC	6	1	30	0	30	0	0.05
ATCCGG	6	1	36	0	36	0	0.06
ATCGCC	6	1	30	0	30	0	0.05
ATCGTC	6	1	30	0	30	0	0.05
ATCTCG	6	1	36	0	36	0	0.06
ATCTGC	6	1	30	0	30	0	0.05
ATCTGG	6	1	30	0	30	0	0.05
ATGCCC	6	1	36	0	36	0	0.06
ATGTAC	6	1	36	0	36	0	0.06
ATGTCC	6	1	36	0	36	0	0.06
CCCCCG	6	1	36	0	36	0	0.06

## Sheet: A. hybridus
Supplementary Table 5. The abundance of each standard SSR motif category in A. hybridusgenome.
Motif	Type	Counts	Length (bp)	Percent (%)	Average length (bp)	Relative abundance (loci/Mb)	Relative density (bp/Mb)
A	1	27950	964350	21.06	34.5	69.36	2393.11
C	1	2171	45916	1.64	21.15	5.39	113.94
AT	2	61362	2859842	46.27	46.61	152.27	7096.93
AC	2	3626	85268	2.73	23.52	9	211.6
AG	2	2059	35994	1.55	17.48	5.11	89.32
CG	2	80	1150	0.06	14.38	0.2	2.85
AAT	3	20790	860340	15.68	41.38	51.59	2135
ATG	3	3266	63552	2.46	19.46	8.1	157.71
ATC	3	2973	58140	2.24	19.56	7.38	144.28
AAG	3	1768	35721	1.33	20.2	4.39	88.64
AAC	3	1111	23382	0.84	21.05	2.76	58.02
ACC	3	739	13506	0.56	18.28	1.83	33.52
AGG	3	302	5679	0.23	18.8	0.75	14.09
ACG	3	184	3102	0.14	16.86	0.46	7.7
CCG	3	19	315	0.01	16.58	0.05	0.78
AAAT	4	1353	32236	1.02	23.83	3.36	80
ATAC	4	635	23476	0.48	36.97	1.58	58.26
AATT	4	204	4660	0.15	22.84	0.51	11.56
ATAG	4	113	3072	0.09	27.19	0.28	7.62
AAAG	4	80	1816	0.06	22.7	0.2	4.51
AAAC	4	40	884	0.03	22.1	0.1	2.19
AATC	4	28	580	0.02	20.71	0.07	1.44
AATG	4	23	496	0.02	21.57	0.06	1.23
ACCC	4	18	388	0.01	21.56	0.04	0.96
ATGC	4	14	344	0.01	24.57	0.03	0.85
ACTC	4	11	244	0.01	22.18	0.03	0.61
ACGC	4	9	232	0.01	25.78	0.02	0.58
AGGG	4	9	188	0.01	20.89	0.02	0.47
ATGG	4	8	168	0.01	21	0.02	0.42
AAGG	4	7	144	0.01	20.57	0.02	0.36
ATCG	4	7	140	0.01	20	0.02	0.35
ATCC	4	5	112	0	22.4	0.01	0.28
AGGC	4	3	68	0	22.67	0.01	0.17
AACG	4	2	48	0	24	0	0.12
AACC	4	1	24	0	24	0	0.06
ACAG	4	1	20	0	20	0	0.05
ACCG	4	1	24	0	24	0	0.06
ATCAG	5	151	4125	0.11	27.32	0.37	10.24
AAAAT	5	138	3645	0.1	26.41	0.34	9.05
ATATC	5	84	2400	0.06	28.57	0.21	5.96
AATAT	5	41	1145	0.03	27.93	0.1	2.84
AAATT	5	28	740	0.02	26.43	0.07	1.84
AAAAC	5	20	540	0.02	27	0.05	1.34
AAGGG	5	19	530	0.01	27.89	0.05	1.32
ACCAG	5	16	465	0.01	29.06	0.04	1.15
AAAAG	5	13	350	0.01	26.92	0.03	0.87
AACAC	5	10	255	0.01	25.5	0.02	0.63
AAAGG	5	9	240	0.01	26.67	0.02	0.6
AAATC	5	7	175	0.01	25	0.02	0.43
AGGGG	5	7	180	0.01	25.71	0.02	0.45
ACCCG	5	6	150	0	25	0.01	0.37
AATTC	5	5	130	0	26	0.01	0.32
ACCCC	5	5	125	0	25	0.01	0.31
CCCCG	5	5	125	0	25	0.01	0.31
AAACC	5	4	100	0	25	0.01	0.25
AAGAG	5	3	75	0	25	0.01	0.19
AAGAT	5	3	80	0	26.67	0.01	0.2
AAGTG	5	3	80	0	26.67	0.01	0.2
ATCCC	5	3	75	0	25	0.01	0.19
AACAT	5	2	50	0	25	0	0.12
AACCC	5	2	60	0	30	0	0.15
AACTG	5	2	55	0	27.5	0	0.14
AATCC	5	2	60	0	30	0	0.15
ACTCC	5	2	55	0	27.5	0	0.14
ACTCG	5	2	55	0	27.5	0	0.14
AGAGG	5	2	50	0	25	0	0.12
ATCTC	5	2	50	0	25	0	0.12
AAACG	5	1	25	0	25	0	0.06
AACCG	5	1	35	0	35	0	0.09
AACTC	5	1	25	0	25	0	0.06
AATGC	5	1	25	0	25	0	0.06
AATGG	5	1	25	0	25	0	0.06
ACCGG	5	1	25	0	25	0	0.06
ATCAC	5	1	25	0	25	0	0.06
ATCGC	5	1	25	0	25	0	0.06
ATGCC	5	1	25	0	25	0	0.06
ATATAC	6	221	10206	0.17	46.18	0.55	25.33
AATAAC	6	85	4104	0.06	48.28	0.21	10.18
AATAGT	6	54	2628	0.04	48.67	0.13	6.52
AATGTG	6	49	1866	0.04	38.08	0.12	4.63
AAAAAT	6	48	1482	0.04	30.88	0.12	3.68
AATATG	6	39	1422	0.03	36.46	0.1	3.53
AATATC	6	34	1194	0.03	35.12	0.08	2.96
AAAGAG	6	25	786	0.02	31.44	0.06	1.95
AAGATG	6	25	840	0.02	33.6	0.06	2.08
AAACTG	6	22	672	0.02	30.55	0.05	1.67
AATATT	6	21	690	0.02	32.86	0.05	1.71
AATCAT	6	20	714	0.02	35.7	0.05	1.77
ATACAC	6	20	858	0.02	42.9	0.05	2.13
AATCAC	6	18	594	0.01	33	0.04	1.47
ATCACC	6	15	510	0.01	34	0.04	1.27
ATCCTC	6	12	408	0.01	34	0.03	1.01
AAATAT	6	11	348	0.01	31.64	0.03	0.86
AACCCT	6	11	348	0.01	31.64	0.03	0.86
AAGAGG	6	9	282	0.01	31.33	0.02	0.7
AAAATC	6	8	252	0.01	31.5	0.02	0.63
AAGGGG	6	8	258	0.01	32.25	0.02	0.64
AAAATG	6	7	228	0.01	32.57	0.02	0.57
AAAATT	6	7	228	0.01	32.57	0.02	0.57
AAATAC	6	7	210	0.01	30	0.02	0.52
AACACC	6	7	216	0.01	30.86	0.02	0.54
AAGGGT	6	7	216	0.01	30.86	0.02	0.54
AATAGG	6	7	240	0.01	34.29	0.02	0.6
AATGGG	6	7	222	0.01	31.71	0.02	0.55
AAAGGG	6	6	204	0	34	0.01	0.51
ATACTG	6	6	204	0	34	0.01	0.51
ATGAGG	6	6	216	0	36	0.01	0.54
AAACCC	6	5	162	0	32.4	0.01	0.4
AAAGGT	6	5	168	0	33.6	0.01	0.42
AACAAG	6	5	174	0	34.8	0.01	0.43
AACCGG	6	5	156	0	31.2	0.01	0.39
AACCTC	6	5	162	0	32.4	0.01	0.4
AATTAC	6	5	204	0	40.8	0.01	0.51
AACATC	6	4	126	0	31.5	0.01	0.31
AACCCG	6	4	138	0	34.5	0.01	0.34
AATTAG	6	4	132	0	33	0.01	0.33
ACCCAG	6	4	120	0	30	0.01	0.3
ACTCTC	6	4	126	0	31.5	0.01	0.31
ATATAG	6	4	126	0	31.5	0.01	0.31
AAAAAC	6	3	96	0	32	0.01	0.24
AAAAAG	6	3	96	0	32	0.01	0.24
AAAACC	6	3	90	0	30	0.01	0.22
AAATCC	6	3	90	0	30	0.01	0.22
AACCCC	6	3	90	0	30	0.01	0.22
AACGAT	6	3	114	0	38	0.01	0.28
AAGGAG	6	3	96	0	32	0.01	0.24
AATGGC	6	3	90	0	30	0.01	0.22
ACACCC	6	3	90	0	30	0.01	0.22
ACACGC	6	3	96	0	32	0.01	0.24
ACCACG	6	3	102	0	34	0.01	0.25
ACCTCC	6	3	102	0	34	0.01	0.25
AGAGGG	6	3	102	0	34	0.01	0.25
ATACCC	6	3	90	0	30	0.01	0.22
ATAGCC	6	3	96	0	32	0.01	0.24
ATCCAC	6	3	96	0	32	0.01	0.24
ATCCCC	6	3	102	0	34	0.01	0.25
ATGACC	6	3	90	0	30	0.01	0.22
AAATAG	6	2	60	0	30	0	0.15
AAATGG	6	2	60	0	30	0	0.15
AACCAG	6	2	60	0	30	0	0.15
AACGAC	6	2	66	0	33	0	0.16
AACGGG	6	2	60	0	30	0	0.15
AAGGTC	6	2	60	0	30	0	0.15
AAGTGG	6	2	60	0	30	0	0.15
AATAAG	6	2	84	0	42	0	0.21
AATCCG	6	2	60	0	30	0	0.15
AATCCT	6	2	60	0	30	0	0.15
AATGAC	6	2	84	0	42	0	0.21
AATGAG	6	2	60	0	30	0	0.15
AATGCC	6	2	72	0	36	0	0.18
AATGCT	6	2	66	0	33	0	0.16
ACAGCC	6	2	66	0	33	0	0.16
ACAGGC	6	2	72	0	36	0	0.18
ACAGGG	6	2	72	0	36	0	0.18
ACCCCC	6	2	60	0	30	0	0.15
ACCCGC	6	2	60	0	30	0	0.15
ACGAGG	6	2	72	0	36	0	0.18
ACTCCC	6	2	78	0	39	0	0.19
ACTCCG	6	2	60	0	30	0	0.15
ACTGCC	6	2	60	0	30	0	0.15
ACTGGG	6	2	60	0	30	0	0.15
AGCAGG	6	2	90	0	45	0	0.22
AGTCCG	6	2	60	0	30	0	0.15
ATCAGC	6	2	60	0	30	0	0.15
ATCAGG	6	2	60	0	30	0	0.15
ATCATG	6	2	60	0	30	0	0.15
ATCGTC	6	2	66	0	33	0	0.16
ATCTCC	6	2	72	0	36	0	0.18
AAAAGG	6	1	30	0	30	0	0.07
AAACGG	6	1	30	0	30	0	0.07
AAAGTG	6	1	30	0	30	0	0.07
AAATTG	6	1	30	0	30	0	0.07
AACAGC	6	1	30	0	30	0	0.07
AACAGG	6	1	30	0	30	0	0.07
AACCGC	6	1	30	0	30	0	0.07
AACTAG	6	1	30	0	30	0	0.07
AAGACG	6	1	30	0	30	0	0.07
AAGCTC	6	1	30	0	30	0	0.07
AAGCTG	6	1	30	0	30	0	0.07
AAGTCC	6	1	30	0	30	0	0.07
AATACC	6	1	30	0	30	0	0.07
AATACG	6	1	36	0	36	0	0.09
AATAGC	6	1	48	0	48	0	0.12
AATCGC	6	1	30	0	30	0	0.07
AATTCC	6	1	36	0	36	0	0.09
AATTGG	6	1	30	0	30	0	0.07
ACACGG	6	1	30	0	30	0	0.07
ACACTC	6	1	30	0	30	0	0.07
ACAGAG	6	1	30	0	30	0	0.07
ACAGTG	6	1	30	0	30	0	0.07
ACCCCG	6	1	30	0	30	0	0.07
ACCCGG	6	1	30	0	30	0	0.07
ACCCTC	6	1	30	0	30	0	0.07
ACCGGC	6	1	36	0	36	0	0.09
ACCTGC	6	1	30	0	30	0	0.07
ACGGGG	6	1	30	0	30	0	0.07
ACTCAG	6	1	30	0	30	0	0.07
AGCCCG	6	1	30	0	30	0	0.07
AGCCGG	6	1	30	0	30	0	0.07
AGGCGG	6	1	30	0	30	0	0.07
AGGGCG	6	1	30	0	30	0	0.07
AGGGGC	6	1	30	0	30	0	0.07
ATACAG	6	1	30	0	30	0	0.07
ATAGAG	6	1	30	0	30	0	0.07
ATAGGG	6	1	30	0	30	0	0.07
ATAGTG	6	1	222	0	222	0	0.55
ATATGC	6	1	30	0	30	0	0.07
ATCCCG	6	1	36	0	36	0	0.09
ATCGCC	6	1	30	0	30	0	0.07
ATCTAC	6	1	48	0	48	0	0.12
ATGTCC	6	1	30	0	30	0	0.07
ATGTGC	6	1	60	0	60	0	0.15

## Sheet: A. palmeri
Supplementary Table 5. The abundance of each standard SSR motif category in A. palmeri genome.
Motif	Type	Counts	Length (bp)	Percent (%)	Average length (bp)	Relative abundance (loci/Mb)	Relative density (bp/Mb)
A	1	39216	626979	27.08	15.99	96.2	1538.07
C	1	2074	47891	1.43	23.09	5.09	117.48
AT	2	63777	3998702	43.13	62.7	156.45	9809.4
AC	2	2910	72910	1.97	25.05	7.14	178.86
AG	2	2758	50870	1.87	18.44	6.77	124.79
CG	2	37	528	0.03	14.27	0.09	1.3
AAT	3	19613	837033	13.26	42.68	48.11	2053.36
ATG	3	5388	112770	3.64	20.93	13.22	276.64
ATC	3	4381	89610	2.96	20.45	10.75	219.83
AAG	3	1469	28713	0.99	19.55	3.6	70.44
AAC	3	952	22947	0.64	24.1	2.34	56.29
ACC	3	781	15030	0.53	19.24	1.92	36.87
AGG	3	259	4479	0.18	17.29	0.64	10.99
ACG	3	255	4125	0.17	16.18	0.63	10.12
CCG	3	20	327	0.01	16.35	0.05	0.8
AAAT	4	1093	25832	0.74	23.63	2.68	63.37
ATAC	4	571	30260	0.39	52.99	1.4	74.23
AATT	4	259	5828	0.18	22.5	0.64	14.3
ATAG	4	69	1928	0.05	27.94	0.17	4.73
AAAG	4	52	1172	0.04	22.54	0.13	2.88
AATC	4	39	884	0.03	22.67	0.1	2.17
AAAC	4	31	680	0.02	21.94	0.08	1.67
AATG	4	27	560	0.02	20.74	0.07	1.37
ATGC	4	20	580	0.01	29	0.05	1.42
ACGC	4	19	672	0.01	35.37	0.05	1.65
AGGG	4	13	292	0.01	22.46	0.03	0.72
AAGG	4	12	240	0.01	20	0.03	0.59
AACG	4	7	148	0	21.14	0.02	0.36
ACCC	4	7	148	0	21.14	0.02	0.36
ATCG	4	6	120	0	20	0.01	0.29
ATCC	4	4	92	0	23	0.01	0.23
ATGG	4	4	100	0	25	0.01	0.25
ACTC	4	2	48	0	24	0	0.12
CCCG	4	2	60	0	30	0	0.15
AACC	4	1	20	0	20	0	0.05
ACCG	4	1	20	0	20	0	0.05
ACGG	4	1	20	0	20	0	0.05
ACTG	4	1	20	0	20	0	0.05
ATCAG	5	225	6250	0.15	27.78	0.55	15.33
AAAAT	5	141	3785	0.1	26.84	0.35	9.29
ATATC	5	92	2635	0.06	28.64	0.23	6.46
AATAT	5	57	1770	0.04	31.05	0.14	4.34
AAATT	5	26	750	0.02	28.85	0.06	1.84
ATATG	5	23	655	0.02	28.48	0.06	1.61
AAGGG	5	19	520	0.01	27.37	0.05	1.28
ACCAG	5	19	500	0.01	26.32	0.05	1.23
ATCTG	5	16	450	0.01	28.12	0.04	1.1
AAAAC	5	13	330	0.01	25.38	0.03	0.81
AAAAG	5	12	305	0.01	25.42	0.03	0.75
AGAGG	5	10	265	0.01	26.5	0.02	0.65
AGGGG	5	10	280	0.01	28	0.02	0.69
AAAGG	5	9	240	0.01	26.67	0.02	0.59
AACCC	5	8	210	0.01	26.25	0.02	0.52
AATAG	5	8	210	0.01	26.25	0.02	0.52
ACCCG	5	7	180	0	25.71	0.02	0.44
AAATC	5	6	150	0	25	0.01	0.37
AACAC	5	6	150	0	25	0.01	0.37
CCCGG	5	6	150	0	25	0.01	0.37
AATCC	5	5	145	0	29	0.01	0.36
AACAT	5	4	115	0	28.75	0.01	0.28
ACCGG	5	4	100	0	25	0.01	0.25
AAACT	5	3	80	0	26.67	0.01	0.2
AAGAG	5	3	75	0	25	0.01	0.18
ACCCC	5	3	85	0	28.33	0.01	0.21
ATCCC	5	3	85	0	28.33	0.01	0.21
AAACC	5	2	55	0	27.5	0	0.13
AAATG	5	2	50	0	25	0	0.12
AACAG	5	2	50	0	25	0	0.12
AACTC	5	2	50	0	25	0	0.12
AACTG	5	2	50	0	25	0	0.12
AAGAC	5	2	50	0	25	0	0.12
AAGTG	5	2	50	0	25	0	0.12
AATAC	5	2	50	0	25	0	0.12
ACACG	5	2	55	0	27.5	0	0.13
ACTCC	5	2	55	0	27.5	0	0.13
AGCCC	5	2	55	0	27.5	0	0.13
ATGCC	5	2	50	0	25	0	0.12
CCCCG	5	2	50	0	25	0	0.12
AACCG	5	1	25	0	25	0	0.06
AACGG	5	1	30	0	30	0	0.07
AATCG	5	1	25	0	25	0	0.06
AATCT	5	1	25	0	25	0	0.06
AATGC	5	1	25	0	25	0	0.06
ACGGG	5	1	25	0	25	0	0.06
AGCCG	5	1	25	0	25	0	0.06
ATACG	5	1	25	0	25	0	0.06
ATAGG	5	1	30	0	30	0	0.07
ATCAC	5	1	25	0	25	0	0.06
ATCGC	5	1	25	0	25	0	0.06
AAAAAT	6	125	3876	0.08	31.01	0.31	9.51
ATATAC	6	92	6186	0.06	67.24	0.23	15.18
AATGTG	6	71	2568	0.05	36.17	0.17	6.3
AATATG	6	58	2040	0.04	35.17	0.14	5
AATATC	6	49	1950	0.03	39.8	0.12	4.78
AATACT	6	32	1092	0.02	34.12	0.08	2.68
AATATT	6	30	1002	0.02	33.4	0.07	2.46
AATAAC	6	27	1518	0.02	56.22	0.07	3.72
AAGATG	6	24	768	0.02	32	0.06	1.88
AAGAGG	6	23	744	0.02	32.35	0.06	1.83
AATCCC	6	18	576	0.01	32	0.04	1.41
AAATAT	6	15	474	0.01	31.6	0.04	1.16
AATGAT	6	14	666	0.01	47.57	0.03	1.63
AAGGGG	6	13	444	0.01	34.15	0.03	1.09
AAACCC	6	12	384	0.01	32	0.03	0.94
AACACC	6	12	384	0.01	32	0.03	0.94
AACCCG	6	12	384	0.01	32	0.03	0.94
AAAATC	6	11	342	0.01	31.09	0.03	0.84
AATGGG	6	11	342	0.01	31.09	0.03	0.84
ATACAC	6	11	630	0.01	57.27	0.03	1.55
AACGAC	6	9	432	0.01	48	0.02	1.06
AGAGGG	6	8	288	0.01	36	0.02	0.71
AAAGGT	6	7	222	0	31.71	0.02	0.54
AACAAG	6	7	210	0	30	0.02	0.52
ATACCC	6	7	240	0	34.29	0.02	0.59
ATATAG	6	7	228	0	32.57	0.02	0.56
ATCACC	6	7	210	0	30	0.02	0.52
ATCCTC	6	7	258	0	36.86	0.02	0.63
AAAAAG	6	6	192	0	32	0.01	0.47
AAAATT	6	6	180	0	30	0.01	0.44
AATACC	6	6	192	0	32	0.01	0.47
ACCCAG	6	6	186	0	31	0.01	0.46
ACCCGG	6	6	186	0	31	0.01	0.46
ATCCCC	6	6	198	0	33	0.01	0.49
AATAGT	6	5	216	0	43.2	0.01	0.53
AATGAG	6	5	162	0	32.4	0.01	0.4
AATTAC	6	5	150	0	30	0.01	0.37
AATTAG	6	5	156	0	31.2	0.01	0.38
ACACGC	6	5	234	0	46.8	0.01	0.57
AGGGGG	6	5	162	0	32.4	0.01	0.4
AAAAGG	6	4	120	0	30	0.01	0.29
AAACTG	6	4	120	0	30	0.01	0.29
AAAGGG	6	4	138	0	34.5	0.01	0.34
AAATAC	6	4	126	0	31.5	0.01	0.31
AAATTC	6	4	138	0	34.5	0.01	0.34
AACAGC	6	4	228	0	57	0.01	0.56
AATAGG	6	4	126	0	31.5	0.01	0.31
ACACCC	6	4	174	0	43.5	0.01	0.43
AGCCCG	6	4	138	0	34.5	0.01	0.34
ATACTG	6	4	126	0	31.5	0.01	0.31
ATGACC	6	4	120	0	30	0.01	0.29
AAAATG	6	3	90	0	30	0.01	0.22
AAAGAG	6	3	90	0	30	0.01	0.22
AACGAG	6	3	96	0	32	0.01	0.24
AATAAG	6	3	102	0	34	0.01	0.25
AATCTC	6	3	102	0	34	0.01	0.25
AATTCC	6	3	96	0	32	0.01	0.24
ACCAGC	6	3	96	0	32	0.01	0.24
ACCCCC	6	3	102	0	34	0.01	0.25
ACCTCC	6	3	90	0	30	0.01	0.22
ATCATG	6	3	96	0	32	0.01	0.24
AAAAAC	6	2	84	0	42	0	0.21
AAAGCC	6	2	60	0	30	0	0.15
AACATC	6	2	60	0	30	0	0.15
AACCCC	6	2	66	0	33	0	0.16
AACCGC	6	2	60	0	30	0	0.15
AACCGG	6	2	60	0	30	0	0.15
AACTCC	6	2	66	0	33	0	0.16
AAGCAG	6	2	60	0	30	0	0.15
AATCAG	6	2	60	0	30	0	0.15
AATGCC	6	2	66	0	33	0	0.16
AATGGC	6	2	78	0	39	0	0.19
ACCTGC	6	2	60	0	30	0	0.15
ACTCCC	6	2	96	0	48	0	0.24
ACTCTC	6	2	78	0	39	0	0.19
ACTGGG	6	2	72	0	36	0	0.18
AGTCGG	6	2	60	0	30	0	0.15
ATAGAG	6	2	72	0	36	0	0.18
ATAGCC	6	2	60	0	30	0	0.15
ATAGGC	6	2	72	0	36	0	0.18
ATAGGG	6	2	66	0	33	0	0.16
ATATCC	6	2	60	0	30	0	0.15
ATCCTG	6	2	66	0	33	0	0.16
ATCGTC	6	2	60	0	30	0	0.15
ATCTCC	6	2	60	0	30	0	0.15
ATCTGG	6	2	60	0	30	0	0.15
ATGAGG	6	2	72	0	36	0	0.18
ATGCCC	6	2	60	0	30	0	0.15
AAAACC	6	1	30	0	30	0	0.07
AAAACG	6	1	30	0	30	0	0.07
AAACAC	6	1	30	0	30	0	0.07
AAACGG	6	1	30	0	30	0	0.07
AAACTC	6	1	30	0	30	0	0.07
AAATAG	6	1	30	0	30	0	0.07
AAATCT	6	1	30	0	30	0	0.07
AAATGC	6	1	48	0	48	0	0.12
AAATGT	6	1	30	0	30	0	0.07
AAATTG	6	1	36	0	36	0	0.09
AAATTT	6	1	30	0	30	0	0.07
AACACG	6	1	30	0	30	0	0.07
AACAGG	6	1	30	0	30	0	0.07
AACATG	6	1	30	0	30	0	0.07
AACGGT	6	1	30	0	30	0	0.07
AACTGG	6	1	36	0	36	0	0.09
AACTTC	6	1	30	0	30	0	0.07
AAGACG	6	1	30	0	30	0	0.07
AAGCAT	6	1	42	0	42	0	0.1
AAGCGG	6	1	30	0	30	0	0.07
AAGGGC	6	1	54	0	54	0	0.13
AAGGGT	6	1	30	0	30	0	0.07
AAGTGG	6	1	30	0	30	0	0.07
AATCCG	6	1	42	0	42	0	0.1
AATCCT	6	1	36	0	36	0	0.09
AATCGG	6	1	30	0	30	0	0.07
AATCGT	6	1	42	0	42	0	0.1
AATGCT	6	1	36	0	36	0	0.09
AATGGT	6	1	48	0	48	0	0.12
ACACTC	6	1	36	0	36	0	0.09
ACACTG	6	1	36	0	36	0	0.09
ACAGGG	6	1	30	0	30	0	0.07
ACAGTG	6	1	30	0	30	0	0.07
ACCCCG	6	1	30	0	30	0	0.07
ACCGCC	6	1	30	0	30	0	0.07
ACGCCG	6	1	30	0	30	0	0.07
ACGGCG	6	1	30	0	30	0	0.07
ACGGGG	6	1	36	0	36	0	0.09
ACTCGC	6	1	30	0	30	0	0.07
ACTCGG	6	1	30	0	30	0	0.07
ACTCTG	6	1	30	0	30	0	0.07
ACTGCC	6	1	30	0	30	0	0.07
AGCCCC	6	1	42	0	42	0	0.1
AGCCGC	6	1	30	0	30	0	0.07
AGCGGG	6	1	30	0	30	0	0.07
AGCTCC	6	1	30	0	30	0	0.07
AGGCGG	6	1	30	0	30	0	0.07
ATACGC	6	1	42	0	42	0	0.1
ATAGTG	6	1	30	0	30	0	0.07
ATCCAC	6	1	30	0	30	0	0.07
ATCCCG	6	1	30	0	30	0	0.07
ATCGCC	6	1	42	0	42	0	0.1
ATCTGC	6	1	30	0	30	0	0.07
ATGACG	6	1	42	0	42	0	0.1
ATGGTG	6	1	30	0	30	0	0.07
ATGTAC	6	1	42	0	42	0	0.1
ATGTCC	6	1	30	0	30	0	0.07

## Sheet: A. cruentus
Supplementary Table 5. The abundance of each standard SSR motif category in A. cruentus genome.
Motif	Type	Counts	Length (bp)	Percent (%)	Average length (bp)	Relative abundance (loci/Mb)	Relative density (bp/Mb)
A	1	23395	352961	23.15	15.09	64.08	966.85
C	1	866	17413	0.86	20.11	2.37	47.7
AT	2	46501	1824280	45.27	39.23	127.38	4997.14
AC	2	2192	48672	2.13	22.2	6	133.32
AG	2	1848	30548	1.8	16.53	5.06	83.68
CG	2	14	192	0.01	13.71	0.04	0.53
AAT	3	16101	624930	15.68	38.81	44.1	1711.83
ATC	3	4867	92274	4.74	18.96	13.33	252.76
AAG	3	1649	33342	1.61	20.22	4.52	91.33
AAC	3	931	20028	0.91	21.51	2.55	54.86
ACC	3	706	12912	0.69	18.29	1.93	35.37
AGG	3	251	4695	0.24	18.71	0.69	12.86
ACG	3	231	3951	0.22	17.1	0.63	10.82
CCG	3	56	1071	0.05	19.12	0.15	2.93
AAAT	4	1156	27444	1.13	23.74	3.17	75.18
ATAC	4	335	14264	0.33	42.58	0.92	39.07
AATT	4	172	3892	0.17	22.63	0.47	10.66
ATAG	4	95	2544	0.09	26.78	0.26	6.97
AAAG	4	68	1540	0.07	22.65	0.19	4.22
ATCG	4	40	888	0.04	22.2	0.11	2.43
AATC	4	34	740	0.03	21.76	0.09	2.03
AAAC	4	30	656	0.03	21.87	0.08	1.8
AATG	4	18	392	0.02	21.78	0.05	1.07
ACCC	4	15	320	0.01	21.33	0.04	0.88
AGGG	4	10	316	0.01	31.6	0.03	0.87
ATGC	4	9	184	0.01	20.44	0.02	0.5
AAGG	4	8	172	0.01	21.5	0.02	0.47
ACTC	4	6	136	0.01	22.67	0.02	0.37
AGCC	4	6	124	0.01	20.67	0.02	0.34
ACGG	4	4	80	0	20	0.01	0.22
ATCC	4	4	92	0	23	0.01	0.25
AACC	4	3	68	0	22.67	0.01	0.19
ACGC	4	3	68	0	22.67	0.01	0.19
AACG	4	1	20	0	20	0	0.05
CCCG	4	1	20	0	20	0	0.05
AAAAT	5	136	3675	0.13	27.02	0.37	10.07
ATATC	5	82	2355	0.08	28.72	0.22	6.45
AATAT	5	41	1160	0.04	28.29	0.11	3.18
AAATT	5	22	570	0.02	25.91	0.06	1.56
AAGGG	5	22	650	0.02	29.55	0.06	1.78
ATCAG	5	22	610	0.02	27.73	0.06	1.67
AAAAG	5	15	395	0.01	26.33	0.04	1.08
AAAAC	5	14	405	0.01	28.93	0.04	1.11
ATCTG	5	14	370	0.01	26.43	0.04	1.01
AAAGG	5	10	270	0.01	27	0.03	0.74
AGGGG	5	9	270	0.01	30	0.02	0.74
ATCCG	5	6	165	0.01	27.5	0.02	0.45
AACAC	5	5	125	0	25	0.01	0.34
ACCCC	5	5	135	0	27	0.01	0.37
ACCCG	5	5	125	0	25	0.01	0.34
AAATC	5	4	100	0	25	0.01	0.27
AATTC	5	4	105	0	26.25	0.01	0.29
AAACC	5	3	75	0	25	0.01	0.21
AGAGG	5	3	75	0	25	0.01	0.21
AACCC	5	2	50	0	25	0.01	0.14
AACCG	5	2	60	0	30	0.01	0.16
AAGAG	5	2	50	0	25	0.01	0.14
AAGAT	5	2	60	0	30	0.01	0.16
AATAC	5	2	55	0	27.5	0.01	0.15
AATCC	5	2	55	0	27.5	0.01	0.15
AATCT	5	2	50	0	25	0.01	0.14
ACCAG	5	2	50	0	25	0.01	0.14
ACTCG	5	2	50	0	25	0.01	0.14
ATCCC	5	2	50	0	25	0.01	0.14
CCCCG	5	2	50	0	25	0.01	0.14
AAACG	5	1	25	0	25	0	0.07
AACAT	5	1	25	0	25	0	0.07
AACTC	5	1	30	0	30	0	0.08
AATGG	5	1	30	0	30	0	0.08
AATGT	5	1	25	0	25	0	0.07
ACACC	5	1	25	0	25	0	0.07
ATACC	5	1	25	0	25	0	0.07
ATCAC	5	1	25	0	25	0	0.07
ATCGC	5	1	25	0	25	0	0.07
CCCGG	5	1	25	0	25	0	0.07
ATATAC	6	68	2892	0.07	42.53	0.19	7.92
AATAAC	6	50	2184	0.05	43.68	0.14	5.98
AATAGT	6	38	1530	0.04	40.26	0.1	4.19
AAAAAT	6	31	978	0.03	31.55	0.08	2.68
AATATG	6	18	750	0.02	41.67	0.05	2.05
AAAGAG	6	17	528	0.02	31.06	0.05	1.45
AATCAC	6	17	678	0.02	39.88	0.05	1.86
AACACC	6	14	444	0.01	31.71	0.04	1.22
AAGATG	6	14	444	0.01	31.71	0.04	1.22
AATATT	6	14	456	0.01	32.57	0.04	1.25
AAAGTC	6	13	402	0.01	30.92	0.04	1.1
ATCACC	6	13	684	0.01	52.62	0.04	1.87
AATGTG	6	12	486	0.01	40.5	0.03	1.33
ATCCTC	6	12	408	0.01	34	0.03	1.12
AATACT	6	11	354	0.01	32.18	0.03	0.97
AATATC	6	11	426	0.01	38.73	0.03	1.17
AATCAT	6	11	372	0.01	33.82	0.03	1.02
AAGGGG	6	10	318	0.01	31.8	0.03	0.87
AATAGG	6	9	312	0.01	34.67	0.02	0.85
AATGGG	6	9	300	0.01	33.33	0.02	0.82
AAAATT	6	7	228	0.01	32.57	0.02	0.62
AACAAG	6	7	234	0.01	33.43	0.02	0.64
AACCCT	6	6	186	0.01	31	0.02	0.51
AAGAGG	6	6	210	0.01	35	0.02	0.58
AAGCCC	6	6	210	0.01	35	0.02	0.58
ACCTCC	6	6	192	0.01	32	0.02	0.53
AAAATC	6	5	150	0	30	0.01	0.41
AAAATG	6	5	168	0	33.6	0.01	0.46
AAACAT	6	5	174	0	34.8	0.01	0.48
AAACCC	6	5	162	0	32.4	0.01	0.44
AACAGC	6	5	162	0	32.4	0.01	0.44
AAATAC	6	4	138	0	34.5	0.01	0.38
AAATAT	6	4	126	0	31.5	0.01	0.35
AAGGGT	6	4	138	0	34.5	0.01	0.38
AGAGGG	6	4	138	0	34.5	0.01	0.38
ATACAC	6	4	150	0	37.5	0.01	0.41
ATACCC	6	4	126	0	31.5	0.01	0.35
AAAAAG	6	3	102	0	34	0.01	0.28
AAAAGG	6	3	90	0	30	0.01	0.25
AACATC	6	3	96	0	32	0.01	0.26
AACCCG	6	3	102	0	34	0.01	0.28
AAGTCC	6	3	90	0	30	0.01	0.25
AATAAG	6	3	90	0	30	0.01	0.25
AATACC	6	3	102	0	34	0.01	0.28
AATCCC	6	3	96	0	32	0.01	0.26
AATTAC	6	3	96	0	32	0.01	0.26
ACCCTC	6	3	90	0	30	0.01	0.25
AGGGGG	6	3	96	0	32	0.01	0.26
ATACTG	6	3	90	0	30	0.01	0.25
ATAGTG	6	3	228	0	76	0.01	0.62
ATATGC	6	3	108	0	36	0.01	0.3
ATCCAC	6	3	96	0	32	0.01	0.26
ATCTCC	6	3	108	0	36	0.01	0.3
AAAAAC	6	2	66	0	33	0.01	0.18
AAAACC	6	2	66	0	33	0.01	0.18
AAACAC	6	2	66	0	33	0.01	0.18
AAAGGG	6	2	66	0	33	0.01	0.18
AAAGGT	6	2	60	0	30	0.01	0.16
AACACG	6	2	60	0	30	0.01	0.16
AACCGG	6	2	66	0	33	0.01	0.18
AACCTC	6	2	60	0	30	0.01	0.16
AAGAGC	6	2	66	0	33	0.01	0.18
AAGCAG	6	2	60	0	30	0.01	0.16
AAGGTG	6	2	60	0	30	0.01	0.16
AATAGC	6	2	66	0	33	0.01	0.18
AATTAG	6	2	78	0	39	0.01	0.21
ACACCC	6	2	60	0	30	0.01	0.16
ACAGGC	6	2	60	0	30	0.01	0.16
ACCCCC	6	2	72	0	36	0.01	0.2
ACCCGG	6	2	72	0	36	0.01	0.2
ACCCTG	6	2	66	0	33	0.01	0.18
ACTCCC	6	2	66	0	33	0.01	0.18
AGCTCC	6	2	60	0	30	0.01	0.16
ATAGCC	6	2	72	0	36	0.01	0.2
ATAGGG	6	2	60	0	30	0.01	0.16
ATATAG	6	2	60	0	30	0.01	0.16
ATCGTC	6	2	108	0	54	0.01	0.3
ATCTGG	6	2	60	0	30	0.01	0.16
ATGACC	6	2	66	0	33	0.01	0.18
ATGGGG	6	2	60	0	30	0.01	0.16
AAACCG	6	1	30	0	30	0	0.08
AAATAG	6	1	30	0	30	0	0.08
AAATCC	6	1	30	0	30	0	0.08
AAATGG	6	1	30	0	30	0	0.08
AAATTC	6	1	30	0	30	0	0.08
AACCAG	6	1	36	0	36	0	0.1
AACCGC	6	1	30	0	30	0	0.08
AACGGT	6	1	36	0	36	0	0.1
AACTAG	6	1	36	0	36	0	0.1
AAGACT	6	1	42	0	42	0	0.12
AAGGTC	6	1	30	0	30	0	0.08
AATACG	6	1	30	0	30	0	0.08
AATCGC	6	1	30	0	30	0	0.08
AATCTC	6	1	30	0	30	0	0.08
AATGCC	6	1	30	0	30	0	0.08
AATTCC	6	1	30	0	30	0	0.08
ACACTC	6	1	36	0	36	0	0.1
ACAGCC	6	1	30	0	30	0	0.08
ACAGGG	6	1	30	0	30	0	0.08
ACCACG	6	1	30	0	30	0	0.08
ACCCAG	6	1	30	0	30	0	0.08
ACCGTC	6	1	48	0	48	0	0.13
ACCTGC	6	1	42	0	42	0	0.12
ACGCCG	6	1	30	0	30	0	0.08
ACTCGG	6	1	36	0	36	0	0.1
ACTCTC	6	1	36	0	36	0	0.1
ACTGCC	6	1	30	0	30	0	0.08
AGAGGC	6	1	30	0	30	0	0.08
AGCAGG	6	1	42	0	42	0	0.12
AGCCCC	6	1	30	0	30	0	0.08
AGCCCG	6	1	30	0	30	0	0.08
ATACAG	6	1	36	0	36	0	0.1
ATACGG	6	1	30	0	30	0	0.08
ATACTC	6	1	30	0	30	0	0.08
ATAGAG	6	1	36	0	36	0	0.1
ATATCC	6	1	36	0	36	0	0.1
ATCAGC	6	1	30	0	30	0	0.08
ATCAGG	6	1	30	0	30	0	0.08
ATCGCC	6	1	54	0	54	0	0.15
ATCGGG	6	1	42	0	42	0	0.12
ATCTAC	6	1	30	0	30	0	0.08
ATGACG	6	1	66	0	66	0	0.18
ATGAGC	6	1	48	0	48	0	0.13
ATGCCC	6	1	30	0	30	0	0.08
ATGTCC	6	1	30	0	30	0	0.08
