# Supplementary material for: Genome-Wide Comparative Analysis of Five Amaranthaceae Species Reveals a Large Amount of Repeat Content
Source: Plants (Basel). 2024 Mar 13;13(6):824. doi: 10.3390/plants13060824 (PMC10975975; doi:10.3390/plants13060824)
Supplement: Supplementary file 1 [file plants-13-00824-s001.zip › Table S6.xlsx]

## Sheet: Sheet1
Supplementary Table 6. Distribution of SSR primer pairs (mono to hexa) in genic (exon, intron, 5’UTR, 3’UTR) and intergenic regions of five amaranth species.
Species	Total	Genic SSRs				Intergenic SSRs
		Exon	Intron	5’UTR	3’UTR
A. hypochondriacus	57404	1229	11923	679	417	43156
A. tuberculatus	77814	1279	11269	1146	1222	62898
A. hybridus	50059	1284	8061	269	308	40137
A. palmeri	41930	2767	9577	2843	2788	23955
A. cruentus	36462	2337	3845	1753	1576	26951
Total	263669	8896	44675	6690	6311	197097
