# Supplementary material for: Genome-Wide Comparative Analysis of Five Amaranthaceae Species Reveals a Large Amount of Repeat Content
Source: Plants (Basel). 2024 Mar 13;13(6):824. doi: 10.3390/plants13060824 (PMC10975975; doi:10.3390/plants13060824)
Supplement: Supplementary file 1 [file plants-13-00824-s001.zip › Table S7.xlsx]

## Sheet: Sheet1
Supplementary Table 7. Distribution of 57 TF categories predicted across the genomes of five Amaranth species.
TF_Category	A. hypochondriacus	A. tuberculatus	A. hybridus	A. palmeri	A. cruentus
AP2	31	28	25	34	24
ARF	181	171	157	219	215
ARR-B	45	51	38	50	40
B3	231	257	181	492	449
BBR-BPC	39	44	42	43	40
BES1	62	70	60	69	56
bHLH	755	838	705	1105	1171
bZIP	262	308	257	426	380
C2H2	270	301	243	545	412
C3H	222	287	200	394	404
CAMTA	30	37	27	65	57
CO-like	39	45	51	55	53
CPP	50	57	55	77	66
DBB	56	56	77	58	47
Dof	82	83	78	92	78
E2F-DP	43	121	42	758	362
EIL	6	7	8	5	8
ERF	532	669	477	1907	1543
FAR1	237	330	258	490	749
G2-like	186	245	187	607	508
GATA	93	112	100	127	108
GeBP	50	61	54	68	62
GRAS	224	251	218	370	448
GRF	24	26	23	22	21
HB-other	73	90	69	130	162
HB-PHD	2	4	3	3	3
HD-ZIP	124	157	108	289	318
HRT-like	8	6	6	9	6
HSF	120	131	108	186	160
LBD	138	182	120	2049	1333
LFY	4	4	3	6	5
LSD	9	11	11	13	10
MIKC	78	84	75	89	86
M-type	299	418	275	1742	1923
MYB	270	348	237	861	785
MYB-related	433	536	399	1124	1095
NAC	528	563	528	1234	1015
NF-X1	23	25	23	19	25
NF-YA	41	57	50	118	85
NF-YB	96	98	86	198	175
NF-YC	65	68	58	93	99
Nin-like	55	58	52	78	74
RAV	7	8	4	8	7
S1Fa-like	44	51	47	60	48
SAP	2	4	3	2	3
SBP	61	104	53	162	140
SRS	20	21	10	26	22
STAT	42	35	30	38	32
TALE	45	49	39	52	50
TCP	168	413	126	1469	1381
Trihelix	149	167	134	231	178
VOZ	7	9	5	4	5
Whirly	8	10	6	10	9
WOX	29	28	22	29	32
WRKY	417	442	361	781	793
YABBY	22	23	20	22	17
ZF-HD	26	26	21	268	288
Total	7163	8685	6655	19481	17665
