# Supplementary material for: Genome-Wide Comparative Analysis of Five Amaranthaceae Species Reveals a Large Amount of Repeat Content
Source: Plants (Basel). 2024 Mar 13;13(6):824. doi: 10.3390/plants13060824 (PMC10975975; doi:10.3390/plants13060824)
Supplement: Supplementary file 1 [file plants-13-00824-s001.zip › Table S8.xlsx]

## Sheet: Sheet1
Supplementary Table 8. Distribution of predicted transcription factors (TFs) in scaffolds and chromsomes of five amaranth genomes.
Species	Total TFs	Scfld 1	Scfld 2	Scfld 3	Scfld 4	Scfld 5	Scfld 6	Scfld 7	Scfld 8	Scfld 9	Scfld 10	Scfld 11	Scfld 12	Scfld 13	Scfld 14	Scfld 15	Scfld 16
A. hypochondriacus	7122	723	664	559	564	465	475	371	444	426	397	420	397	366	305	306	240
A. tuberculatus	8685	903	790	671	707	573	546	465	509	568	432	511	488	448	366	385	323
A. hybridus	6634	645	581	522	525	408	460	337	442	365	386	393	364	344	316	302	244
A. palmeri	20183	1665	2564	1415	2069	1500	1224	795	1092	1136	883	1053	1276	1043	864	926	678
A. cruentus	17665	1563	1672	1298	1234	1030	1034	1115	1092	1230	900	1035	987	928	962	816	769
Total	60289	5499	6271	4465	5099	3976	3739	3083	3579	3725	2998	3412	3512	3129	2813	2735	2254
	* Chromosome 2A and 2B of A. cruentus are considered as Scaffold 2
