# Supplementary material for: Genome-Wide Comparative Analysis of Five Amaranthaceae Species Reveals a Large Amount of Repeat Content
Source: Plants (Basel). 2024 Mar 13;13(6):824. doi: 10.3390/plants13060824 (PMC10975975; doi:10.3390/plants13060824)
Supplement: Supplementary file 1 [file plants-13-00824-s001.zip › Table S9.xlsx]

## Sheet: A.hypochondriacus
Supplementary Table 9. Characteristics of pre-miRNAs and mature miRNAs identified in A.hypochondriacusgenome.
Scaffold	miRNA ID	miRNA Sequence	miRNA Length	Conserved miRNA id	Conserved miRNA Sequence	Conserved miRNA Mismatch	Hairpin Location	pre-miRNA length	pre-miRNA MFE	pre-miRNA GC%	pre-miRNA MFEI	pre-miRNA Sequence
Scaffold_10	miR156b-5p	UGACAGAAGAGAGUGAGCAC	20	osa-miR156b-5p_MIMAT0000619	UGACAGAAGAGAGUGAGCAC	0	5'	126	-60.2	42.8571	1.11481	AAUGAAUGGUAAUAGGGAGGUGACAGAAGAGAGUGAGCACACAUGGUGUUUUCUUGCAUGAUGGUUUAUGCUUGAAGCUAUAUGUGCUCACUCUCUACCUGUCACCCCCACUUUCUUCUCUUUACU
Scaffold_9	miR160a-5p	UGCCUGGCUCCCUGUAUGCCA	21	osa-miR160a-5p_MIMAT0000628	UGCCUGGCUCCCUGUAUGCCA	0	5'	123	-54.5	43.9024	1.00926	AAUUAUAAUUAUUAUGAGUAUGCCUGGCUCCCUGUAUGCCAUUCGCAGAGCCCCAUCGAAUUAUCGAUGGCCUCCAUGGAUGGCGUAUGAGGAGCCAAGCAUACCCUUUUAUUUAACCUUGUU
Scaffold_15	miR160a-5p	UGCCUGGCUCCCUGUAUGCCA	21	osa-miR160a-5p_MIMAT0000628	UGCCUGGCUCCCUGUAUGCCA	0	5'	123	-49.6	45.5285	0.885714	CAGGUAAAAAAUAAACAAUAUGCCUGGCUCCCUGUAUGCCAUUUGCAAGUUCCACCCUGUUAUUGGGCGGCCUCGGCUUAUGGCGUGCAGAGAGCCAAGCAUGUCUAUACUCUUCUAUAUUUA
Scaffold_14	miR160a-5p	UGCCUGGCUCCCUGUAUGCCA	21	osa-miR160a-5p_MIMAT0000628	UGCCUGGCUCCCUGUAUGCCA	0	5'	122	-55.7	48.3607	0.944068	UUUAAUAUAUUUAAUGCGUAUGCCUGGCUCCCUGUAUGCCAUACACAGAGCCCAUCGGACCAUCGAUGGCCUCCGUGGAUGGCGUAUGAGGAGCCAAGCAUGCCUCUUCUAAUUUCUUUCCA
Scaffold_15	miR160a-3p	GCGUGCAGAGAGCCAAGCAUG	21	osa-miR160a-3p_MIMAT0022851	GCGUGCAAGGAGCCAAGCAUG	2	3'	123	-49.6	45.5285	0.885714	CAGGUAAAAAAUAAACAAUAUGCCUGGCUCCCUGUAUGCCAUUUGCAAGUUCCACCCUGUUAUUGGGCGGCCUCGGCUUAUGGCGUGCAGAGAGCCAAGCAUGUCUAUACUCUUCUAUAUUUA
Scaffold_2	miR166a-3p	UCGGACCAGGCUUCAUUCCCC	21	osa-miR166a-3p_MIMAT0000635	UCGGACCAGGCUUCAUUCCCC	0	3'	115	-65.8	39.1304	1.46222	AUUCAUAAGCAUGGUUGAGGGGAAUGUUGUCUGGUGCGAAAUCAUUCAUAUAUCAUGUUUUUAUAUGAAUGAUUUCGGACCAGGCUUCAUUCCCCUCAACAUACACAUGCUGAAG
Scaffold_13	miR166a-3p	UCGGACCAGGCUUCAUUCCCC	21	osa-miR166a-3p_MIMAT0000635	UCGGACCAGGCUUCAUUCCCC	0	3'	121	-47.4	43.8017	0.89434	AGGAAGCUUGAUUUUUGAGGGGAAUGUUGUCUGGCUCGAAGACUACUAAUUUUCAUUCUAAUUCAUCAUCGAAAUUGCCUUCGGACCAGGCUUCAUUCCCCUCAAUCUCACCUUCCAGCUC
Scaffold_2	miR166c-5p	GGAAUGUUGUCUGGUGCGAA	20	osa-miR166c-5p_MIMAT0022857	GGAAUGUUGUCUGGUCCGAG	2	5'	115	-65.8	39.1304	1.46222	AUUCAUAAGCAUGGUUGAGGGGAAUGUUGUCUGGUGCGAAAUCAUUCAUAUAUCAUGUUUUUAUAUGAAUGAUUUCGGACCAGGCUUCAUUCCCCUCAACAUACACAUGCUGAAG
Scaffold_13	miR166d-5p	GGAAUGUUGUCUGGCUCGAAG	21	osa-miR166d-5p_MIMAT0022858	GGAAUGUUGUCUGGCUCGAGG	1	5'	121	-47.4	43.8017	0.89434	AGGAAGCUUGAUUUUUGAGGGGAAUGUUGUCUGGCUCGAAGACUACUAAUUUUCAUUCUAAUUCAUCAUCGAAAUUGCCUUCGGACCAGGCUUCAUUCCCCUCAAUCUCACCUUCCAGCUC
Scaffold_2	miR167a-5p	UGAAGCUGCCAGCAUGAUCUC	21	osa-miR167a-5p_MIMAT0000641	UGAAGCUGCCAGCAUGAUCUA	1	5'	140	-49.6	40	0.885714	UGACGUGCACCACUAGCUGAUGAAGCUGCCAGCAUGAUCUCAACUUGCCUUAUGAUCAAUCAUUAAUCAUGAUCAUCAACUAUCUUUAAGGAAAGAUCAGAUCAUGUUGCUAGUUUCAUCCGUUGAUGGGAUCACGAUAU
Scaffold_9	miR396a-5p	UUCCACAGCUUUCUUGAACUG	21	osa-miR396a-5p_MIMAT0000977	UUCCACAGCUUUCUUGAACUG	0	5'	141	-56.4	29.7872	1.34286	AUAUGAUUCUAUUUUUAUUUUUCCACAGCUUUCUUGAACUGCAUCUAUAUUUUUUCAUUCCUUAAUUUAUACAUAAAAAAGGAGAAAAUUCUGGGUUGCGGUUCAAUAAAGCUGUGGGAAGAUACAAUUAGGAUCAACAAC
Scaffold_9	miR396a-3p	GUUCAAUAAAGCUGUGGGAA	20	osa-miR396a-3p_MIMAT0022863	GUUCAAUAAAGCUGUGGGAA	0	3'	139	-56.4	29.4964	1.37561	UAUGAUUCUAUUUUUAUUUUUCCACAGCUUUCUUGAACUGCAUCUAUAUUUUUUCAUUCCUUAAUUUAUACAUAAAAAAGGAGAAAAUUCUGGGUUGCGGUUCAAUAAAGCUGUGGGAAGAUACAAUUAGGAUCAACAA
Scaffold_6	miR167d-5p	UGAAGCUGCCAGCAUGAUCUG	21	osa-miR167d-5p_MIMAT0001039	UGAAGCUGCCAGCAUGAUCUG	0	5'	118	-53.2	44.0678	1.02308	UUUCGUGCCUUAGUAGCAGUUGAAGCUGCCAGCAUGAUCUGAGCUUUCUCUUCUUUUAUUUCGCCUCGAGAAAGAUUAGAUCAUGUGGUAGCUUCACCUGUUCAUAAGACCACGCCAU
Scaffold_12	miR168a-3p	GAUCCCGCCUUGCAUCAAUUGAAU	24	osa-miR168a-3p_MIMAT0015122	GAUCCCGCCUUGCACCAAGUGAAU	2	3'	176	-66.5	47.7273	0.791667	UUGUUACGCUAGUCUCUGAUUCGCUUGGUGCAGGUCGGGAACUGGUAAUCGUUAUGUAUUCCGCCGCCAUGGCAGAUAUUUUUGACGGUUUUUUGAGAUUUCUAUCUCUUCUGCUCAGCCGGUGGAUUUCCAGAUCCCGCCUUGCAUCAAUUGAAUCCGAGCCUGCCGUGAAAGUA
Scaffold_7	miR169i-5p.1	UAGCCAAGGAUGACUUGCCUG	21	osa-miR169i-5p.1_MIMAT0001054	UAGCCAAGGAUGACUUGCCUG	0	5'	228	-73.4	29.8246	1.07941	GAAAGAGUAUAAUGGUUUAGUAGCCAAGGAUGACUUGCCUGCGUUUUUUUUCAUUAGUGAAAGUUUUUAUUUCACUUUUUCGCUGAGAAAAUACUAUUUAACUUAAAAAAAUUCACAUAUUUAAGUUAUAUGAUGUUUUCUAAAAAAAAAAACGAAAAACAGAGAGAGUAACUUUCAAUAAAGAAAAUAGUCAGGCAGUCUCCUUGGCUAUCUUGACCUUCUCUUCUC
Scaffold_7	miR169i-5p.1	UAGCCAAGGAUGACUUGCCUG	21	osa-miR169i-5p.1_MIMAT0001054	UAGCCAAGGAUGACUUGCCUG	0	5'	120	-62.5	41.6667	1.25	UUGAGAGUUUCAUUGUUUAGUAGCCAAGGAUGACUUGCCUGAUUUUUUGUCGUAGAGAUCUUACGAUCUCAUGAUUCGAUGUCAGGCAGUCGUCUUUGGCUAUCUUGACAAACUCUCGUC
Scaffold_7	miR169i-5p.1	UAGCCAAGGAUGACUUGCCUG	21	osa-miR169i-5p.1_MIMAT0001054	UAGCCAAGGAUGACUUGCCUG	0	5'	147	-58.5	33.3333	1.19388	UGGAGAGUCUUAUUGUUUGGUAGCCAAGGAUGACUUGCCUGCUUAAUUAUCUUUUGAUUAAGAUUUAAGAGUCUUAAUCAAACUCUUAAUUAAAAUAGGUUAAUAGUAGGCAGUCUCCUAGGCUAUCUUGACAAACUCUCUUAUUUC
Scaffold_7	miR169i-5p.1	UAGCCAAGGAUGACUUGCCUA	21	osa-miR169i-5p.1_MIMAT0001054	UAGCCAAGGAUGACUUGCCUG	1	5'	123	-51.9	39.8374	1.05918	UUGAGAGUCUUAUUGUUUAGUAGCCAAGGAUGACUUGCCUAAUCUUUUAUUCUUGGGAUCGUAAUACCAUCCCAUGAUUCAAUGUCAGGCAGUCGUCUUUGGCUAUCUUGACAAACUCUCUUC
Scaffold_13	miR169i-5p.1	UAGCCAAGGAUGACUUGCCUG	21	osa-miR169i-5p.1_MIMAT0001054	UAGCCAAGGAUGACUUGCCUG	0	5'	151	-49.565	31.7881	1.0326	AGGUUAGAGUUAUGGUUUAGUAGCCAAGGAUGACUUGCCUGCUUACUUUCUCAUUUUUGAAGUUUUUUUUAUUUUAUUUUUAUUUUAUUUUUUUAUUUCAUAAGAGAUUAUAGUCAGGCAGUCUCCUUGGCUAUCUUGACACACUCUUCCC
Scaffold_12	miR169i-5p.1	UAGCCAAGGAUGACUUGCCGU	21	osa-miR169i-5p.1_MIMAT0001054	UAGCCAAGGAUGACUUGCCUG	2	5'	135	-48.8	48.1481	0.750769	GGGAAUGAGGUCACGUAGUGUAGCCAAGGAUGACUUGCCGUUAUUUGUCGACCUAGCCGUAGCCGGGUUUUAUGAAUGGUUAGUCAUCAAACUAGAACGGCAAGACGUUCGAGGUUACGUUACUCCCUCCUUAUC
Scaffold_9	miR171c-5p	GGAUAUUGGUGCGGUUCAAUC	21	osa-miR171c-5p_MIMAT0022877	GGAUAUUGGUGCGGUUCAAUC	0	5'	123	-68.9	38.2114	1.46596	UUGAUUAUUAAAUGUGCAUGGGAUAUUGGUGCGGUUCAAUCAGAAAACCGAGAUCACAUUCUAGAGAUCUCGGUUUAUUUGAUUGAGCCGUGCCAAUAUCCCGUGCUAGAUUUGUUGUUUUUU
Scaffold_9	miR171c-3p	UGAUUGAGCCGUGCCAAUAUC	21	osa-miR171c-3p_MIMAT0001064	UGAUUGAGCCGUGCCAAUAUC	0	3'	117	-68.8	39.3162	1.49565	AUUAUUAAAUGUGCAUGGGAUAUUGGUGCGGUUCAAUCAGAAAACCGAGAUCACAUUCUAGAGAUCUCGGUUUAUUUGAUUGAGCCGUGCCAAUAUCCCGUGCUAGAUUUGUUGUUU
Scaffold_2	miR171c-3p	UGAUUGAGCCGUGCCAAUAUC	21	osa-miR171c-3p_MIMAT0001064	UGAUUGAGCCGUGCCAAUAUC	0	3'	122	-53.3	38.5246	1.13404	ACGAAGAUUAGGGUUGAAGAUGUUGGAAUGGCUCAAUCAAGUUAAAGUUCAUCCAAUGUGAGAAAGUGGGUGAUUUUAGUUUGAUUGAGCCGUGCCAAUAUCAACUCAUCUUCACUUUGCUA
Scaffold_16	miR393b-5p	UCCAAAGGGAUCGCAUUGAUCC	22	osa-miR393b-5p_MIMAT0001078	UCCAAAGGGAUCGCAUUGAUCU	1	5'	99	-46.7	41.4141	1.13902	CGCAGCAGCUGGAAGAGGAAUCCAAAGGGAUCGCAUUGAUCCUUACUUAUUUGUUUGGAUCAUGCAAUCCCUUUGGAUUUAUCCUUCACUUGCUUAAUU
Scaffold_10	miR393b-5p	UCCAAAGGGAUCGCAUUGAUCC	22	osa-miR393b-5p_MIMAT0001078	UCCAAAGGGAUCGCAUUGAUCU	1	5'	123	-49.7	39.0244	1.03542	GGCAGCAGCUGGAGGAGGAAUCCAAAGGGAUCGCAUUGAUCCUAACUCAUCAUCAUUCAUCAUUUACUCUAUUUUUGUUUGGAUCAUGCAUUCCCUUUGGAUUUAUCCUUCAUUUGCUUUUUU
Scaffold_16	miR172d-5p	GCAGCAUCAUCAAGAUUCAC	20	osa-miR172d-5p_MIMAT0022885	GCAGCACCAUCAAGAUUCAC	1	5'	199	-77.3	32.1608	1.20781	AUCAGUCGUUGUUUGCAGAUGCAGCAUCAUCAAGAUUCACAUGCCUAAUUUCCUUCAUUUUCAACUUUUUUUUCCUUUUUUUUUUGGGUUUUUAAUUAUAUUAAGGAUUAAACCUAAAAAAGGUAGAAAAAAUGGAGGUUGUAAAAAGAUUGGAAGGAUAUGAGAAUCUUGAUGAUGCUGCAGCGGCAAUAAAUGGCUU
Scaffold_2	miR166h-3p	UCGGACCAGGCUUCAUUCCC	20	zma-miR166h-3p_MIMAT0001377	UCGGACCAGGCUUCAUUCCC	0	3'	113	-65.8	38.9381	1.49545	UUCAUAAGCAUGGUUGAGGGGAAUGUUGUCUGGUGCGAAAUCAUUCAUAUAUCAUGUUUUUAUAUGAAUGAUUUCGGACCAGGCUUCAUUCCCCUCAACAUACACAUGCUGAA
Scaffold_13	miR166h-3p	UCGGACCAGGCUUCAUUCCC	20	zma-miR166h-3p_MIMAT0001377	UCGGACCAGGCUUCAUUCCC	0	3'	119	-47.4	43.6975	0.911538	GGAAGCUUGAUUUUUGAGGGGAAUGUUGUCUGGCUCGAAGACUACUAAUUUUCAUUCUAAUUCAUCAUCGAAAUUGCCUUCGGACCAGGCUUCAUUCCCCUCAAUCUCACCUUCCAGCU
Scaffold_8	miR390-5p	AAGCUCAGGAGGGAUAGCGCC	21	osa-miR390-5p_MIMAT0001588	AAGCUCAGGAGGGAUAGCGCC	0	5'	184	-64.9	27.1739	1.298	UAAGUAUAGAUGAAUCUGUAAAGCUCAGGAGGGAUAGCGCCAUUAAUUUUUUUGUGCUAAUAUAAAAUAAAUUAAAUUAAUUAGAAAAAUAAUAACUUGAUUAUGAAAGAAAUUUAUCAAAUAUUAAUCAUAGAAAUUAGUGGCGCUAUCUAUCCUGAGUUUCAUGGGUUCUUCUUACUCACAG
Scaffold_9	miR396b-3p	GUUCAAGAAAGCUGUGGAAAA	21	zma-miR396b-3p_MIMAT0015167	GUUCAAUAAAGCUGUGGGAAA	2	3'	141	-38.4	29.078	0.936585	UGUUGAUCCUAAUUGUAUCUUCCCACAGCUUUAUUGAACCGCAACCCAGAAUUUUCUCCUUUUUUAUGUAUAAAUUAAGGAAUGAAAAAAUAUAGAUGCAGUUCAAGAAAGCUGUGGAAAAAUAAAAAUAGAAUCAUAUUA
Scaffold_9	miR399a-3p	UGCCAAAGGAGACUUGCCCUG	21	zma-miR399a-3p_MIMAT0001704	UGCCAAAGGAGAAUUGCCCUG	1	3'	113	-51.2	43.3628	1.0449	UGUGGGUUUGGUGAAUUUCAGAGCAAUUCUCCAUUGGCAUGCGAAAAUGCGUAUAUAUGCAUAAUAGCGUCAUGCCAAAGGAGACUUGCCCUGCCAUUCACCACAACUAAUUG
Scaffold_9	miR399a-3p	UGCCAAAGGAGAAUUGCACUG	21	zma-miR399a-3p_MIMAT0001704	UGCCAAAGGAGAAUUGCCCUG	1	3'	119	-47.8	47.0588	0.853571	CGUAAUGGUGGCGAAUAACAGGGCAAGUCUCCUUUGGCAUGCAGCAAAUUAUGAAUGUAACUGGGCGCAUUUUGAGCAUGCCAAAGGAGAAUUGCACUGCUAGUCACCGGCCCAUAUUU
Scaffold_9	miR399a-3p	UGCCAAAGGAGACUUGCCCUG	21	zma-miR399a-3p_MIMAT0001704	UGCCAAAGGAGAAUUGCCCUG	1	3'	119	-52.3	47.8992	0.917544	AUAUGGGCCGGUGACUAGCAGUGCAAUUCUCCUUUGGCAUGCUCAAAAUGCGCCCAGUUACAUUCAUAAUUUGCUGCAUGCCAAAGGAGACUUGCCCUGUUAUUCGCCACCAUUACGCU
Scaffold_14	miR399a-3p	UGCCAAAGGAGACUUGCCCUG	21	zma-miR399a-3p_MIMAT0001704	UGCCAAAGGAGAAUUGCCCUG	1	3'	122	-55	46.7213	0.964912	UGUGGGCUAGGUGAAUGGCAGUGUGAUUCUCCUUUGGCAUGCAGAGAUUGCAGAUGCAUCAUGCACGCAUAAUUCGUUCCAUGCCAAAGGAGACUUGCCCUGUUAUUCACCACUACAGUUAA
Scaffold_4	miR399e-3p	UGCCAAAGGAGAGUUGCCCUA	21	zma-miR399e-3p_MIMAT0001708	UGCCAAAGGAGAGUUGCCCUG	1	3'	123	-61.7	39.8374	1.25918	AUACAAGCAGAUUAGUUUUAGGGCAAAUCUCCAUUGGCAUGUGAUGGGUCAUAUGUUGAUGCACAUAUGGUUGCCAUUAACAUGCCAAAGGAGAGUUGCCCUAUGACUACUUUAGCUUGAUAA
Scaffold_2	miR319b-3p	UUGGACUGAAGGGAGCUCCC	20	zma-miR319b-3p_MIMAT0001717	UUGGACUGAAGGGUGCUCCC	1	3'	239	-89.6	47.2803	0.79292	GAGAGAUAGAACUUAGAACGGAGCUCCCUUCACGUCCAAUACUGAGGGCCGAGGAGUGGCAAAGAGCUGCCUUCUCAUGCGUUUUAAGCAAUUUACUUGCAUUUCAUUCGCCAUCACUACACUCGAGUUUGAAAAAUGAAGUAAAAUAGCCAAAAUGCAUGGGUCGGGAGCAACUCCUUCCACCUUCUUCGCCCGCUCAUUGGACUGAAGGGAGCUCCCCAUUCCCUUCCUUUUAAAUC
Scaffold_2	miR535-5p	UGACGAUGAGAGAGAGCACGC	21	osa-miR535-5p_MIMAT0003142	UGACAACGAGAGAGAGCACGC	2	5'	119	-56.2	42.8571	1.10196	AUAUCCAUCCCAAGAUUGUUUGACGAUGAGAGAGAGCACGCUUGUCGACAUACAUCAACUAUGUGACCGAGUACAUGCGUGCUCUCUGUCAUUGUCAUAUAAUCUAAUGAUGGAAGCAC
Scaffold_16	miR-466b-3p	AUACAUACACACACACAUACAU	22	rno-miR-466b-3p_MIMAT0017285	AUACAUACACACACACAUACAC	1	3'	137	-88.3	27.0073	2.38649	AUAUGUGUGUGUGUGUGUGUGUGUGUGUGUGUUGUGUGUGUGUGUGUGUAUAUAUAUAUAUAUAUAUAUAUAUAUAUACAUAUAUACAUACAUACAUACAUACACACACACAUACAUACAUACAUACAUACAUAUAU
Scaffold_16	miR-466b-3p	AUACAUACACACACACAUACUA	22	rno-miR-466b-3p_MIMAT0017285	AUACAUACACACACACAUACAC	2	3'	131	-77.6	27.4809	2.15556	AUAUAUAUAUGUGUGUGUGUGUGUGUGUGUGUGUGUGUGUGUGUGUGUGUAUAUAUAUAUAUAUAUAUAUAUCAUAUAUACAUACAUACAUACAUACACACACACAUACUACAUACAUACAUACAUACAUA
Scaffold_16	miR-466b-3p	AUAUAUACACACACACACACAC	22	rno-miR-466b-3p_MIMAT0017285	AUACAUACACACACACAUACAC	2	3'	115	-54.1	29.5652	1.59118	UGUAUGUAUGUAUGUAUGUAGUAUGUGUGUGUGUAUGUAUGUAUGUAUGUAUAUAUGAUAUAUAUAUAUAUAUAUAUAUACACACACACACACACACACACACACACACACACAC
Scaffold_16	miR-466b-3p	AUACACACACACACACACACAC	22	rno-miR-466b-3p_MIMAT0017285	AUACAUACACACACACAUACAC	2	5'	173	-80.7	29.4798	1.58235	UAUAUAUAACACACACAACCAUACACACACACACACACACACACACCACACACACACACAUAUAUAGUAUACUAUAAUAUAUAUAUAUUAUAUAUAUAUAAAUAUGUAUAUGUGUGUGUGGGUGAUGUGUGUGUGUUGUUUAUGUGUGUGUGGAUGUGUCUAUAUAUAUUAUA
Contig818	miR-466b-3p	AUACACACACACACACACACAC	22	rno-miR-466b-3p_MIMAT0017285	AUACAUACACACACACAUACAC	2	5'	195	-98.7	26.1538	1.93529	CAUACAUAUAUUAUAUCUAUAUACACACACACACACACACACACACACAACACACACACAUAUAAUAUAUAUACAUUAUAUAUAUAUAUAUAUACAUAUAUAUAUAUAUAUAUAUAUAUAUAUAUAAUAUAUAUAGUGUGUGUGUGUUGUGUGGUGUGUGUGUGUUGUUGUGUGUGUCUGUAUGUGUGUGUGUCA
Contig447	miR-466b-3p	AUAUAUACACACACACACACAC	22	rno-miR-466b-3p_MIMAT0017285	AUACAUACACACACACAUACAC	2	3'	116	-51.8	25.8621	1.72667	AUAUAUAUAUAUGUAUGUGUGUGUGCGUGUGUGUAUAUAUGUAUAAUAUAUAUAUAUAUAUUAUAUAUAUAUAUAUAUAUACACACACACACACACACACACACACACACACACAC
Contig447	miR-466b-3p	AUACACACACACACACACACAC	22	rno-miR-466b-3p_MIMAT0017285	AUACAUACACACACACAUACAC	2	3'	124	-51.8	25.8065	1.61875	AUAUAUAUAUAUAUAUGUAUGUGUGUGUGCGUGUGUGUAUAUAUGUAUAAUAUAUAUAUAUAUAUUAUAUAUAUAUAUAUAUAUACACACACACACACACACACACACACACACACACACACAC
Contig447	miR-466b-3p	AUAUAUACACACACACACACAC	22	rno-miR-466b-3p_MIMAT0017285	AUACAUACACACACACAUACAC	2	3'	115	-52.6	26.087	1.75333	AUAUAUAUAUAUGUAUGUGUGUGUGCGUGUGUGUAUAUAUGUAUAUUAUAUAUAUAUAUAUAUAUAUAUAUAUAUAUAUACACACACACACACACACACACACACACACACACAC
Contig447	miR-466b-3p	AUACACACACACACACACACAC	22	rno-miR-466b-3p_MIMAT0017285	AUACAUACACACACACAUACAC	2	3'	123	-52.7	26.8293	1.59697	GUAUAUAUAUAUAUAUGUAUGUGUGUGUGCGUGUGUGUAUAUAUGUAUAUUAUAUAUAUAUAUAUAUAUAUAUAUAUAUAUAUACACACACACACACACACACACACACACACACACACACAC
Contig683	miR-466b-3p	AUACACACACACACACACACAC	22	rno-miR-466b-3p_MIMAT0017285	AUACAUACACACACACAUACAC	2	5'	226	-100.4	27.4336	1.61935	ACACAAACACACACACACACAUACACACACACACACACACACACACACACACACUAUAUUAUAUAUUAUAUAUAUAUAAUAAUAAAUAAUAAUAUAUUAUAUGUAUAUAUUUAUAUAAUAUAAUAUAUGUUACGUGUCUGUUGUGUAUAUAUAUUAUAUAUAUAUAUAUAUGUGCGUGUUGUGUGUGUCUGUGGAAGUGUGUGUGUGUUGUGGUGUGUGUGUGUUG
Contig169	miR-466b-3p	AUACACACACACACACACACAC	22	rno-miR-466b-3p_MIMAT0017285	AUACAUACACACACACAUACAC	2	5'	211	-116.1	29.3839	1.87258	AUAUAUAUACACACACACACAUACACACACACACACACACACACACACACACACACACACACACACACACACACAACACACACACACAUAUAUAUAUAUAUAUAUAUAUAUAUAUAUAUAUAUAUAUAUAUAUAUAUAUAUAUAUAUGUAUAUGUGUGUGUGUGUGUGUGUGUGUGUCUGUGUGUUUAUGUGUGUGUGUGUCUAUAUAUAU
Scaffold_9	miR-466b-3p	AUAUAUACACACACACACACAC	22	rno-miR-466b-3p_MIMAT0017285	AUACAUACACACACACAUACAC	2	3'	127	-90.9	29.1339	2.45676	GUGUGUGUGUGUGUGUGUGUGUGGUGUGUGUGUAUAUAUAUAUGUAUAUAUAUAUAUAUGUAUAUAUAUAUAUAUAUAUAUAUAUAUAUAUACACACACACACACACACACACACACACAGACACAC
Scaffold_9	miR-466b-3p	AUACACACACACACACACACAC	22	rno-miR-466b-3p_MIMAT0017285	AUACAUACACACACACAUACAC	2	3'	143	-104.8	30.7692	2.38182	AUGUGUGUGUGUGUGUGUGUGUGUGUGUGUGUGUGGUGUGUGUGUAUAUAUAUAUGUAUAUAUAUAUAUAUGUAUAUAUAUAUAUAUAUAUAUAUAUAUAUAUACACACACACACACACACACACACACACAGACACACACAC
Scaffold_9	miR-466b-3p	AUACACACACACACACACACAC	22	rno-miR-466b-3p_MIMAT0017285	AUACAUACACACACACAUACAC	2	3'	124	-91.3	32.2581	2.2825	GUGUGUGUGUGUGUGUGUGUGUGUGUGUGUGUGUGUGUCUAUAAAAUAUAUAUAUAUAUAUAUUAUAUAUAUAUAUAUAUUUAUACACACACACACACACACACACACACACACACACACACAC
Scaffold_8	miR-466b-3p	AUAUAUACACACACACACACAC	22	rno-miR-466b-3p_MIMAT0017285	AUACAUACACACACACAUACAC	2	3'	101	-53.8	35.6436	1.49444	GUUGUGUGUGUGUGUGUGGUGUGUGUGUUGUGUUGUGUUUGUGUGUGUUGUCUAUAUAUAUAUAUACACACACACACACACCACACCAUAUAUAUAUAUAU
Scaffold_8	miR-466b-3p	AUACACACACACACACACACAC	22	rno-miR-466b-3p_MIMAT0017285	AUACAUACACACACACAUACAC	2	3'	109	-56.3	27.5229	1.87667	AAGAAUUUAACUAUGUGUGUGUGUGUGUGUGUGUGUCUAUAUAUAUAUAUAUUAUAUAUAUAUAUAUAUACACACACACACACACACACACACACACACACAUAUAUAU
Scaffold_8	miR-466b-3p	AUAUAUACACACACACACACAC	22	rno-miR-466b-3p_MIMAT0017285	AUACAUACACACACACAUACAC	2	3'	101	-56.3	28.7129	1.94138	AUUUAACUAUGUGUGUGUGUGUGUGUGUGUGUCUAUAUAUAUAUAUAUUAUAUAUAUAUAUAUAUACACACACACACACACACACACACACACACACAUAU
Scaffold_4	miR-466b-3p	AUACACACACACACACACACAC	22	rno-miR-466b-3p_MIMAT0017285	AUACAUACACACACACAUACAC	2	3'	101	-37.6	27.7228	1.34286	ACAUAUAUAAAUAUAUAUGUGUGUGUGUGUGUGUGUUAUAUAUAUAUAUAUACACAUAUAUACACACACACACACACACACACACACACACACAAUAUAUA
Scaffold_4	miR-466b-3p	AUAUAUACACACACACACACAC	22	rno-miR-466b-3p_MIMAT0017285	AUACAUACACACACACAUACAC	2	3'	97	-52	27.8351	1.92593	AUGUGUGUGUGUGUGUGUGUGUGUGUGUGUGUGUAUAUUUAUAUUGAGGAAAUUUAUAUAUACACACACACACACACAAUAUAUAUAUAUAUAUAUA
Scaffold_14	miR-466b-3p	AUACACACACACACACACACAC	22	rno-miR-466b-3p_MIMAT0017285	AUACAUACACACACACAUACAC	2	3'	131	-98.6	30.5344	2.465	GUGUGUGUGUGUGUGUGUGUGUGUUGUGUGUGUGUGUGUGUAUAUAUAUAUAUAUAUUUAUAUAUAUAUAUAUAUAUAUAUAUAUAUAUAUACACACACACACACACACACACACACACACACACACACAC
Scaffold_13	miR-466b-3p	AUACACACACACACACACACAC	22	rno-miR-466b-3p_MIMAT0017285	AUACAUACACACACACAUACAC	2	5'	231	-98.4	29.0043	1.46866	CACAAACACACACACACACCAUACACACACACACACACACACACACACACACACAAUAUAAUAUAGUAUGAUUAUAUAUAUAUAUAAAUAUAUAUAUAUUAGUAUAUAUAUAUAUGAUAUAUAUAUACUAUAUAUAUAUGUAUAUGUGUUUAAUAUAAUAUAUAUAUUAUAGUAUAUGUGCGGGUGGUGUGGAGUGUGCUGUGUGUGCAGUAUGUUGUGUGUGUGGUGGGG
Scaffold_10	miR-466b-3p	AUACAAACACACACACACACAC	22	rno-miR-466b-3p_MIMAT0017285	AUACAUACACACACACAUACAC	2	3'	117	-51.7	25.641	1.72333	UAAUAUAUAUAUUUGUGUGUGUGUGUGUGUGUGUGUAUUAUAUAUAAUUAUAUGUAUGUAUAUAUUAUAUAUAUAAUACAAACACACACACACACACACACACACACACACACAUAU
Scaffold_10	miR-466b-3p	AUAUAUACACACACACACACAC	22	rno-miR-466b-3p_MIMAT0017285	AUACAUACACACACACAUACAC	2	3'	130	-71.7	29.2308	1.88684	GUGUGUAUAUAUAUAUGUGUGUGUGUGUGUGUGUGAGUGUGUGUAUAUAUAUAGAUAUGUAUAUCUAUAUAUAUCUAUAUAUAUAUAUAUAUAUACACACACACACACACACACACACCACACACACAAA
Contig344	miR-466b-3p	AUAUAUACACACACACACACAC	22	rno-miR-466b-3p_MIMAT0017285	AUACAUACACACACACAUACAC	2	3'	187	-117.3	25.6684	2.44375	AUAUAUAUAUAUGUGUGUGUGUGUGUGUGUGUGUAUAUAUAUAUAUAUGUGUGUGUGUGUGUGUGUGUGUGUAUAUAUAUAUAUAUAUAUAUAUGUAUAUAUAUAUAUAUAUACACACACACACACACAUUAUAUAUAUAUAUACAUAUAUACACACACACACACACACACACACACACACAUAUAU
Contig490	miR-466b-3p	AUACACACACACACACACACAC	22	rno-miR-466b-3p_MIMAT0017285	AUACAUACACACACACAUACAC	2	3'	104	-60.7	35.5769	1.64054	GUGUGUGUGUGUGUGUGUGUGUGUGUGUGUGGUGUGUGUGUGUGUGUGUUCUAUAUAUAUAUAUACACACACACACACACACACAUGAUAUAUAUAUAUAAUUA
Contig490	miR-466b-3p	AUAUAUACACACACACACACAC	22	rno-miR-466b-3p_MIMAT0017285	AUACAUACACACACACAUACAC	2	3'	96	-58.6	36.4583	1.67429	GUGUGUGUGUGUGUGUGUGUGUGUGUGGUGUGUGUGUGUGUGUGUUCUAUAUAUAUAUAUACACACACACACACACACACAUGAUAUAUAUAUAUA
Scaffold_2	miR-466b-2-3p	AUAUACACACACACACACACA	21	rno-miR-466b-2-3p_MIMAT0017286	AUAUACAUACACACAUACACA	2	5'	103	-54.5	26.2136	2.01852	AUAUAUAUAUAUAUAUAUAUAUAUACACACACACACACACACACGUAUAACACACACGUACGUGUGUGUGUGUGUGUAUAUAUAUAUAUAUAUAUACAUAGAU
Scaffold_16	miR-466b-2-3p	AUAUAUAUACACACACACACA	21	rno-miR-466b-2-3p_MIMAT0017286	AUAUACAUACACACAUACACA	2	3'	109	-51.6	28.4404	1.66452	AUGUAUGUAUGUAUGUAGUAUGUGUGUGUGUAUGUAUGUAUGUAUGUAUAUAUGAUAUAUAUAUAUAUAUAUAUAUACACACACACACACACACACACACACACACACA
Scaffold_16	miR-466b-2-3p	AUAUACACACACACACACACA	21	rno-miR-466b-2-3p_MIMAT0017286	AUAUACAUACACACAUACACA	2	3'	118	-54.2	28.8136	1.59412	UAUGUAUGUAUGUAUGUAUGUAGUAUGUGUGUGUGUAUGUAUGUAUGUAUGUAUAUAUGAUAUAUAUAUAUAUAUAUAUAUACACACACACACACACACACACACACACACACACACA
Contig447	miR-466b-2-3p	AUAUAUAUACACACACACACA	21	rno-miR-466b-2-3p_MIMAT0017286	AUAUACAUACACACAUACACA	2	3'	110	-51.8	25.4545	1.85	UAUAUAUAUGUAUGUGUGUGUGCGUGUGUGUAUAUAUGUAUAAUAUAUAUAUAUAUAUUAUAUAUAUAUAUAUAUAUACACACACACACACACACACACACACACACACA
Contig447	miR-466b-2-3p	AUAUACACACACACACACACA	21	rno-miR-466b-2-3p_MIMAT0017286	AUAUACAUACACACAUACACA	2	3'	118	-51.8	25.4237	1.72667	UAUAUAUAUAUAUGUAUGUGUGUGUGCGUGUGUGUAUAUAUGUAUAAUAUAUAUAUAUAUAUUAUAUAUAUAUAUAUAUAUACACACACACACACACACACACACACACACACACACA
Contig447	miR-466b-2-3p	AUAUAUAUACACACACACACA	21	rno-miR-466b-2-3p_MIMAT0017286	AUAUACAUACACACAUACACA	2	3'	109	-52.6	25.6881	1.87857	UAUAUAUAUGUAUGUGUGUGUGCGUGUGUGUAUAUAUGUAUAUUAUAUAUAUAUAUAUAUAUAUAUAUAUAUAUAUACACACACACACACACACACACACACACACACA
Contig447	miR-466b-2-3p	AUAUACACACACACACACACA	21	rno-miR-466b-2-3p_MIMAT0017286	AUAUACAUACACACAUACACA	2	3'	117	-52.6	25.641	1.75333	UAUAUAUAUAUAUGUAUGUGUGUGUGCGUGUGUGUAUAUAUGUAUAUUAUAUAUAUAUAUAUAUAUAUAUAUAUAUAUAUACACACACACACACACACACACACACACACACACACA
Contig447	miR-466b-2-3p	AUAUACACACACACACACACA	21	rno-miR-466b-2-3p_MIMAT0017286	AUAUACAUACACACAUACACA	2	3'	164	-79.4	25	1.93659	UAUAUAUAUAUAUAUGUAUGUGUGUGUGUGUGUGUGUGUGUGUAUAUAUAUAUUAUGUGUGUGCGUGUGUGUAUAUAUGUAUAAUAUAUACAUAUAAUAUAUAUAUAUUAUAUAUAUAUAUAUAUAUACACACACACACACACACAACACACACACACAACACA
Scaffold_9	miR-466b-2-3p	AUAUAUAUACACACACACACA	21	rno-miR-466b-2-3p_MIMAT0017286	AUAUACAUACACACAUACACA	2	3'	125	-87.9	28	2.51143	UGUGUGUGUGUGUGUGUGUGUGUGGUGUGUGUGUAUAUAUAUAUGUAUAUAUAUAUAUAUGUAUAUAUAUAUAUAUAUAUAUAUAUAUAUAUACACACACACACACACACACACACACACAGACA
Scaffold_9	miR-466b-2-3p	AUAUACACACACACACACACA	21	rno-miR-466b-2-3p_MIMAT0017286	AUAUACAUACACACAUACACA	2	3'	129	-91.3	28.6822	2.46757	UGUGUGUGUGUGUGUGUGUGUGUGGUGUGUGUGUAUAUAUAUAUGUAUAUAUAUAUAUAUGUAUAUAUAUAUAUAUAUAUAUAUAUAUAUAUACACACACACACACACACACACACACACAGACACACA
Scaffold_8	miR-466b-2-3p	AUAUACACACACACACACACA	21	rno-miR-466b-2-3p_MIMAT0017286	AUAUACAUACACACAUACACA	2	3'	94	-44.7	24.4681	1.94348	UAUAUAUAUAUAUUUGUGUGUCUGUGUGUGUGUGUAUAUAUAUAUAAAUAUAUAUAUACACACACACACACACACACACACACAUAUAUUAUAU
Scaffold_8	miR-466b-2-3p	AUAUAUAUACACACACACACA	21	rno-miR-466b-2-3p_MIMAT0017286	AUAUACAUACACACAUACACA	2	3'	95	-52.7	36.8421	1.50571	GUGUGUGUGUGUGUGGUGUGUGUGUUGUGUUGUGUUUGUGUGUGUUGUCUAUAUAUAUAUAUACACACACACACACACCACACCAUAUAUAUAUA
Scaffold_8	miR-466b-2-3p	AUAUACACACACACACACACA	21	rno-miR-466b-2-3p_MIMAT0017286	AUAUACAUACACACAUACACA	2	3'	103	-56.3	28.1553	1.94138	AAUUUAACUAUGUGUGUGUGUGUGUGUGUGUGUCUAUAUAUAUAUAUAUUAUAUAUAUAUAUAUAUACACACACACACACACACACACACACACACACAUAUA
Scaffold_8	miR-466b-2-3p	AUAUAUAUACACACACACACA	21	rno-miR-466b-2-3p_MIMAT0017286	AUAUACAUACACACAUACACA	2	3'	95	-56.3	30.5263	1.94138	UAACUAUGUGUGUGUGUGUGUGUGUGUGUCUAUAUAUAUAUAUAUUAUAUAUAUAUAUAUAUACACACACACACACACACACACACACACACACA
Scaffold_4	miR-466b-2-3p	AUAUACACACACACACACACA	21	rno-miR-466b-2-3p_MIMAT0017286	AUAUACAUACACACAUACACA	2	3'	95	-36.7	28.4211	1.35926	UAUAUAAAUAUAUAUGUGUGUGUGUGUGUGUGUUAUAUAUAUAUAUAUACACAUAUAUACACACACACACACACACACACACACACACACAAUAU
Scaffold_1	miR-466b-2-3p	AUAUAUAUACACACACACACA	21	rno-miR-466b-2-3p_MIMAT0017286	AUAUACAUACACACAUACACA	2	5'	118	-65.4	27.9661	1.98182	AUAUAUAUAUAUAUAUAUAUAUAUAUAUACACACACACACACACACACACACAUAUAUAUAUAUAUAUGUGUGUGUGUGUGUGUGUGUGUGUAUAUAUAUACACACACACACACACAC
Scaffold_14	miR-466b-2-3p	AUAUACACACACACACACACA	21	rno-miR-466b-2-3p_MIMAT0017286	AUAUACAUACACACAUACACA	2	3'	122	-87.6	28.6885	2.50286	UGUGUGUGUGUGUGUGUGUGUGUGUGUGUGUGUGUAUAUAUAUAUAUAUAUAUAUAUAUAUAUAUAUAAAUAUAUAUAUAUAUAUACACACACACACACACAACACACACACACACACACAC
Scaffold_10	miR-466b-2-3p	AUAUAAAUACACACACACACA	21	rno-miR-466b-2-3p_MIMAT0017286	AUAUACAUACACACAUACACA	2	5'	108	-34.1	26.8519	1.17586	AAGUCCGCCAAUGCAUAUAUAUAUAAAUACACACACACACAUACACACACACACACACAUAUAUAUGUGUGUGUGUGUGUAUAUAUAUAUAUAAAUAUAUAAAUAUAU
Scaffold_10	miR-466b-2-3p	AUAUAUAUACACACACACACA	21	rno-miR-466b-2-3p_MIMAT0017286	AUAUACAUACACACAUACACA	2	3'	124	-64.7	29.0323	1.79722	UGUAUAUAUAUAUGUGUGUGUGUGUGUGUGUGAGUGUGUGUAUAUAUAUAGAUAUGUAUAUCUAUAUAUAUCUAUAUAUAUAUAUAUAUAUACACACACACACACACACACACACCACACACAC
Scaffold_10	miR-466b-2-3p	AUAUACACACACACACACACA	21	rno-miR-466b-2-3p_MIMAT0017286	AUAUACAUACACACAUACACA	2	3'	132	-72.4	29.5455	1.85641	UGUGUGUAUAUAUAUAUGUGUGUGUGUGUGUGUGUGAGUGUGUGUAUAUAUAUAGAUAUGUAUAUCUAUAUAUAUCUAUAUAUAUAUAUAUAUAUACACACACACACACACACACACACCACACACACAAAC
Contig490	miR-466b-2-3p	AUAUACACACACACACACACA	21	rno-miR-466b-2-3p_MIMAT0017286	AUAUACAUACACACAUACACA	2	3'	98	-59.7	35.7143	1.70571	UGUGUGUGUGUGUGUGUGUGUGUGUGUGGUGUGUGUGUGUGUGUGUUCUAUAUAUAUAUAUACACACACACACACACACACAUGAUAUAUAUAUAUAA
Contig490	miR-466b-2-3p	AUAUAUAUACACACACACACA	21	rno-miR-466b-2-3p_MIMAT0017286	AUAUACAUACACACAUACACA	2	3'	90	-54.7	36.6667	1.65758	UGUGUGUGUGUGUGUGUGUGUGUGGUGUGUGUGUGUGUGUGUUCUAUAUAUAUAUAUACACACACACACACACACACAUGAUAUAUAUAU
Contig169	miR-466b-2-3p	AUAUAUAUACACACACACACA	21	rno-miR-466b-2-3p_MIMAT0017286	AUAUACAUACACACAUACACA	2	5'	251	-140.1	24.7012	2.25968	AUAUAUAUAUAUAUAUAUAUAUAUAUAUACACACACACACAUACACACACACACACACACACACACACACACACACACACACACACACACACACAACACACACACACAUAUAUAUAUAUAUAUAUAUAUAUAUAUAUAUAUAUAUAUAUAUAUAUAUAUAUAUAUAUGUAUAUGUGUGUGUGUGUGUGUGUGUGUGUCUGUGUGUUUAUGUGUGUGUGUGUCUAUAUAUAUAUAUAUAUAUAUAUAUAUAU
Scaffold_15	miR-466c-3p	UACACAUACACACAUACACAC	21	rno-miR-466c-3p_MIMAT0017287	UAUACAUGCACACAUACACAC	2	5'	206	-117.4	29.6117	1.92459	AACCCCUUGAAACGCACCACUACACAUACACACAUACACACACACACACACAUAUAUAUAUAUACACACACACAUAUAUAUAUGUGUGUUUAUAUAUAUAUAUAUAUAUAUAUAUAAACACACAUAUAUAUGUGUGUGUAUAUAUAUAUAUAUAUGUGUGUGUGUGUGUGUGUAUGUGUGUAUGUGUACAUGUACACACACACACA
Scaffold_2	miR319a	AUUGGACUGAAGGGAGCUCC	20	sly-miR319a_MIMAT0009145	CUUGGACUGAAGGGAGCUCC	1	3'	237	-88.9	46.8354	0.800901	AGAGAUAGAACUUAGAACGGAGCUCCCUUCACGUCCAAUACUGAGGGCCGAGGAGUGGCAAAGAGCUGCCUUCUCAUGCGUUUUAAGCAAUUUACUUGCAUUUCAUUCGCCAUCACUACACUCGAGUUUGAAAAAUGAAGUAAAAUAGCCAAAAUGCAUGGGUCGGGAGCAACUCCUUCCACCUUCUUCGCCCGCUCAUUGGACUGAAGGGAGCUCCCCAUUCCCUUCCUUUUAAAU
Scaffold_14	miR397b-5p	UCAUUGAGUGCAGCAUUGAUG	21	zma-miR397b-5p_MIMAT0014019	UCAUUGAGCGCAGCGUUGAUG	2	5'	107	-41	28.972	1.32258	UAACCUGUAUGGUGAAAAUAUCAUUGAGUGCAGCAUUGAUGAAAUUUUCAUCUUGGAUAAAUUUUAUCAAUGAUGCAUUCAAUUAUGUUUUACCCAUAUCUUGGAAU
Scaffold_4	miR408b-3p	AUGCACUGCCUCUUCCCUGGC	21	zma-miR408b-3p_MIMAT0014026	CUGCACUGCCUCUUCCCUGGC	1	3'	125	-57.8	47.2	0.979661	GGAGUGGGGAAAAGAAGAGCUAGGGAAGAGGUUGAGCAUGAGAUGGAUCAAUCAACAAUAUGCGUUGAUGUUGAUGUUCCUCCCAUGCACUGCCUCUUCCCUGGCACUUUUUCAGUCAUUUCCCU
Scaffold_9	miR160a-5p	GCCUGGCUCCCUGUAUGCCAU	21	csi-miR160a-5p_MIMAT0014068	GCCUGGCUCCCUGUAUGCCAU	0	5'	121	-54.5	44.6281	1.00926	AUUAUAAUUAUUAUGAGUAUGCCUGGCUCCCUGUAUGCCAUUCGCAGAGCCCCAUCGAAUUAUCGAUGGCCUCCAUGGAUGGCGUAUGAGGAGCCAAGCAUACCCUUUUAUUUAACCUUGU
Scaffold_15	miR160a-5p	GCCUGGCUCCCUGUAUGCCAU	21	csi-miR160a-5p_MIMAT0014068	GCCUGGCUCCCUGUAUGCCAU	0	5'	121	-49.6	45.4545	0.901818	AGGUAAAAAAUAAACAAUAUGCCUGGCUCCCUGUAUGCCAUUUGCAAGUUCCACCCUGUUAUUGGGCGGCCUCGGCUUAUGGCGUGCAGAGAGCCAAGCAUGUCUAUACUCUUCUAUAUUU
Scaffold_14	miR160a-5p	GCCUGGCUCCCUGUAUGCCAU	21	csi-miR160a-5p_MIMAT0014068	GCCUGGCUCCCUGUAUGCCAU	0	5'	120	-55.7	49.1667	0.944068	UUAAUAUAUUUAAUGCGUAUGCCUGGCUCCCUGUAUGCCAUACACAGAGCCCAUCGGACCAUCGAUGGCCUCCGUGGAUGGCGUAUGAGGAGCCAAGCAUGCCUCUUCUAAUUUCUUUCC
Scaffold_9	miR160a-3p	GCGUAUGAGGAGCCAAGCAUA	21	csi-miR160a-3p_MIMAT0037370	GCGUAUGAGGAGCCAUGCAUA	1	3'	123	-54.5	43.9024	1.00926	AAUUAUAAUUAUUAUGAGUAUGCCUGGCUCCCUGUAUGCCAUUCGCAGAGCCCCAUCGAAUUAUCGAUGGCCUCCAUGGAUGGCGUAUGAGGAGCCAAGCAUACCCUUUUAUUUAACCUUGUU
Scaffold_14	miR160a-3p	GCGUAUGAGGAGCCAAGCAUG	21	csi-miR160a-3p_MIMAT0037370	GCGUAUGAGGAGCCAUGCAUA	2	3'	122	-55.7	48.3607	0.944068	UUUAAUAUAUUUAAUGCGUAUGCCUGGCUCCCUGUAUGCCAUACACAGAGCCCAUCGGACCAUCGAUGGCCUCCGUGGAUGGCGUAUGAGGAGCCAAGCAUGCCUCUUCUAAUUUCUUUCCA
Scaffold_15	miR164a-5p	UGGAGAAGCAGGGCACGUGCA	21	csi-miR164a-5p_MIMAT0014069	UGGAGAAGCAGGGCACGUGCA	0	5'	106	-50.2	49.0566	0.965385	AUGGGUGAGUAGCUCUUUGUUGGAGAAGCAGGGCACGUGCAAAUGUGUACUCUAUCUUUCAAUUGCACGUGCUCCCCUUCUCCACCAAUGGUCUCCUCACCUUCUU
Scaffold_4	miR164a-5p	UGGAGAAACAGGGCACGUGCA	21	csi-miR164a-5p_MIMAT0014069	UGGAGAAGCAGGGCACGUGCA	1	5'	108	-60.7	48.1481	1.16731	CAUGAGUGAGUGGCUCGUGUUGGAGAAACAGGGCACGUGCAAGAUUAUGUUCUUUCAUAACCAUUUGCACGUGCUCCCUUUCUCCACCAUGAGUUCCUCGCUCUUCUU
Scaffold_8	miR390a-3p	CGCUAUCUAUCCUGAGUUUCA	21	csi-miR390a-3p_MIMAT0037374	CGCUAUCCAUCCUGAGUUUCA	1	3'	184	-64.9	27.1739	1.298	UAAGUAUAGAUGAAUCUGUAAAGCUCAGGAGGGAUAGCGCCAUUAAUUUUUUUGUGCUAAUAUAAAAUAAAUUAAAUUAAUUAGAAAAAUAAUAACUUGAUUAUGAAAGAAAUUUAUCAAAUAUUAAUCAUAGAAAUUAGUGGCGCUAUCUAUCCUGAGUUUCAUGGGUUCUUCUUACUCACAG
Scaffold_16	miR-466m-3p	UACAUACAUACAUACACACACA	22	mmu-miR-466m-3p_MIMAT0014883	UACAUACACACAUACACACGCA	2	3'	127	-67	27.5591	1.91429	GUGUGUGUGUGUGUGUGGUGUGUGUGUGUGUGUGUAUAUAUAUAUAUAUAUAUAUAUAUAUAUAUUAUAUAUAUACAUAUAUACAUACAUACAUACAUACACACACACAAGAUAGACUUGCUACCAA
Scaffold_16	miR-466m-3p	UACAUACAUACAUACACACACA	22	mmu-miR-466m-3p_MIMAT0014883	UACAUACACACAUACACACGCA	2	3'	123	-78	27.6423	2.29412	UGUGUGUGUGUGUGUGUGUGUGUGUUGUGUGUGUGUGUGUGUAUAUAUAUAUAUAUAUAUAUAUAUAUAUACAUAUAUACAUACAUACAUACAUACACACACACAUACAUACAUACAUACAUA
Scaffold_16	miR157c-5p	GUGACAGAAGAUAGAGAGCAC	21	aly-miR157c-5p_MIMAT0017417	UUGACAGAAGAUAGAGAGCAC	1	5'	124	-60.5	42.7419	1.14151	GAAAGAAGGGUUAAAAGGUGGUGACAGAAGAUAGAGAGCACCAAGGAGUGAGAUGCAGGAAAUAUAACAUGCAUAUCAUCCUCAGUGCUCUCUAUCUUCUGUCAGCUUCCAUUAACCACUGUCU
Scaffold_16	miR157d-5p	UGACAGAAGAUAGAGAGCAC	20	aly-miR157d-5p_MIMAT0017419	UGACAGAAGAUAGAGAGCAC	0	5'	126	-50.5	36.5079	1.09783	ACAGAGUGAUAAAUGUAAGCUGACAGAAGAUAGAGAGCACUAAGGUCGAUAUACAAAAAAUAUCAUUGCAUAUCACUCCUUUGUGCUCUUUAUCUUCUGUCAACACUCAUCACCUUUAUCCUCUCU
Scaffold_16	miR157d-5p	UGACAGAAGAUAGAGAGCAC	20	aly-miR157d-5p_MIMAT0017419	UGACAGAAGAUAGAGAGCAC	0	5'	120	-45.5	38.3333	0.98913	GAAAUUGGGAGGAAAAGUGAUGACAGAAGAUAGAGAGCACAAAGGAAAUGAAAUGCAAGGUUUCAUGGCAAUUCACACAUCUGUGCUCUCUAUCUUCUGUCAGCAACUUAUAACAAAUUG
Scaffold_16	miR157d-5p	UGACAGAAGAUAGAGAGCAC	20	aly-miR157d-5p_MIMAT0017419	UGACAGAAGAUAGAGAGCAC	0	5'	121	-59.7	42.1488	1.17059	AAAGAAGGGUUAAAAGGUGGUGACAGAAGAUAGAGAGCACCAAGGAGUGAGAUGCAGGAAAUAUAACAUGCAUAUCAUCCUCAGUGCUCUCUAUCUUCUGUCAGCUUCCAUUAACCACUGU
Scaffold_16	miR157d-5p	UGACAGAAGAUAGAGAGCAC	20	aly-miR157d-5p_MIMAT0017419	UGACAGAAGAUAGAGAGCAC	0	5'	121	-62.8	42.9752	1.20769	AGACAGUGGUUAAUGGAAGCUGACAGAAGAUAGAGAGCACUGAGGAUGAUAUGCAUGUUAUAUUUCCUGCAUCUCACUCCUUGGUGCUCUCUAUCUUCUGUCACCACCUUUUAACCCUUCU
Scaffold_12	miR157d-5p	UGACAGAAGAUAGAGAGCAC	20	aly-miR157d-5p_MIMAT0017419	UGACAGAAGAUAGAGAGCAC	0	5'	153	-56.3	43.1373	0.85303	GAAAGUGGUGGGAAAGAUGUUGACAGAAGAUAGAGAGCACAGAGGAUGAAGUGCAUGGGAAGGGAUCAUCAAUUCAUCACGUACUACAAUUCUGCACCUCAAUUCCCUUCGUGCUCUUUAUGCUUCUGUCAUCAUCAUUUUAUCCCUCAUCUC
Scaffold_10	miR157d-5p	UGACAGAAGAUAGAGAGCAC	20	aly-miR157d-5p_MIMAT0017419	UGACAGAAGAUAGAGAGCAC	0	5'	120	-50.9	40.8333	1.03878	GAGGUAAAAUGAAAGGAAGCUGACAGAAGAUAGAGAGCACUAAGGUUGAUAUACAGUAAAUAUGACUGCAUCUCACUCCUUUGUGCUCUCUACCUUCUGUCAUCACCUUCGAUUCCUCUU
Scaffold_10	miR157d-5p	UGACAGAAGAUAGAGAGCAC	20	aly-miR157d-5p_MIMAT0017419	UGACAGAAGAUAGAGAGCAC	0	5'	121	-57.3	37.1901	1.27333	AAAAGCAGUAAAUUAGGUGAUGACAGAAGAUAGAGAGCACAAAGGAGUGAGAUGCAACAAUUUUUAUCUGCACAUCAUCCUCAGUGCUCUCUAUCUUCUGUCAAAUUCCAUUUUAACUGCA
Scaffold_10	miR157d-5p	UGACAGAAGAUAGAGAGCAC	20	aly-miR157d-5p_MIMAT0017419	UGACAGAAGAUAGAGAGCAC	0	5'	121	-59.9	37.1901	1.33111	AAUGCAGUUAAAAUGGAAUUUGACAGAAGAUAGAGAGCACUGAGGAUGAUGUGCAGAUAAAAAUUGUUGCAUCUCACUCCUUUGUGCUCUCUAUCUUCUGUCAUCACCUAAUUUACUGCUU
Scaffold_10	miR157d-5p	UGACAGAAGGUAGAGAGCAC	20	aly-miR157d-5p_MIMAT0017419	UGACAGAAGAUAGAGAGCAC	1	5'	120	-57.6	40.8333	1.17551	GAAAGAGGAAUCGAAGGUGAUGACAGAAGGUAGAGAGCACAAAGGAGUGAGAUGCAGUCAUAUUUACUGUAUAUCAACCUUAGUGCUCUCUAUCUUCUGUCAGCUUCCUUUCAUUUUACC
Scaffold_12	miR157d-3p	GCUCUUUAUGCUUCUGUCAUC	21	aly-miR157d-3p_MIMAT0017420	GCUCUCUAUGCUUCUGUCAUC	1	3'	153	-56.3	43.1373	0.85303	GAAAGUGGUGGGAAAGAUGUUGACAGAAGAUAGAGAGCACAGAGGAUGAAGUGCAUGGGAAGGGAUCAUCAAUUCAUCACGUACUACAAUUCUGCACCUCAAUUCCCUUCGUGCUCUUUAUGCUUCUGUCAUCAUCAUUUUAUCCCUCAUCUC
Scaffold_4	miR159a-3p	UUUGGAUUGAAGGGAGCUCUA	21	aly-miR159a-3p_MIMAT0017424	UUUGGAUUGAAGGGAGCUCUA	0	3'	218	-95.3	42.2018	1.03587	AGAGGAAGAUAAGAAGAGUAGAGCUCCUUGAAGUCCAAAAGAAGGGCCAUAUUGGGCAUAAUACUGCUGCUGAAAUAUGGAUAUCCUGAGUCCUAUCUCUUAUGGAGUUCUCUUUUGAUAGGUCUCUGGCUUUGCAUAUCUCAGGAGCUGUUAUUUGCCUUCUUUUAUUCGCCAUUUUUUGGAUUGAAGGGAGCUCUACUUGCCCUUCUCUUUCUCGG
Scaffold_12	miR168a-5p	UCGCUUGGUGCAGGUCGGGAA	21	aly-miR168a-5p_MIMAT0017481	UCGCUUGGUGCAGGUCGGGAA	0	5'	176	-66.5	47.7273	0.791667	UUGUUACGCUAGUCUCUGAUUCGCUUGGUGCAGGUCGGGAACUGGUAAUCGUUAUGUAUUCCGCCGCCAUGGCAGAUAUUUUUGACGGUUUUUUGAGAUUUCUAUCUCUUCUGCUCAGCCGGUGGAUUUCCAGAUCCCGCCUUGCAUCAAUUGAAUCCGAGCCUGCCGUGAAAGUA
Scaffold_9	miR171b-3p	UUGAGCCGUGCCAAUAUCCCG	21	aly-miR171b-3p_MIMAT0017518	UUGAGCCGUGCCAAUAUCACG	1	3'	123	-68.9	38.2114	1.46596	UUGAUUAUUAAAUGUGCAUGGGAUAUUGGUGCGGUUCAAUCAGAAAACCGAGAUCACAUUCUAGAGAUCUCGGUUUAUUUGAUUGAGCCGUGCCAAUAUCCCGUGCUAGAUUUGUUGUUUUUU
Scaffold_2	miR171b-3p	UUGAGCCGUGCCAAUAUCAAC	21	aly-miR171b-3p_MIMAT0017518	UUGAGCCGUGCCAAUAUCACG	2	3'	131	-55	38.1679	1.1	UAAGCUACGAAGAUUAGGGUUGAAGAUGUUGGAAUGGCUCAAUCAAGUUAAAGUUCAUCCAAUGUGAGAAAGUGGGUGAUUUUAGUUUGAUUGAGCCGUGCCAAUAUCAACUCAUCUUCACUUUGCUACUU
Scaffold_16	miR172e-3p	GAAUCUUGAUGAUGCUGCAU	20	aly-miR172e-3p_MIMAT0017530	GAAUCUUGAUGAUGCUGCAU	0	3'	203	-57	31.5271	0.890625	AUAAGCCAUUUAUUGCCGCUGCAGCAUCAUCAAGAUUCUCAUAUCCUUCCAAUCUUUUUACAACCUCCAUUUUUUCUACCUUUUUUAGGUUUAAUCCUUAAUAUAAUUAAAAACCCAAAAAAAAAAGGAAAAAAAAGUUGAAAAUGAAGGAAAUUAGGCAUGUGAAUCUUGAUGAUGCUGCAUCUGCAAACAACGACUGAUAA
Scaffold_16	miR172e-3p	GAAUCUUGAUGAUGCUGCAG	20	aly-miR172e-3p_MIMAT0017530	GAAUCUUGAUGAUGCUGCAU	1	3'	203	-77.3	31.5271	1.20781	AUCAGUCGUUGUUUGCAGAUGCAGCAUCAUCAAGAUUCACAUGCCUAAUUUCCUUCAUUUUCAACUUUUUUUUCCUUUUUUUUUUGGGUUUUUAAUUAUAUUAAGGAUUAAACCUAAAAAAGGUAGAAAAAAUGGAGGUUGUAAAAAGAUUGGAAGGAUAUGAGAAUCUUGAUGAUGCUGCAGCGGCAAUAAAUGGCUUAUUU
Scaffold_10	miR172e-3p	GAAUCUUGAUGAUGCUGCAG	20	aly-miR172e-3p_MIMAT0017530	GAAUCUUGAUGAUGCUGCAU	1	3'	231	-81	27.7056	1.26562	AUCAGUCGUUGUUUGCCGAUGCAGCACCAUCAAGAUUCACAAUCCUUCAAUUCCGUCUUUAAUUUCAUUUUUUUUCUUUUCUUUUUUGGGUUUAAUUGUUAUAUAUAAUUAAAUUGUUAUAUAUAUAAUUAACCCAUGAAAAAAAAAUAAAAAUUGAAUGAGGUAAAAGAUUGCAAUUUGUAAGGAUAUGAGAAUCUUGAUGAUGCUGCAGCGACAAUAAAUGGCUAAUUA
Scaffold_10	miR172e-3p	GAAUCUUGAUGGUGCUGCAU	20	aly-miR172e-3p_MIMAT0017530	GAAUCUUGAUGAUGCUGCAU	1	3'	231	-76	27.7056	1.1875	AUUAGCCAUUUAUUGUCGCUGCAGCAUCAUCAAGAUUCUCAUAUCCUUACAAAUUGCAAUCUUUUACCUCAUUCAAUUUUUAUUUUUUUUUCAUGGGUUAAUUAUAUAUAUAACAAUUUAAUUAUAUAUAACAAUUAAACCCAAAAAAGAAAAGAAAAAAAAUGAAAUUAAAGACGGAAUUGAAGGAUUGUGAAUCUUGAUGGUGCUGCAUCGGCAAACAACGACUGAUAU
Scaffold_9	miR396a-3p	GUUCAAUAAAGCUGUGGGAAG	21	aly-miR396a-3p_MIMAT0017558	GUUCAAUAAAGCUGUGGGAAG	0	3'	141	-56.4	29.7872	1.34286	AUAUGAUUCUAUUUUUAUUUUUCCACAGCUUUCUUGAACUGCAUCUAUAUUUUUUCAUUCCUUAAUUUAUACAUAAAAAAGGAGAAAAUUCUGGGUUGCGGUUCAAUAAAGCUGUGGGAAGAUACAAUUAGGAUCAACAAC
Contig177	miR394-5p	UUGGCAUUCUGUCCACCUCC	20	sly-miR394-5p_MIMAT0035437	UUGGCAUUCUGUCCACCUCC	0	5'	118	-48.8	40.678	1.01667	AGGGUGGUUUACAGAGAUCUUUGGCAUUCUGUCCACCUCCCUUUAUCACCAUUUUUAUAUAUUUAUUUAUAUUUGGGAGGUGGGCAUACUGCCAAUAGAGCUCUGUUUGGCUUCUCUC
Scaffold_6	miR167c-5p	UGAAGCUGCCAGCAUGAUCUGA	22	tae-miR167c-5p_MIMAT0035789	UGAAGCUGCCAGCAUGAUCUGC	1	5'	118	-53.2	44.0678	1.02308	UUUCGUGCCUUAGUAGCAGUUGAAGCUGCCAGCAUGAUCUGAGCUUUCUCUUCUUUUAUUUCGCCUCGAGAAAGAUUAGAUCAUGUGGUAGCUUCACCUGUUCAUAAGACCACGCCAU
Scaffold_2	miR167c-5p	UGAAGCUGCCAGCAUGAUCUCA	22	tae-miR167c-5p_MIMAT0035789	UGAAGCUGCCAGCAUGAUCUGC	2	5'	140	-49.6	40	0.885714	UGACGUGCACCACUAGCUGAUGAAGCUGCCAGCAUGAUCUCAACUUGCCUUAUGAUCAAUCAUUAAUCAUGAUCAUCAACUAUCUUUAAGGAAAGAUCAGAUCAUGUUGCUAGUUUCAUCCGUUGAUGGGAUCACGAUAU

## Sheet: A.tuberculatus
Supplementary Table 9. Characteristics of pre-miRNAs and mature miRNAs identified in A.tuberculatus genome.
Scaffold	miRNA ID	miRNA Sequence	miRNA Length	Conserved miRNA id	Conserved miRNA Sequence	Conserved miRNA Mismatch	Hairpin Location	pre-miRNA length	pre-miRNA MFE	pre-miRNA GC%	pre-miRNA MFEI	pre-miRNA Sequence
Scaffold_10	miR156b-5p	UGACAGAAGAGAGUGAGCAC	20	osa-miR156b-5p_MIMAT0000619	UGACAGAAGAGAGUGAGCAC	0	5'	126	-64.8	43.6508	1.17818	AUGGAAUGGUAAUAGGGAGGUGACAGAAGAGAGUGAGCACACAUGGUGUUUUCUUGCAUGAUGAUUUAUGCUUGAAGCUAUGUGUGCUCACCCUCUAUCUGUCACCCCCACUUUCUUCUCUUUACU
Scaffold_15	miR160a-5p	UGCCUGGCUCCCUGUAUGCCA	21	osa-miR160a-5p_MIMAT0000628	UGCCUGGCUCCCUGUAUGCCA	0	5'	123	-51.2	42.2764	0.984615	AAGGUAAAAUAUAAACAAUAUGCCUGGCUCCCUGUAUGCCAUUUGCAAGUUCCACCCUAUUAUAGGGCGGCCUCUGCUUAUGGCGUGCAGAGAGCCAAGCAUAUCUAUACUCUUCUAUUUUUA
Scaffold_14	miR160a-5p	UGCCUGGCUCCCUGUAUGCCA	21	osa-miR160a-5p_MIMAT0000628	UGCCUGGCUCCCUGUAUGCCA	0	5'	122	-55.7	48.3607	0.944068	AUUAAUAUAUUUAAUGCGUAUGCCUGGCUCCCUGUAUGCCAUACACAGAGCCCAUCGGACCAUCGAUGGCCUCCGUGGAUGGCGUAUGAGGAGCCAAGCAUGCCUCUUUUAAUUCCUUUCCA
Scaffold_9	miR160a-5p	UGCCUGGCUCCCUGUAUGCCA	21	osa-miR160a-5p_MIMAT0000628	UGCCUGGCUCCCUGUAUGCCA	0	5'	122	-51.4	45.082	0.934545	UUUAAUAAUUAUUAUGAGUAUGCCUGGCUCCCUGUAUGCCAUACGCAGAGCCCAUCGGAUUAUCGAUGGCCUCCAUGGAUGGCGUAUGAGGAGCCAAGCAUACCCUUUUACUUAACCUUGUU
Scaffold_15	miR160c-3p	GCGUGCAGAGAGCCAAGCAUA	21	osa-miR160c-3p_MIMAT0022853	GCGUGCACGGAGCCAAGCAUA	2	3'	123	-51.2	42.2764	0.984615	AAGGUAAAAUAUAAACAAUAUGCCUGGCUCCCUGUAUGCCAUUUGCAAGUUCCACCCUAUUAUAGGGCGGCCUCUGCUUAUGGCGUGCAGAGAGCCAAGCAUAUCUAUACUCUUCUAUUUUUA
Scaffold_14	miR160d-3p	GCGUAUGAGGAGCCAAGCAUG	21	osa-miR160d-3p_MIMAT0022854	GCGUGCGAGGAGCCAAGCAUG	2	3'	122	-55.7	48.3607	0.944068	AUUAAUAUAUUUAAUGCGUAUGCCUGGCUCCCUGUAUGCCAUACACAGAGCCCAUCGGACCAUCGAUGGCCUCCGUGGAUGGCGUAUGAGGAGCCAAGCAUGCCUCUUUUAAUUCCUUUCCA
Scaffold_13	miR166a-3p	UCGGACCAGGCUUCAUUCCCC	21	osa-miR166a-3p_MIMAT0000635	UCGGACCAGGCUUCAUUCCCC	0	3'	122	-52.165	40.9836	1.0433	AGGAAGCUUGAUUUUUGAGGGGAAUGUUGUCUGGCUCGAAGGCUACCUAAUUUUCAUUCUAAUUCAUUAUCGAAAUUGCCUUCGGACCAGGCUUCAUUCCCCUCAAUUUCACCUUCUACAUA
Scaffold_7	miR166a-3p	UCGGACCAGGCUUCAUUCCCC	21	osa-miR166a-3p_MIMAT0000635	UCGGACCAGGCUUCAUUCCCC	0	3'	148	-51.953	36.4865	0.962093	AGGAAGCUUGAUUUUUGAGGGGAAUGACGCCUGAAUCGAAGGCUUAAUUCCCAAAUUUAAUUCAUACUCAAAUCACUUUUUAAUUCAUUCAAUUUUAUAUAUUGCCUUCGGACCAGGCUUCAUUCCCCUCAAUUUGACCUUCCAAAUC
Scaffold_2	miR166a-3p	UCGGACCAGGCUUCAUUCCCC	21	osa-miR166a-3p_MIMAT0000635	UCGGACCAGGCUUCAUUCCCC	0	3'	115	-63.3	40	1.37609	AUUCAUAAGCAUGGUUGAGGGGAAUGUUGUCUGGUGCGAAAUCAUUCAUACAUCAAUUUUGUACGUGAAUGAUUUCGGACCAGGCUUCAUUCCCCUCAACAUAUACAUGCUAGAA
Scaffold_2	miR166c-5p	GGAAUGUUGUCUGGUGCGAA	20	osa-miR166c-5p_MIMAT0022857	GGAAUGUUGUCUGGUCCGAG	2	5'	115	-63.3	40	1.37609	AUUCAUAAGCAUGGUUGAGGGGAAUGUUGUCUGGUGCGAAAUCAUUCAUACAUCAAUUUUGUACGUGAAUGAUUUCGGACCAGGCUUCAUUCCCCUCAACAUAUACAUGCUAGAA
Scaffold_13	miR166d-5p	GGAAUGUUGUCUGGCUCGAAG	21	osa-miR166d-5p_MIMAT0022858	GGAAUGUUGUCUGGCUCGAGG	1	5'	122	-52.165	40.9836	1.0433	AGGAAGCUUGAUUUUUGAGGGGAAUGUUGUCUGGCUCGAAGGCUACCUAAUUUUCAUUCUAAUUCAUUAUCGAAAUUGCCUUCGGACCAGGCUUCAUUCCCCUCAAUUUCACCUUCUACAUA
Scaffold_11	miR167a-5p	UGAAGCUGCCAGCAUGAUCUC	21	osa-miR167a-5p_MIMAT0000641	UGAAGCUGCCAGCAUGAUCUA	1	5'	134	-46.8	43.2836	0.806897	UGACGUGCACCAGUAGCUGAUGAAGCUGCCAGCAUGAUCUCAACUUGCCUUAGCUUUCCUAUUACUAUGAUCAUCAGCUUCAAGGAAAGAUCAGAUCAUGUUGCUUGCUUCAUCUGUUGAUGGGAUCACGAUAU
Scaffold_2	miR167a-5p	UGAAGCUGCCAGCAUGAUCUC	21	osa-miR167a-5p_MIMAT0000641	UGAAGCUGCCAGCAUGAUCUA	1	5'	140	-54	37.8571	1.01887	UGACGUGCACCAUUAGCUGAUGAAGCUGCCAGCAUGAUCUCAACUUGCCUUAUGAUCAAUCAUUAAUCAUGAUCAUCAACUAUUUUUAAGGAAAGAUCAGAUCAUGUUGCUAGUUUCAUCUGUUGAUGGGAUCACGAUAU
Scaffold_9	miR396a-5p	UUCCACAGCUUUCUUGAACUG	21	osa-miR396a-5p_MIMAT0000977	UUCCACAGCUUUCUUGAACUG	0	5'	141	-55	30.4965	1.27907	AUAUGAUUCUAUUUUUAUUUUUCCACAGCUUUCUUGAACUGCAUCUAUAUUUUUUCAUUCCUUAAUUCAUACAUAAAAAAGGAGAAAUUUCUGGGUUGCGGUUCAAUAAAGCUGUGGGAAGAUACAAUUAGGAUCAACAAC
Scaffold_9	miR396a-3p	GUUCAAUAAAGCUGUGGGAA	20	osa-miR396a-3p_MIMAT0022863	GUUCAAUAAAGCUGUGGGAA	0	3'	139	-55	30.2158	1.30952	UAUGAUUCUAUUUUUAUUUUUCCACAGCUUUCUUGAACUGCAUCUAUAUUUUUUCAUUCCUUAAUUCAUACAUAAAAAAGGAGAAAUUUCUGGGUUGCGGUUCAAUAAAGCUGUGGGAAGAUACAAUUAGGAUCAACAA
Scaffold_9	miR396c-5p	UCCCACAGCUUUCUUGAACUU	21	osa-miR396c-5p_MIMAT0000979	UUCCACAGCUUUCUUGAACUU	1	5'	149	-49	38.255	0.859649	GUCCUAAAGACGCCAUAGUUUCCCACAGCUUUCUUGAACUUUCCUUGAAGAAGAAGAAGAAGAAGAAUAGAUGGUAUCUAAUUAAUUAAGAGGAGAAUGGGAGGAAAGUUCAAGAAAGCUGUGGAAAAACAUGACAGGACUUGCAUUAC
Scaffold_6	miR167d-5p	UGAAGCUGCCAGCAUGAUCUG	21	osa-miR167d-5p_MIMAT0001039	UGAAGCUGCCAGCAUGAUCUG	0	5'	118	-50.8	42.3729	1.016	UUUCGUGCCUUAGUAGCAGUUGAAGCUGCCAGCAUGAUCUGAGCUUUCUUUUUUUUUAUUUCGCCUCGAGAAAGAUUAGAUCAUGUGGUAGCUUCACCUGUUCAUAAGACCACGCCAU
Scaffold_7	miR169i-5p.1	UAGCCAAGGAUGACUUGCCUG	21	osa-miR169i-5p.1_MIMAT0001054	UAGCCAAGGAUGACUUGCCUG	0	5'	217	-66.6	29.4931	1.04062	GAAAGAGUAUAAUGGUUUAGUAGCCAAGGAUGACUUGCCUGCUUUUUUUCAUUAGUGAAAGUUUUUAUAUCUCUUUGAAAACACUAUUUAACUUAAAAUAAUUCUCGUAAAUUCAAGUUAUAUGAUGUUUUUUCAAAAAAAAAAAAAAUACAGAGAGUAACUUUCAAUAAGGAAAAUAGUCAGGCAGUCUCCUUGGCUAUCUUGACCUUCUCUUCUC
Scaffold_7	miR169i-5p.1	UAGCCAAGGAUGACUUGCCUG	21	osa-miR169i-5p.1_MIMAT0001054	UAGCCAAGGAUGACUUGCCUG	0	5'	123	-53.1	39.0244	1.10625	UUGAGAGUCUUAUUGUUUAGUAGCCAAGGAUGACUUGCCUGAUCUUUUAUUCUAGGGAUCGUAUUAUAAUCUCAUGAUUUGGUGUCAGGCAGUCGUCUUUGGCUAUCUUGACAAACUCUCAUC
Scaffold_7	miR169i-5p.1	UAGCCAAGGAUGACUUGCCUG	21	osa-miR169i-5p.1_MIMAT0001054	UAGCCAAGGAUGACUUGCCUG	0	5'	120	-59.7	40.8333	1.21837	UUGAGAGUUUCAUUGUUUAGUAGCCAAGGAUGACUUGCCUGAUUUUUUGUCAUAGAGAUCUUACGAUCUCAUGAGUUGAUGUCAGGCAGUCGUCUUUGGCUAUCUUGACAAACUCUCCUC
Scaffold_7	miR169i-5p.1	UAGCCAAGGAUGACUUGCCUG	21	osa-miR169i-5p.1_MIMAT0001054	UAGCCAAGGAUGACUUGCCUG	0	5'	140	-64.2	35	1.3102	UGGAGAGUCUUAUUGUUUGGUAGCCAAGGAUGACUUGCCUGCUUAAUUAUCUUUUGAUUAAGAGUCUUAAUCAAACUCUUAAUUAAAAUAGGUUAAUAGUAGGCAGUCUCCUUGGCUAUCUUGACAAGCUCUCUUAUUUC
Scaffold_2	miR169i-5p.1	UAGCCAAGGAUGAAUUGCCUA	21	osa-miR169i-5p.1_MIMAT0001054	UAGCCAAGGAUGACUUGCCUG	2	5'	131	-53.3	32.8244	1.23953	AAUAAAAGAGUCUAGUUAAUUAGCCAAGGAUGAAUUGCCUAGACUAGUCAUAUAAUAGGUGUGCAUUUUGCAUCUAUUGGUUAUGUAUUAGGCAAUUAUCUUUGGCUAUAUUGACCGACUCUUUUCAUUUC
Scaffold_12	miR169i-5p.1	UAGCCAAGGAUGACUUGCCGU	21	osa-miR169i-5p.1_MIMAT0001054	UAGCCAAGGAUGACUUGCCUG	2	5'	140	-50.1	43.5714	0.821311	GUGAAUGAGGUUACGUAGUGUAGCCAAGGAUGACUUGCCGUUAUUUGUAGACCCAGCCGUAUAUAGCCGGGCAUUAAUGGUUAGUCAUCAAAGUAGAACGGCAAGACAUUCGAGGUUAUAUUACUCCCUCCUUAUCUCAU
Scaffold_9	miR171c-5p	GGAUAUUGGUGCGGUUCAAUC	21	osa-miR171c-5p_MIMAT0022877	GGAUAUUGGUGCGGUUCAAUC	0	5'	126	-61.3	38.0952	1.27708	UUGAUUAUAAAACGUGCAUGGGAUAUUGGUGCGGUUCAAUCAGAAAACCGAAAUCAUGACAUUCUAGAGAUCUCGGUUUAUUUGAUUGAGCCGUGCCAAUAUCCCGUGCUAGAUUUGUUGUUUUUU
Scaffold_9	miR171c-3p	UGAUUGAGCCGUGCCAAUAUC	21	osa-miR171c-3p_MIMAT0001064	UGAUUGAGCCGUGCCAAUAUC	0	3'	120	-61.3	39.1667	1.30426	AUUAUAAAACGUGCAUGGGAUAUUGGUGCGGUUCAAUCAGAAAACCGAAAUCAUGACAUUCUAGAGAUCUCGGUUUAUUUGAUUGAGCCGUGCCAAUAUCCCGUGCUAGAUUUGUUGUUU
Scaffold_2	miR171c-3p	UGAUUGAGCCGUGCCAAUAUC	21	osa-miR171c-3p_MIMAT0001064	UGAUUGAGCCGUGCCAAUAUC	0	3'	126	-55.2	38.0952	1.15	AAGAAGAUUAGGGUUGAAGAUGUUGGAAUGGCUCAAUCAAGUUAAAGUUCAUCCAAUGUUUAGGAGAAAGUGGGUGAUUUUAGUUUGAUUGAGCCGUGCCAAUAUCAACUCAUCUUCACUUUGCCA
Scaffold_16	miR393b-5p	UCCAAAGGGAUCGCAUUGAUCC	22	osa-miR393b-5p_MIMAT0001078	UCCAAAGGGAUCGCAUUGAUCU	1	5'	102	-46.7	38.2353	1.19744	UGCAGCAGCUGGAAGAGGAAUCCAAAGGGAUCGCAUUGAUCCUUACUUAUUUGUUUGGAUCAUGCAAUCCCUUUGGAUUUAUCCUUCAUUUGCUUAAUUUUU
Scaffold_10	miR393b-5p	UCCAAAGGGAUCGCAUUGAUCC	22	osa-miR393b-5p_MIMAT0001078	UCCAAAGGGAUCGCAUUGAUCU	1	5'	120	-54.7	37.5	1.21556	UAGUGCAGCUGAAGGAGGAAUCCAAAGGGAUCGCAUUGAUCCAAACUCAUCAGAUCAUCAUUUACUCUAUUUUGUUUGGAUCAUGCAUUCCCUUUGGAUUUAUCCUUCAUUUGCUUUUUU
Scaffold_10	miR172d-5p	GCAGCACCAUCAAGAUUCAC	20	osa-miR172d-5p_MIMAT0022885	GCAGCACCAUCAAGAUUCAC	0	5'	225	-101.5	29.3333	1.53788	AUCAGUCGUUGUUUGCCGAUGCAGCACCAUCAAGAUUCACAAUCCUUCACUUCCAUCUUUAAUCUCAUUUUUUUUUCUUUUUUUGGGUUUAAUUGUUAUAUAUAAUUAAAUUGUUAUAUAUAAUUAACCCAAAAACUGAAAAAAAAAAAGAUUAAAUGAGGUUAAAGAUUGGAAUUUGUAAGGAUAUGAGAAUCUUGAUGAUGCUGCAGCGGCAAUAAAUGGCUA
Scaffold_16	miR172d-5p	GCAGCAUCAUCAAGAUUCAC	20	osa-miR172d-5p_MIMAT0022885	GCAGCACCAUCAAGAUUCAC	1	5'	202	-78.9	31.6832	1.23281	AUCAGUCGUUGUUUGCAGAUGCAGCAUCAUCAAGAUUCACAUGCCCAGUUUCCUUCAUUUUCAUCUUUUUUUUUCUUUUUUUUUUUUUGGGUUUUUAAUUAUAUUUAAGAUUAAACCUAAAAAAGGAAGAAAAAAUGGAGGUUGUAAAAAGAUUGGAAGGUUAUGAGAAUCUUGAUGAUGCUGCAGCGGCAAUAAAUGGCUU
Scaffold_13	miR166h-3p	UCGGACCAGGCUUCAUUCCC	20	zma-miR166h-3p_MIMAT0001377	UCGGACCAGGCUUCAUUCCC	0	3'	120	-51.865	41.6667	1.0373	GGAAGCUUGAUUUUUGAGGGGAAUGUUGUCUGGCUCGAAGGCUACCUAAUUUUCAUUCUAAUUCAUUAUCGAAAUUGCCUUCGGACCAGGCUUCAUUCCCCUCAAUUUCACCUUCUACAU
Scaffold_7	miR166h-3p	UCGGACCAGGCUUCAUUCCC	20	zma-miR166h-3p_MIMAT0001377	UCGGACCAGGCUUCAUUCCC	0	3'	146	-51.953	36.3014	0.980245	GGAAGCUUGAUUUUUGAGGGGAAUGACGCCUGAAUCGAAGGCUUAAUUCCCAAAUUUAAUUCAUACUCAAAUCACUUUUUAAUUCAUUCAAUUUUAUAUAUUGCCUUCGGACCAGGCUUCAUUCCCCUCAAUUUGACCUUCCAAAU
Scaffold_2	miR166h-3p	UCGGACCAGGCUUCAUUCCC	20	zma-miR166h-3p_MIMAT0001377	UCGGACCAGGCUUCAUUCCC	0	3'	113	-63.3	40.708	1.37609	UUCAUAAGCAUGGUUGAGGGGAAUGUUGUCUGGUGCGAAAUCAUUCAUACAUCAAUUUUGUACGUGAAUGAUUUCGGACCAGGCUUCAUUCCCCUCAACAUAUACAUGCUAGA
Scaffold_9	miR396b-3p	GUUCAAGAAAGCUGUGGAAAA	21	zma-miR396b-3p_MIMAT0015167	GUUCAAUAAAGCUGUGGGAAA	2	3'	141	-37.5	29.7872	0.892857	UGUUGAUCCUAAUUGUAUCUUCCCACAGCUUUAUUGAACCGCAACCCAGAAAUUUCUCCUUUUUUAUGUAUGAAUUAAGGAAUGAAAAAAUAUAGAUGCAGUUCAAGAAAGCUGUGGAAAAAUAAAAAUAGAAUCAUAUAA
Scaffold_9	miR399a-3p	UGCCAAAGGAGAAUUGCCCUG	21	zma-miR399a-3p_MIMAT0001704	UGCCAAAGGAGAAUUGCCCUG	0	3'	117	-48.3	35.0427	1.17805	AUUGGUGAUGGUGAAUAACAGUGUAAUUCUCUUUUGGCAUAGAGUAUAAUUUGCUUAACCAUGCAUACAUUUCCUAUGCCAAAGGAGAAUUGCCCUGUAAUUUACUACUACACUUGU
Scaffold_9	miR399a-3p	UGCCAAAGGAGACUUGCCCUG	21	zma-miR399a-3p_MIMAT0001704	UGCCAAAGGAGAAUUGCCCUG	1	3'	115	-54.8	43.4783	1.096	UGUGGGUUUGGUGAAUUCCAGAGCAAUUCUCCAUUGGCAUGCGAGAAUAUGCAUAGAUAUGCAUAAAAACGCCAUGCCAAAGGAGACUUGCCCUGCUAUUCACCACUACAACUAA
Scaffold_9	miR399a-3p	UGCCAAAGGAGAAUUGCACUG	21	zma-miR399a-3p_MIMAT0001704	UGCCAAAGGAGAAUUGCCCUG	1	3'	119	-50.2	47.8992	0.880702	CGUAAUGGUGGCGAAUAACAGGGCAAGUCUCCUUUGGCAUGCAGCAAAUUAUGCAUGUAAUUGCGCGCAUUUUCAGCAUGCCAAAGGAGAAUUGCACUGCUAGUCACCGGCCCACAUUU
Scaffold_9	miR399a-3p	UGCCAAAGGAGACUUGCCCUG	21	zma-miR399a-3p_MIMAT0001704	UGCCAAAGGAGAAUUGCCCUG	1	3'	119	-56.5	48.7395	0.974138	AUGUGGGCCGGUGACUAGCAGUGCAAUUCUCCUUUGGCAUGCUGAAAAUGCGCGCAAUUACAUGCAUAAUUUGCUGCAUGCCAAAGGAGACUUGCCCUGUUAUUCGCCACCAUUACGCU
Scaffold_9	miR399a-3p	UGCCAAGGGAGACUUGCCCUG	21	zma-miR399a-3p_MIMAT0001704	UGCCAAAGGAGAAUUGCCCUG	2	3'	143	-69.9	40.5594	1.20517	AAUGAGGGGUUAAGAUUGCAGGGUGAAUCUCCUUUGGCAGAAGCUAAGGGAUUUAAUUUGCAUGUCAUGUAUUAUCAUGUCAAGUUAAGCUUUCUGUUUUUUUGCCAAGGGAGACUUGCCCUGCCAUUUGCCCUUCAUAUUAC
Scaffold_4	miR399e-3p	UGCCAAAGGAGAGUUGCCCUA	21	zma-miR399e-3p_MIMAT0001708	UGCCAAAGGAGAGUUGCCCUG	1	3'	131	-54.8	35.8779	1.16596	AAACAAGCAUAUUAGUUUUAGGGCAAAUCUCCAUUGGCAUGUGAUGGGUCAUAUAUAUUGAUGUUGAUGCACAUAUAAUUGCCAUUAACAUGCCAAAGGAGAGUUGCCCUAUGACUACUUUAGCUUGAUAA
Scaffold_2	miR319b-3p	UUGGACUGAAGGGAGCUCCC	20	zma-miR319b-3p_MIMAT0001717	UUGGACUGAAGGGUGCUCCC	1	3'	248	-94.1	46.371	0.818261	GAGAGAUACAACUUAGAUCGGAGCUCCCUUCACGUCCAAUACUGAGGGCCGAGGAGUGGCAAAGAGCUGCCUUCUCAUGCGUUUUUAGCGAUUUACUUGCAUUUCAUUCAUCAUUACGACAUACCCGACACUCGAGUUUGAAAAAUGAAGUAAAAUAGCCAAAAUGCAUGAGUCGGGAGCAACUCCUUCCACCUUCUUCGCCCGCUCAUUGGACUGAAGGGAGCUCCCACUCCCUUCUUUUUAUCUUU
Scaffold_2	miR535-5p	UGACAAUGACAGAGAGCACGC	21	osa-miR535-5p_MIMAT0003142	UGACAACGAGAGAGAGCACGC	2	5'	94	-46.3	43.617	1.12927	GCUUCCAUCAUUAGAUUAUAUGACAAUGACAGAGAGCACGCAUGUAUGUCGACAAGCGUGCUCUCUCUCAUCGUCAAACAAUCUUGGGAUGGAU
Scaffold_2	miR535-5p	UGACGAUGAGAGAGAGCACGC	21	osa-miR535-5p_MIMAT0003142	UGACAACGAGAGAGAGCACGC	2	5'	98	-54.1	42.8571	1.2881	AUAUCCAUCCCAAGAUUGUUUGACGAUGAGAGAGAGCACGCUUGUCGACAUACAUGCGUGCUCUCUGUCAUUGUCAUAUAAUCUAAUGAUGGAAGCAC
Scaffold_5	miR-669b-3p	CAUAUACAUACAUACAUACAUAU	23	mmu-miR-669b-3p_MIMAT0017250	CAUAUACAUACACACAAACAUAU	2	5'	387	-207.4	26.3566	2.03333	CCUACAUCCAUCCAUCCAUACAUAUACAUACAUACAUACAUAUCUAUAUAUAUAUAUAUAUAUAUAUAUAUAUAUAUAUAUAUAUAUAUAUAUAUCUAUAUAUAUAUAUAUAUGUGUGUGUGUGUGUGUGUGUGUGUGUGUGUGUGUGUGGUGUGUGUCUGUAUAUAUCAUAUAUAUAUCUAUAUAUCUAUAUAUAUAUAUAUAUAUAUAUAUAUAUAUAUAUAUCUAUAUACAUACAUACAUACAUACAUACAUACAUAUAUACAUACAUAUAUAUAUAUAUAUAUAUAUAUGUGUGUGUGUGUGUGUGUGUGUGGUGUGUGUGUGUGUGUGUGUGUGUGUGUGUGUGUGUGUGUGUGUGUGUGUGUGUGUGUGUGUGUGUGAAGG
Scaffold_12	miR-466b-3p	AUACACACACACACACACACAC	22	rno-miR-466b-3p_MIMAT0017285	AUACAUACACACACACAUACAC	2	5'	102	-48.7	30.3922	1.57097	ACACACACACAUACACACACAUACACACACACACACACACACAUAUAUAUAUAUAUAUAUGUGUGUGUGUGUGUGUGUGUGUAUUAUAAUAAUAAUAAACAU
Scaffold_2	miR-466b-3p	AUACACACACACACACACACAC	22	rno-miR-466b-3p_MIMAT0017285	AUACAUACACACACACAUACAC	2	3'	102	-70.6	40.1961	1.72195	GUGUGUGUGUGUGUGUGUAUGUGUGUUUGUGUGUGUGUAUAUGUCUAUACAUAUGUAUAUAUACACACACACACACACACACACACACACACACACACACAC
Scaffold_2	miR-466b-3p	AUAUAUACACACACACACACAC	22	rno-miR-466b-3p_MIMAT0017285	AUACAUACACACACACAUACAC	2	3'	94	-62	39.3617	1.67568	GUGUGUGUGUGUGUAUGUGUGUUUGUGUGUGUGUAUAUGUCUAUACAUAUGUAUAUAUACACACACACACACACACACACACACACACACACAC
Scaffold_1	miR-466b-3p	AUACAUACAUACACACAUACAU	22	rno-miR-466b-3p_MIMAT0017285	AUACAUACACACACACAUACAC	2	3'	104	-56.3	28.8462	1.87667	GUAUGUAUGUAUGUAUGUAUGUAUGUAUGUAUGUAUGUAUGUAUGUAUGUAAACAUACAUACAUACAUACAUACACACAUACAUAUACUACACACACACACACA
Scaffold_1	miR-466b-3p	AUACAUACACACAUACAUAUAC	22	rno-miR-466b-3p_MIMAT0017285	AUACAUACACACACACAUACAC	2	3'	112	-58.9	29.4643	1.78485	GUAUGUAUGUAUGUAUGUAUGUAUGUAUGUAUGUAUGUAUGUAUGUAUGUAUGUAAACAUACAUACAUACAUACAUACACACAUACAUAUACUACACACACACACACACACA
Scaffold_1	miR-466b-3p	AUAUAUACACACACACACACAC	22	rno-miR-466b-3p_MIMAT0017285	AUACAUACACACACACAUACAC	2	3'	92	-35.7	38.0435	1.02	CGACUCCCAUCACAGUUAGAGUGUGUGUGUGUGUAUAUAUAUAUAUAUAUAUAUAUACACACACACACACACACACACACACACACACACAC
Scaffold_3	miR-466b-2-3p	AUAUACACACACACACACACA	21	rno-miR-466b-2-3p_MIMAT0017286	AUAUACAUACACACAUACACA	2	5'	268	-170.4	25	2.54328	AUAUAUAUAUAUAUAUAUAGAUAUACACACACACACACACACACACACACACACACACACACACAUAUAUAUAUAUAUAUAUAUAUAUAUAUAUAUGUGUGUGUGUGUGUGGGUGUGUGUAUUAUAUAUAUAUAUAUAUAUAUAUAUAUAUAUAUAUAUAUAUAUAUAUAUAUAUAUAUAUAUAAUAUAUAUAUAUAUAUAUAUGUGUGUGUGUGUGUGUGUGUGUGUGUGUGUGUGUGUGUGUGUGUGUGGUGUGUGUGUGUGUGUG
Scaffold_2	miR-466b-2-3p	AUAUAUAUACACACACACACA	21	rno-miR-466b-2-3p_MIMAT0017286	AUAUACAUACACACAUACACA	2	3'	100	-30.3	30	1.01	AUAAAGAACCGAUGUAUGUAUGUAUGUAUGUAUAUGUAUAUAUAUAUAUAUAUAUAUAUAUAUAUAUACACACACACACACACACACGCACGCACGCACG
Scaffold_2	miR-466b-2-3p	AUAUACACACACACACACACA	21	rno-miR-466b-2-3p_MIMAT0017286	AUAUACAUACACACAUACACA	2	3'	96	-62.4	38.5417	1.68649	UGUGUGUGUGUGUGUAUGUGUGUUUGUGUGUGUGUAUAUGUCUAUACAUAUGUAUAUAUACACACACACACACACACACACACACACACACACACA
Scaffold_2	miR-466b-2-3p	AUAUACACACACACAAACACA	21	rno-miR-466b-2-3p_MIMAT0017286	AUAUACAUACACACAUACACA	2	3'	104	-77.1	39.4231	1.88049	UGUGUGUGUGUGUGUGUGUGUGUGUGUGUGUGUGUGUGUGUGUAUAUAUACAUAUGUAUAGACAUAUACACACACACAAACACACAUACACACACACACACACA
Scaffold_15	miR-466b-2-3p	AUAUACAUACAUACAUUCACA	21	rno-miR-466b-2-3p_MIMAT0017286	AUAUACAUACACACAUACACA	2	3'	127	-35.6	32.2835	0.868293	AGCUUUAUCCGUACCACAUGUCGUAUAUGUAUAUAUAUAUGUGUGUGUAUGUAUAUGUAUAUGAAUAUGUAUAUGUAUGCACACGUAUAUACAUACAUACAUUCACACACACACACACACACACACA
Scaffold_10	miR-466b-2-3p	AUAUACACACACACACACACA	21	rno-miR-466b-2-3p_MIMAT0017286	AUAUACAUACACACAUACACA	2	3'	88	-32.3	29.5455	1.24231	AAAUUUAUUUAUUAACAAUAUGUGUGUGUGUGUGUAUAUAUAUAUAUAUAUACACACACACACACACACACACACACACACACACACA
Scaffold_5	miR-467e-3p	AUAUAUAUACACACACAUAUAU	22	mmu-miR-467e-3p_MIMAT0005294	AUAUACAUACACACACCUAUAU	2	3'	96	-49.4	31.25	1.64667	UAUAGUGUGUGUGUGUGUGUGUGUGUGUGUGUGUGUGUGUGUGUGUGUGUGUGUAUAUAUAUACACACACAUAUAUAUAUAUAUAUAUCUAUAUAU
Scaffold_12	miR1320-5p	UGGAACGGAGGAAUUAUAUAG	21	osa-miR1320-5p_MIMAT0009137	UGGAACGGAGGAAUUUUAUAG	1	3'	143	-49.4	27.972	1.235	UCCACUUCAUAUAAUCUUUUAUAUAGUUACCCCGUUUCAUAAUAUUUGCUACUGAUAAUGAUAUUUUCCCACACAACAUGUCACACUCAGUAGCAAGUAUUAUGGAACGGAGGAAUUAUAUAGUAAAUUUAUUAUUUUAAUAA
Scaffold_15	miR1320-5p	UGGAACGGAGGAAUUAUAUAU	21	osa-miR1320-5p_MIMAT0009137	UGGAACGGAGGAAUUUUAUAG	2	3'	143	-53.3	30.0699	1.23953	GAAGUUAAGAUUUUCUACCUAUGUACUUCCUCUGUUCCAUAAUACUUACUAUCAAGUGUGACAUAUUAUGUGGGAAAGUGUCACUAUUAGUAGCAAGUAUUAUGGAACGGAGGAAUUAUAUAUUAUAAACUUCAAUGUAUAAA
Scaffold_4	miR1320-5p	UGGAACGGAGGAAGUAUAUAG	21	osa-miR1320-5p_MIMAT0009137	UGGAACGGAGGAAUUUUAUAG	2	3'	142	-56.3	31.6901	1.25111	UAUAUCACGUGACUCUAUCUAAUACUUUUUCCAUUCUAUAAUAGUUGCUACUGAGUGUGACAUGUUGUGUGGGAACAUGUCACUAUCAGUAGCAAGUAUUAUGGAACGGAGGAAGUAUAUAGUAAAUAUUAAAGAAUAAAAA
Scaffold_10	miR1320-5p	UGGAACGGAGGAAGUAUAUAG	21	osa-miR1320-5p_MIMAT0009137	UGGAACGGAGGAAUUUUAUAG	2	3'	143	-69	33.5664	1.4375	UAAAUUUCAAAUUUCUUAUAGUAUACUUCCUCCUUUCCAUAAUACUUGCUACUGAUAGUGACACUUUCCCACACAACAUGUCACACUCAGUAGCAAGUAUUAUGGAACGGAGGAAGUAUAUAGAGGAUUUUGUGACAUUUAUU
Scaffold_10	miR1320-5p	UGGAACGGAGGAAGUAUAUAG	21	osa-miR1320-5p_MIMAT0009137	UGGAACGGAGGAAUUUUAUAG	2	3'	143	-67.2	39.1608	1.2	UAGACCACGGUCAAAAAGGAAUAUACUUCCUCCGUUCCAUAAUACUUACUACUGAGUGUGACAUGUGGUGUGGGAAAAUGUCACUACCAGUAGCAAGUAUUAUGGAACGGAGGAAGUAUAUAGAAGAUUCAUCACUCAAACAA
Scaffold_2	miR319a	AUUGGACUGAAGGGAGCUCC	20	sly-miR319a_MIMAT0009145	CUUGGACUGAAGGGAGCUCC	1	3'	246	-93.4	46.3415	0.819298	AGAGAUACAACUUAGAUCGGAGCUCCCUUCACGUCCAAUACUGAGGGCCGAGGAGUGGCAAAGAGCUGCCUUCUCAUGCGUUUUUAGCGAUUUACUUGCAUUUCAUUCAUCAUUACGACAUACCCGACACUCGAGUUUGAAAAAUGAAGUAAAAUAGCCAAAAUGCAUGAGUCGGGAGCAACUCCUUCCACCUUCUUCGCCCGCUCAUUGGACUGAAGGGAGCUCCCACUCCCUUCUUUUUAUCUU
Scaffold_14	miR397b-5p	UCAUUGAGUGCAGCAUUGAUG	21	zma-miR397b-5p_MIMAT0014019	UCAUUGAGCGCAGCGUUGAUG	2	5'	107	-39.7	30.8411	1.20303	UGACCUGGAUGGUGAAAAUAUCAUUGAGUGCAGCAUUGAUGAAAUUUUCAUCUUGGAUAAAUUUUAUCAAUGAUGCAUUCAAUUAUAUUUUACCCAUAUCUUGGAAC
Scaffold_10	miR408b-3p	AUGCACUGCCUCUUCCCUGGC	21	zma-miR408b-3p_MIMAT0014026	CUGCACUGCCUCUUCCCUGGC	1	3'	131	-61.5	46.5649	1.0082	GGAAUGGGAAAAAGAAGAGCUAGGGAAGAGGUUGAGCAUGAGAUGGAUGAAUCAACAAUAUGCGUUGAUGUUGAUGUUGAUGUUCCUCCCAUGCACUGCCUCUUCCCUGGCACUUGUUGGACCAUUUCCCU
Scaffold_15	miR160a-5p	GCCUGGCUCCCUGUAUGCCAU	21	csi-miR160a-5p_MIMAT0014068	GCCUGGCUCCCUGUAUGCCAU	0	5'	121	-51.2	42.9752	0.984615	AGGUAAAAUAUAAACAAUAUGCCUGGCUCCCUGUAUGCCAUUUGCAAGUUCCACCCUAUUAUAGGGCGGCCUCUGCUUAUGGCGUGCAGAGAGCCAAGCAUAUCUAUACUCUUCUAUUUUU
Scaffold_14	miR160a-5p	GCCUGGCUCCCUGUAUGCCAU	21	csi-miR160a-5p_MIMAT0014068	GCCUGGCUCCCUGUAUGCCAU	0	5'	120	-55.7	49.1667	0.944068	UUAAUAUAUUUAAUGCGUAUGCCUGGCUCCCUGUAUGCCAUACACAGAGCCCAUCGGACCAUCGAUGGCCUCCGUGGAUGGCGUAUGAGGAGCCAAGCAUGCCUCUUUUAAUUCCUUUCC
Scaffold_9	miR160a-5p	GCCUGGCUCCCUGUAUGCCAU	21	csi-miR160a-5p_MIMAT0014068	GCCUGGCUCCCUGUAUGCCAU	0	5'	120	-51.4	45.8333	0.934545	UUAAUAAUUAUUAUGAGUAUGCCUGGCUCCCUGUAUGCCAUACGCAGAGCCCAUCGGAUUAUCGAUGGCCUCCAUGGAUGGCGUAUGAGGAGCCAAGCAUACCCUUUUACUUAACCUUGU
Scaffold_9	miR160a-3p	GCGUAUGAGGAGCCAAGCAUA	21	csi-miR160a-3p_MIMAT0037370	GCGUAUGAGGAGCCAUGCAUA	1	3'	122	-51.4	45.082	0.934545	UUUAAUAAUUAUUAUGAGUAUGCCUGGCUCCCUGUAUGCCAUACGCAGAGCCCAUCGGAUUAUCGAUGGCCUCCAUGGAUGGCGUAUGAGGAGCCAAGCAUACCCUUUUACUUAACCUUGUU
Scaffold_15	miR164a-5p	UGGAGAAGCAGGGCACGUGCA	21	csi-miR164a-5p_MIMAT0014069	UGGAGAAGCAGGGCACGUGCA	0	5'	106	-51.1	45.283	1.06458	AUGGGUGAGUAGCUCUUUGUUGGAGAAGCAGGGCACGUGCAAAUGUAUACUCUAUAUUUCAGUUGCACGUGCUCCCCUUCUCCACCAAUGGUUUACUUACCUUCUU
Scaffold_4	miR164a-5p	UGGAGAAACAGGGCACGUGCA	21	csi-miR164a-5p_MIMAT0014069	UGGAGAAGCAGGGCACGUGCA	1	5'	108	-61.4	49.0741	1.15849	GUCGAGUGAGUGGCUCGUGUUGGAGAAACAGGGCACGUGCAAGAUUAUGUUCUUUCAUGACCAUUUGCACGUGCUCCCUUUCUCCACCAUGAGUUCCUCACUCUUCUU
Scaffold_4	miR164a-5p	UGGAGAAACAGGGCACGUGCA	21	csi-miR164a-5p_MIMAT0014069	UGGAGAAGCAGGGCACGUGCA	1	5'	108	-61.2	48.1481	1.17692	GUUGAGUGAGUGGCUCGUGUUGGAGAAACAGGGCACGUGCAAGAUUAUGUUCUUUCAUGACCAUUUGCACGUGCUCCCUUUCUCCACCAUGAGUUCCUCACUCUUCUU
Scaffold_10	miR157c-5p	AUGACAGAAGGUAGAGAGCAC	21	aly-miR157c-5p_MIMAT0017417	UUGACAGAAGAUAGAGAGCAC	2	5'	125	-65.5	39.2	1.33673	GAAAGAGGGAAUUGAAGGUGAUGACAGAAGGUAGAGAGCACAAAGGAGUGAAAUACAGUCAUAUUUACUGUAUAUCAACCUUAGUGCUCUCUAUCUUCUGUCAGCUUCCUUUCAAUUUUACCUCC
Scaffold_16	miR157c-5p	UUGACAGAAGAUAAAGAGCAC	21	aly-miR157c-5p_MIMAT0017417	UUGACAGAAGAUAGAGAGCAC	1	5'	121	-56.4	34.7107	1.34286	GAGGAUAAAGGUGAUAAGUGUUGACAGAAGAUAAAGAGCACAAAGGAGUGAUAUACAGUGAUAUUUUUGUAUAUCAACCUUAGUGCUCUCUAUCUUCUGUCAGCUUAUAUUUACCACUCAA
Scaffold_16	miR157d-5p	UGACAGAAGAUAGAGAGCAC	20	aly-miR157d-5p_MIMAT0017419	UGACAGAAGAUAGAGAGCAC	0	5'	125	-56.5	34.4	1.31395	AUUGAGUGGUAAAUAUAAGCUGACAGAAGAUAGAGAGCACUAAGGUUGAUAUACAAAAAUAUCACUGUAUAUCACUCCUUUGUGCUCUUUAUCUUCUGUCAACACUUAUCACCUUUAUCCUCUCU
Scaffold_16	miR157d-5p	UGACAGAAGAUAGAGAGCAC	20	aly-miR157d-5p_MIMAT0017419	UGACAGAAGAUAGAGAGCAC	0	5'	120	-49.6	40.8333	1.01224	AGGCCAAUUUGUGAAGUUGCUGACAGAAGAUAGAGAGCACAGAUGUGUGAAUUGCCAUGAAACCUUGCAUUUCAUUUCCUUUGUGCUCUCUAUCUUCUGUCAUCACUUUUCCUCCCAAUU
Scaffold_16	miR157d-5p	UGACAGAAGAUAGAGAGCAC	20	aly-miR157d-5p_MIMAT0017419	UGACAGAAGAUAGAGAGCAC	0	5'	125	-56.6	40.8	1.1098	AAAAGAAGGGUUAAAGUAGGUGACAGAAGAUAGAGAGCACCAAGGAGUGAGAUGUAGGAAAUAUAACAUGCAUAUCAUCCUCAGUGCUCUCUAUCUUCUGUCAGCUUCCAUUUACCACUGCCUUU
Scaffold_16	miR157d-5p	UGACAGAAGAUAAAGAGCAC	20	aly-miR157d-5p_MIMAT0017419	UGACAGAAGAUAGAGAGCAC	1	5'	123	-56.4	33.3333	1.37561	AGGAUAAAGGUGAUAAGUGUUGACAGAAGAUAAAGAGCACAAAGGAGUGAUAUACAGUGAUAUUUUUGUAUAUCAACCUUAGUGCUCUCUAUCUUCUGUCAGCUUAUAUUUACCACUCAAUUA
Scaffold_12	miR157d-5p	UGACAGAAGAUAGAGAGCAC	20	aly-miR157d-5p_MIMAT0017419	UGACAGAAGAUAGAGAGCAC	0	5'	158	-56.1	43.038	0.825	AAAAGUGGUGGGAAAGGUGUUGACAGAAGAUAGAGAGCACAGAGGAUGAAGUGCAUGGGAAGGGAAGGGAUCAUCAAUUCAUCACGUACUACAAUUCUGCACCUCAAUUCCCUUCGUGCUCUUUAUGCUUCUGUCAUCAUCAUUUUAUACCUCAUCUC
Scaffold_10	miR157d-5p	UGACAGAAGAUAGAGAGCAC	20	aly-miR157d-5p_MIMAT0017419	UGACAGAAGAUAGAGAGCAC	0	5'	120	-55.2	38.3333	1.2	AGGUAAAAUUGAAAGGAAGCUGACAGAAGAUAGAGAGCACUAAGGUUGAUAUACAGUAAAUAUGACUGUAUUUCACUCCUUUGUGCUCUCUACCUUCUGUCAUCACCUUCAAUUCCCUCU
Scaffold_10	miR157d-5p	UGACAGAAGAUAGAGAGCAC	20	aly-miR157d-5p_MIMAT0017419	UGACAGAAGAUAGAGAGCAC	0	5'	121	-57.7	38.843	1.22766	AGCAGUAAAUAAUUAGGUGAUGACAGAAGAUAGAGAGCACAAAGGAGUGAGAUGCAGCAAUUUUUAUCUGCACAUCAUCCUCAGUGCUCUCUAUCUUCUGUCAAAUUCCAUUUUAACUGCC
Scaffold_10	miR157d-5p	UGACAGAAGAUAGAGAGCAC	20	aly-miR157d-5p_MIMAT0017419	UGACAGAAGAUAGAGAGCAC	0	5'	121	-56.2	38.0165	1.22174	UAGGCAGUUAAAAUGGAAUUUGACAGAAGAUAGAGAGCACUGAGGAUGAUGUGCAGAUAAAAAUUGCUGCAUCUCACUCCUUUGUGCUCUCUAUCUUCUGUCAUCACCUAAUUAUUUACUG
Scaffold_4	miR159a-3p	UUUGGAUUGAAGGGAGCUCUA	21	aly-miR159a-3p_MIMAT0017424	UUUGGAUUGAAGGGAGCUCUA	0	3'	217	-90.7	40.0922	1.04253	AGAGGAAGAUAAGAAGAGUAGAGCUCCUUGAAGUCCAAAAGAAGGCCAUAUUGGGCAUAAUACUGCUGCUGAUAUAUGGAUAUCCUGAGUCCUAUCUCUUAUGGAGUAUUCUUUUGAUAGGUCUCUGGCUUUGCAUAUCUCAGGAGCUGUUAUUUGCCUUCUUUUAUUCGCCAUUUUUUGGAUUGAAGGGAGCUCUACUUACCCUUCUCUUUCUAUC
Scaffold_12	miR169d-5p	GUAGCCAAGGAUGACUUGCCG	21	aly-miR169d-5p_MIMAT0017491	UGAGCCAAGGAUGACUUGCCG	2	5'	142	-50.9	43.662	0.820968	UGUGAAUGAGGUUACGUAGUGUAGCCAAGGAUGACUUGCCGUUAUUUGUAGACCCAGCCGUAUAUAGCCGGGCAUUAAUGGUUAGUCAUCAAAGUAGAACGGCAAGACAUUCGAGGUUAUAUUACUCCCUCCUUAUCUCAUG
Scaffold_9	miR171b-3p	UUGAGCCGUGCCAAUAUCCCG	21	aly-miR171b-3p_MIMAT0017518	UUGAGCCGUGCCAAUAUCACG	1	3'	126	-61.3	38.0952	1.27708	UUGAUUAUAAAACGUGCAUGGGAUAUUGGUGCGGUUCAAUCAGAAAACCGAAAUCAUGACAUUCUAGAGAUCUCGGUUUAUUUGAUUGAGCCGUGCCAAUAUCCCGUGCUAGAUUUGUUGUUUUUU
Scaffold_2	miR171b-3p	UUGAGCCGUGCCAAUAUCAAC	21	aly-miR171b-3p_MIMAT0017518	UUGAGCCGUGCCAAUAUCACG	2	3'	135	-55.3	37.7778	1.08431	UAAGCUAAGAAGAUUAGGGUUGAAGAUGUUGGAAUGGCUCAAUCAAGUUAAAGUUCAUCCAAUGUUUAGGAGAAAGUGGGUGAUUUUAGUUUGAUUGAGCCGUGCCAAUAUCAACUCAUCUUCACUUUGCCACUU
Scaffold_16	miR172e-3p	GAAUCUUGAUGAUGCUGCAG	20	aly-miR172e-3p_MIMAT0017530	GAAUCUUGAUGAUGCUGCAU	1	3'	206	-78.9	31.068	1.23281	AUCAGUCGUUGUUUGCAGAUGCAGCAUCAUCAAGAUUCACAUGCCCAGUUUCCUUCAUUUUCAUCUUUUUUUUUCUUUUUUUUUUUUUGGGUUUUUAAUUAUAUUUAAGAUUAAACCUAAAAAAGGAAGAAAAAAUGGAGGUUGUAAAAAGAUUGGAAGGUUAUGAGAAUCUUGAUGAUGCUGCAGCGGCAAUAAAUGGCUUAUUU
Scaffold_8	miR172e-3p	GAAUCUUGAUGAUGCUGCAU	20	aly-miR172e-3p_MIMAT0017530	GAAUCUUGAUGAUGCUGCAU	0	3'	134	-55	29.8507	1.375	CUUAGUUAGUGUUAGCAGAUGCAGUAUCUUCAAGAUUCACAGAUAAUUCUUAUUGAUUUCUAAUCUUGAUUGAUUAUUAAUUAGGAUUAUAUGAGAAUCUUGAUGAUGCUGCAUCAGCUCAUACUUAACUCAUU
Scaffold_10	miR172e-3p	GAAUCUUGAUGAUGCUGCAG	20	aly-miR172e-3p_MIMAT0017530	GAAUCUUGAUGAUGCUGCAU	1	3'	229	-101.5	28.821	1.53788	AUCAGUCGUUGUUUGCCGAUGCAGCACCAUCAAGAUUCACAAUCCUUCACUUCCAUCUUUAAUCUCAUUUUUUUUUCUUUUUUUGGGUUUAAUUGUUAUAUAUAAUUAAAUUGUUAUAUAUAAUUAACCCAAAAACUGAAAAAAAAAAAGAUUAAAUGAGGUUAAAGAUUGGAAUUUGUAAGGAUAUGAGAAUCUUGAUGAUGCUGCAGCGGCAAUAAAUGGCUAAUUA
Scaffold_10	miR172e-3p	GAAUCUUGAUGGUGCUGCAU	20	aly-miR172e-3p_MIMAT0017530	GAAUCUUGAUGAUGCUGCAU	1	3'	229	-93.3	28.821	1.41364	AUUAGCCAUUUAUUGCCGCUGCAGCAUCAUCAAGAUUCUCAUAUCCUUACAAAUUCCAAUCUUUAACCUCAUUUAAUCUUUUUUUUUUUCAGUUUUUGGGUUAAUUAUAUAUAACAAUUUAAUUAUAUAUAACAAUUAAACCCAAAAAAAGAAAAAAAAAUGAGAUUAAAGAUGGAAGUGAAGGAUUGUGAAUCUUGAUGGUGCUGCAUCGGCAAACAACGACUGAUAU
Scaffold_9	miR396a-3p	GUUCAAUAAAGCUGUGGGAAG	21	aly-miR396a-3p_MIMAT0017558	GUUCAAUAAAGCUGUGGGAAG	0	3'	141	-55	30.4965	1.27907	AUAUGAUUCUAUUUUUAUUUUUCCACAGCUUUCUUGAACUGCAUCUAUAUUUUUUCAUUCCUUAAUUCAUACAUAAAAAAGGAGAAAUUUCUGGGUUGCGGUUCAAUAAAGCUGUGGGAAGAUACAAUUAGGAUCAACAAC
Scaffold_5	miR394-5p	UUGGCAUUCUGUCCACCUCC	20	sly-miR394-5p_MIMAT0035437	UUGGCAUUCUGUCCACCUCC	0	5'	121	-47.804	38.843	1.01711	AGGGUAGUUUACAGAGAUCUUUGGCAUUCUGUCCACCUCCCUUUUUCACCAUUUUAUUUUUAUUUUUUUUUAUAUUUGGGAGGUGGGCAUACUGCCAAUAGAGCUCUGUUUGGCUUCUCUC
Scaffold_6	miR167c-5p	UGAAGCUGCCAGCAUGAUCUGA	22	tae-miR167c-5p_MIMAT0035789	UGAAGCUGCCAGCAUGAUCUGC	1	5'	118	-50.8	42.3729	1.016	UUUCGUGCCUUAGUAGCAGUUGAAGCUGCCAGCAUGAUCUGAGCUUUCUUUUUUUUUAUUUCGCCUCGAGAAAGAUUAGAUCAUGUGGUAGCUUCACCUGUUCAUAAGACCACGCCAU
Scaffold_2	miR167c-5p	UGAAGCUGCCAGCAUGAUCUCA	22	tae-miR167c-5p_MIMAT0035789	UGAAGCUGCCAGCAUGAUCUGC	2	5'	140	-54	37.8571	1.01887	UGACGUGCACCAUUAGCUGAUGAAGCUGCCAGCAUGAUCUCAACUUGCCUUAUGAUCAAUCAUUAAUCAUGAUCAUCAACUAUUUUUAAGGAAAGAUCAGAUCAUGUUGCUAGUUUCAUCUGUUGAUGGGAUCACGAUAU

## Sheet: A.hybridus
Supplementary Table 9. Characteristics of pre-miRNAs and mature miRNAs identified in A.hybridus genome.
Scaffold	miRNA ID	miRNA Sequence	miRNA Length	Conserved miRNA id	Conserved miRNA Sequence	Conserved miRNA Mismatch	Hairpin Location	pre-miRNA length	pre-miRNA MFE	pre-miRNA GC%	pre-miRNA MFEI	pre-miRNA Sequence
Scaffold_10	miR156b-5p	UGACAGAAGAGAGUGAGCAC	20	osa-miR156b-5p_MIMAT0000619	UGACAGAAGAGAGUGAGCAC	0	5'	126	-66.2	43.6508	1.20364	AAUGAAUGGUAAUAGGGAGGUGACAGAAGAGAGUGAGCACACAUGGUGUUUUCUUGCAUGAUGGUUUAUGCUUGAAGCUAUGUGUGCUCACUCUCUACCUGUCACCCCCACUUUCUUCUCUUUACU
Scaffold_15	miR160a-5p	UGCCUGGCUCCCUGUAUGCCA	21	osa-miR160a-5p_MIMAT0000628	UGCCUGGCUCCCUGUAUGCCA	0	5'	123	-48.5	44.7154	0.881818	CAGGUAAAAAAUAAACAAUAUGCCUGGCUCCCUGUAUGCCAUUUGCAAGUUCCACCCUGUUAUUGGGCGGCCUCAGCUUAUGGCGUGCAGAGAGCCAAGCAUGUCUAUACUCUUCUAUAUUUA
Scaffold_14	miR160a-5p	UGCCUGGCUCCCUGUAUGCCA	21	osa-miR160a-5p_MIMAT0000628	UGCCUGGCUCCCUGUAUGCCA	0	5'	122	-55.7	48.3607	0.944068	UUUAAUAUAUUUAAUGCGUAUGCCUGGCUCCCUGUAUGCCAUACACAGAGCCCAUCGGACCAUCGAUGGCCUCCGUGGAUGGCGUAUGAGGAGCCAAGCAUGCCUCUUCUAAUUUCUUUCCA
Scaffold_9	miR160a-5p	UGCCUGGCUCCCUGUAUGCCA	21	osa-miR160a-5p_MIMAT0000628	UGCCUGGCUCCCUGUAUGCCA	0	5'	122	-56.6	43.4426	1.06792	AAUUAUAAUUAUUAUGAGUAUGCCUGGCUCCCUGUAUGCCAUUCGCAGAGCCCAUCGAAUUAUCGAUGGCCUCCAUGGAUGGCGUAUGAGGAGCCAAGCAUACCCUUUUAUUUAACCUUGUU
Scaffold_15	miR160a-3p	GCGUGCAGAGAGCCAAGCAUG	21	osa-miR160a-3p_MIMAT0022851	GCGUGCAAGGAGCCAAGCAUG	2	3'	123	-48.5	44.7154	0.881818	CAGGUAAAAAAUAAACAAUAUGCCUGGCUCCCUGUAUGCCAUUUGCAAGUUCCACCCUGUUAUUGGGCGGCCUCAGCUUAUGGCGUGCAGAGAGCCAAGCAUGUCUAUACUCUUCUAUAUUUA
Scaffold_14	miR160d-3p	GCGUAUGAGGAGCCAAGCAUG	21	osa-miR160d-3p_MIMAT0022854	GCGUGCGAGGAGCCAAGCAUG	2	3'	122	-55.7	48.3607	0.944068	UUUAAUAUAUUUAAUGCGUAUGCCUGGCUCCCUGUAUGCCAUACACAGAGCCCAUCGGACCAUCGAUGGCCUCCGUGGAUGGCGUAUGAGGAGCCAAGCAUGCCUCUUCUAAUUUCUUUCCA
Scaffold_13	miR166a-3p	UCGGACCAGGCUUCAUUCCCC	21	osa-miR166a-3p_MIMAT0000635	UCGGACCAGGCUUCAUUCCCC	0	3'	121	-47.4	43.8017	0.89434	AGGAAGCUUGAUUUUUGAGGGGAAUGUUGUCUGGCUCGAAGACUACUAAUUUUCAUUCUAAUUCAUCAUCGAAAUUGCCUUCGGACCAGGCUUCAUUCCCCUCAAUCUCACCUUCCAGCUC
Scaffold_2	miR166a-3p	UCGGACCAGGCUUCAUUCCCC	21	osa-miR166a-3p_MIMAT0000635	UCGGACCAGGCUUCAUUCCCC	0	3'	115	-65.8	39.1304	1.46222	AUUCAUAAGCAUGGUUGAGGGGAAUGUUGUCUGGUGCGAAAUCAUUCAUAUAUCAUGUUUUUAUAUGAAUGAUUUCGGACCAGGCUUCAUUCCCCUCAACAUACACAUGCUGAAG
Scaffold_2	miR166c-5p	GGAAUGUUGUCUGGUGCGAA	20	osa-miR166c-5p_MIMAT0022857	GGAAUGUUGUCUGGUCCGAG	2	5'	115	-65.8	39.1304	1.46222	AUUCAUAAGCAUGGUUGAGGGGAAUGUUGUCUGGUGCGAAAUCAUUCAUAUAUCAUGUUUUUAUAUGAAUGAUUUCGGACCAGGCUUCAUUCCCCUCAACAUACACAUGCUGAAG
Scaffold_13	miR166d-5p	GGAAUGUUGUCUGGCUCGAAG	21	osa-miR166d-5p_MIMAT0022858	GGAAUGUUGUCUGGCUCGAGG	1	5'	121	-47.4	43.8017	0.89434	AGGAAGCUUGAUUUUUGAGGGGAAUGUUGUCUGGCUCGAAGACUACUAAUUUUCAUUCUAAUUCAUCAUCGAAAUUGCCUUCGGACCAGGCUUCAUUCCCCUCAAUCUCACCUUCCAGCUC
Scaffold_2	miR167a-5p	UGAAGCUGCCAGCAUGAUCUC	21	osa-miR167a-5p_MIMAT0000641	UGAAGCUGCCAGCAUGAUCUA	1	5'	140	-49.6	40	0.885714	UGACGUGCACCACUAGCUGAUGAAGCUGCCAGCAUGAUCUCAACUUGCCUUAUGAUCAAUCAUUAAUCAUGAUCAUCAACUAUCUUUAAGGAAAGAUCAGAUCAUGUUGCUAGUUUCAUCCGUUGAUGGGAUCACGAUAU
Scaffold_9	miR396a-5p	UUCCACAGCUUUCUUGAACUG	21	osa-miR396a-5p_MIMAT0000977	UUCCACAGCUUUCUUGAACUG	0	5'	141	-56.4	29.7872	1.34286	AUAUGAUUCUAUUUUUAUUUUUCCACAGCUUUCUUGAACUGCAUCUAUAUUUUUUCAUUCCUUAAUUUAUACAUAAAAAAGGAGAAAAUUCUGGGUUGCGGUUCAAUAAAGCUGUGGGAAGAUACAAUUAGGAUCAACAAC
Scaffold_9	miR396a-3p	GUUCAAUAAAGCUGUGGGAA	20	osa-miR396a-3p_MIMAT0022863	GUUCAAUAAAGCUGUGGGAA	0	3'	139	-56.4	29.4964	1.37561	UAUGAUUCUAUUUUUAUUUUUCCACAGCUUUCUUGAACUGCAUCUAUAUUUUUUCAUUCCUUAAUUUAUACAUAAAAAAGGAGAAAAUUCUGGGUUGCGGUUCAAUAAAGCUGUGGGAAGAUACAAUUAGGAUCAACAA
Scaffold_6	miR167d-5p	UGAAGCUGCCAGCAUGAUCUG	21	osa-miR167d-5p_MIMAT0001039	UGAAGCUGCCAGCAUGAUCUG	0	5'	118	-53.2	44.0678	1.02308	UUUCGUGCCUUAGUAGCAGUUGAAGCUGCCAGCAUGAUCUGAGCUUUCUCUUCUUUUAUUUCGCCUCGAGAAAGAUUAGAUCAUGUGGUAGCUUCACCUGUUCAUAAGACCACGCCAU
Scaffold_12	miR168a-3p	GAUCCCGCCUUGCAUCAAUUGAAU	24	osa-miR168a-3p_MIMAT0015122	GAUCCCGCCUUGCACCAAGUGAAU	2	3'	176	-68	47.1591	0.819277	UUGUUACGCUAGUCUCUGAUUCGCUUGGUGCAGGUCGGGAACUGGUAAUCGUUAUGUAUUCCGCCGCCAUGGCAGAUAUUUUUGACGGUUUUUUGAGAUUUCUAUCUCUUCUGCUCAGCCGGUGGAUUUCCAGAUCCCGCCUUGCAUCAAUUGAAUCCGAGCCUACCGUGAAAGUA
Scaffold_13	miR169i-5p.1	UAGCCAAGGAUGACUUGCCUG	21	osa-miR169i-5p.1_MIMAT0001054	UAGCCAAGGAUGACUUGCCUG	0	5'	151	-49.565	31.7881	1.0326	AGGUUAGAGUUAUGGUUUAGUAGCCAAGGAUGACUUGCCUGCUUACUUUCUCAUUUUUGAAGUUUAUUUUAUUUUAUUUUUAUUUUAUUUUUUUAUUUCAUAAGAGAUUAUAGUCAGGCAGUCUCCUUGGCUAUCUUGACACACUCUUCCC
Scaffold_7	miR169i-5p.1	UAGCCAAGGAUGACUUGCCUG	21	osa-miR169i-5p.1_MIMAT0001054	UAGCCAAGGAUGACUUGCCUG	0	5'	229	-73.3	29.6943	1.07794	GAAAGAGUAUAAUGGUUUAGUAGCCAAGGAUGACUUGCCUGCGUUUUUUUUCAUUAGUGAAAGUUUUUAUUUCACUUUUUCGCUGAGAAAAUACUAUUUAACUUAAAAAAAUUCACAUAUUUAAGUUAUAUGAUGUUUUCUAAAAAAAAAAAACGAAAAACAGAGAGAGUAACUUUCAAUAAAGAAAAUAGUCAGGCAGUCUCCUUGGCUAUCUUGACCUUCUCUUCUC
Scaffold_7	miR169i-5p.1	UAGCCAAGGAUGACUUGCCUG	21	osa-miR169i-5p.1_MIMAT0001054	UAGCCAAGGAUGACUUGCCUG	0	5'	120	-62.5	41.6667	1.25	UUGAGAGUUUCAUUGUUUAGUAGCCAAGGAUGACUUGCCUGAUUUUUUGUCGUAGAGAUCUUACGAUCUCAUGAUUCGAUGUCAGGCAGUCGUCUUUGGCUAUCUUGACAAACUCUCGUC
Scaffold_7	miR169i-5p.1	UAGCCAAGGAUGACUUGCCUG	21	osa-miR169i-5p.1_MIMAT0001054	UAGCCAAGGAUGACUUGCCUG	0	5'	147	-58.5	33.3333	1.19388	UGGAGAGUCUUAUUGUUUGGUAGCCAAGGAUGACUUGCCUGCUUAAUUAUCUUUUGAUUAAGAUUUAAGAGUCUUAAUCAAACUCUUAAUUAAAAUAGGUUAAUAGUAGGCAGUCUCCUAGGCUAUCUUGACAAACUCUCUUAUUUC
Scaffold_7	miR169i-5p.1	UAGCCAAGGAUGACUUGCCUA	21	osa-miR169i-5p.1_MIMAT0001054	UAGCCAAGGAUGACUUGCCUG	1	5'	123	-51.9	39.8374	1.05918	UUGAGAGUCUUAUUGUUUAGUAGCCAAGGAUGACUUGCCUAAUCUUUUAUUCUUGGGAUCGUAAUACCAUCCCAUGAUUCAAUGUCAGGCAGUCGUCUUUGGCUAUCUUGACAAACUCUCUUC
Scaffold_12	miR169i-5p.1	UAGCCAAGGAUGACUUGCCGU	21	osa-miR169i-5p.1_MIMAT0001054	UAGCCAAGGAUGACUUGCCUG	2	5'	135	-48.8	48.1481	0.750769	GGGAAUGAGGUCACGUAGUGUAGCCAAGGAUGACUUGCCGUUAUUUGUCGACCUAGCCGUAGCCGGGUUUUAUGAAUGGUUAGUCAUCAAACUAGAACGGCAAGACGUUCGAGGUUACGUUACUCCCUCCUUAUC
Scaffold_9	miR171c-5p	GGAUAUUGGUGCGGUUCAAUC	21	osa-miR171c-5p_MIMAT0022877	GGAUAUUGGUGCGGUUCAAUC	0	5'	123	-68.9	38.2114	1.46596	UUGAUUAUUAAAUGUGCAUGGGAUAUUGGUGCGGUUCAAUCAGAAAACCGAGAUCACAUUCUAGAGAUCUCGGUUUAUUUGAUUGAGCCGUGCCAAUAUCCCGUGCUAGAUUUGUUGUUUUUU
Scaffold_9	miR171c-3p	UGAUUGAGCCGUGCCAAUAUC	21	osa-miR171c-3p_MIMAT0001064	UGAUUGAGCCGUGCCAAUAUC	0	3'	117	-68.8	39.3162	1.49565	AUUAUUAAAUGUGCAUGGGAUAUUGGUGCGGUUCAAUCAGAAAACCGAGAUCACAUUCUAGAGAUCUCGGUUUAUUUGAUUGAGCCGUGCCAAUAUCCCGUGCUAGAUUUGUUGUUU
Scaffold_2	miR171c-3p	UGAUUGAGCCGUGCCAAUAUC	21	osa-miR171c-3p_MIMAT0001064	UGAUUGAGCCGUGCCAAUAUC	0	3'	122	-53.3	37.7049	1.1587	AAGAAGAUUAGGGUUGAAGAUGUUGGAAUGGCUCAAUCAAGUUAAAGUUCAUCCAAUGUGAGAAAGUGGGUGAUUUUAGUUUGAUUGAGCCGUGCCAAUAUCAACUCAUCUUCACUUUGCUA
Scaffold_16	miR393b-5p	UCCAAAGGGAUCGCAUUGAUCC	22	osa-miR393b-5p_MIMAT0001078	UCCAAAGGGAUCGCAUUGAUCU	1	5'	99	-46.7	40.404	1.1675	CGCAGCAGCUGGAAGAGGAAUCCAAAGGGAUCGCAUUGAUCCUUACUUAUUUGUUUGGAUCAUGCAAUCCCUUUGGAUUUAUCCUUCAUUUGCUUAAUU
Scaffold_10	miR393b-5p	UCCAAAGGGAUCGCAUUGAUCC	22	osa-miR393b-5p_MIMAT0001078	UCCAAAGGGAUCGCAUUGAUCU	1	5'	123	-49.7	39.0244	1.03542	GGCAGCAGCUGGAGGAGGAAUCCAAAGGGAUCGCAUUGAUCCUAACUCAUCAUCAUUCAUCAUUUACUCUAUUUUUGUUUGGAUCAUGCAUUCCCUUUGGAUUUAUCCUUCAUUUGCUUUUUU
Scaffold_16	miR172d-5p	GCAGCAUCAUCAAGAUUCAC	20	osa-miR172d-5p_MIMAT0022885	GCAGCACCAUCAAGAUUCAC	1	5'	198	-80.1	31.8182	1.27143	AUCAGUCGUUGUUUGCAGAUGCAGCAUCAUCAAGAUUCACAUGCCUAAUUUCCUUCAUUUUCAACUUUUUUUUUCUUUUUUUUUUGGGUUUUUAAUUAUAUUAAGGAUUAAACCUAAAAAGGUAGAAAAAAUGGAGGUUGUAAAAAGAUUGGAAGGAUAUGAGAAUCUUGAUGAUGCUGCAGCGGCAAUAAAUGGCUU
Scaffold_13	miR166h-3p	UCGGACCAGGCUUCAUUCCC	20	zma-miR166h-3p_MIMAT0001377	UCGGACCAGGCUUCAUUCCC	0	3'	119	-47.4	43.6975	0.911538	GGAAGCUUGAUUUUUGAGGGGAAUGUUGUCUGGCUCGAAGACUACUAAUUUUCAUUCUAAUUCAUCAUCGAAAUUGCCUUCGGACCAGGCUUCAUUCCCCUCAAUCUCACCUUCCAGCU
Scaffold_2	miR166h-3p	UCGGACCAGGCUUCAUUCCC	20	zma-miR166h-3p_MIMAT0001377	UCGGACCAGGCUUCAUUCCC	0	3'	113	-65.8	38.9381	1.49545	UUCAUAAGCAUGGUUGAGGGGAAUGUUGUCUGGUGCGAAAUCAUUCAUAUAUCAUGUUUUUAUAUGAAUGAUUUCGGACCAGGCUUCAUUCCCCUCAACAUACACAUGCUGAA
Scaffold_8	miR390-5p	AAGCUCAGGAGGGAUAGCGCC	21	osa-miR390-5p_MIMAT0001588	AAGCUCAGGAGGGAUAGCGCC	0	5'	184	-64.9	27.1739	1.298	UAAGUAUAGAUGAAUCUGUAAAGCUCAGGAGGGAUAGCGCCAUUAAUUUUUUUGUGCUAAUAUAAAAUAAAUUAAAUUAAUUAGAAAAAUAAUAACUUGAUUAUGAAAGAAAUUUAUCAAAUAUUAAUCAUAGAAAUUAGUGGCGCUAUCUAUCCUGAGUUUCAUGGGUUCUUCUUACUCACAG
Scaffold_9	miR396b-3p	GUUCAAGAAAGCUGUGGAAAA	21	zma-miR396b-3p_MIMAT0015167	GUUCAAUAAAGCUGUGGGAAA	2	3'	141	-38.4	29.078	0.936585	UGUUGAUCCUAAUUGUAUCUUCCCACAGCUUUAUUGAACCGCAACCCAGAAUUUUCUCCUUUUUUAUGUAUAAAUUAAGGAAUGAAAAAAUAUAGAUGCAGUUCAAGAAAGCUGUGGAAAAAUAAAAAUAGAAUCAUAUUA
Scaffold_9	miR399a-3p	UGCCAAAGGAGACUUGCCCUG	21	zma-miR399a-3p_MIMAT0001704	UGCCAAAGGAGAAUUGCCCUG	1	3'	113	-51.2	43.3628	1.0449	UGUGGGUUUGGUGAAUUUCAGAGCAAUUCUCCAUUGGCAUGCGAAAAUGCGUAUAUAUGCAUAAUAGCGUCAUGCCAAAGGAGACUUGCCCUGCCAUUCACCACAACUAAUUG
Scaffold_9	miR399a-3p	UGCCAAAGGAGAAUUGCACUG	21	zma-miR399a-3p_MIMAT0001704	UGCCAAAGGAGAAUUGCCCUG	1	3'	119	-42.9	45.3782	0.794444	CAUAAUGGUGGCGAAUAACAGGACAAGUCUCCUUUGACAUGCAGCAAAUUAUGCAUGUAACUGCGCGCAUUUUGAGCAUGCCAAAGGAGAAUUGCACUGCUAGUCACCGGCCCAUAUUU
Scaffold_14	miR399a-3p	UGCCAAAGGAGACUUGCCCUG	21	zma-miR399a-3p_MIMAT0001704	UGCCAAAGGAGAAUUGCCCUG	1	3'	122	-55	46.7213	0.964912	UGUGGGCUAGGUGAAUGGCAGUGUGAUUCUCCUUUGGCAUGCAGAGAUUGCAGAUGCAUCAUGCACGCAUAAUUCGUUCCAUGCCAAAGGAGACUUGCCCUGUUAUUCACCACUACAGUUAA
Scaffold_4	miR399e-3p	UGCCAAAGGAGAGUUGCCCUA	21	zma-miR399e-3p_MIMAT0001708	UGCCAAAGGAGAGUUGCCCUG	1	3'	123	-61.7	39.8374	1.25918	AUACAAGCAGAUUAGUUUUAGGGCAAAUCUCCAUUGGCAUGUGAUGGGUCAUAUGUUGAUGCACAUAUGGUUGCCAUUAACAUGCCAAAGGAGAGUUGCCCUAUGACUACUUUAGCUUGAUAA
Scaffold_2	miR319b-3p	UUGGACUGAAGGGAGCUCCC	20	zma-miR319b-3p_MIMAT0001717	UUGGACUGAAGGGUGCUCCC	1	3'	239	-89.6	47.6987	0.785965	GAGAGAUAGAACUUAGAACGGAGCUCCCUUCACGUCCAAUACUGGGGGCCGAGGAGUGGCAAAGAGCUGCCUUCUCAUGCGUUUUAAGCAAUUUACUUGCAUUUCAUUCGCCAUCACUACACUCGAGUUUGAAAAAUGAAGUAAAAUAGCCAAAAUGCAUGGGUCGGGAGCAACUCCUUCCACCUUCUUCGCCCGCUCAUUGGACUGAAGGGAGCUCCCCAUUCCCUUCCUUUUAAAUC
Scaffold_12	miR168b-3p	CCCGCCUUGCAUCAAUUGAA	20	zma-miR168b-3p_MIMAT0015192	CCCGCCUUGCAUCAAGUGAA	1	3'	174	-68	47.7011	0.819277	UGUUACGCUAGUCUCUGAUUCGCUUGGUGCAGGUCGGGAACUGGUAAUCGUUAUGUAUUCCGCCGCCAUGGCAGAUAUUUUUGACGGUUUUUUGAGAUUUCUAUCUCUUCUGCUCAGCCGGUGGAUUUCCAGAUCCCGCCUUGCAUCAAUUGAAUCCGAGCCUACCGUGAAAGU
Scaffold_11	miR535-5p	UGACAAUGACAGAGAGCACGC	21	osa-miR535-5p_MIMAT0003142	UGACAACGAGAGAGAGCACGC	2	5'	118	-42.5	38.9831	0.923913	GCCUCCAUCAUUAGAUUAUAUGACAAUGACAGAGAGCACGCCCAUACAUAAUCAUGUUAAUAUACGUGCAUAAUAACAAGCGUGCUCUCUCUCAUCGUCAAACAAUCUUCGGAUGAAU
Scaffold_11	miR535-5p	UGACGAUGAGAGAGAGCACGC	21	osa-miR535-5p_MIMAT0003142	UGACAACGAGAGAGAGCACGC	2	5'	122	-54.5	38.5246	1.15957	AGAUUCAUCCGAAGAUUGUUUGACGAUGAGAGAGAGCACGCUUGUUAUUAUGCACGUAUAUUAACAUGAUUAUGUAUGGGCGUGCUCUCUGUCAUUGUCAUAUAAUCUAAUGAUGGAGGCAA
Scaffold_2	miR535-5p	UGACGAUGAGAGAGAGCACGC	21	osa-miR535-5p_MIMAT0003142	UGACAACGAGAGAGAGCACGC	2	5'	119	-56.2	42.8571	1.10196	AUAUCCAUCCCAAGAUUGUUUGACGAUGAGAGAGAGCACGCUUGUCGACAUACAUCAACUAUGUGACCGAGUACAUGCGUGCUCUCUGUCAUUGUCAUAUAAUCUAAUGAUGGAAGCAC
Scaffold_13	miR-466b-3p	AUACACACACACACACACACAC	22	rno-miR-466b-3p_MIMAT0017285	AUACAUACACACACACAUACAC	2	3'	114	-89	32.4561	2.40541	AUAUAUAUAUGUGUGUGUGUGUGUGUGUGUGUGUGUGUGUGUGUGUGUGUGUAUAUAUAUACACACACACACAUACACACACACACACACACACAUAUAUAUAUAUAUAUAUAU
Scaffold_16	miR-466b-3p	AUACACACACACACACACACAC	22	rno-miR-466b-3p_MIMAT0017285	AUACAUACACACACACAUACAC	2	5'	176	-107.7	27.8409	2.19796	AUAUAUACACACACACACACAUACACACACACACACACACACACACACACACACAUAUAUAUAUAUAUAUAUAUAUAUAUAUAUAUAUAUAUAUAUAUAUAUAUAUAUAUAUAUAUAUAUGUGUGUGUGUGUGUGUGUUUGUGUGUGUGUGUGUGUGUGAAUAGAUGCCACCAUAC
Scaffold_15	miR-466b-3p	AUACACACACACACACACACAC	22	rno-miR-466b-3p_MIMAT0017285	AUACAUACACACACACAUACAC	2	3'	94	-77.7	42.5532	1.9425	GUGUGUGUGUGUGUGUGUGUGUGUGUGUUUGUGUGUGUGUAUAUAUAUGUGUAUACACACACACACACACACACACACACACACACACACACAU
Scaffold_14	miR-466b-3p	AUAUAUACACACACACACACAC	22	rno-miR-466b-3p_MIMAT0017285	AUACAUACACACACACAUACAC	2	3'	124	-81.2	26.6129	2.46061	AUAUAUGUGUGUGUGUGUGUGUGUGUGUGUGUGUAUAUUUAUAUAUAUGUAUAUAUAUAUAUAUAUAUAUAUAUAUAUAUAUAUAUAUACACACACACACACACACACACACACACACACACAC
Scaffold_14	miR-466b-3p	AUACAUACAUACACACACACAC	22	rno-miR-466b-3p_MIMAT0017285	AUACAUACACACACACAUACAC	2	5'	142	-88.1	25.3521	2.44722	AUAUAUAUAUACAUACAUACAUACAUACAUACACACACACACAUAUAUAUAUACAUAUAUAUAUAUGUGUGUGUGUGUGUGUGUGUAUAUAUAUAUAUAUGUGUGUGUGUGUGUGUGUGUGUGUGUAUGUAUAUAUAUAUAU
Scaffold_11	miR-466b-3p	AUAUAUACACACACACACACAC	22	rno-miR-466b-3p_MIMAT0017285	AUACAUACACACACACAUACAC	2	5'	142	-91.9	33.0986	1.95532	GUGUAUAUAUAUAUGUGUGUAUAUAUACACACACACACACACACACACAUAUAUAUAUAUAUAUAUAUAUGUGUGUGUGUGUGUGUGUGUGUGUGUGUGUGUGUGUGUGUGUGUGCUUGUGCAUAUAUAUGUGUGUAUGUAU
Scaffold_7	miR-466b-3p	AUACACACACACACAUAUACAC	22	rno-miR-466b-3p_MIMAT0017285	AUACAUACACACACACAUACAC	2	5'	160	-107.5	34.375	1.95455	AUAUAAAUAUAUAUAUAUAUAUACACACACACACAUAUACACACACACACACACACACACACACACACACAUAUAUAUAUAUAUAUAUAUAUGUGUGUGUGUGUGUGUGUGUGUGUGUGUGUGUGUGUGUGUGUGUGUGUAUACACACACACACACACAC
Scaffold_7	miR-466b-3p	AUACACACACACACACACACAC	22	rno-miR-466b-3p_MIMAT0017285	AUACAUACACACACACAUACAC	2	5'	164	-117.5	34.1463	2.09821	GUGUGUGUGUGUGUGUGUGUAUACACACACACACACACACACACACACACACACACACACACACACACACAUAUAUAUAUAUAUAUAUAUAUGUGUGUGUGUGUGUGUGUGUGUGUGUGUGUGUAUAUGUGUGUGUGUGUAUAUAUAUAUAUAUAUUUAUAUAU
Scaffold_7	miR-466b-3p	AUAUAUACACACACACACACAC	22	rno-miR-466b-3p_MIMAT0017285	AUACAUACACACACACAUACAC	2	3'	102	-62.4	36.2745	1.68649	AUAUAUGUGUGUGUGUGUGUGUGUGUGUGUGUGUCUGUGUGUGUGUGUGUGUGUGUGUAUAUAUAUACACACACACACACACACACAUAUAUAUAUGUAUAU
Scaffold_4	miR-466b-3p	AUAUAUACACACACACACACAC	22	rno-miR-466b-3p_MIMAT0017285	AUACAUACACACACACAUACAC	2	3'	108	-81.9	31.4815	2.40882	GUGUGUGUGUGUGUGUGUGUGUGUGUGUGUAUGUAUAUAUAUAUAUAUAUAUAUAUAUAUAUAUAUAUAUAUACACACACACACACACACACACACACACACACACAC
Scaffold_4	miR-466b-3p	AUACACACACACACACACACAC	22	rno-miR-466b-3p_MIMAT0017285	AUACAUACACACACACAUACAC	2	3'	116	-90.5	32.7586	2.38158	GUGUGUGUGUGUGUGUGUGUGUGUGUGUGUGUGUAUGUAUAUAUAUAUAUAUAUAUAUAUAUAUAUAUAUAUAUAUACACACACACACACACACACACACACACACACACACACAC
Scaffold_3	miR-466b-3p	AUACACACACACACACACACAC	22	rno-miR-466b-3p_MIMAT0017285	AUACAUACACACACACAUACAC	2	5'	122	-72.7	29.5082	2.01944	GUGUGUGUCUAUAUAUAUAUAUACACACACACACACACACACACAUAUAUAUAUAUAUAUAUAUAUAUAUAUAUAUGUGUGUGUGUGUGUGUGUGUCUAUAUAUACACACACACACACACAC
Scaffold_3	miR-466b-3p	AUAUAUACACACACACACACAC	22	rno-miR-466b-3p_MIMAT0017285	AUACAUACACACACACAUACAC	2	5'	126	-79.7	30.1587	2.09737	GUGUGUGUGUGUCUAUAUAUAUAUAUACACACACACACACACACACACAUAUAUAUAUAUAUAUAUAUAUAUAUAUAUAUGUGUGUGUGUGUGUGUGUGUCUAUAUAUACACACACACACACACAC
Scaffold_2	miR-466b-3p	AUAUAUACACACACACACACAC	22	rno-miR-466b-3p_MIMAT0017285	AUACAUACACACACACAUACAC	2	3'	156	-64.4	24.359	1.69474	AUAUAUAUGUGUGUGUGUGUGUAAGUAUGUAUGUAUGUAUAUAUAUAUACACAUAUAUAUAUAUAUAUAUACACACACACACACAUAUAUAUAUAUAUAUAUAUAUAUAUAUAUAUAUAUACACACACACACACACACACACACACACACACACAC
Scaffold_2	miR-466b-3p	AUAUAUACACACACACACACAC	22	rno-miR-466b-3p_MIMAT0017285	AUACAUACACACACACAUACAC	2	5'	98	-44.4	25.5102	1.776	AUAUAUAUAUAUAUAUAUAUAUAUAUACACACACACACACACACACACGUACGUGUGUGUGUGUAUGUGUAUAUAUAUAUAUACAUAGAUACAUACAU
Scaffold_2	miR-466b-2-3p	AUAUACACACACACACACACA	21	rno-miR-466b-2-3p_MIMAT0017286	AUAUACAUACACACAUACACA	2	3'	158	-64.4	24.0506	1.69474	UAUAUAUAUGUGUGUGUGUGUGUAAGUAUGUAUGUAUGUAUAUAUAUAUACACAUAUAUAUAUAUAUAUAUACACACACACACACAUAUAUAUAUAUAUAUAUAUAUAUAUAUAUAUAUAUACACACACACACACACACACACACACACACACACACA
Scaffold_2	miR-466b-2-3p	AUAUACACACACACACACACA	21	rno-miR-466b-2-3p_MIMAT0017286	AUAUACAUACACACAUACACA	2	5'	94	-43.7	26.5957	1.748	AUAUAUAUAUAUAUAUAUAUAUAUACACACACACACACACACACACGUACGUGUGUGUGUGUAUGUGUAUAUAUAUAUAUACAUAGAUACAUAC
Scaffold_2	miR-466b-2-3p	AUAUAUAUACACACACACACA	21	rno-miR-466b-2-3p_MIMAT0017286	AUAUACAUACACACAUACACA	2	5'	102	-44.4	24.5098	1.776	AUAUAUAUAUAUAUAUAUAUAUAUAUAUACACACACACACACACACACACGUACGUGUGUGUGUGUAUGUGUAUAUAUAUAUAUACAUAGAUACAUACAUAU
Scaffold_14	miR-466b-2-3p	AUAUACACACACACACACACA	21	rno-miR-466b-2-3p_MIMAT0017286	AUAUACAUACACACAUACACA	2	3'	126	-81.2	26.1905	2.46061	UAUAUAUGUGUGUGUGUGUGUGUGUGUGUGUGUGUAUAUUUAUAUAUAUGUAUAUAUAUAUAUAUAUAUAUAUAUAUAUAUAUAUAUAUACACACACACACACACACACACACACACACACACACA
Scaffold_14	miR-466b-2-3p	AUAUAUAUACACACACACACA	21	rno-miR-466b-2-3p_MIMAT0017286	AUAUACAUACACACAUACACA	2	3'	118	-81.2	26.2712	2.61935	UAUGUGUGUGUGUGUGUGUGUGUGUGUGUGUAUAUUUAUAUAUAUGUAUAUAUAUAUAUAUAUAUAUAUAUAUAUAUAUAUAUAUACACACACACACACACACACACACACACACACA
Scaffold_14	miR-466b-2-3p	AUAUAUAUACACACACACACA	21	rno-miR-466b-2-3p_MIMAT0017286	AUAUACAUACACACAUACACA	2	5'	146	-100.8	34.9315	1.97647	UUAUUGGAUCCCUCCCCUAUAUAUAUAUACACACACACACACACACACACACACACACACACACACAUAUAUAUAUAUAUAUGUGUGUGUGUGUGUGUGUGUGUGUGUGUGUGUGUGUGUGUGUGUAUGUAUAUAUAUAUAUAUAU
Scaffold_11	miR-466b-2-3p	AUAUACACACACACACACACA	21	rno-miR-466b-2-3p_MIMAT0017286	AUAUACAUACACACAUACACA	2	5'	138	-91.2	33.3333	1.98261	GUAUAUAUAUAUGUGUGUAUAUAUACACACACACACACACACACACAUAUAUAUAUAUAUAUAUAUAUGUGUGUGUGUGUGUGUGUGUGUGUGUGUGUGUGUGUGUGUGUGUGCUUGUGCAUAUAUAUGUGUGUAUGU
Scaffold_9	miR-466b-2-3p	AUACACAUACACACACACACA	21	rno-miR-466b-2-3p_MIMAT0017286	AUAUACAUACACACAUACACA	2	5'	158	-93.8	25.3165	2.345	AUAUAUAUAUAUAUAUAUUUAUACACAUACACACACACACACACACACACACACACACACACACACACACACAUAUAUAUAUAUAUAUAUAUAUAUGUGUGUGUGUGUGUAUGUGUGUGUGUGUGUGUAUAUGUAUAAAUAUAUAUAUAUAUAUAUAU
Scaffold_7	miR-466b-2-3p	AUAUAUAUACACACACACACA	21	rno-miR-466b-2-3p_MIMAT0017286	AUAUACAUACACACAUACACA	2	3'	98	-32.7	24.4898	1.3625	UAUUCAAAAUAUUAUACAUGUGUGUGUGUCUAUAUAUAUAUAUAUAUAUAUAUAUAUAUAUAUAUACACACACACACACACACACACACACACACACA
Scaffold_7	miR-466b-2-3p	AUAUAUAUACACACAAACACA	21	rno-miR-466b-2-3p_MIMAT0017286	AUAUACAUACACACAUACACA	2	3'	114	-22.5	25.4386	0.775862	UAGAUAAAUACAUAUAUAUAUGCGUGUGUGUAUAUAUAUAUAUAGACAUGCACACACACACAUAUAAACAUAUAUAUAUAUACACACAAACACAUACACAAAAAAGCACCAAAU
Scaffold_7	miR-466b-2-3p	AUAUACACACACACACACACA	21	rno-miR-466b-2-3p_MIMAT0017286	AUAUACAUACACACAUACACA	2	3'	104	-63.6	35.5769	1.71892	UAUAUAUGUGUGUGUGUGUGUGUGUGUGUGUGUGUCUGUGUGUGUGUGUGUGUGUGUGUAUAUAUAUACACACACACACACACACACAUAUAUAUAUGUAUAUA
Scaffold_4	miR-466b-2-3p	AUAUAUAUACACACACACACA	21	rno-miR-466b-2-3p_MIMAT0017286	AUAUACAUACACACAUACACA	2	3'	102	-73.7	29.4118	2.45667	UGUGUGUGUGUGUGUGUGUGUGUGUGUAUGUAUAUAUAUAUAUAUAUAUAUAUAUAUAUAUAUAUAUAUACACACACACACACACACACACACACACACACA
Scaffold_4	miR-466b-2-3p	AUAUACACACACACACACACA	21	rno-miR-466b-2-3p_MIMAT0017286	AUAUACAUACACACAUACACA	2	3'	110	-82.3	30.9091	2.42059	UGUGUGUGUGUGUGUGUGUGUGUGUGUGUGUAUGUAUAUAUAUAUAUAUAUAUAUAUAUAUAUAUAUAUAUAUACACACACACACACACACACACACACACACACACACA
Scaffold_3	miR-466b-2-3p	AUAUAUAUACACACACACACA	21	rno-miR-466b-2-3p_MIMAT0017286	AUAUACAUACACACAUACACA	2	3'	96	-30.1	28.125	1.11481	UACAACCAUUUAUAUGUAUAUGUAUGUGUGUAUAUAUAUAUAUGUAUGUACAUAUAUAUAUAUACACACACACACACACACACACACACACACACA
Scaffold_3	miR-466b-2-3p	AUAUACACACACACACACACA	21	rno-miR-466b-2-3p_MIMAT0017286	AUAUACAUACACACAUACACA	2	5'	126	-77	30.1587	2.02632	GUGUGUGUGUCUAUAUAUAUAUAUACACACACACACACACACACACAUAUAUAUAUAUAUAUAUAUAUAUAUAUAUAUGUGUGUGUGUGUGUGUGUGUCUAUAUAUACACACACACACACACACAC
Scaffold_3	miR-466b-2-3p	AUAUAUAUACACACACACACA	21	rno-miR-466b-2-3p_MIMAT0017286	AUAUACAUACACACAUACACA	2	3'	166	-113.4	24.0964	2.835	UGUGUGUGUGUGUGUGUGUGUGUGUGUGUGUGUGGGUGUGUGUGUGUAUAUAUAUAUAUAUAUAUAUAUAUAUAUAUAUAUAUAUAUAUAUAUAUAUAUAUAUAUAUAUAUAUAUAUACAUAUAUAUAUAUAUACACACACACACAUACACACACACACACACACA
Scaffold_1	miR-466b-2-3p	AUAUAUAUACACACACACACA	21	rno-miR-466b-2-3p_MIMAT0017286	AUAUACAUACACACAUACACA	2	3'	86	-54.5	27.907	2.27083	UAUAUACACACACACACGUGUGUGUGUAUAUAUAUAUAUAUAUAUAUAUAUAUACACACACACACACGUGUGUGUGUGUAUAUAUA
Scaffold_8	miR-466c-3p	UAUACACACACACAUACACAC	21	rno-miR-466c-3p_MIMAT0017287	UAUACAUGCACACAUACACAC	2	3'	95	-39.4	30.5263	1.35862	AUGUGCUCCGAGUAUAUUAUGUGUUGUGUGUGUGUGUAUAUAUAUAUAUAUAUAUAUACACACACACAUACACACACACACGUGUGUAUAUAUAU
Scaffold_1	miR-467e-3p	AUAUACACACACACACAUAUAU	22	mmu-miR-467e-3p_MIMAT0005294	AUAUACAUACACACACCUAUAU	2	3'	220	-100.8	35.4545	1.29231	GUGUGUGUGUGUGUGUGUGUGUGUGUGUGUGUGUGUGUGUGUGUAUAUAUAUAUAUAUAUAUAUGUGUGUGUGUGUGUGUGUAUGUGUGUAUAUAUAUAUAUAUAUAUAUAUAUGUGUGUGUGUGUGUGUGUGUGUGUGUGUGUGUGUGUGUGUGUGUGUGUGUGUGUGUGUGUGUGUAUAUACACACACACACAUAUAUAUAUAUAUGGUCAAGUUCCA
Scaffold_7	miR-669d-3p	UAUACACACACACACAUAUAC	21	mmu-miR-669d-3p_MIMAT0017324	UAUACAUACACACCCAUAUAC	2	5'	162	-108.6	33.9506	1.97455	UAUAUAAAUAUAUAUAUAUAUAUACACACACACACAUAUACACACACACACACACACACACACACACACACAUAUAUAUAUAUAUAUAUAUAUGUGUGUGUGUGUGUGUGUGUGUGUGUGUGUGUGUGUGUGUGUGUGUGUAUACACACACACACACACACA
Scaffold_2	miR1320-5p	UGGAACGGAGGAAUUAUAUAC	21	osa-miR1320-5p_MIMAT0009137	UGGAACGGAGGAAUUUUAUAG	2	3'	314	-75.9	26.1146	0.92561	GAUAGAUCCUUAGUAAGAGUAGAACAUACUUCCACCGUUCCAUAAUACUUACUACAUUUUAUUUUUGGGCACUAUUCAUCGUUUAAGCUUAUUUUAUAUAUUGCGGCUAAUAUAUAAGUAAUAAUAUAGUCAAGUGAGAUCUUGUUUGAAUCGUCUAAUCGCAUACUUUCAGAGUAUAAACUUUUUAUAAUUUUUAAAUGUGUAUAAUUCAACAUAUAAAUUAACAAAAUAGUACAUUAGAUUGCGUAACAAAGUUAAAUGUAGUAAGUAUUAUGGAACGGAGGAAUUAUAUACAUAAUACAUUGAUAUAUAAC
Scaffold_2	miR1320-5p	UGGAACGGAGGAAGUAUAUAG	21	osa-miR1320-5p_MIMAT0009137	UGGAACGGAGGAAUUUUAUAG	2	3'	142	-48.7	34.507	0.993878	UCAUUCUCCAUAGGAAGACUAAUACUUCCUCCCUUCCAUAAUAUUUGCUACUCAUUGUAAUAUUUUCCCACACAACAUGUCAUACUAGGUAGCAAUUAUUAUGGAACGGAGGAAGUAUAUAGUUGUCUAUUUAAGCCCUUUA
Scaffold_4	miR1320-5p	UGGAACGGAGGAAGUAUAUAG	21	osa-miR1320-5p_MIMAT0009137	UGGAACGGAGGAAUUUUAUAG	2	3'	143	-50.8	30.7692	1.15455	UUAUAAGUUUUUAUGAACAUAUAUACUUCGUCCGUUGCAUAAUACUUGCUACUGAUAGUGACAUUUUCCCACACAGCAUGUCAGACUCAGUAAUAAGUAUUAUGGAACGGAGGAAGUAUAUAGAUAUAAUUGAUACUAAAAAU
Scaffold_2	miR319a	AUUGGACUGAAGGGAGCUCC	20	sly-miR319a_MIMAT0009145	CUUGGACUGAAGGGAGCUCC	1	3'	237	-88.9	47.2574	0.79375	AGAGAUAGAACUUAGAACGGAGCUCCCUUCACGUCCAAUACUGGGGGCCGAGGAGUGGCAAAGAGCUGCCUUCUCAUGCGUUUUAAGCAAUUUACUUGCAUUUCAUUCGCCAUCACUACACUCGAGUUUGAAAAAUGAAGUAAAAUAGCCAAAAUGCAUGGGUCGGGAGCAACUCCUUCCACCUUCUUCGCCCGCUCAUUGGACUGAAGGGAGCUCCCCAUUCCCUUCCUUUUAAAU
Scaffold_14	miR397b-5p	UCAUUGAGUGCAGCAUUGAUG	21	zma-miR397b-5p_MIMAT0014019	UCAUUGAGCGCAGCGUUGAUG	2	5'	107	-41	28.972	1.32258	UAACCUGUAUGGUGAAAAUAUCAUUGAGUGCAGCAUUGAUGAAAUUUUCAUCUUGGAUAAAUUUUAUCAAUGAUGCAUUCAAUUAUGUUUUACCCAUAUCUUGGAAU
Scaffold_10	miR408b-3p	AUGCACUGCCUCUUCCCUGGC	21	zma-miR408b-3p_MIMAT0014026	CUGCACUGCCUCUUCCCUGGC	1	3'	125	-58.2	46.4	1.00345	GGAGUGAGGAAAAGAAGAGCUAGGGAAGAGGUUGAGCAUGAGAUGGAUCAAUCAACAAUAUGCGUUGAUGUUGAUGUUCCUCCCAUGCACUGCCUCUUCCCUGGCACUUUUUCAGUCAUUUCCCU
Scaffold_15	miR160a-5p	GCCUGGCUCCCUGUAUGCCAU	21	csi-miR160a-5p_MIMAT0014068	GCCUGGCUCCCUGUAUGCCAU	0	5'	121	-48.5	44.6281	0.898148	AGGUAAAAAAUAAACAAUAUGCCUGGCUCCCUGUAUGCCAUUUGCAAGUUCCACCCUGUUAUUGGGCGGCCUCAGCUUAUGGCGUGCAGAGAGCCAAGCAUGUCUAUACUCUUCUAUAUUU
Scaffold_14	miR160a-5p	GCCUGGCUCCCUGUAUGCCAU	21	csi-miR160a-5p_MIMAT0014068	GCCUGGCUCCCUGUAUGCCAU	0	5'	120	-55.7	49.1667	0.944068	UUAAUAUAUUUAAUGCGUAUGCCUGGCUCCCUGUAUGCCAUACACAGAGCCCAUCGGACCAUCGAUGGCCUCCGUGGAUGGCGUAUGAGGAGCCAAGCAUGCCUCUUCUAAUUUCUUUCC
Scaffold_9	miR160a-5p	GCCUGGCUCCCUGUAUGCCAU	21	csi-miR160a-5p_MIMAT0014068	GCCUGGCUCCCUGUAUGCCAU	0	5'	120	-56.6	44.1667	1.06792	AUUAUAAUUAUUAUGAGUAUGCCUGGCUCCCUGUAUGCCAUUCGCAGAGCCCAUCGAAUUAUCGAUGGCCUCCAUGGAUGGCGUAUGAGGAGCCAAGCAUACCCUUUUAUUUAACCUUGU
Scaffold_9	miR160a-3p	GCGUAUGAGGAGCCAAGCAUA	21	csi-miR160a-3p_MIMAT0037370	GCGUAUGAGGAGCCAUGCAUA	1	3'	122	-56.6	43.4426	1.06792	AAUUAUAAUUAUUAUGAGUAUGCCUGGCUCCCUGUAUGCCAUUCGCAGAGCCCAUCGAAUUAUCGAUGGCCUCCAUGGAUGGCGUAUGAGGAGCCAAGCAUACCCUUUUAUUUAACCUUGUU
Scaffold_15	miR164a-5p	UGGAGAAGCAGGGCACGUGCA	21	csi-miR164a-5p_MIMAT0014069	UGGAGAAGCAGGGCACGUGCA	0	5'	106	-50.2	49.0566	0.965385	AUGGGUGAGUAGCUCUUUGUUGGAGAAGCAGGGCACGUGCAAAUGUGUACUCUAUCUUUCAAUUGCACGUGCUCCCCUUCUCCACCAAUGGUCUCCUCACCUUCUU
Scaffold_4	miR164a-5p	UGGAGAAACAGGGCACGUGCA	21	csi-miR164a-5p_MIMAT0014069	UGGAGAAGCAGGGCACGUGCA	1	5'	108	-60.7	48.1481	1.16731	CAUGAGUGAGUGGCUCGUGUUGGAGAAACAGGGCACGUGCAAGAUUAUGUUCUUUCAUAACCAUUUGCACGUGCUCCCUUUCUCCACCAUGAGUUCCUCGCUCUUCUU
Scaffold_8	miR390a-3p	CGCUAUCUAUCCUGAGUUUCA	21	csi-miR390a-3p_MIMAT0037374	CGCUAUCCAUCCUGAGUUUCA	1	3'	184	-64.9	27.1739	1.298	UAAGUAUAGAUGAAUCUGUAAAGCUCAGGAGGGAUAGCGCCAUUAAUUUUUUUGUGCUAAUAUAAAAUAAAUUAAAUUAAUUAGAAAAAUAAUAACUUGAUUAUGAAAGAAAUUUAUCAAAUAUUAAUCAUAGAAAUUAGUGGCGCUAUCUAUCCUGAGUUUCAUGGGUUCUUCUUACUCACAG
Scaffold_16	miR157c-5p	GUGACAGAAGAUAGAGAGCAC	21	aly-miR157c-5p_MIMAT0017417	UUGACAGAAGAUAGAGAGCAC	1	5'	124	-60.5	42.7419	1.14151	GAAAGAAGGGUUAAAAGGUGGUGACAGAAGAUAGAGAGCACCAAGGAGUGAGAUGCAGGAAAUAUAACAUGCAUAUCAUCCUCAGUGCUCUCUAUCUUCUGUCAGCUUCCAUUAACCACUGUCU
Scaffold_16	miR157d-5p	UGACAGAAGAUAGAGAGCAC	20	aly-miR157d-5p_MIMAT0017419	UGACAGAAGAUAGAGAGCAC	0	5'	126	-50.5	36.5079	1.09783	ACAGAGUGAUAAAUGUAAGCUGACAGAAGAUAGAGAGCACUAAGGUCGAUAUACAAAAAAUAUCAUUGCAUAUCACUCCUUUGUGCUCUUUAUCUUCUGUCAACACUCAUCACCUUUAUCCUCUCU
Scaffold_16	miR157d-5p	UGACAGAAGAUAGAGAGCAC	20	aly-miR157d-5p_MIMAT0017419	UGACAGAAGAUAGAGAGCAC	0	5'	120	-45.5	38.3333	0.98913	GAAAUUGGGAGGAAAAGUGAUGACAGAAGAUAGAGAGCACAAAGGAAAUGAAAUGCAAGGUUUCAUGGCAAUUCACACAUCUGUGCUCUCUAUCUUCUGUCAGCAACUUAUAACAAAUUG
Scaffold_16	miR157d-5p	UGACAGAAGAUAGAGAGCAC	20	aly-miR157d-5p_MIMAT0017419	UGACAGAAGAUAGAGAGCAC	0	5'	121	-59.7	42.1488	1.17059	AAAGAAGGGUUAAAAGGUGGUGACAGAAGAUAGAGAGCACCAAGGAGUGAGAUGCAGGAAAUAUAACAUGCAUAUCAUCCUCAGUGCUCUCUAUCUUCUGUCAGCUUCCAUUAACCACUGU
Scaffold_16	miR157d-5p	UGACAGAAGAUAGAGAGCAC	20	aly-miR157d-5p_MIMAT0017419	UGACAGAAGAUAGAGAGCAC	0	5'	121	-62.8	42.9752	1.20769	AGACAGUGGUUAAUGGAAGCUGACAGAAGAUAGAGAGCACUGAGGAUGAUAUGCAUGUUAUAUUUCCUGCAUCUCACUCCUUGGUGCUCUCUAUCUUCUGUCACCACCUUUUAACCCUUCU
Scaffold_12	miR157d-5p	UGACAGAAGAUAGAGAGCAC	20	aly-miR157d-5p_MIMAT0017419	UGACAGAAGAUAGAGAGCAC	0	5'	153	-56.3	43.1373	0.85303	GAAAGUGGUGGGAAAGAUGUUGACAGAAGAUAGAGAGCACAGAGGAUGAAGUGCAUGGGAAGGGAUCAUCAAUUCAUCACGUACUACAAUUCUGCACCUCAAUUCCCUUCGUGCUCUUUAUGCUUCUGUCAUCAUCAUUUUAUCCCUCAUCUC
Scaffold_10	miR157d-5p	UGACAGAAGAUAGAGAGCAC	20	aly-miR157d-5p_MIMAT0017419	UGACAGAAGAUAGAGAGCAC	0	5'	120	-50.9	40.8333	1.03878	GAGGUAAAAUGAAAGGAAGCUGACAGAAGAUAGAGAGCACUAAGGUUGAUAUACAGUAAAUAUGACUGCAUCUCACUCCUUUGUGCUCUCUACCUUCUGUCAUCACCUUCGAUUCCUCUU
Scaffold_10	miR157d-5p	UGACAGAAGAUAGAGAGCAC	20	aly-miR157d-5p_MIMAT0017419	UGACAGAAGAUAGAGAGCAC	0	5'	121	-57.3	37.1901	1.27333	AAAAGCAGUAAAUUAGGUGAUGACAGAAGAUAGAGAGCACAAAGGAGUGAGAUGCAACAAUUUUUAUCUGCACAUCAUCCUCAGUGCUCUCUAUCUUCUGUCAAAUUCCAUUUUAACUGCA
Scaffold_10	miR157d-5p	UGACAGAAGAUAGAGAGCAC	20	aly-miR157d-5p_MIMAT0017419	UGACAGAAGAUAGAGAGCAC	0	5'	121	-59.9	37.1901	1.33111	AAUGCAGUUAAAAUGGAAUUUGACAGAAGAUAGAGAGCACUGAGGAUGAUGUGCAGAUAAAAAUUGUUGCAUCUCACUCCUUUGUGCUCUCUAUCUUCUGUCAUCACCUAAUUUACUGCUU
Scaffold_10	miR157d-5p	UGACAGAAGGUAGAGAGCAC	20	aly-miR157d-5p_MIMAT0017419	UGACAGAAGAUAGAGAGCAC	1	5'	120	-57.6	40.8333	1.17551	GAAAGAGGAAUCGAAGGUGAUGACAGAAGGUAGAGAGCACAAAGGAGUGAGAUGCAGUCAUAUUUACUGUAUAUCAACCUUAGUGCUCUCUAUCUUCUGUCAGCUUCCUUUCAUUUUACC
Scaffold_12	miR157d-3p	GCUCUUUAUGCUUCUGUCAUC	21	aly-miR157d-3p_MIMAT0017420	GCUCUCUAUGCUUCUGUCAUC	1	3'	153	-56.3	43.1373	0.85303	GAAAGUGGUGGGAAAGAUGUUGACAGAAGAUAGAGAGCACAGAGGAUGAAGUGCAUGGGAAGGGAUCAUCAAUUCAUCACGUACUACAAUUCUGCACCUCAAUUCCCUUCGUGCUCUUUAUGCUUCUGUCAUCAUCAUUUUAUCCCUCAUCUC
Scaffold_4	miR159a-3p	UUUGGAUUGAAGGGAGCUCUA	21	aly-miR159a-3p_MIMAT0017424	UUUGGAUUGAAGGGAGCUCUA	0	3'	217	-96.6	41.9355	1.06154	AGAGGAAGAUAAGAAGAGUAGAGCUCCUUGAAGUCCAAAAGAAGGCCAUAUUGGGCAUAAUACUGCUGCUGAAAUAUGGAUAUCCUGAGUCCUAUCUCUUAUGGAGUUCUCUUUUGAUAGGUCUCUGGCUUUGCAUAUCUCAGGAGCUGUUAUUUGCCUUCUUUUAUUCGCCAUUUUUUGGAUUGAAGGGAGCUCUACUUGCCCUUCUCUUUCUCGG
Scaffold_12	miR168a-5p	UCGCUUGGUGCAGGUCGGGAA	21	aly-miR168a-5p_MIMAT0017481	UCGCUUGGUGCAGGUCGGGAA	0	5'	176	-68	47.1591	0.819277	UUGUUACGCUAGUCUCUGAUUCGCUUGGUGCAGGUCGGGAACUGGUAAUCGUUAUGUAUUCCGCCGCCAUGGCAGAUAUUUUUGACGGUUUUUUGAGAUUUCUAUCUCUUCUGCUCAGCCGGUGGAUUUCCAGAUCCCGCCUUGCAUCAAUUGAAUCCGAGCCUACCGUGAAAGUA
Scaffold_12	miR168a-3p	CCCGCCUUGCAUCAAUUGAAU	21	aly-miR168a-3p_MIMAT0017482	CCCGCCUUGCAUCAACUGAAU	1	3'	176	-68	47.1591	0.819277	UUGUUACGCUAGUCUCUGAUUCGCUUGGUGCAGGUCGGGAACUGGUAAUCGUUAUGUAUUCCGCCGCCAUGGCAGAUAUUUUUGACGGUUUUUUGAGAUUUCUAUCUCUUCUGCUCAGCCGGUGGAUUUCCAGAUCCCGCCUUGCAUCAAUUGAAUCCGAGCCUACCGUGAAAGUA
Scaffold_14	miR169d-5p	GCAGCCAAGGAUGACUUGCCG	21	aly-miR169d-5p_MIMAT0017491	UGAGCCAAGGAUGACUUGCCG	2	5'	192	-71.7	41.1458	0.907595	GAAGUAAAGAGAGUGAAACUGCAGCCAAGGAUGACUUGCCGGGGGCCUUAUAAUAUUGUAGCCGUUGAUAAUGAUAUUUUCGCACAUAACACGUUAUAAUUGUGUGAUUAUUUCAGAAUAGAGGAAGUAGGAGCCAAGAUUUGUUACCCUUUCCGGCAAGUUGUCCUUGGCUACAUUUGGCUCUCUUCUUCU
Scaffold_9	miR171b-3p	UUGAGCCGUGCCAAUAUCCCG	21	aly-miR171b-3p_MIMAT0017518	UUGAGCCGUGCCAAUAUCACG	1	3'	123	-68.9	38.2114	1.46596	UUGAUUAUUAAAUGUGCAUGGGAUAUUGGUGCGGUUCAAUCAGAAAACCGAGAUCACAUUCUAGAGAUCUCGGUUUAUUUGAUUGAGCCGUGCCAAUAUCCCGUGCUAGAUUUGUUGUUUUUU
Scaffold_2	miR171b-3p	UUGAGCCGUGCCAAUAUCAAC	21	aly-miR171b-3p_MIMAT0017518	UUGAGCCGUGCCAAUAUCACG	2	3'	131	-55	37.4046	1.12245	UAAGCUAAGAAGAUUAGGGUUGAAGAUGUUGGAAUGGCUCAAUCAAGUUAAAGUUCAUCCAAUGUGAGAAAGUGGGUGAUUUUAGUUUGAUUGAGCCGUGCCAAUAUCAACUCAUCUUCACUUUGCUACUU
Scaffold_16	miR172e-3p	GAAUCUUGAUGAUGCUGCAU	20	aly-miR172e-3p_MIMAT0017530	GAAUCUUGAUGAUGCUGCAU	0	3'	202	-55.9	31.1881	0.887302	AUAAGCCAUUUAUUGCCGCUGCAGCAUCAUCAAGAUUCUCAUAUCCUUCCAAUCUUUUUACAACCUCCAUUUUUUCUACCUUUUUAGGUUUAAUCCUUAAUAUAAUUAAAAACCCAAAAAAAAAAGAAAAAAAAAGUUGAAAAUGAAGGAAAUUAGGCAUGUGAAUCUUGAUGAUGCUGCAUCUGCAAACAACGACUGAUAA
Scaffold_16	miR172e-3p	GAAUCUUGAUGAUGCUGCAG	20	aly-miR172e-3p_MIMAT0017530	GAAUCUUGAUGAUGCUGCAU	1	3'	202	-80.1	31.1881	1.27143	AUCAGUCGUUGUUUGCAGAUGCAGCAUCAUCAAGAUUCACAUGCCUAAUUUCCUUCAUUUUCAACUUUUUUUUUCUUUUUUUUUUGGGUUUUUAAUUAUAUUAAGGAUUAAACCUAAAAAGGUAGAAAAAAUGGAGGUUGUAAAAAGAUUGGAAGGAUAUGAGAAUCUUGAUGAUGCUGCAGCGGCAAUAAAUGGCUUAUUU
Scaffold_10	miR172e-3p	GAAUCUUGAUGAUGCUGCAG	20	aly-miR172e-3p_MIMAT0017530	GAAUCUUGAUGAUGCUGCAU	1	3'	235	-87.5	27.6596	1.34615	AUCAGUCGUUGUUUGCCGAUGCAGCACCAUCAAGAUUCACAAUCCUUCAAUUCCGUCUUUAAUCUCAUUUUUUUUCUUUUCUUUUUUGGGUUUAAUUGUUAUAUAUAAUUAAAUUGUUAUAUAUAUAAUUAACCCAAAAAAUGAAAAAAAAUAAAAAUUGAAUGAGGUAAAAGAUAGCAAUUUGUAAGGAUAUGAGAAUCUUGAUGAUGCUGCAGCGACAAUAAAUGGCUAAUUA
Scaffold_10	miR172e-3p	GAAUCUUGAUGGUGCUGCAU	20	aly-miR172e-3p_MIMAT0017530	GAAUCUUGAUGAUGCUGCAU	1	3'	235	-86	27.6596	1.32308	AUUAGCCAUUUAUUGUCGCUGCAGCAUCAUCAAGAUUCUCAUAUCCUUACAAAUUGCUAUCUUUUACCUCAUUCAAUUUUUAUUUUUUUUCAUUUUUUGGGUUAAUUAUAUAUAUAACAAUUUAAUUAUAUAUAACAAUUAAACCCAAAAAAGAAAAGAAAAAAAAUGAGAUUAAAGACGGAAUUGAAGGAUUGUGAAUCUUGAUGGUGCUGCAUCGGCAAACAACGACUGAUAU
Scaffold_9	miR396a-3p	GUUCAAUAAAGCUGUGGGAAG	21	aly-miR396a-3p_MIMAT0017558	GUUCAAUAAAGCUGUGGGAAG	0	3'	141	-56.4	29.7872	1.34286	AUAUGAUUCUAUUUUUAUUUUUCCACAGCUUUCUUGAACUGCAUCUAUAUUUUUUCAUUCCUUAAUUUAUACAUAAAAAAGGAGAAAAUUCUGGGUUGCGGUUCAAUAAAGCUGUGGGAAGAUACAAUUAGGAUCAACAAC
Contig177	miR394-5p	UUGGCAUUCUGUCCACCUCC	20	sly-miR394-5p_MIMAT0035437	UUGGCAUUCUGUCCACCUCC	0	5'	118	-48.8	40.678	1.01667	AGGGUGGUUUACAGAGAUCUUUGGCAUUCUGUCCACCUCCCUUUAUCACCAUUUUUAUAUAUUUAUUUAUAUUUGGGAGGUGGGCAUACUGCCAAUAGAGCUCUGUUUGGCUUCUCUC
Scaffold_6	miR167c-5p	UGAAGCUGCCAGCAUGAUCUGA	22	tae-miR167c-5p_MIMAT0035789	UGAAGCUGCCAGCAUGAUCUGC	1	5'	118	-53.2	44.0678	1.02308	UUUCGUGCCUUAGUAGCAGUUGAAGCUGCCAGCAUGAUCUGAGCUUUCUCUUCUUUUAUUUCGCCUCGAGAAAGAUUAGAUCAUGUGGUAGCUUCACCUGUUCAUAAGACCACGCCAU
Scaffold_2	miR167c-5p	UGAAGCUGCCAGCAUGAUCUCA	22	tae-miR167c-5p_MIMAT0035789	UGAAGCUGCCAGCAUGAUCUGC	2	5'	140	-49.6	40	0.885714	UGACGUGCACCACUAGCUGAUGAAGCUGCCAGCAUGAUCUCAACUUGCCUUAUGAUCAAUCAUUAAUCAUGAUCAUCAACUAUCUUUAAGGAAAGAUCAGAUCAUGUUGCUAGUUUCAUCCGUUGAUGGGAUCACGAUAU

## Sheet: A.palmeri
Supplementary Table 9. Characteristics of pre-miRNAs and mature miRNAs identified in A.palmeri genome.
Scaffold	miRNA ID	miRNA Sequence	miRNA Length	Conserved miRNA id	Conserved miRNA Sequence	Conserved miRNA Mismatch	Hairpin Location	pre-miRNA length	pre-miRNA MFE	pre-miRNA GC%	pre-miRNA MFEI	pre-miRNA Sequence
Scaffold_10	miR156b-5p	UGACAGAAGAGAGUGAGCAC	20	osa-miR156b-5p_MIMAT0000619	UGACAGAAGAGAGUGAGCAC	0	5'	126	-69.1	43.6508	1.25636	AAAGAAUGGUAAUAGGGAGGUGACAGAAGAGAGUGAGCACACAUGGUGUUUUCUUGCAUGAUGGUUUAUGCUUGAAGCUAUGUGUGCUCACUCUCUACCUGUCACCCCCACUUUCUUCUCUUUACU
Scaffold_15	miR160a-5p	UGCCUGGCUCCCUGUAUGCCA	21	osa-miR160a-5p_MIMAT0000628	UGCCUGGCUCCCUGUAUGCCA	0	5'	123	-50.7	44.7154	0.921818	CAGGUAAAAAAUAAACAAUAUGCCUGGCUCCCUGUAUGCCAUUUGCAAGUUCCACCCUAUUAUAGGGCGGCCUCGGCUUAUGGCGUGCAGAGAGCCAAGCAUGUCUAUACUCUUCUAUAUUUA
Scaffold_14	miR160a-5p	UGCCUGGCUCCCUGUAUGCCA	21	osa-miR160a-5p_MIMAT0000628	UGCCUGGCUCCCUGUAUGCCA	0	5'	122	-55.7	47.541	0.960345	UUUAAUAUAUUUAAUGCGUAUGCCUGGCUCCCUGUAUGCCAUACACAGAGCCCAUCGGACCAUCGAUGGCCUCCGUGGAUGGCGUAUGAGGAGCCAAGCAUGCCUCUUUUAAUUUCUUUCCA
Scaffold_9	miR160a-5p	UGCCUGGCUCCCUGUAUGCCA	21	osa-miR160a-5p_MIMAT0000628	UGCCUGGCUCCCUGUAUGCCA	0	5'	122	-56.6	44.2623	1.04815	AAUUAUUAUUAUUAUGAGUAUGCCUGGCUCCCUGUAUGCCAUUCGCAGAGCCCAUCGAAUCAUCGAUGGCCUCCAUGGAUGGCGUAUGAGGAGCCAAGCAUACCCUUUUAUUUAACCUUGUU
Scaffold_15	miR160a-3p	GCGUGCAGAGAGCCAAGCAUG	21	osa-miR160a-3p_MIMAT0022851	GCGUGCAAGGAGCCAAGCAUG	2	3'	123	-50.7	44.7154	0.921818	CAGGUAAAAAAUAAACAAUAUGCCUGGCUCCCUGUAUGCCAUUUGCAAGUUCCACCCUAUUAUAGGGCGGCCUCGGCUUAUGGCGUGCAGAGAGCCAAGCAUGUCUAUACUCUUCUAUAUUUA
Scaffold_14	miR160d-3p	GCGUAUGAGGAGCCAAGCAUG	21	osa-miR160d-3p_MIMAT0022854	GCGUGCGAGGAGCCAAGCAUG	2	3'	122	-55.7	47.541	0.960345	UUUAAUAUAUUUAAUGCGUAUGCCUGGCUCCCUGUAUGCCAUACACAGAGCCCAUCGGACCAUCGAUGGCCUCCGUGGAUGGCGUAUGAGGAGCCAAGCAUGCCUCUUUUAAUUUCUUUCCA
Scaffold_13	miR166a-3p	UCGGACCAGGCUUCAUUCCCC	21	osa-miR166a-3p_MIMAT0000635	UCGGACCAGGCUUCAUUCCCC	0	3'	121	-47.274	42.1488	0.926941	AGGAAGCUUGAUUUUUGAGGGGAAUGUUGUCUGGCUCGAAGACUACUAAUUUUCAUUAUAAUUCAUCAUCCAAAUUGCCUUCGGACCAGGCUUCAUUCCCCUCAAUUUCACCUUCCACCUC
Scaffold_2	miR166a-3p	UCGGACCAGGCUUCAUUCCCC	21	osa-miR166a-3p_MIMAT0000635	UCGGACCAGGCUUCAUUCCCC	0	3'	115	-62	40	1.34783	AUUCAUAAGCAUGGUUGAGGGGAAUGUUGUCUGGUGCGAAAUCAUUCAUACAUCAUCUUUUUAUAUGAAUGAUUUCGGACCAGGCUUCAUUCCCCUCAACAUACACAUGCUGAAG
Scaffold_2	miR166c-5p	GGAAUGUUGUCUGGUGCGAA	20	osa-miR166c-5p_MIMAT0022857	GGAAUGUUGUCUGGUCCGAG	2	5'	115	-62	40	1.34783	AUUCAUAAGCAUGGUUGAGGGGAAUGUUGUCUGGUGCGAAAUCAUUCAUACAUCAUCUUUUUAUAUGAAUGAUUUCGGACCAGGCUUCAUUCCCCUCAACAUACACAUGCUGAAG
Scaffold_13	miR166d-5p	GGAAUGUUGUCUGGCUCGAAG	21	osa-miR166d-5p_MIMAT0022858	GGAAUGUUGUCUGGCUCGAGG	1	5'	121	-47.274	42.1488	0.926941	AGGAAGCUUGAUUUUUGAGGGGAAUGUUGUCUGGCUCGAAGACUACUAAUUUUCAUUAUAAUUCAUCAUCCAAAUUGCCUUCGGACCAGGCUUCAUUCCCCUCAAUUUCACCUUCCACCUC
Scaffold_11	miR167a-5p	UGAAGCUGCCAGCAUGAUCUA	21	osa-miR167a-5p_MIMAT0000641	UGAAGCUGCCAGCAUGAUCUA	0	5'	133	-49.8	43.609	0.858621	UUGGUCAGGAAAGGAAGAAGUGAAGCUGCCAGCAUGAUCUAUCUUUGGCUAGCUUGAAUCAUUUAAUUAAUUUAUUGGUAGCUGUGGUUAGGUCAUGCUGUGACAGCCUCACUCCUUCCUUGUUUUGGGGGAG
Scaffold_11	miR167a-5p	UGAAGCUGCCAGCAUGAUCUC	21	osa-miR167a-5p_MIMAT0000641	UGAAGCUGCCAGCAUGAUCUA	1	5'	127	-55.4	43.3071	1.00727	UGACGUGCACCAGUAGCUGAUGAAGCUGCCAGCAUGAUCUCAACUUGCCUUAUCAUCAUUUGAUCAUCAGCUUCAAGGAAAGAUCAGAUCAUGUUGGUAGCUUCAUCUGUUGAUGGGAUCACGAUAU
Scaffold_2	miR167a-5p	UGAAGCUGCCAGCAUGAUCUC	21	osa-miR167a-5p_MIMAT0000641	UGAAGCUGCCAGCAUGAUCUA	1	5'	140	-49.6	39.2857	0.901818	UGACGUGCACCACUAGCUGAUGAAGCUGCCAGCAUGAUCUCAACUUGCCUUAUGAUCAAUCAUUAAUCAUGAUCAUCAAAUAUCUUUAAGGAAAGAUCAGAUCAUGUUGCUAGUUUCAUCCGUUGAUGGGAUCACGAUUU
Scaffold_11	miR167c-3p	GGUCAUGCUGUGACAGCCUCACU	23	osa-miR167c-3p_MIMAT0022860	GGUCAUGCUGCGGCAGCCUCACU	2	3'	133	-49.8	43.609	0.858621	UUGGUCAGGAAAGGAAGAAGUGAAGCUGCCAGCAUGAUCUAUCUUUGGCUAGCUUGAAUCAUUUAAUUAAUUUAUUGGUAGCUGUGGUUAGGUCAUGCUGUGACAGCCUCACUCCUUCCUUGUUUUGGGGGAG
Scaffold_9	miR396a-5p	UUCCACAGCUUUCUUGAACUG	21	osa-miR396a-5p_MIMAT0000977	UUCCACAGCUUUCUUGAACUG	0	5'	141	-56.1	30.4965	1.30465	AUAUGAUUCUAUUUUUAUUUUUCCACAGCUUUCUUGAACUGCAUCUAUAUUUUUUCAUUCCUUAAUUCAUACAUAAAAAAGGAGAAAAUUCUGGGUUGCGGUUCAAUAAAGCUGUGGGAAGAUACAAUUAGGAUCAACAAC
Scaffold_9	miR396a-3p	GUUCAAUAAAGCUGUGGGAA	20	osa-miR396a-3p_MIMAT0022863	GUUCAAUAAAGCUGUGGGAA	0	3'	139	-56.1	30.2158	1.33571	UAUGAUUCUAUUUUUAUUUUUCCACAGCUUUCUUGAACUGCAUCUAUAUUUUUUCAUUCCUUAAUUCAUACAUAAAAAAGGAGAAAAUUCUGGGUUGCGGUUCAAUAAAGCUGUGGGAAGAUACAAUUAGGAUCAACAA
Scaffold_6	miR167d-5p	UGAAGCUGCCAGCAUGAUCUG	21	osa-miR167d-5p_MIMAT0001039	UGAAGCUGCCAGCAUGAUCUG	0	5'	118	-50.8	43.2203	0.996078	UUUCGUGCCUUAGUAGCAGUUGAAGCUGCCAGCAUGAUCUGAGCUUUCUUUUCUUUUAUUUCGCCUCGAGAAAGAUUAGAUCAUGUGGUAGCUUCACCUGUUCAUAAGACCACGCCAU
Scaffold_11	miR167d-5p	UGAAGCUACCAACAUGAUCUG	21	osa-miR167d-5p_MIMAT0001039	UGAAGCUGCCAGCAUGAUCUG	2	5'	127	-43	43.3071	0.781818	AUCGUGAUCCCAUCAACAGAUGAAGCUACCAACAUGAUCUGAUCUUUCCUUGAAGCUGAUGAUCAAAUGAUGAUAAGGCAAGUUGAGAUCAUGCUGGCAGCUUCAUCAGCUACUGGUGCACGUCAAU
Scaffold_12	miR168a-3p	GAUCCCGCCUUGCAUCAAUUGAAU	24	osa-miR168a-3p_MIMAT0015122	GAUCCCGCCUUGCACCAAGUGAAU	2	3'	175	-72.3	48.5714	0.850588	UUGUUACGUUAGUCUCUGAUUCGCUUGGUGCAGGUCGGGAACUGGUAAUCGUUACGUGUUCCGCCGCCAUGGCAGAUUUAUUUGACGGUUUUUGAGAUUCCUAUCUCCUCUGCUCAGCCGGUGGAUUUCCAGAUCCCGCCUUGCAUCAAUUGAAUCCGAGCCUAACGUGAAAGUA
Scaffold_13	miR169i-5p.1	UAGCCAAGGAUGACUUGCCUG	21	osa-miR169i-5p.1_MIMAT0001054	UAGCCAAGGAUGACUUGCCUG	0	5'	126	-45.1	38.0952	0.939583	GGGUUAAAGUAAUGGUUUAGUAGCCAAGGAUGACUUGCCUGCUUACUUUCUCAUUUUUGAAGCUUUUUUAUUUCAUAAGAGAUUAUAAUCAGGCAGUCUCCUUGGCUAUCUUGACACACUCUUCCC
Scaffold_4	miR169i-5p.1	UAGCCAAGGAUGACUUGCCUG	21	osa-miR169i-5p.1_MIMAT0001054	UAGCCAAGGAUGACUUGCCUG	0	5'	225	-79.4	29.7778	1.18507	GAAAGAGUAUUAUGGUUUAGUAGCCAAGGAUGACUUGCCUGCUUUUUUUUAUUAGUGAAAGUUUUUAUUUUGAAUUUUCGCUGAGAAAAUGCUAUUUAACUUAAAAAAACUAUCAGAUAUUUAAGUUAUAUGGUGUUUUCUCAAAAAAGAAAAAAAAACAGAGAGUAACUUUCAAUAAAGAAAAUAGUCAGGCAGUCUCCUUGGCUAUCUUGACCUUCUCUUCUC
Scaffold_4	miR169i-5p.1	UAGCCAAGGAUGACUUGCCUG	21	osa-miR169i-5p.1_MIMAT0001054	UAGCCAAGGAUGACUUGCCUG	0	5'	120	-61.7	41.6667	1.234	UUGAGAGUCUUAUUGUUUAGUAGCCAAGGAUGACUUGCCUGAUAUUCUAUUCUUGGGAACCUAUCAUCCCAUGAUUCGAUGUCAGGCAGUCGUCUUUGGCUAUCUUGACAAACUCUCAUC
Scaffold_4	miR169i-5p.1	UAGCCAAGGAUGACUUGCCUG	21	osa-miR169i-5p.1_MIMAT0001054	UAGCCAAGGAUGACUUGCCUG	0	5'	120	-62.7	41.6667	1.254	UUGAGAGUUUCAUUGUUUAGUAGCCAAGGAUGACUUGCCUGAUUUUUUGUCGUAGAGAUCUUACGAUCUCAUGAUUUGAUGUCAGGCAGUCGUCUUUGGCUAUCUUGACAAACUCUCGCC
Scaffold_4	miR169i-5p.1	UAGCCAAGGAUGACUUGCCUG	21	osa-miR169i-5p.1_MIMAT0001054	UAGCCAAGGAUGACUUGCCUG	0	5'	140	-59.7	34.2857	1.24375	UAGAGAGUCUUAUUGUUUGGUAGCCAAGGAUGACUUGCCUGCUUAAUUAUCUUUUGAUUAAGAGUCUUAAUUAAACUCUUAAUUAAAAUAGGUUAAUAGUAGGCAGUCUCCUAGGCUAUCUUGACAAGCUCUCGUAUUUC
Scaffold_2	miR169i-5p.1	UAGCCAAGGAUGAAUUGCCUA	21	osa-miR169i-5p.1_MIMAT0001054	UAGCCAAGGAUGACUUGCCUG	2	5'	133	-54.9	33.0827	1.24773	AAUAAAGGAGUCUAGUUAAUUAGCCAAGGAUGAAUUGCCUAAACUAGUCAUAUAAUAUAAGUGUGUAUUGUGCAUCUAUUGGUUAUGUGUUAGGCAGUCAUCUUUGGCUACAUUGACAGACUCUUUUCAUUUU
Scaffold_12	miR169i-5p.1	UAGCCAAGGAUGACUUGCCGU	21	osa-miR169i-5p.1_MIMAT0001054	UAGCCAAGGAUGACUUGCCUG	2	5'	135	-49.8	45.9259	0.803226	GGGAAUGAGGUUACGUAGUGUAGCCAAGGAUGACUUGCCGUUAUUUAUCGACCUAGCCGUAGUCGGGCUAUAUGAAUGGUUAGUCAUCAAAGUAGAACGGCAAGACGUUCGAGGUUACGUUACUCCCUCAUUAUC
Scaffold_9	miR171c-5p	GGAUAUUGGUGCGGUUCAAUC	21	osa-miR171c-5p_MIMAT0022877	GGAUAUUGGUGCGGUUCAAUC	0	5'	123	-64.4	39.0244	1.34167	UUGAUUAUAAAAUGUGCAUGGGAUAUUGGUGCGGUUCAAUCAGAAACCCGAGAUCACAUUCUAGAGAUCUCGGUUUAUUUGAUUGAGCCGUGCCAAUAUCCCGUGCUAGAUUUGUUUUUGUUU
Scaffold_9	miR171c-3p	UGAUUGAGCCGUGCCAAUAUC	21	osa-miR171c-3p_MIMAT0001064	UGAUUGAGCCGUGCCAAUAUC	0	3'	117	-63.9	40.1709	1.35957	AUUAUAAAAUGUGCAUGGGAUAUUGGUGCGGUUCAAUCAGAAACCCGAGAUCACAUUCUAGAGAUCUCGGUUUAUUUGAUUGAGCCGUGCCAAUAUCCCGUGCUAGAUUUGUUUUUG
Scaffold_2	miR171c-3p	UGAUUGAGCCGUGCCAAUAUC	21	osa-miR171c-3p_MIMAT0001064	UGAUUGAGCCGUGCCAAUAUC	0	3'	126	-54.1	36.5079	1.17609	AAGAAGAUUAGGGUUGAAGAUGUUGGAAUGGCUCAAUCAAGUUAAAGUUCAUCCAAUGUUUAGGAGAAAAUGGGUGAUUUUAGUUUGAUUGAGCCGUGCCAAUAUCAACUCAUCUUCACUUUGCUA
Scaffold_16	miR393b-5p	UCCAAAGGGAUCGCAUUGAUCC	22	osa-miR393b-5p_MIMAT0001078	UCCAAAGGGAUCGCAUUGAUCU	1	5'	99	-46.7	39.3939	1.19744	UGCAGCAGCUGGAAGAGGAAUCCAAAGGGAUCGCAUUGAUCCUUACUUAUUUGUUUGGAUCAUGCAAUCCCUUUGGAUUUAUCCUUCAUUUGCUUAUUU
Scaffold_10	miR393b-5p	UCCAAAGGGAUCGCAUUGAUCC	22	osa-miR393b-5p_MIMAT0001078	UCCAAAGGGAUCGCAUUGAUCU	1	5'	115	-53.2	40.8696	1.13191	GGCAGCAGGUGGAGGAGGAAUCCAAAGGGAUCGCAUUGAUCCUAACUCAUCAUCAUUUACUCUAUUUUGUUUGGAUCAUGCAUUCCCUUUGGAUUUAUCCUUCAUUUGCUUUUCA
Scaffold_10	miR172d-5p	GCAGCACCAUCAAGAUUCAC	20	osa-miR172d-5p_MIMAT0022885	GCAGCACCAUCAAGAUUCAC	0	5'	233	-80.3	27.4678	1.25469	AUCAGUCGUUGUUUGCCGAUGCAGCACCAUCAAGAUUCACAAUCCUUCACUUCUAUCUUUAAUCUCGUUUUUUUCUAUUAAUUUUUUUGGGUUUAAUUGUUAUAUAUAAUUAAAUUAUAUAUAUAUAACUAUAAUUAACCCAAAAAAUGAAAAAAAAAAUUGAAUGAGGUAAAAGAUUGCAAUUUGUAAGGAUAUGAGAAUCUUGAUGAUGCUGCAGCGACAAUAAAUGGCUA
Scaffold_16	miR172d-5p	GCAGCAUCAUCAAGAUUCAC	20	osa-miR172d-5p_MIMAT0022885	GCAGCACCAUCAAGAUUCAC	1	5'	201	-79.3	31.3433	1.25873	AACAGUCGUUGUUUGCAGAUGCAGCAUCAUCAAGAUUCACAUGCCCAUUUUCCUUCAUUUUCAUCCUUUUUUUUCUUUUUUCUUUUUGGGUUUUUAAUUAUUUUAAUUAUUAAAUCUAAAAAAGGAAGAAAAAAUGGAGGUUGUAAAAAGAUUGGAAGGAUAUGAGAAUCUUGAUGAUGCUGCAGCGGCAAUAAAUGGCUU
Scaffold_13	miR166h-3p	UCGGACCAGGCUUCAUUCCC	20	zma-miR166h-3p_MIMAT0001377	UCGGACCAGGCUUCAUUCCC	0	3'	119	-47.274	42.0168	0.94548	GGAAGCUUGAUUUUUGAGGGGAAUGUUGUCUGGCUCGAAGACUACUAAUUUUCAUUAUAAUUCAUCAUCCAAAUUGCCUUCGGACCAGGCUUCAUUCCCCUCAAUUUCACCUUCCACCU
Scaffold_2	miR166h-3p	UCGGACCAGGCUUCAUUCCC	20	zma-miR166h-3p_MIMAT0001377	UCGGACCAGGCUUCAUUCCC	0	3'	113	-62	39.823	1.37778	UUCAUAAGCAUGGUUGAGGGGAAUGUUGUCUGGUGCGAAAUCAUUCAUACAUCAUCUUUUUAUAUGAAUGAUUUCGGACCAGGCUUCAUUCCCCUCAACAUACACAUGCUGAA
Scaffold_9	miR399a-3p	UGCCAAAGGAGACUUGCCCUG	21	zma-miR399a-3p_MIMAT0001704	UGCCAAAGGAGAAUUGCCCUG	1	3'	113	-49.6	44.2478	0.992	UGUGGGUUUGGUGAAUUCCAGAGCAAUUCUCCAUUGGCAUGCGAGAAUGCGUAUAUAUGCAUAAUAGCGCCAUGCCAAAGGAGACUUGCCCUGCCAUUCACUAUAACUAUUUG
Scaffold_9	miR399a-3p	UGCCAAAGGAGAAUUGCACUG	21	zma-miR399a-3p_MIMAT0001704	UGCCAAAGGAGAAUUGCCCUG	1	3'	117	-54.9	47.8632	0.980357	CAUAGUGGUGGCGAAUAACAGGGCAAGUCUCCUUUGGCAUGCAGCAAAUCAUGCAUGUAAUUGCGUAUUUUCGGCAUGCCAAAGGAGAAUUGCACUGCUAGUCACCGGCCCACAUUU
Scaffold_9	miR399a-3p	UGCCAAAGGAGACUUGCCCUG	21	zma-miR399a-3p_MIMAT0001704	UGCCAAAGGAGAAUUGCCCUG	1	3'	117	-58.2	47.8632	1.03929	AUGUGGGCCGGUGACUAGCAGUGCAAUUCUCCUUUGGCAUGCCGAAAAUACGCAAUUACAUGCAUGAUUUGCUGCAUGCCAAAGGAGACUUGCCCUGUUAUUCGCCACCACUAUGUU
Scaffold_9	miR399a-3p	UGCCAAUGGAGAAUUGCUCUG	21	zma-miR399a-3p_MIMAT0001704	UGCCAAAGGAGAAUUGCCCUG	2	3'	113	-46.9	43.3628	0.957143	AAUAGUUAUAGUGAAUGGCAGGGCAAGUCUCCUUUGGCAUGGCGCUAUUAUGCAUAUAUACGCAUUCUCGCAUGCCAAUGGAGAAUUGCUCUGGAAUUCACCAAACCCACAUU
Scaffold_14	miR399a-3p	UGCCAAAGGAGACUUGCCCUG	21	zma-miR399a-3p_MIMAT0001704	UGCCAAAGGAGAAUUGCCCUG	1	3'	122	-60.7	45.9016	1.08393	UGUGGGCUUGGUGAAUAGCAGUGCGAUUCUCCUUUGGCAUGCAAAGAAUGCAGAUGCAUCAUGCACGCAUAAUUCGUUCCAUGCCAAAGGAGACUUGCCCUGUUAUUCACCACUACAGUUAU
Scaffold_14	miR399a-3p	UGCCAAAGGAGAAUCGCACUG	21	zma-miR399a-3p_MIMAT0001704	UGCCAAAGGAGAAUUGCCCUG	2	3'	122	-54.1	45.9016	0.966071	AACUGUAGUGGUGAAUAACAGGGCAAGUCUCCUUUGGCAUGGAACGAAUUAUGCGUGCAUGAUGCAUCUGCAUUCUUUGCAUGCCAAAGGAGAAUCGCACUGCUAUUCACCAAGCCCACAUU
Scaffold_4	miR399e-3p	UGCCAAAGGAGAGUUGCCCUA	21	zma-miR399e-3p_MIMAT0001708	UGCCAAAGGAGAGUUGCCCUG	1	3'	123	-57.5	39.8374	1.17347	AUACAAGCAGAUUAGUUUUAGGGCAAAUCUCCAUUGGCAUGUGAUGGGUCAUAUGUUGAUGCACGUAUAGUUGCCAUUAACAUGCCAAAGGAGAGUUGCCCUAUGACUACUUUAGCUUGAUAA
Scaffold_2	miR319b-3p	UUGGACUGAAGGGAGCUCCC	20	zma-miR319b-3p_MIMAT0001717	UUGGACUGAAGGGUGCUCCC	1	3'	248	-92.5	46.371	0.804348	GAGAGAUAGAACUUAGAACGGAGCUCCCUUCACGUCCAAUACUGAGGGCCGAGGAGUGGCAAAGAGCUGCCUUCUCAUGCGUUUUUAGCAAUUUACUUGCAUUUCAAUUACCAUUACGACACACAUGACACUCGAGUUUGAAAAAUGAAGUAAAAUAGCCAAAAUGCAUGAGUCGGGAGCAACUCCUUCCACCUUCUUCGCCCGCUCAUUGGACUGAAGGGAGCUCCCCACUCCCUUCCUUUUAUCUU
Scaffold_12	miR168b-3p	CCCGCCUUGCAUCAAUUGAA	20	zma-miR168b-3p_MIMAT0015192	CCCGCCUUGCAUCAAGUGAA	1	3'	173	-72.3	49.1329	0.850588	UGUUACGUUAGUCUCUGAUUCGCUUGGUGCAGGUCGGGAACUGGUAAUCGUUACGUGUUCCGCCGCCAUGGCAGAUUUAUUUGACGGUUUUUGAGAUUCCUAUCUCCUCUGCUCAGCCGGUGGAUUUCCAGAUCCCGCCUUGCAUCAAUUGAAUCCGAGCCUAACGUGAAAGU
Scaffold_11	miR535-5p	UGACGAUGAGAGAGAGCACGC	21	osa-miR535-5p_MIMAT0003142	UGACAACGAGAGAGAGCACGC	2	5'	126	-55.8	39.6825	1.116	AAAUUCAUCCGAAGAUUGUUUGACGAUGAGAGAGAGCACGCUUGUUAGCGGUUAUGCAAGUAUUACAACAUGAUUGUGUAUGUGCGUGCUCUCUGUCAUUGUCAUAUAAUCUAAUGAUGGAGGCAA
Scaffold_2	miR535-5p	UGACAAUGACAGAGAGCACGC	21	osa-miR535-5p_MIMAT0003142	UGACAACGAGAGAGAGCACGC	2	5'	94	-46.3	43.617	1.12927	GCUUCCAUCAUUAGAUUAUAUGACAAUGACAGAGAGCACGCAUGUAUGUCGACAAGCGUGCUCUCUCUCAUCGUCAAACAAUCUUGGGAUGGAU
Scaffold_2	miR535-5p	UGACGAUGAGAGAGAGCACGC	21	osa-miR535-5p_MIMAT0003142	UGACAACGAGAGAGAGCACGC	2	5'	98	-54.1	42.8571	1.2881	AUAUCCAUCCCAAGAUUGUUUGACGAUGAGAGAGAGCACGCUUGUCGACAUACAUGCGUGCUCUCUGUCAUUGUCAUAUAAUCUAAUGAUGGAAGCAC
Scaffold_11	miR-669b-3p	UAUAUACACACACACAAACAUAU	23	mmu-miR-669b-3p_MIMAT0017250	CAUAUACAUACACACAAACAUAU	2	5'	152	-66	34.2105	1.26923	AGUAGAAAAAAUAAGUUUUAUAUAUACACACACACAAACAUAUAUAUAUAUAUAUAUAUAUAUAUAUGUGUGUGUGUGUGUGUGUGUGUGUGUGUGUGUGUGUGUGUGUGUGUGUGUGUGUGUGUGUGUGUGUGUGUGUGUGUGUGUGUGUG
Scaffold_12	miR-466b-3p	AUACACACACACACACACACAC	22	rno-miR-466b-3p_MIMAT0017285	AUACAUACACACACACAUACAC	2	5'	102	-69	35.2941	1.91667	AUAUAUAUAUGUAUACAUUUAUACACACACACACACACACACACACAUAUAUAUAUAUGUGUGUGUGUGUGUGUGUGUGUGUGUGUGUGUGUGUGUGUGUGU
Scaffold_14	miR-466b-3p	AUAUAUACACACACACACACAC	22	rno-miR-466b-3p_MIMAT0017285	AUACAUACACACACACAUACAC	2	3'	106	-76.3	28.3019	2.54333	AUAUGUGUGUGUGUGUGUGUGUGUGUGUGUGUGUCUAUAUAUAUAUAUAUAUAUAUAUAUAUAUAUAUAUACACACACACACACACACACACACACACAUAUAUAU
Scaffold_14	miR-466b-3p	AUACACACACACACACACACAC	22	rno-miR-466b-3p_MIMAT0017285	AUACAUACACACACACAUACAC	2	3'	114	-78.8	27.193	2.54194	ACAUAUAUGUGUGUGUGUGUGUGUGUGUGUGUGUGUGUCUAUAUAUAUAUAUAUAUAUAUAUAUAUAUAUAUAUACACACACACACACACACACACACACACAUAUAUAUAUAU
Scaffold_14	miR-466b-3p	AUACACACACACACACACACAC	22	rno-miR-466b-3p_MIMAT0017285	AUACAUACACACACACAUACAC	2	3'	93	-53.5	36.5591	1.57353	GUGUGGGUGUGUGUGUGUGUGUGGUGUGUGUGUGUGUGUGUGUAUAUAUAUAUACACACACACACACACACACACAAUAUAUAUAAUAUAUAU
Scaffold_11	miR-466b-3p	AUAUAUACACACACACACACAC	22	rno-miR-466b-3p_MIMAT0017285	AUACAUACACACACACAUACAC	2	3'	136	-97.1	34.5588	2.06596	GUGUGUGUGUGUGUGUGUGUGUGUGUGUGUAUGUAUGUGUGUGUAUAUAUAUAUAUAUAUGUAUGUGUGUGUGUGUGUGUGUAUAUAUAUAUAUAUAUAUACACACACACACACACACACACACACACACACACAU
Scaffold_11	miR-466b-3p	AUACACACACACACACACACAC	22	rno-miR-466b-3p_MIMAT0017285	AUACAUACACACACACAUACAC	2	3'	144	-100.7	32.6389	2.14255	AUAUGUGUGUGUGUGUGUGUGUGUGUGUGUGUGUAUGUAUGUGUGUGUAUAUAUAUAUAUAUAUGUAUGUGUGUGUGUGUGUGUGUAUAUAUAUAUAUAUAUAUACACACACACACACACACACACACACACACACACAUAUAU
Scaffold_4	miR-466b-3p	AUACAUACAUACAAACAUACAC	22	rno-miR-466b-3p_MIMAT0017285	AUACAUACACACACACAUACAC	2	3'	121	-63.1	26.4463	1.97188	GUAUGUAUGUAUGUAUGUAUGUAUGUAGGUAUGUAUGUAUGUAUUAUGUUGUAUGUAUGUAGUGUAUGUACAUAGAUACAUACAUACAUACAAACAUACACUCAUACAUACAUACAUAUAA
Scaffold_2	miR-466b-3p	AUACACACACACACACACACAC	22	rno-miR-466b-3p_MIMAT0017285	AUACAUACACACACACAUACAC	2	3'	102	-40.8	35.2941	1.13333	GUAUGUACUUUUCUCUUGGUGGAUGUGUGUGUGUGUGUAUAUAAAUAUAUAUAUAUAUAUAUACACACACACACACACACACACACACACACACACACACAC
Scaffold_15	miR-466b-3p	AUACACACACACACACACACAC	22	rno-miR-466b-3p_MIMAT0017285	AUACAUACACACACACAUACAC	2	3'	155	-80.7	40.6452	1.28095	UAUGUGUGUGUGUGUGUGUGGUGUGUGUGUGUGUUUGUUUGUUUGUUUGUUUUGUUUGUAUGUAUGUAUGUAUGUAUGUAUGUAUGUAUCUACCCCGGCGCACACACACACACAUACACACACACACACACACACACACACACACACACACAUAU
Scaffold_14	miR-466b-2-3p	AUAUAUAUACACACACACACA	21	rno-miR-466b-2-3p_MIMAT0017286	AUAUACAUACACACAUACACA	2	3'	100	-72.7	30	2.42333	UGUGUGUGUGUGUGUGUGUGUGUGUGUGUGUCUAUAUAUAUAUAUAUAUAUAUAUAUAUAUAUAUAUACACACACACACACACACACACACACACAUAUA
Scaffold_14	miR-466b-2-3p	AUAUACACACACACACACACA	21	rno-miR-466b-2-3p_MIMAT0017286	AUAUACAUACACACAUACACA	2	3'	108	-77.5	27.7778	2.58333	UAUAUGUGUGUGUGUGUGUGUGUGUGUGUGUGUGUCUAUAUAUAUAUAUAUAUAUAUAUAUAUAUAUAUAUACACACACACACACACACACACACACACAUAUAUAUA
Scaffold_14	miR-466b-2-3p	AUAUACACACACACACACACA	21	rno-miR-466b-2-3p_MIMAT0017286	AUAUACAUACACACAUACACA	2	3'	91	-53.7	37.3626	1.57941	UGUGUGGGUGUGUGUGUGUGUGUGGUGUGUGUGUGUGUGUGUGUAUAUAUAUAUACACACACACACACACACACACAAUAUAUAUAAUAUA
Scaffold_11	miR-466b-2-3p	AUAUAUAUACACACACACACA	21	rno-miR-466b-2-3p_MIMAT0017286	AUAUACAUACACACAUACACA	2	3'	130	-88.9	33.8462	2.02045	UGUGUGUGUGUGUGUGUGUGUGUGUGUAUGUAUGUGUGUGUAUAUAUAUAUAUAUAUGUAUGUGUGUGUGUGUGUGUGUAUAUAUAUAUAUAUAUAUACACACACACACACACACACACACACACACACA
Scaffold_11	miR-466b-2-3p	AUAUACACACACACACACACA	21	rno-miR-466b-2-3p_MIMAT0017286	AUAUACAUACACACAUACACA	2	3'	138	-97.5	34.058	2.07447	UGUGUGUGUGUGUGUGUGUGUGUGUGUGUGUAUGUAUGUGUGUGUAUAUAUAUAUAUAUAUGUAUGUGUGUGUGUGUGUGUGUAUAUAUAUAUAUAUAUAUACACACACACACACACACACACACACACACACACAUA
Scaffold_10	miR-466b-2-3p	AUAUAUAUACACACACACACA	21	rno-miR-466b-2-3p_MIMAT0017286	AUAUACAUACACACAUACACA	2	5'	156	-56.007	27.5641	1.30249	AUACACACACACAUAUAUAUAUAUAUAUACACACACACACAUAUAUAUAUACACACACACACACACACACACACACACACACACACACACACACACAUAUAUAUAUAUAUAUAUCUGUGUGUGUGUAUAUAUAUAUAUAUAUGUGUGUAUAUAUAU
Scaffold_10	miR-466b-2-3p	AUAUAUAUACACACACACACA	21	rno-miR-466b-2-3p_MIMAT0017286	AUAUACAUACACACAUACACA	2	5'	162	-53.166	27.1605	1.20832	UAUACACACACACAUAUAAUAUAUAUAUACACACACACACAUAUAUAUAUAUACACACACACACACACACACACACACACACACACACACACACACACACAUAUAUAUAUAUAUAUAUAUCUGUGUGUGUGUAUAUAUAUAUAUAUAUGUGUGUAUAUAUAU
Scaffold_6	miR-466b-2-3p	AUAUAGAUACACACACACACA	21	rno-miR-466b-2-3p_MIMAT0017286	AUAUACAUACACACAUACACA	2	3'	110	-37.8	30.9091	1.11176	UGUGUGUGUGUGUGUGUGUGUGUGUGGUGUGUAUAUAUGUGUGUCAGAAAACUUUGCGAAAAAAAAAACAUAUAGAUACACACACACACAAAUAUAUAUGUAAUAUAUAU
Scaffold_4	miR-466b-2-3p	AUAUAUAUACACACACACACA	21	rno-miR-466b-2-3p_MIMAT0017286	AUAUACAUACACACAUACACA	2	3'	106	-34.7	27.3585	1.19655	GCUUGAUAGAGUAAAUAAAAUGUUGUGUUAUAUAUAUAUAUAUAUAUAUAUAUAUAUAUAUAUAUAUAUAUAUACACACACACACACGCGCGCGCGCGCAUACACA
Scaffold_2	miR-466b-2-3p	AUAUACACACACACACACACA	21	rno-miR-466b-2-3p_MIMAT0017286	AUAUACAUACACACAUACACA	2	3'	96	-39.1	34.375	1.18485	UGUACUUUUCUCUUGGUGGAUGUGUGUGUGUGUGUAUAUAAAUAUAUAUAUAUAUAUAUACACACACACACACACACACACACACACACACACACA
Scaffold_2	miR-466b-2-3p	AUAUAUAUACACACACACACA	21	rno-miR-466b-2-3p_MIMAT0017286	AUAUACAUACACACAUACACA	2	3'	88	-39.1	34.0909	1.30333	CUUUUCUCUUGGUGGAUGUGUGUGUGUGUGUAUAUAAAUAUAUAUAUAUAUAUAUACACACACACACACACACACACACACACACACA
Scaffold_10	miR-467e-3p	AUAUACACACACACACAUAUAU	22	mmu-miR-467e-3p_MIMAT0005294	AUAUACAUACACACACCUAUAU	2	5'	148	-56.007	28.3784	1.3335	ACACACACAUAUAUAUAUAUAUAUACACACACACACAUAUAUAUAUACACACACACACACACACACACACACACACACACACACACACACACAUAUAUAUAUAUAUAUAUCUGUGUGUGUGUAUAUAUAUAUAUAUAUGUGUGUAUAU
Scaffold_10	miR-467e-3p	AUAUACACACACACACAUAUAU	22	mmu-miR-467e-3p_MIMAT0005294	AUAUACAUACACACACCUAUAU	2	5'	154	-53.066	28.5714	1.20605	CACACACACAUAUAAUAUAUAUAUACACACACACACAUAUAUAUAUAUACACACACACACACACACACACACACACACACACACACACACACACACAUAUAUAUAUAUAUAUAUAUCUGUGUGUGUGUAUAUAUAUAUAUAUAUGUGUGUAUAU
Scaffold_12	miR1320-5p	UGGAACGGAGGAAGUAUAUAG	21	osa-miR1320-5p_MIMAT0009137	UGGAACGGAGGAAUUUUAUAG	2	3'	141	-43.7	33.3333	0.929787	UAAUGCAAGUCAGUAUUACUAAUACUUUCUUCGUUCCACAAUACUUCUACUGAUAUUGAUAUUUUUCCACACAACAUGUCACACUGGGUAGUAAGUAUUAUGGAACGGAGGAAGUAUAUAGGCAAUUCAAUACAUAGACUA
Scaffold_11	miR-669m-3p	AUAUACACACACACAAACAUAU	22	mmu-miR-669m-3p_MIMAT0009419	AUAUACAUCCACACAAACAUAU	2	5'	150	-66	34	1.29412	GUAGAAAAAAUAAGUUUUAUAUAUACACACACACAAACAUAUAUAUAUAUAUAUAUAUAUAUAUAUGUGUGUGUGUGUGUGUGUGUGUGUGUGUGUGUGUGUGUGUGUGUGUGUGUGUGUGUGUGUGUGUGUGUGUGUGUGUGUGUGUGU
Scaffold_2	miR319a	AUUGGACUGAAGGGAGCUCC	20	sly-miR319a_MIMAT0009145	CUUGGACUGAAGGGAGCUCC	1	3'	246	-91.3	46.3415	0.800877	AGAGAUAGAACUUAGAACGGAGCUCCCUUCACGUCCAAUACUGAGGGCCGAGGAGUGGCAAAGAGCUGCCUUCUCAUGCGUUUUUAGCAAUUUACUUGCAUUUCAAUUACCAUUACGACACACAUGACACUCGAGUUUGAAAAAUGAAGUAAAAUAGCCAAAAUGCAUGAGUCGGGAGCAACUCCUUCCACCUUCUUCGCCCGCUCAUUGGACUGAAGGGAGCUCCCCACUCCCUUCCUUUUAUCU
Scaffold_14	miR397b-5p	UCAUUGAGUGCAGCAUUGAUG	21	zma-miR397b-5p_MIMAT0014019	UCAUUGAGCGCAGCGUUGAUG	2	5'	107	-39.5	29.9065	1.23438	UGAUCUGGAUGGUGAAAAUAUCAUUGAGUGCAGCAUUGAUGAAAUUUUCGUCAUGGAUAAAUUUUAUCAAUGAUGCAUUCAAUUAUGUUUUACCCAUAUAUUGGAAU
Scaffold_4	miR408b-3p	AUGCACUGCCUCUUCCCUGGC	21	zma-miR408b-3p_MIMAT0014026	CUGCACUGCCUCUUCCCUGGC	1	3'	131	-60.6	45.8015	1.01	GGAGUGGGGAAAAGAAGAGCUAGGGAAGAGGUUGAGCAUGAGAUGGAUCAAUCAACAAUAUAGCUUGAUGUUGAUGUUGAUGUUCCUCCCAUGCACUGCCUCUUCCCUGGCACCUUUUCUGUUAUUUCCCU
Scaffold_15	miR160a-5p	GCCUGGCUCCCUGUAUGCCAU	21	csi-miR160a-5p_MIMAT0014068	GCCUGGCUCCCUGUAUGCCAU	0	5'	121	-50.7	44.6281	0.938889	AGGUAAAAAAUAAACAAUAUGCCUGGCUCCCUGUAUGCCAUUUGCAAGUUCCACCCUAUUAUAGGGCGGCCUCGGCUUAUGGCGUGCAGAGAGCCAAGCAUGUCUAUACUCUUCUAUAUUU
Scaffold_14	miR160a-5p	GCCUGGCUCCCUGUAUGCCAU	21	csi-miR160a-5p_MIMAT0014068	GCCUGGCUCCCUGUAUGCCAU	0	5'	120	-55.7	48.3333	0.960345	UUAAUAUAUUUAAUGCGUAUGCCUGGCUCCCUGUAUGCCAUACACAGAGCCCAUCGGACCAUCGAUGGCCUCCGUGGAUGGCGUAUGAGGAGCCAAGCAUGCCUCUUUUAAUUUCUUUCC
Scaffold_9	miR160a-5p	GCCUGGCUCCCUGUAUGCCAU	21	csi-miR160a-5p_MIMAT0014068	GCCUGGCUCCCUGUAUGCCAU	0	5'	120	-56.6	45	1.04815	AUUAUUAUUAUUAUGAGUAUGCCUGGCUCCCUGUAUGCCAUUCGCAGAGCCCAUCGAAUCAUCGAUGGCCUCCAUGGAUGGCGUAUGAGGAGCCAAGCAUACCCUUUUAUUUAACCUUGU
Scaffold_9	miR160a-3p	GCGUAUGAGGAGCCAAGCAUA	21	csi-miR160a-3p_MIMAT0037370	GCGUAUGAGGAGCCAUGCAUA	1	3'	122	-56.6	44.2623	1.04815	AAUUAUUAUUAUUAUGAGUAUGCCUGGCUCCCUGUAUGCCAUUCGCAGAGCCCAUCGAAUCAUCGAUGGCCUCCAUGGAUGGCGUAUGAGGAGCCAAGCAUACCCUUUUAUUUAACCUUGUU
Scaffold_15	miR164a-5p	UGGAGAAGCAGGGCACGUGCA	21	csi-miR164a-5p_MIMAT0014069	UGGAGAAGCAGGGCACGUGCA	0	5'	106	-48.5	46.2264	0.989796	AUGGGUGAGUAGCUCUUUGUUGGAGAAGCAGGGCACGUGCAAAUGUUUAAUCUAUAUUUCAGUUGCACGUGCUCCCCUUCUCCACCAAUCGUCUCCUCACCUUUUU
Scaffold_4	miR164a-5p	UGGAGAAACAGGGCACGUGCA	21	csi-miR164a-5p_MIMAT0014069	UGGAGAAGCAGGGCACGUGCA	1	5'	108	-55.9	46.2963	1.118	GUUGAGUGAGUAGCUUGUGUUGGAGAAACAGGGCACGUGCAAGUUUAUGUUCUUUCAUCACCAUUUGCACGUGCUCCCUUUCUCCACCAUGAGUUCCUCACUCUUCUU
Scaffold_16	miR157c-5p	GUGACAGAAGAUAGAGAGCAC	21	aly-miR157c-5p_MIMAT0017417	UUGACAGAAGAUAGAGAGCAC	1	5'	124	-58.7	44.3548	1.06727	AGAAAGAAGGGUUAAAGGUGGUGACAGAAGAUAGAGAGCACCAAGGAGUGAGAUGCAGGAGAUUUAACAUGCAUAUCAUCCUCAGUGCUCUCUAUCUUCUGUCAGCUUCCAUUCACCACUGUCU
Scaffold_16	miR157d-5p	UGACAGAAGAUAGAGAGCAC	20	aly-miR157d-5p_MIMAT0017419	UGACAGAAGAUAGAGAGCAC	0	5'	120	-44.7	37.5	0.993333	ACAGAGCGAUAAAUGUAAGCUGACAGAAGAUAGAGAGCACUAAGGUUGGUAUACAAAUAAUAUCACUGCAUAUCACUCCUUUGUGCUCUUUAUCUUCUGUCAACACUCAUCACCUUUAUC
Scaffold_16	miR157d-5p	UGACAGAAGAUAGAGAGCAC	20	aly-miR157d-5p_MIMAT0017419	UGACAGAAGAUAGAGAGCAC	0	5'	120	-45.5	38.3333	0.98913	GAAAUUGGGAGGAAAAGUGAUGACAGAAGAUAGAGAGCACAAAGGAAAUGAAAUGCAAGGUUUCAUGGCAAUUCACACAUCUGUGCUCUCUAUCUUCUGUCAGCAACUUAUAACAUAUUG
Scaffold_16	miR157d-5p	UGACAGAAGAUAGAGAGCAC	20	aly-miR157d-5p_MIMAT0017419	UGACAGAAGAUAGAGAGCAC	0	5'	121	-57.9	44.6281	1.07222	GAAAGAAGGGUUAAAGGUGGUGACAGAAGAUAGAGAGCACCAAGGAGUGAGAUGCAGGAGAUUUAACAUGCAUAUCAUCCUCAGUGCUCUCUAUCUUCUGUCAGCUUCCAUUCACCACUGU
Scaffold_16	miR157d-5p	UGACAGAAGAUAGAGAGCAC	20	aly-miR157d-5p_MIMAT0017419	UGACAGAAGAUAGAGAGCAC	0	5'	121	-60.6	44.6281	1.12222	AGACAGUGGUGAAUGGAAGCUGACAGAAGAUAGAGAGCACUGAGGAUGAUAUGCAUGUUAAAUCUCCUGCAUCUCACUCCUUGGUGCUCUCUAUCUUCUGUCACCACCUUUAACCCUUCUU
Scaffold_15	miR157d-5p	UGACAGAAGAUAGAGAGCAC	20	aly-miR157d-5p_MIMAT0017419	UGACAGAAGAUAGAGAGCAC	0	5'	153	-52.3	42.4837	0.804615	AGAAAGUGGUGGAAAGGUGUUGACAGAAGAUAGAGAGCACAAAGGAUGAUGUGCAUGGGAAGGGAUCAUCAAUUCAUCACGUACUACAAUUCUGCACCUCAAUUCCCUUCGUGCUCUUUAUGCUUCUGUCAUCAUCAUUAUAUCCCUCAUCUC
Scaffold_10	miR157d-5p	UGACAGAAGAUAGAGAGCAC	20	aly-miR157d-5p_MIMAT0017419	UGACAGAAGAUAGAGAGCAC	0	5'	127	-50.1	39.3701	1.002	AGGUAAAAAUGAAUGGAAGCUGACAGAAGAUAGAGAGCACUAAGGUUGAUAUACAGUAAAUAUGACUGCAUUUCACUCCUUUGUGCUCUCUACCUUCUGUCAUCACCUUCGAUUCCUCUUUCGUUCU
Scaffold_10	miR157d-5p	UGACAGAAGAUAGAGAGCAC	20	aly-miR157d-5p_MIMAT0017419	UGACAGAAGAUAGAGAGCAC	0	5'	118	-57.4	38.9831	1.24783	AAAAGCAGUAAAUUAGGUGAUGACAGAAGAUAGAGAGCACAAAGGAGUGAAAUGCAGCACUCUUUUGCACAUCAUCCUCAGUGCUCUCUAUCUUCUGUCAAAUUCCAUUUUAACUGCU
Scaffold_10	miR157d-5p	UGACAGAAGAUAGAGAGCAC	20	aly-miR157d-5p_MIMAT0017419	UGACAGAAGAUAGAGAGCAC	0	5'	118	-61.1	38.9831	1.32826	AAAGCAGUUAAAAUGGAAUUUGACAGAAGAUAGAGAGCACUGAGGAUGAUGUGCAAAAGAGUGCUGCAUUUCACUCCUUUGUGCUCUCUAUCUUCUGUCAUCACCUAAUUUACUGCUU
Scaffold_15	miR157d-3p	GCUCUUUAUGCUUCUGUCAUC	21	aly-miR157d-3p_MIMAT0017420	GCUCUCUAUGCUUCUGUCAUC	1	3'	153	-52.3	42.4837	0.804615	AGAAAGUGGUGGAAAGGUGUUGACAGAAGAUAGAGAGCACAAAGGAUGAUGUGCAUGGGAAGGGAUCAUCAAUUCAUCACGUACUACAAUUCUGCACCUCAAUUCCCUUCGUGCUCUUUAUGCUUCUGUCAUCAUCAUUAUAUCCCUCAUCUC
Scaffold_4	miR159a-3p	UUUGGAUUGAAGGGAGCUCUA	21	aly-miR159a-3p_MIMAT0017424	UUUGGAUUGAAGGGAGCUCUA	0	3'	217	-96.2	39.1705	1.13176	AGAGAAAGAUAAGAAGAGUAGAGCUCCUUGAAGUCCAAAAGAAGGCCAAAUAAGGCAUAAUACUGCUGCUGAAAUAUGGAUAUCCUGAGUCCUAUCUCUUAUGGAGUAUUCUUUUGAUAGGUCUCUGGCUUUGCAUAUCUCAGGAGCUGUUAUUUGCCUUCUUUUAUUUGCCAUUUUUUGGAUUGAAGGGAGCUCUACUUACCCUUCUCUUUCUCGA
Scaffold_12	miR168a-5p	UCGCUUGGUGCAGGUCGGGAA	21	aly-miR168a-5p_MIMAT0017481	UCGCUUGGUGCAGGUCGGGAA	0	5'	175	-72.3	48.5714	0.850588	UUGUUACGUUAGUCUCUGAUUCGCUUGGUGCAGGUCGGGAACUGGUAAUCGUUACGUGUUCCGCCGCCAUGGCAGAUUUAUUUGACGGUUUUUGAGAUUCCUAUCUCCUCUGCUCAGCCGGUGGAUUUCCAGAUCCCGCCUUGCAUCAAUUGAAUCCGAGCCUAACGUGAAAGUA
Scaffold_12	miR168a-3p	CCCGCCUUGCAUCAAUUGAAU	21	aly-miR168a-3p_MIMAT0017482	CCCGCCUUGCAUCAACUGAAU	1	3'	175	-72.3	48.5714	0.850588	UUGUUACGUUAGUCUCUGAUUCGCUUGGUGCAGGUCGGGAACUGGUAAUCGUUACGUGUUCCGCCGCCAUGGCAGAUUUAUUUGACGGUUUUUGAGAUUCCUAUCUCCUCUGCUCAGCCGGUGGAUUUCCAGAUCCCGCCUUGCAUCAAUUGAAUCCGAGCCUAACGUGAAAGUA
Scaffold_14	miR169d-5p	GCAGCCAAGGAUGACUUGCCG	21	aly-miR169d-5p_MIMAT0017491	UGAGCCAAGGAUGACUUGCCG	2	5'	188	-67.8	37.766	0.95493	GAAGUAAAGAAAGUGAAAUUGCAGCCAAGGAUGACUUGCCGGGGCAUUAUAAUAUUGUUGCUACUGAUAAUGAUAUUUUCACACAUAACAUAUAAUUGUGUGAUUAUUUCAGAAUAGAGGAAGUAGGAGCCAAGAUUUGUUACCCUUUCCGGCAAGUUGUCCUUGGCUACAUUUGGCUCUCUUCUUCU
Scaffold_9	miR171b-3p	UUGAGCCGUGCCAAUAUCCCG	21	aly-miR171b-3p_MIMAT0017518	UUGAGCCGUGCCAAUAUCACG	1	3'	123	-64.4	39.0244	1.34167	UUGAUUAUAAAAUGUGCAUGGGAUAUUGGUGCGGUUCAAUCAGAAACCCGAGAUCACAUUCUAGAGAUCUCGGUUUAUUUGAUUGAGCCGUGCCAAUAUCCCGUGCUAGAUUUGUUUUUGUUU
Scaffold_2	miR171b-3p	UUGAGCCGUGCCAAUAUCAAC	21	aly-miR171b-3p_MIMAT0017518	UUGAGCCGUGCCAAUAUCACG	2	3'	135	-55.8	36.2963	1.13878	UAAGCUAAGAAGAUUAGGGUUGAAGAUGUUGGAAUGGCUCAAUCAAGUUAAAGUUCAUCCAAUGUUUAGGAGAAAAUGGGUGAUUUUAGUUUGAUUGAGCCGUGCCAAUAUCAACUCAUCUUCACUUUGCUACUU
Scaffold_16	miR172e-3p	GAAUCUUGAUGAUGCUGCAU	20	aly-miR172e-3p_MIMAT0017530	GAAUCUUGAUGAUGCUGCAU	0	3'	205	-58.8	30.7317	0.933333	AUAAGCCAUUUAUUGCCGCUGCAGCAUCAUCAAGAUUCUCAUAUCCUUCCAAUCUUUUUACAACCUCCAUUUUUUCUUCCUUUUUUAGAUUUAAUAAUUAAAAUAAUUAAAAACCCAAAAAGAAAAAAGAAAAAAAAGGAUGAAAAUGAAGGAAAAUGGGCAUGUGAAUCUUGAUGAUGCUGCAUCUGCAAACAACGACUGUUAA
Scaffold_16	miR172e-3p	GAAUCUUGAUGAUGCUGCAG	20	aly-miR172e-3p_MIMAT0017530	GAAUCUUGAUGAUGCUGCAU	1	3'	205	-79.3	30.7317	1.25873	AACAGUCGUUGUUUGCAGAUGCAGCAUCAUCAAGAUUCACAUGCCCAUUUUCCUUCAUUUUCAUCCUUUUUUUUCUUUUUUCUUUUUGGGUUUUUAAUUAUUUUAAUUAUUAAAUCUAAAAAAGGAAGAAAAAAUGGAGGUUGUAAAAAGAUUGGAAGGAUAUGAGAAUCUUGAUGAUGCUGCAGCGGCAAUAAAUGGCUUAUUU
Scaffold_8	miR172e-3p	GAAUCUUGAUGAUGCUGCAU	20	aly-miR172e-3p_MIMAT0017530	GAAUCUUGAUGAUGCUGCAU	0	3'	147	-55.2	25.8503	1.45263	CUUAGUUAGUAUUAGCAGAUGCAGUAUCUUCAAGAUUCACAUUUAAUUCUUAUUGAUUUCUAAUCUUGAUUGAUUUAUAAUUAGGAUUAUAAUUAUUUAUUAUAUGAGAAUCUUGAUGAUGCUGCAUCAGCUCAUACUUAACUCAUU
Scaffold_10	miR172e-3p	GAAUCUUGAUGAUGCUGCAG	20	aly-miR172e-3p_MIMAT0017530	GAAUCUUGAUGAUGCUGCAU	1	3'	237	-80.3	27.0042	1.25469	AUCAGUCGUUGUUUGCCGAUGCAGCACCAUCAAGAUUCACAAUCCUUCACUUCUAUCUUUAAUCUCGUUUUUUUCUAUUAAUUUUUUUGGGUUUAAUUGUUAUAUAUAAUUAAAUUAUAUAUAUAUAACUAUAAUUAACCCAAAAAAUGAAAAAAAAAAUUGAAUGAGGUAAAAGAUUGCAAUUUGUAAGGAUAUGAGAAUCUUGAUGAUGCUGCAGCGACAAUAAAUGGCUAAUUA
Scaffold_10	miR172e-3p	GAAUCUUGAUGGUGCUGCAU	20	aly-miR172e-3p_MIMAT0017530	GAAUCUUGAUGAUGCUGCAU	1	3'	237	-78.3	27.0042	1.22344	AUUAGCCAUUUAUUGUCGCUGCAGCAUCAUCAAGAUUCUCAUAUCCUUACAAAUUGCAAUCUUUUACCUCAUUCAAUUUUUUUUUUCAUUUUUUGGGUUAAUUAUAGUUAUAUAUAUAUAAUUUAAUUAUAUAUAACAAUUAAACCCAAAAAAAUUAAUAGAAAAAAACGAGAUUAAAGAUAGAAGUGAAGGAUUGUGAAUCUUGAUGGUGCUGCAUCGGCAAACAACGACUGAUAU
Scaffold_9	miR396a-3p	GUUCAAUAAAGCUGUGGGAAG	21	aly-miR396a-3p_MIMAT0017558	GUUCAAUAAAGCUGUGGGAAG	0	3'	141	-56.1	30.4965	1.30465	AUAUGAUUCUAUUUUUAUUUUUCCACAGCUUUCUUGAACUGCAUCUAUAUUUUUUCAUUCCUUAAUUCAUACAUAAAAAAGGAGAAAAUUCUGGGUUGCGGUUCAAUAAAGCUGUGGGAAGAUACAAUUAGGAUCAACAAC
Scaffold_11	miR-4968-3p	CAGCAGCAGCAGCAGCACCAGA	22	dme-miR-4968-3p_MIMAT0032118	CAGCAACAGCAGCAGCAGCAGA	2	5'	97	-43.4	44.3299	1.0093	AACAGUUUCAGCACUAACAGCAGCAGCAGCAGCAGCACCAGAAUCAGUAUGUUCAUGGGCUUGUUGUUGUUGCUGUUGUUGUUGAUAAAGUUGUCCA
Scaffold_5	miR394-5p	UUGGCAUUCUGUCCACCUCC	20	sly-miR394-5p_MIMAT0035437	UUGGCAUUCUGUCCACCUCC	0	5'	108	-48.3	43.5185	1.02766	AGGGUAGUUUACAGAGAUCUUUGGCAUUCUGUCCACCUCCCUUUAUCACCAUUUUCAUAUAUUUGGGAGGUGGGCAUACUGCCAAUAGAACUCUGUUUGGCUUCUCUC
Scaffold_6	miR167c-5p	UGAAGCUGCCAGCAUGAUCUGA	22	tae-miR167c-5p_MIMAT0035789	UGAAGCUGCCAGCAUGAUCUGC	1	5'	118	-50.8	43.2203	0.996078	UUUCGUGCCUUAGUAGCAGUUGAAGCUGCCAGCAUGAUCUGAGCUUUCUUUUCUUUUAUUUCGCCUCGAGAAAGAUUAGAUCAUGUGGUAGCUUCACCUGUUCAUAAGACCACGCCAU
Scaffold_11	miR167c-5p	UGAAGCUGCCAGCAUGAUCUAU	22	tae-miR167c-5p_MIMAT0035789	UGAAGCUGCCAGCAUGAUCUGC	2	5'	133	-49.8	43.609	0.858621	UUGGUCAGGAAAGGAAGAAGUGAAGCUGCCAGCAUGAUCUAUCUUUGGCUAGCUUGAAUCAUUUAAUUAAUUUAUUGGUAGCUGUGGUUAGGUCAUGCUGUGACAGCCUCACUCCUUCCUUGUUUUGGGGGAG
Scaffold_11	miR167c-5p	UGAAGCUGCCAGCAUGAUCUCA	22	tae-miR167c-5p_MIMAT0035789	UGAAGCUGCCAGCAUGAUCUGC	2	5'	127	-55.4	43.3071	1.00727	UGACGUGCACCAGUAGCUGAUGAAGCUGCCAGCAUGAUCUCAACUUGCCUUAUCAUCAUUUGAUCAUCAGCUUCAAGGAAAGAUCAGAUCAUGUUGGUAGCUUCAUCUGUUGAUGGGAUCACGAUAU
Scaffold_2	miR167c-5p	UGAAGCUGCCAGCAUGAUCUCA	22	tae-miR167c-5p_MIMAT0035789	UGAAGCUGCCAGCAUGAUCUGC	2	5'	140	-49.6	39.2857	0.901818	UGACGUGCACCACUAGCUGAUGAAGCUGCCAGCAUGAUCUCAACUUGCCUUAUGAUCAAUCAUUAAUCAUGAUCAUCAAAUAUCUUUAAGGAAAGAUCAGAUCAUGUUGCUAGUUUCAUCCGUUGAUGGGAUCACGAUUU

## Sheet: A.cruentus
Supplementary Table 9. Characteristics of pre-miRNAs and mature miRNAs identified in A.cruentus genome.
Scaffold	miRNA ID	miRNA Sequence	miRNA Length	Conserved miRNA id	Conserved miRNA Sequence	Conserved miRNA Mismatch	Hairpin Location	pre-miRNA length	pre-miRNA MFE	pre-miRNA GC%	pre-miRNA MFEI	pre-miRNA Sequence
Chr2B	miR-14-3p	UCACUCUCUUUCUCUCUCCUAU	22	dme-miR-14-3p_MIMAT0000120	UCAGUCUUUUUCUCUCUCCUAU	2	5'	143	-48.6	34.965	0.972	AGCAUUAAUAAAUUACUAAUUCACUCUCUUUCUCUCUCCUAUUCAAGUGGUCCCAUUUUGACCCACCUAAAAAAUGGUGCCUAGUCAAAUGGGACUAAUUAGGAGAAUAGGAGGGAGUAUAAUUUUAAGACUUGAAUGCAAUA
Chr10	miR156b-5p	UGACAGAAGAGAGUGAGCAC	20	osa-miR156b-5p_MIMAT0000619	UGACAGAAGAGAGUGAGCAC	0	5'	126	-65.4	43.6508	1.18909	AAUGAAUGGUAAUAGGGAGGUGACAGAAGAGAGUGAGCACACAUGGUGUUUUCUUGCAUGAUGGAUUAUGCUUGAAGCUAUGUGUGCUCACUCUCUACCUGUCACCCCCACUUUCUUCUCUUUACU
Chr15	miR160a-5p	UGCCUGGCUCCCUGUAUGCCA	21	osa-miR160a-5p_MIMAT0000628	UGCCUGGCUCCCUGUAUGCCA	0	5'	123	-52.3	46.3415	0.917544	CAGGUAAAAGAUAAACAAUAUGCCUGGCUCCCUGUAUGCCAUUUGCAAGUUCCACCCUGUUAUUGGGCGGCCUCGGCUUAUGGCGUGCAGAGAGCCAAGCAUGUCUAUACUCUUCUAUAUUUA
Chr14	miR160a-5p	UGCCUGGCUCCCUGUAUGCCA	21	osa-miR160a-5p_MIMAT0000628	UGCCUGGCUCCCUGUAUGCCA	0	5'	122	-55.7	48.3607	0.944068	UUUAAUAUAUUUAAUGCGUAUGCCUGGCUCCCUGUAUGCCAUACACAGAGCCCAUCGGACCAUCGAUGGCCUCCGUGGAUGGCGUAUGAGGAGCCAAGCAUGCCUCUUCUAAUUUCUUUCCA
Chr9	miR160a-5p	UGCCUGGCUCCCUGUAUGCCA	21	osa-miR160a-5p_MIMAT0000628	UGCCUGGCUCCCUGUAUGCCA	0	5'	122	-56.6	43.4426	1.06792	AAUUAUAAUUAUUAUGAGUAUGCCUGGCUCCCUGUAUGCCAUUCGCAGAGCCCAUCGAAUUAUCGAUGGCCUCCAUGGAUGGCGUAUGAGGAGCCAAGCAUACCCUUUUAUUUAACCUUGUU
Chr15	miR160a-3p	GCGUGCAGAGAGCCAAGCAUG	21	osa-miR160a-3p_MIMAT0022851	GCGUGCAAGGAGCCAAGCAUG	2	3'	123	-52.3	46.3415	0.917544	CAGGUAAAAGAUAAACAAUAUGCCUGGCUCCCUGUAUGCCAUUUGCAAGUUCCACCCUGUUAUUGGGCGGCCUCGGCUUAUGGCGUGCAGAGAGCCAAGCAUGUCUAUACUCUUCUAUAUUUA
Chr14	miR160d-3p	GCGUAUGAGGAGCCAAGCAUG	21	osa-miR160d-3p_MIMAT0022854	GCGUGCGAGGAGCCAAGCAUG	2	3'	122	-55.7	48.3607	0.944068	UUUAAUAUAUUUAAUGCGUAUGCCUGGCUCCCUGUAUGCCAUACACAGAGCCCAUCGGACCAUCGAUGGCCUCCGUGGAUGGCGUAUGAGGAGCCAAGCAUGCCUCUUCUAAUUUCUUUCCA
Chr13	miR166a-3p	UCGGACCAGGCUUCAUUCCCC	21	osa-miR166a-3p_MIMAT0000635	UCGGACCAGGCUUCAUUCCCC	0	3'	121	-47.4	43.8017	0.89434	AGGAAGCUUGAUUUUUGAGGGGAAUGUUGUCUGGCUCGAAGACUACUAAUUUUCAUUCUAAUUCAUCAUCGAAAUUGCCUUCGGACCAGGCUUCAUUCCCCUCAAUCUCACCUUCCAGCUC
Chr2A	miR166a-3p	UCGGACCAGGCUUCAUUCCCC	21	osa-miR166a-3p_MIMAT0000635	UCGGACCAGGCUUCAUUCCCC	0	3'	115	-62	40.8696	1.31915	AUUCAUAAGCAUGGUUGAGGGGAAUGUUGUCUGGUGCGAAAUCAUUCAUACGUCAUGUUUUUAUAUGAAUGAUUUCGGACCAGGCUUCAUUCCCCUCAACAUACACAUGCUGAAG
Chr2A	miR166c-5p	GGAAUGUUGUCUGGUGCGAA	20	osa-miR166c-5p_MIMAT0022857	GGAAUGUUGUCUGGUCCGAG	2	5'	115	-62	40.8696	1.31915	AUUCAUAAGCAUGGUUGAGGGGAAUGUUGUCUGGUGCGAAAUCAUUCAUACGUCAUGUUUUUAUAUGAAUGAUUUCGGACCAGGCUUCAUUCCCCUCAACAUACACAUGCUGAAG
Chr13	miR166d-5p	GGAAUGUUGUCUGGCUCGAAG	21	osa-miR166d-5p_MIMAT0022858	GGAAUGUUGUCUGGCUCGAGG	1	5'	121	-47.4	43.8017	0.89434	AGGAAGCUUGAUUUUUGAGGGGAAUGUUGUCUGGCUCGAAGACUACUAAUUUUCAUUCUAAUUCAUCAUCGAAAUUGCCUUCGGACCAGGCUUCAUUCCCCUCAAUCUCACCUUCCAGCUC
Chr2A	miR167a-5p	UGAAGCUGCCAGCAUGAUCUC	21	osa-miR167a-5p_MIMAT0000641	UGAAGCUGCCAGCAUGAUCUA	1	5'	140	-49.6	40.7143	0.870175	UGACGUGCACCACUAGCUGAUGAAGCUGCCAGCAUGAUCUCAACUUGCCUUAUGAUCAAUCAUUAAUCAUGAUCAUCAACUAUCGUUAAGGAAAGAUCAGAUCAUGUUGCUAGUUUCAUCCGUUGAUGGGAUCACGAUAU
Chr9	miR396a-5p	UUCCACAGCUUUCUUGAACUG	21	osa-miR396a-5p_MIMAT0000977	UUCCACAGCUUUCUUGAACUG	0	5'	141	-56.4	29.7872	1.34286	AUAUGAUUCUAUUUUUAUUUUUCCACAGCUUUCUUGAACUGCAUCUAUAUUUUUUCAUUCCUUAAUUUAUACAUAAAAAAGGAGAAAAUUCUGGGUUGCGGUUCAAUAAAGCUGUGGGAAGAUACAAUUAGGAUCAACAAC
Chr9	miR396a-3p	GUUCAAUAAAGCUGUGGGAA	20	osa-miR396a-3p_MIMAT0022863	GUUCAAUAAAGCUGUGGGAA	0	3'	139	-56.4	29.4964	1.37561	UAUGAUUCUAUUUUUAUUUUUCCACAGCUUUCUUGAACUGCAUCUAUAUUUUUUCAUUCCUUAAUUUAUACAUAAAAAAGGAGAAAAUUCUGGGUUGCGGUUCAAUAAAGCUGUGGGAAGAUACAAUUAGGAUCAACAA
Chr6	miR167d-5p	UGAAGCUGCCAGCAUGAUCUG	21	osa-miR167d-5p_MIMAT0001039	UGAAGCUGCCAGCAUGAUCUG	0	5'	118	-53.2	44.0678	1.02308	UUUCGUGCCUUAGUAGCAGUUGAAGCUGCCAGCAUGAUCUGAGCUUUCUCUUCUUUUAUUUCGCCUCGAGAAAGAUUAGAUCAUGUGGUAGCUUCACCUGUUCAUAAGACCACGCCAU
Chr12	miR168a-3p	GAUCCCGCCUUGCAUCAAUUGAAU	24	osa-miR168a-3p_MIMAT0015122	GAUCCCGCCUUGCACCAAGUGAAU	2	3'	176	-68	47.1591	0.819277	UUGUUACGCUAGUCUCUGAUUCGCUUGGUGCAGGUCGGGAACUGGUAAUCGUUAUGUAUUCCGCCGCCAUGGCAGAUAUUUUUGACGGUUUUUUGAGAUUUCUAUCUCUUCUGCUCAGCCGGUGGAUUUCCAGAUCCCGCCUUGCAUCAAUUGAAUCCGAGCCUACCGUGAAAGUA
Chr13	miR169i-5p.1	UAGCCAAGGAUGACUUGCCUG	21	osa-miR169i-5p.1_MIMAT0001054	UAGCCAAGGAUGACUUGCCUG	0	5'	151	-50.665	32.4503	1.03398	GGGUUAGAGUUAUGGUUUAGUAGCCAAGGAUGACUUGCCUGCUUACUUUCUCAUUUUUGAAGUUUUUUUUAUUUUAUUUUUAUUUUAUUUUUUUAUUUCAUAAGAGAUUAUAGUCAGGCAGUCUCCUUGGCUAUCUUGACACACUCUUCCC
Chr7	miR169i-5p.1	UAGCCAAGGAUGACUUGCCUG	21	osa-miR169i-5p.1_MIMAT0001054	UAGCCAAGGAUGACUUGCCUG	0	5'	228	-72.1	28.0702	1.12656	GAAAGAGUAUAAUGGUUUAGUAGCCAAGGAUGACUUGCCUGCUUUUUUUUUCAUUAGUGAAAGUUUUUAUUUUAUUUUUUCGCUGAGAAAAUACUAUUUAACUUAAAAAAAAUUCACAUAUUUAAGUUAUAUAAUGUUUUCUAAAAAAAAAACGAAAAACAGAGAGAGUAACUUUCAAUAAAGAAAAUAGUCAGGCAGUCUCCUUGGCUAUCUUGACCUUCUCUUCUC
Chr7	miR169i-5p.1	UAGCCAAGGAUGACUUGCCUG	21	osa-miR169i-5p.1_MIMAT0001054	UAGCCAAGGAUGACUUGCCUG	0	5'	120	-62.5	41.6667	1.25	UUGAGAGUUUCAUUGUUUAGUAGCCAAGGAUGACUUGCCUGAUUUUUUGUCGUAGAGAUCUUACGAUCUCAUGAUUCGAUGUCAGGCAGUCGUCUUUGGCUAUCUUGACAAACUCUCGUC
Chr7	miR169i-5p.1	UAGCCAAGGAUGACUUGCCUG	21	osa-miR169i-5p.1_MIMAT0001054	UAGCCAAGGAUGACUUGCCUG	0	5'	140	-53.6	33.5714	1.14043	UGGAAAGUCUUAUUGUUUGGUAGCCAAGGAUGACUUGCCUGCUUAAUUAUCUUUUGAUUAAGAGUCUUAAUCAAACUCUUAAUUAAAAUAGGUUAAUAGUAGGCAGUCUCCUAGGCUAUCUUGACAAACUCUCUUAUUUC
Chr7	miR169i-5p.1	UAGCCAAGGAUGACUUGCCUA	21	osa-miR169i-5p.1_MIMAT0001054	UAGCCAAGGAUGACUUGCCUG	1	5'	123	-51.9	40.6504	1.038	UUGAGAGUCUUAUUGUUUAGUAGCCAAGGAUGACUUGCCUAAUCUUUUAUUCUUGGGAUCGUGAUACCAUCCCAUGAUUCAAUGUCAGGCAGUCGUCUUUGGCUAUCUUGACAAACUCUCUUC
Chr12	miR169i-5p.1	UAGCCAAGGAUGACUUGCCGU	21	osa-miR169i-5p.1_MIMAT0001054	UAGCCAAGGAUGACUUGCCUG	2	5'	135	-49.2	47.4074	0.76875	GGGAAUGAGGUCACGUAGUGUAGCCAAGGAUGACUUGCCGUUAUUUGUCGACCUAGCCAUAGCCGGGUUUUAUGAAUGGUUAGUCAUCAAACUAGAACGGCAAGACGUUCGAGGUUACGUUACUCCCUCCUUAUC
Chr9	miR171c-5p	GGAUAUUGGUGCGGUUCAAUC	21	osa-miR171c-5p_MIMAT0022877	GGAUAUUGGUGCGGUUCAAUC	0	5'	123	-68.8	39.0244	1.43333	UUGAUUAUUAAAUGUGCAUGGGAUAUUGGUGCGGUUCAAUCAGAAAACCGAGAUCACAUUCUAGGGAUCUCGGUUUAUUUGAUUGAGCCGUGCCAAUAUCCCGUGCUAGAUUUGUUGUUUUUU
Chr9	miR171c-3p	UGAUUGAGCCGUGCCAAUAUC	21	osa-miR171c-3p_MIMAT0001064	UGAUUGAGCCGUGCCAAUAUC	0	3'	117	-68.7	40.1709	1.4617	AUUAUUAAAUGUGCAUGGGAUAUUGGUGCGGUUCAAUCAGAAAACCGAGAUCACAUUCUAGGGAUCUCGGUUUAUUUGAUUGAGCCGUGCCAAUAUCCCGUGCUAGAUUUGUUGUUU
Chr2A	miR171c-3p	UGAUUGAGCCGUGCCAAUAUC	21	osa-miR171c-3p_MIMAT0001064	UGAUUGAGCCGUGCCAAUAUC	0	3'	122	-53.3	37.7049	1.1587	AAGAAGAUUAGGGUUGAAGAUGUUGGAAUGGCUCAAUCAAGUUAAAGUUCAUCCAAUGUGAGAAAGUGGGUGAUUUUAGUUUGAUUGAGCCGUGCCAAUAUCAACUCAUCUUCACUUUGCUA
Chr16	miR393b-5p	UCCAAAGGGAUCGCAUUGAUCC	22	osa-miR393b-5p_MIMAT0001078	UCCAAAGGGAUCGCAUUGAUCU	1	5'	99	-46.7	40.404	1.1675	CGCAGCAGCUGGAAGAGGAAUCCAAAGGGAUCGCAUUGAUCCUUACUUAUUUGUUUGGAUCAUGCAAUCCCUUUGGAUUUAUCCUUCAUUUGCUUAAUU
Chr10	miR393b-5p	UCCAAAGGGAUCGCAUUGAUCC	22	osa-miR393b-5p_MIMAT0001078	UCCAAAGGGAUCGCAUUGAUCU	1	5'	123	-49.7	39.0244	1.03542	GGCAGCAGCUGGAGGAGGAAUCCAAAGGGAUCGCAUUGAUCCUAACUCAUCAUCAUUCAUCAUUUACUCUAUUUUUGUUUGGAUCAUGCAUUCCCUUUGGAUUUAUCCUUCAUUUGCUUUUUU
Chr16	miR172d-5p	GCAGCAUCAUCAAGAUUCAC	20	osa-miR172d-5p_MIMAT0022885	GCAGCACCAUCAAGAUUCAC	1	5'	199	-81.7	31.6583	1.29683	AUCAGUCGUUGUUUGCAGAUGCAGCAUCAUCAAGAUUCACAUGCCUAAUUUCCUUCAUUUUCAACUUUUUUUUUCUUUUUUUUUUGGGUUUUUAAUUAUAUUAAGGAUUAAACCUAAAAAAGGUAGAAAAAAUGGAGGUUGUAAAAAGAUUGGAAGGAUAUGAGAAUCUUGAUGAUGCUGCAGCGGCAAUAAAUGGCUU
Chr13	miR166h-3p	UCGGACCAGGCUUCAUUCCC	20	zma-miR166h-3p_MIMAT0001377	UCGGACCAGGCUUCAUUCCC	0	3'	119	-47.4	43.6975	0.911538	GGAAGCUUGAUUUUUGAGGGGAAUGUUGUCUGGCUCGAAGACUACUAAUUUUCAUUCUAAUUCAUCAUCGAAAUUGCCUUCGGACCAGGCUUCAUUCCCCUCAAUCUCACCUUCCAGCU
Chr2A	miR166h-3p	UCGGACCAGGCUUCAUUCCC	20	zma-miR166h-3p_MIMAT0001377	UCGGACCAGGCUUCAUUCCC	0	3'	113	-62	40.708	1.34783	UUCAUAAGCAUGGUUGAGGGGAAUGUUGUCUGGUGCGAAAUCAUUCAUACGUCAUGUUUUUAUAUGAAUGAUUUCGGACCAGGCUUCAUUCCCCUCAACAUACACAUGCUGAA
Chr8	miR390-5p	AAGCUCAGGAGGGAUAGCGCC	21	osa-miR390-5p_MIMAT0001588	AAGCUCAGGAGGGAUAGCGCC	0	5'	184	-64.9	27.1739	1.298	UAAGUAUAGAUGAAUCUGUAAAGCUCAGGAGGGAUAGCGCCAUUAAUUUUUUUGUGCUAAUAUAAAAUAAAUUAAAUUAAUUAGAAAAAUAAUAACUUGAUUAUGAAAGAAAUUUAUCAAAUAUUAAUCAUAGAAAUUAGUGGCGCUAUCUAUCCUGAGUUUCAUGGGUUCUUCUUACUCACAG
Chr14	miR399a-3p	UGCCAAAGGAGACUUGCCCUG	21	zma-miR399a-3p_MIMAT0001704	UGCCAAAGGAGAAUUGCCCUG	1	3'	122	-55	46.7213	0.964912	UGUGGGCUAGGUGAAUGGCAGUGUGAUUCUCCUUUGGCAUGCAGAGAUUGCAGAUGCAUCAUGCACGCAUAAUUCGUUCCAUGCCAAAGGAGACUUGCCCUGUUAUUCACCACUACAGUUAA
Chr4	miR399e-3p	UGCCAAAGGAGAGUUGCCCUA	21	zma-miR399e-3p_MIMAT0001708	UGCCAAAGGAGAGUUGCCCUG	1	3'	123	-61.7	39.8374	1.25918	AUACAAGCAGAUUAGUUUUAGGGCAAAUCUCCAUUGGCAUGUGAUGGGUCAUAUGUUGAUGCACAUAUGGUUGCCAUUAACAUGCCAAAGGAGAGUUGCCCUAUGACUACUUUAGCUUGAUAA
Chr2A	miR319b-3p	UUGGACUGAAGGGAGCUCCC	20	zma-miR319b-3p_MIMAT0001717	UUGGACUGAAGGGUGCUCCC	1	3'	239	-93.9	47.2803	0.830973	GAGAGAUAGAACUUAGAACGGAGCUCCCUUCACGUCCAAUACUGAGGGCCGAGGAGUGGCAAAGAGCUGCCUUCUCAUGCGUUUUUAGCAAUUUACUUGCAUUUCAUUCGCCAUCACUACACUCGAGUUUGAAAAAUGAAGUAAAAUAGCCAAAAUGCAUGGGUCGGGAGCAACUCCUUCCACCUUCUUCGCCCGCUCAUUGGACUGAAGGGAGCUCCCCAUUCCCUUCCUUUUAUCUU
Chr12	miR168b-3p	CCCGCCUUGCAUCAAUUGAA	20	zma-miR168b-3p_MIMAT0015192	CCCGCCUUGCAUCAAGUGAA	1	3'	174	-68	47.7011	0.819277	UGUUACGCUAGUCUCUGAUUCGCUUGGUGCAGGUCGGGAACUGGUAAUCGUUAUGUAUUCCGCCGCCAUGGCAGAUAUUUUUGACGGUUUUUUGAGAUUUCUAUCUCUUCUGCUCAGCCGGUGGAUUUCCAGAUCCCGCCUUGCAUCAAUUGAAUCCGAGCCUACCGUGAAAGU
Chr12	miR-466a-5p	UAUGUGUGUGUGCAUGUAUAUA	22	mmu-miR-466a-5p_MIMAT0004759	UAUGUGUGUGUACAUGUACAUA	2	5'	88	-28.3	28.4091	1.132	UUGGAUCUCUAUCCUAUAUAUAUGUGUGUGUGCAUGUAUAUAUGUAUAUGUAUAUAUACACACACACAUGAAAAUCAAGUAUCACUUU
Chr11	miR535-5p	UGACGAUGAGAGAGAGCACGC	21	osa-miR535-5p_MIMAT0003142	UGACAACGAGAGAGAGCACGC	2	5'	122	-54.5	38.5246	1.15957	AGAUUCAUCCGAAGAUUGUUUGACGAUGAGAGAGAGCACGCUUGUUAUUAUGCACGUAUAUUAACAUGAUUAUGUAUGGGCGUGCUCUCUGUCAUUGUCAUAUAAUCUAAUGAUGGAGGCAA
Chr11	miR535-5p	UGACAAUGACAGAGAGCACGC	21	osa-miR535-5p_MIMAT0003142	UGACAACGAGAGAGAGCACGC	2	5'	118	-42.5	38.9831	0.923913	GCCUCCAUCAUUAGAUUAUAUGACAAUGACAGAGAGCACGCCCAUACAUAAUCAUGUUAAUAUACGUGCAUAAUAACAAGCGUGCUCUCUCUCAUCGUCAAACAAUCUUCGGAUGAAU
Chr2A	miR535-5p	UGACGAUGAGAGAGAGCACGC	21	osa-miR535-5p_MIMAT0003142	UGACAACGAGAGAGAGCACGC	2	5'	119	-56.2	42.8571	1.10196	AUAUCCAUCCCAAGAUUGUUUGACGAUGAGAGAGAGCACGCUUGUCGACAUACAUCAACUAUGUGACCGAGUACAUGCGUGCUCUCUGUCAUUGUCAUAUAAUCUAAUGAUGGAAGCAC
Chr2B	miR-14-3p	UCACUCUCUUUCUCUCUCCUA	21	bmo-miR-14-3p_MIMAT0004196	UCAGUCUUUUUCUCUCUCCUA	2	5'	143	-48.6	34.965	0.972	AGCAUUAAUAAAUUACUAAUUCACUCUCUUUCUCUCUCCUAUUCAAGUGGUCCCAUUUUGACCCACCUAAAAAAUGGUGCCUAGUCAAAUGGGACUAAUUAGGAGAAUAGGAGGGAGUAUAAUUUUAAGACUUGAAUGCAAUA
Chr7	miR-467d-3p	AUAUACAUACAUACACAUACAC	22	mmu-miR-467d-3p_MIMAT0004887	AUAUACAUACACACACCUACAC	2	3'	110	-57.8	26.3636	1.9931	AUAUAUAUAUAUGUAUGUAUGUAUGAUGUAUGUAUGUGUGUGUGUGUGUGUGUGUUCUACAUACAUACAUAUACAUACAUACACAUACACACACACAAUAUAUAUAUAUA
Chr4	miR-466b-3p	AUAUAUACACACACACACACAC	22	rno-miR-466b-3p_MIMAT0017285	AUACAUACACACACACAUACAC	2	3'	114	-76.1	35.0877	1.9025	AUAUGUGUGUGUGUGUGUGUGUGUGUGUGUGAGUGCGUGUGUGUGUAUAUAUAUGUGUGUAUAUAUAUAUAUAUAUAUACACACACACACACACACACACACACACACAUNNNN
Chr10	miR-466b-2-3p	AUAUAUAUACACACACACACA	21	rno-miR-466b-2-3p_MIMAT0017286	AUAUACAUACACACAUACACA	2	5'	100	-35.5	29	1.22414	UUCUUUUACUUGGAUUAUAUAUAUAUAUACACACACACACACACACACACACUCAUGUGUGUGUGUGUGUAUAUCUAUAUCUAAAUCUAUAUCUAAAUCU
Chr4	miR-466b-2-3p	AUAUAUAUACACACACACACA	21	rno-miR-466b-2-3p_MIMAT0017286	AUAUACAUACACACAUACACA	2	3'	108	-75.4	37.037	1.885	UGUGUGUGUGUGUGUGUGUGUGUGUGUGAGUGCGUGUGUGUGUAUAUAUAUGUGUGUAUAUAUAUAUAUAUAUAUACACACACACACACACACACACACACACACAUN
Chr4	miR-466b-2-3p	AUAUACACACACACACACACA	21	rno-miR-466b-2-3p_MIMAT0017286	AUAUACAUACACACAUACACA	2	3'	116	-76.1	34.4828	1.9025	UAUAUGUGUGUGUGUGUGUGUGUGUGUGUGUGAGUGCGUGUGUGUGUAUAUAUAUGUGUGUAUAUAUAUAUAUAUAUAUACACACACACACACACACACACACACACACAUNNNNN
Chr4	miR1320-5p	UGGAACGGAGGAAGUAUAUAG	21	osa-miR1320-5p_MIMAT0009137	UGGAACGGAGGAAUUUUAUAG	2	3'	143	-52.9	30.0699	1.23023	UUAUAAGUUUUUAUGAACAUAUAUACUUCCUCCGUUGCAUAAUAUUUGCUACUGAUAGUGACAUUUUCCCACACAGCAUGUCAGACUCAGUAAUAAGUAUUAUGGAACGGAGGAAGUAUAUAGAUAUAAUUGAUACUAAAAAU
Chr2A	miR319a	AUUGGACUGAAGGGAGCUCC	20	sly-miR319a_MIMAT0009145	CUUGGACUGAAGGGAGCUCC	1	3'	237	-92.7	47.2574	0.827679	AGAGAUAGAACUUAGAACGGAGCUCCCUUCACGUCCAAUACUGAGGGCCGAGGAGUGGCAAAGAGCUGCCUUCUCAUGCGUUUUUAGCAAUUUACUUGCAUUUCAUUCGCCAUCACUACACUCGAGUUUGAAAAAUGAAGUAAAAUAGCCAAAAUGCAUGGGUCGGGAGCAACUCCUUCCACCUUCUUCGCCCGCUCAUUGGACUGAAGGGAGCUCCCCAUUCCCUUCCUUUUAUCU
Chr14	miR397b-5p	UCAUUGAGUGCAGCAUUGAUG	21	zma-miR397b-5p_MIMAT0014019	UCAUUGAGCGCAGCGUUGAUG	2	5'	107	-41	28.0374	1.36667	UAACCUGUAUGGUGAAAAUAUCAUUGAGUGCAGCAUUGAUGAAAUUUUCAUCUUGGAUAAAUUUUAUCAAUGAUGCAUUCAAUUAUGUUUUACCCAUAUUUUGGAAU
Chr4	miR408b-3p	AUGCACUGCCUCUUCCCUGGC	21	zma-miR408b-3p_MIMAT0014026	CUGCACUGCCUCUUCCCUGGC	1	3'	125	-57.8	47.2	0.979661	GGAGUGGGGAAAAGAAGAGCUAGGGAAGAGGUUGAGCAUGAGAUGGAUCAAUCAACAAUAUGCGUUGAUGUUGAUGUUCCUCCCAUGCACUGCCUCUUCCCUGGCACUUUUUCAGUCAUUUCCCU
Chr15	miR160a-5p	GCCUGGCUCCCUGUAUGCCAU	21	csi-miR160a-5p_MIMAT0014068	GCCUGGCUCCCUGUAUGCCAU	0	5'	121	-52.3	46.281	0.933929	AGGUAAAAGAUAAACAAUAUGCCUGGCUCCCUGUAUGCCAUUUGCAAGUUCCACCCUGUUAUUGGGCGGCCUCGGCUUAUGGCGUGCAGAGAGCCAAGCAUGUCUAUACUCUUCUAUAUUU
Chr14	miR160a-5p	GCCUGGCUCCCUGUAUGCCAU	21	csi-miR160a-5p_MIMAT0014068	GCCUGGCUCCCUGUAUGCCAU	0	5'	120	-55.7	49.1667	0.944068	UUAAUAUAUUUAAUGCGUAUGCCUGGCUCCCUGUAUGCCAUACACAGAGCCCAUCGGACCAUCGAUGGCCUCCGUGGAUGGCGUAUGAGGAGCCAAGCAUGCCUCUUCUAAUUUCUUUCC
Chr9	miR160a-5p	GCCUGGCUCCCUGUAUGCCAU	21	csi-miR160a-5p_MIMAT0014068	GCCUGGCUCCCUGUAUGCCAU	0	5'	120	-56.6	44.1667	1.06792	AUUAUAAUUAUUAUGAGUAUGCCUGGCUCCCUGUAUGCCAUUCGCAGAGCCCAUCGAAUUAUCGAUGGCCUCCAUGGAUGGCGUAUGAGGAGCCAAGCAUACCCUUUUAUUUAACCUUGU
Chr9	miR160a-3p	GCGUAUGAGGAGCCAAGCAUA	21	csi-miR160a-3p_MIMAT0037370	GCGUAUGAGGAGCCAUGCAUA	1	3'	122	-56.6	43.4426	1.06792	AAUUAUAAUUAUUAUGAGUAUGCCUGGCUCCCUGUAUGCCAUUCGCAGAGCCCAUCGAAUUAUCGAUGGCCUCCAUGGAUGGCGUAUGAGGAGCCAAGCAUACCCUUUUAUUUAACCUUGUU
Chr15	miR164a-5p	UGGAGAAGCAGGGCACGUGCA	21	csi-miR164a-5p_MIMAT0014069	UGGAGAAGCAGGGCACGUGCA	0	5'	106	-50.2	49.0566	0.965385	AUGGGUGAGUAGCUCUUUGUUGGAGAAGCAGGGCACGUGCAAAUGUGUACUCUAUCUUUCAAUUGCACGUGCUCCCCUUCUCCACCAAUGGUCUCCUCACCUUCUU
Chr4	miR164a-5p	UGGAGAAACAGGGCACGUGCA	21	csi-miR164a-5p_MIMAT0014069	UGGAGAAGCAGGGCACGUGCA	1	5'	108	-60.7	47.2222	1.1902	CAUGAGUGAGUGGCUCGUGUUGGAGAAACAGGGCACGUGCAAGAUUAUGUUCUUUCAUAACCAUUUGCACGUGCUCCCUUUCUCCACCAUGAGUUCCUCGCUCUUUUU
Chr12	miR390a-3p	CGCUAUCCCUCCUGAGCUUCA	21	csi-miR390a-3p_MIMAT0037374	CGCUAUCCAUCCUGAGUUUCA	2	3'	135	-47.2	37.7778	0.92549	AAAAAAAAGAAGACGCCAUGGAACUCAGGAUGGAUAGCGCUAAAGAAUAAACAUUAUCCUGUAUUGGAGUAUUACUGGUAUAUAUUAUCUUUGGCGCUAUCCCUCCUGAGCUUCAUAGAUUCUCCGAUUCUUUCA
Chr8	miR390a-3p	CGCUAUCUAUCCUGAGUUUCA	21	csi-miR390a-3p_MIMAT0037374	CGCUAUCCAUCCUGAGUUUCA	1	3'	184	-64.9	27.1739	1.298	UAAGUAUAGAUGAAUCUGUAAAGCUCAGGAGGGAUAGCGCCAUUAAUUUUUUUGUGCUAAUAUAAAAUAAAUUAAAUUAAUUAGAAAAAUAAUAACUUGAUUAUGAAAGAAAUUUAUCAAAUAUUAAUCAUAGAAAUUAGUGGCGCUAUCUAUCCUGAGUUUCAUGGGUUCUUCUUACUCACAG
Chr12	miR-466p-5p	UAUGUGUGUGUGCAUGUAUAU	21	mmu-miR-466p-5p_MIMAT0014891	UAUGUGUGUGUACAUGUACAU	2	5'	88	-28.3	28.4091	1.132	UUGGAUCUCUAUCCUAUAUAUAUGUGUGUGUGCAUGUAUAUAUGUAUAUGUAUAUAUACACACACACAUGAAAAUCAAGUAUCACUUU
Chr16	miR157c-5p	GUGACAGAAGAUAGAGAGCAC	21	aly-miR157c-5p_MIMAT0017417	UUGACAGAAGAUAGAGAGCAC	1	5'	124	-59.2	41.9355	1.13846	GAAAGAAGGGUUAAAAGGUGGUGACAGAAGAUAGAGAGCACCAAGGAGUGAGAUGCAGGAAAUAUAACAUGCAUAUCAUCCUCAGUGCUCUCUAUCUUCUGUCAGCUUCCAUUAACCAAGAAAG
Chr16	miR157d-5p	UGACAGAAGAUAGAGAGCAC	20	aly-miR157d-5p_MIMAT0017419	UGACAGAAGAUAGAGAGCAC	0	5'	121	-60.9	42.1488	1.19412	CUUUCUUGGUUAAUGGAAGCUGACAGAAGAUAGAGAGCACUGAGGAUGAUAUGCAUGUUAUAUUUCCUGCAUCUCACUCCUUGGUGCUCUCUAUCUUCUGUCACCACCUUUUAACCCUUCU
Chr16	miR157d-5p	UGACAGAAGAUAGAGAGCAC	20	aly-miR157d-5p_MIMAT0017419	UGACAGAAGAUAGAGAGCAC	0	5'	121	-59.2	41.3223	1.184	AAAGAAGGGUUAAAAGGUGGUGACAGAAGAUAGAGAGCACCAAGGAGUGAGAUGCAGGAAAUAUAACAUGCAUAUCAUCCUCAGUGCUCUCUAUCUUCUGUCAGCUUCCAUUAACCAAGAA
Chr16	miR157d-5p	UGACAGAAGAUAGAGAGCAC	20	aly-miR157d-5p_MIMAT0017419	UGACAGAAGAUAGAGAGCAC	0	5'	120	-45.5	39.1667	0.968085	GGAAUUGGGAGGAAAAGUGAUGACAGAAGAUAGAGAGCACAAAGGAAAUGAAAUGCAAGGUUUCAUGGCAAUUCACACAUCUGUGCUCUCUAUCUUCUGUCAGCAACUUAUAACAAAUUG
Chr16	miR157d-5p	UGACAGAAGAUAGAGAGCAC	20	aly-miR157d-5p_MIMAT0017419	UGACAGAAGAUAGAGAGCAC	0	5'	126	-50.5	36.5079	1.09783	ACAGAGUGAUAAAUGUAAGCUGACAGAAGAUAGAGAGCACUAAGGUCGAUAUACAAAAAAUAUCAUUGCAUAUCACUCCUUUGUGCUCUUUAUCUUCUGUCAACACUCAUCACCUUUAUCCUCUCU
Chr12	miR157d-5p	UGACAGAAGAUAGAGAGCAC	20	aly-miR157d-5p_MIMAT0017419	UGACAGAAGAUAGAGAGCAC	0	5'	153	-56.3	43.1373	0.85303	GAAAGUGGUGGGAAAGAUGUUGACAGAAGAUAGAGAGCACAGAGGAUGAAGUGCAUGGGAAGGGAUCAUCAAUUCAUCACGUACUACAAUUCUGCACCUCAAUUCCCUUCGUGCUCUUUAUGCUUCUGUCAUCAUCAUUUUAUCCCUCAUCUC
Chr12	miR157d-3p	GCUCUUUAUGCUUCUGUCAUC	21	aly-miR157d-3p_MIMAT0017420	GCUCUCUAUGCUUCUGUCAUC	1	3'	153	-56.3	43.1373	0.85303	GAAAGUGGUGGGAAAGAUGUUGACAGAAGAUAGAGAGCACAGAGGAUGAAGUGCAUGGGAAGGGAUCAUCAAUUCAUCACGUACUACAAUUCUGCACCUCAAUUCCCUUCGUGCUCUUUAUGCUUCUGUCAUCAUCAUUUUAUCCCUCAUCUC
Chr4	miR159a-3p	UUUGGAUUGAAGGGAGCUCUA	21	aly-miR159a-3p_MIMAT0017424	UUUGGAUUGAAGGGAGCUCUA	0	3'	217	-94	41.4747	1.04444	AGAGGAAGAUAAGAAGAGUAGAGCUCCUUGAAGUCCAAAAGAAGGCCAUAUUGGGCAUAAUACUGCUGCUGAAAUAUGGAUAUCCUGAGUCCUAUCUCUUAUGGAGUUCUCUUUUGAUAGGUCUCUGGCUUUGCAUAUCUCAGGAGCUGUUAUUUGCCUUCUUUUAUUCGCCAUUUUUUGGAUUGAAGGGAGCUCUACUUGCCCUUCUCUUUCUUGG
Chr12	miR168a-5p	UCGCUUGGUGCAGGUCGGGAA	21	aly-miR168a-5p_MIMAT0017481	UCGCUUGGUGCAGGUCGGGAA	0	5'	176	-68	47.1591	0.819277	UUGUUACGCUAGUCUCUGAUUCGCUUGGUGCAGGUCGGGAACUGGUAAUCGUUAUGUAUUCCGCCGCCAUGGCAGAUAUUUUUGACGGUUUUUUGAGAUUUCUAUCUCUUCUGCUCAGCCGGUGGAUUUCCAGAUCCCGCCUUGCAUCAAUUGAAUCCGAGCCUACCGUGAAAGUA
Chr12	miR168a-3p	CCCGCCUUGCAUCAAUUGAAU	21	aly-miR168a-3p_MIMAT0017482	CCCGCCUUGCAUCAACUGAAU	1	3'	176	-68	47.1591	0.819277	UUGUUACGCUAGUCUCUGAUUCGCUUGGUGCAGGUCGGGAACUGGUAAUCGUUAUGUAUUCCGCCGCCAUGGCAGAUAUUUUUGACGGUUUUUUGAGAUUUCUAUCUCUUCUGCUCAGCCGGUGGAUUUCCAGAUCCCGCCUUGCAUCAAUUGAAUCCGAGCCUACCGUGAAAGUA
Chr14	miR169d-5p	GCAGCCAAGGAUGACUUGCCG	21	aly-miR169d-5p_MIMAT0017491	UGAGCCAAGGAUGACUUGCCG	2	5'	192	-71.7	41.1458	0.907595	GAAGUAAAGAGAGUGAAACUGCAGCCAAGGAUGACUUGCCGGGGGCCUUAUAAUAUUGUAGCCGUUGAUAAUGAUAUUUUCGCACAUAACACGUUAUAAUUGUGUGAUUAUUUCAGAAUAGAGGAAGUAGGAGCCAAGAUUUGUUACCCUUUCCGGCAAGUUGUCCUUGGCUACAUUUGGCUCUCUUCUUCU
Chr9	miR171b-3p	UUGAGCCGUGCCAAUAUCCCG	21	aly-miR171b-3p_MIMAT0017518	UUGAGCCGUGCCAAUAUCACG	1	3'	123	-68.8	39.0244	1.43333	UUGAUUAUUAAAUGUGCAUGGGAUAUUGGUGCGGUUCAAUCAGAAAACCGAGAUCACAUUCUAGGGAUCUCGGUUUAUUUGAUUGAGCCGUGCCAAUAUCCCGUGCUAGAUUUGUUGUUUUUU
Chr2A	miR171b-3p	UUGAGCCGUGCCAAUAUCAAC	21	aly-miR171b-3p_MIMAT0017518	UUGAGCCGUGCCAAUAUCACG	2	3'	131	-55	37.4046	1.12245	UAAGCUAAGAAGAUUAGGGUUGAAGAUGUUGGAAUGGCUCAAUCAAGUUAAAGUUCAUCCAAUGUGAGAAAGUGGGUGAUUUUAGUUUGAUUGAGCCGUGCCAAUAUCAACUCAUCUUCACUUUGCUACUU
Chr16	miR172e-3p	GAAUCUUGAUGAUGCUGCAU	20	aly-miR172e-3p_MIMAT0017530	GAAUCUUGAUGAUGCUGCAU	0	3'	203	-57.5	31.0345	0.912698	AUAAGCCAUUUAUUGCCGCUGCAGCAUCAUCAAGAUUCUCAUAUCCUUCCAAUCUUUUUACAACCUCCAUUUUUUCUACCUUUUUUAGGUUUAAUCCUUAAUAUAAUUAAAAACCCAAAAAAAAAAGAAAAAAAAAGUUGAAAAUGAAGGAAAUUAGGCAUGUGAAUCUUGAUGAUGCUGCAUCUGCAAACAACGACUGAUAA
Chr16	miR172e-3p	GAAUCUUGAUGAUGCUGCAG	20	aly-miR172e-3p_MIMAT0017530	GAAUCUUGAUGAUGCUGCAU	1	3'	203	-81.7	31.0345	1.29683	AUCAGUCGUUGUUUGCAGAUGCAGCAUCAUCAAGAUUCACAUGCCUAAUUUCCUUCAUUUUCAACUUUUUUUUUCUUUUUUUUUUGGGUUUUUAAUUAUAUUAAGGAUUAAACCUAAAAAAGGUAGAAAAAAUGGAGGUUGUAAAAAGAUUGGAAGGAUAUGAGAAUCUUGAUGAUGCUGCAGCGGCAAUAAAUGGCUUAUUU
Chr10	miR172e-3p	GAAUCUUGAUGAUGCUGCAG	20	aly-miR172e-3p_MIMAT0017530	GAAUCUUGAUGAUGCUGCAU	1	3'	235	-87.5	27.234	1.36719	AUCAGUCGUUGUUUGCCGAUGCAGCACCAUCAAGAUUCACAAUCCUUCAAUUCCGUCUUUAAUCUCAUUUUUUUUCUUUUCUUUUUUGGGUUUAAUUGUUAUAUAUAAUUAAAUUGUUAUAUAUAUAAUUAACCCAAAAAAUGAAAAAAAAUAAAAAUUGAAUGAGGUAAAAGAUUUCAAUUUGUAAGGAUAUGAGAAUCUUGAUGAUGCUGCAGCGACAAUAAAUGGCUAAUUA
Chr10	miR172e-3p	GAAUCUUGAUGGUGCUGCAU	20	aly-miR172e-3p_MIMAT0017530	GAAUCUUGAUGAUGCUGCAU	1	3'	235	-82.9	27.234	1.29531	AUUAGCCAUUUAUUGUCGCUGCAGCAUCAUCAAGAUUCUCAUAUCCUUACAAAUUGAAAUCUUUUACCUCAUUCAAUUUUUAUUUUUUUUCAUUUUUUGGGUUAAUUAUAUAUAUAACAAUUUAAUUAUAUAUAACAAUUAAACCCAAAAAAGAAAAGAAAAAAAAUGAGAUUAAAGACGGAAUUGAAGGAUUGUGAAUCUUGAUGGUGCUGCAUCGGCAAACAACGACUGAUAU
Chr9	miR396a-3p	GUUCAAUAAAGCUGUGGGAAG	21	aly-miR396a-3p_MIMAT0017558	GUUCAAUAAAGCUGUGGGAAG	0	3'	141	-56.4	29.7872	1.34286	AUAUGAUUCUAUUUUUAUUUUUCCACAGCUUUCUUGAACUGCAUCUAUAUUUUUUCAUUCCUUAAUUUAUACAUAAAAAAGGAGAAAAUUCUGGGUUGCGGUUCAAUAAAGCUGUGGGAAGAUACAAUUAGGAUCAACAAC
Chr15	miR-6507-5p	GAAGAAUAGGAGGGAGUAUGU	21	hsa-miR-6507-5p_MIMAT0025470	GAAGAAUAGGAGGGACUUUGU	2	3'	181	-58	30.9392	1.03571	CGUAUUUAGUUCCUUAAUUUAUACUCCCUACUAUUCAAUCUAUUAGUCUCAUUUACUUUUAGCACAUUUGCCGAUACAACAUUUUAACAAAAUUAAGAGUGAUAAGUGAAUAGUAACCCAAAAGUAAAUGGGACUAAUAGGAAGAAUAGGAGGGAGUAUGUUUUAUAGCUUGUUUCGUGAU
Chr5	miR394-5p	UUGGCAUUCUGUCCACCUCC	20	sly-miR394-5p_MIMAT0035437	UUGGCAUUCUGUCCACCUCC	0	5'	118	-48.8	40.678	1.01667	AGGGUGGUUUACAGAGAUCUUUGGCAUUCUGUCCACCUCCCUUUAUCACCAUUUUUAUAUAUUUAUUUAUAUUUGGGAGGUGGGCAUACUGCCAAUAGAGCUCUGUUUGGCUUCUCUC
Chr6	miR167c-5p	UGAAGCUGCCAGCAUGAUCUGA	22	tae-miR167c-5p_MIMAT0035789	UGAAGCUGCCAGCAUGAUCUGC	1	5'	118	-53.2	44.0678	1.02308	UUUCGUGCCUUAGUAGCAGUUGAAGCUGCCAGCAUGAUCUGAGCUUUCUCUUCUUUUAUUUCGCCUCGAGAAAGAUUAGAUCAUGUGGUAGCUUCACCUGUUCAUAAGACCACGCCAU
Chr2A	miR167c-5p	UGAAGCUGCCAGCAUGAUCUCA	22	tae-miR167c-5p_MIMAT0035789	UGAAGCUGCCAGCAUGAUCUGC	2	5'	140	-49.6	40.7143	0.870175	UGACGUGCACCACUAGCUGAUGAAGCUGCCAGCAUGAUCUCAACUUGCCUUAUGAUCAAUCAUUAAUCAUGAUCAUCAACUAUCGUUAAGGAAAGAUCAGAUCAUGUUGCUAGUUUCAUCCGUUGAUGGGAUCACGAUAU
